# Supplementary material for: Expression capable library for studies of Neisseria gonorrhoeae, version 1.0
Source: BMC Microbiol. 2005 Sep 1;5:50. doi: 10.1186/1471-2180-5-50 (PMC1236931; doi:10.1186/1471-2180-5-50)
Supplement: Additional File 2 — Microsoft Excel file. Sheet 1: SP compiled – lists all clones sequenced and the results of the sequence analysis with respect to the gene expected and the gene identified by BLAST analysis of the sequence read. Sheet 2: entire ORF set – complete list of ORFs as annotated at [13] the status of each with respect to cloning primers designed, clone identified, and sequence verification. [file 1471-2180-5-50-S2.xls]

## Sheet: SP compiled
SP	row	column	expected ORF	called ORF	comments
6	E	11	NG0017	blank	seq poor
2	E	12	NG0018	blank	seq poor
12	G	1	NG0022	blank	seq poor
16	H	3	NG0035	blank
2	C	12	NG0057	blank	seq poor
2	B	10	NG0059	blank	seq poor
5	A	9	NG0070	blank	seq poor
15	B	10	NG0090	blank	5' NG1373, 3' NG1373; neither complete ORF
2	H	3	NG0095	blank
3	H	3	NG0096	blank
15	A	4	NG0116	blank	seq poor
18	H	4	NG0142	blank	fragmented
1	C	4	NG0150	blank	seq poor
2	G	10	NG0153	blank	seq poor
12	F	8	NG0184	blank	seq poor
11	F	9	NG0191	blank	seq poor
3	C	12	NG0205	blank	seq poor
5	D	7	NG0231	blank	seq poor
16	F	7	NG0242	blank	seq poor
2	A	2	NG0262	blank
12	B	7	NG0305	blank	seq poor
14	G	2	NG0314	blank	seq poor
2	A	10	NG0323	blank	seq poor
16	C	8	NG0329	blank	seq poor
16	B	9	NG0347	blank	seq poor
13	B	12	NG0348	blank	seq poor
3	A	1	NG0391	blank	seq poor
15	D	4	NG0392	blank	seq poor
16	F	12	NG0394	blank	seq poor
2	C	7	NG0412	blank	seq poor
16	G	1	NG0423	blank	seq poor
1	C	5	NG0463	blank	seq poor
10	A	7	NG0473	blank	short stretches of both, very fragmented
15	F	7	NG0474	blank	seq poor
1	D	3	NG0475	blank	seq poor
14	H	3	NG0477	blank
2	F	4	NG0500	blank
1	B	12	NG0505	blank	seq poor
2	G	9	NG0518	blank	seq poor
15	F	9	NG0523	blank	seq poor
7	C	10	NG0542	blank	seq poor
7	F	11	NG0542	blank	seq poor
3	A	6	NG0544	blank	seq poor
9	F	1	NG0579	blank	seq poor
7	A	11	NG0584	blank	seq poor
14	F	9	NG0586	blank	seq poor
12	B	5	NG0601	blank	seq poor
2	D	7	NG0652	blank	seq poor
4	G	7	NG0682	blank	seq poor
5	A	6	NG0688	blank	seq poor
18	B	7	NG0726	blank	seq poor
6	F	6	NG0727	blank	seq poor
16	G	8	NG0741	blank	seq poor
5	D	10	NG0776	blank	seq poor
13	G	4	NG0780	blank	seq poor
13	D	2	NG0782	blank	seq poor
2	D	3	NG0783	blank	seq poor
15	F	2	NG0795	blank	seq poor
12	C	2	NG0816	blank	seq poor
3	A	12	NG0826	blank	seq poor
13	A	5	NG0837	blank	seq poor
11	H	3	NG0861	blank
16	B	6	NG0862	blank	seq poor
14	A	12	NG0867	blank	seq poor
1	B	4	NG0891	blank	seq poor
15	F	4	NG0899	blank	seq poor
6	G	1	NG0904	blank	seq poor
13	A	8	NG0922	blank	seq poor
18	F	12	NG0962	blank	seq poor
2	H	7	NG1025	blank	seq poor
9	G	7	NG1027	blank	seq poor
12	D	1	NG1066	blank
16	A	7	NG1067	blank	seq poor
1	C	6	NG1070	blank	seq poor
15	C	11	NG1080	blank	seq poor
4	A	12	NG1087	blank	seq poor
2	F	11	NG1101	blank	seq poor
13	A	9	NG1103	blank	seq poor
15	F	8	NG1121	blank	seq poor
1	B	3	NG1124	blank	seq poor
12	B	1	NG1178	blank	seq poor
13	A	11	NG1192	blank	seq poor
9	C	10	NG1202	blank	seq poor
3	E	1	NG1224	blank	seq poor
16	E	7	NG1233	blank	seq poor
7	H	10	NG1241	blank	seq poor
16	A	6	NG1243	blank	seq poor
15	E	4	NG1248	blank	seq poor
5	E	11	NG1250	blank
5	C	10	NG1251	blank	seq poor
12	D	2	NG1266	blank	seq poor
3	A	8	NG1279	blank	seq poor
4	H	3	NG1291	blank
8	G	3	NG1297	blank	seq poor
3	F	12	NG1311	blank	seq poor
13	C	12	NG1315	blank	seq poor
8	F	4	NG1320	blank	seq poor
12	H	3	NG1326	blank	seq good
6	H	3	NG1339	blank
15	C	1	NG1355.1	blank	seq poor
5	A	10	NG1357	blank	seq poor
15	E	3	NG1376	blank	seq poor
3	F	5	NG1380	blank	seq poor
8	B	2	NG1385	blank	seq poor
6	C	6	NG1412	blank	seq poor; IS1016 transposase family: NG0159, NG1181, NG1256, NG1211, NG0528, NG1302, NG1394, NG0201, NG1317, NG0730, NG1157, NG2087, NG0673, NG0628, NG0559, NG1412, NG0146.1, NG0750
5	H	3	NG1416	blank
10	G	12	NG1431	blank	seq poor
16	B	8	NG1432	blank	seq poor
16	E	12	NG1440	blank	seq poor
14	A	1	NG1453	blank	seq poor
14	D	6	NG1480.1	blank	seq poor
6	G	8	NG1481	blank
15	C	8	NG1484	blank	seq poor
14	F	12	NG1506	blank	seq poor
13	H	3	NG1507	blank
1	A	3	NG1564	blank	seq poor
9	D	1	NG1574	blank	seq poor
1	D	6	NG1588	blank	seq poor
1	G	12	NG1610.0	blank	seq poor
16	G	11	NG1612	blank	seq poor
1	E	6	NG1624	blank	seq poor
13	A	6	NG1651	blank	seq poor
1	H	3	NG1658	blank	seq OK
16	B	7	NG1675	blank	seq poor
1	A	4	NG1689.1	blank	seq poor
5	D	6	NG1730	blank	partial
14	D	12	NG1753	blank	seq poor
12	H	6	NG1759	blank
21	F	6	NG1772	blank
16	A	2	NG1786	blank	seq poor
3	A	7	NG1796	blank
7	H	3	NG1815	blank	seq good
2	E	3	NG1824	blank	seq poor
3	G	12	NG1838	blank	seq poor
2	A	12	NG1857	blank	seq poor
2	B	12	NG1859	blank	seq poor
19	D	3	NG1870	blank	18 nt strech of NG1870
8	A	9	NG1880	blank	seq poor
13	D	5	NG1880.1	blank	seq poor
5	B	6	NG1894	blank	seq poor
16	E	8	NG1896	blank	seq poor
2	H	10	NG1906	blank	seq poor
21	F	5	NG1910	blank
9	D	12	NG1927	blank	seq poor
9	A	9	NG1954	blank	seq poor
16	C	6	NG1966.1	blank	seq poor
16	B	2	NG1968	blank	seq poor
16	A	8	NG1972	blank	seq poor
6	F	12	NG1994	blank	seq poor
13	A	12	NG1995	blank	seq poor
16	C	7	NG2021	blank	seq poor
16	D	7	NG2021	blank	seq poor
9	F	4	NG2051	blank	seq poor
16	H	8	NG2065	blank	seq poor
5	B	7	NG2068	blank	seq poor
3	A	10	NG2070	blank	seq poor
2	E	4	NG2076	blank	seq poor
6	C	12	NG2095	blank	seq poor
1	E	3	NG2120	blank	seq poor
3	A	11	NG2122	blank	seq poor
2	E	5	NG2125	blank
3	G	1	NG2127	blank	seq poor
7	E	12	NG2144	blank	seq poor
15	H	3	NG2162	blank
15	D	1	NG5004	blank	seq poor
7	B	10	NG5005	blank	seq poor
7	A	4	NG5007	blank	seq poor
8	H	3	NG5011	blank	seq good
7	A	9	NG5027	blank	seq poor
12	F	4	NG5027	blank	seq poor
7	A	12	NG5029	blank	seq poor
7	C	11	NG5030	blank	seq poor
7	A	7	NG5032	blank	seq poor
7	A	6	NG5033	blank	seq poor
15	D	7	NG5034	blank	seq poor
7	B	8	NG5035	blank	seq poor
7	B	12	NG5037	blank	seq poor
7	C	8	NG5038	blank	seq poor
7	A	10	NG5039	blank	seq poor
7	A	2	NG5041	blank	seq poor
11	E	4	NG5041	blank
7	A	5	NG5045	blank	seq poor
7	C	7	NG5047	blank	seq poor
7	B	11	NG5048	blank	seq poor
2	G	6	NG5052	blank	seq poor
7	A	8	NG5055	blank	seq poor
12	E	8	NG5055	blank	seq poor
7	C	9	NG5059	blank	seq poor
1	H	12	NONE	blank
2	H	12	NONE	blank
3	H	12	NONE	blank
4	H	12	NONE	blank
5	H	12	NONE	blank
6	D	1	NONE	blank
6	D	2	NONE	blank
6	D	3	NONE	blank
6	D	8	NONE	blank
6	D	12	NONE	blank
6	E	3	NONE	blank
6	E	6	NONE	blank
6	E	7	NONE	blank
6	F	7	NONE	blank
6	H	12	NONE	blank
7	H	12	NONE	blank
8	C	6	NONE	blank
8	C	8	NONE	blank
8	C	9	NONE	blank
8	C	10	NONE	blank
8	C	11	NONE	blank
8	C	12	NONE	blank
8	G	11	NONE	blank
8	G	12	NONE	blank
8	H	10	NONE	blank
8	H	11	NONE	blank
8	H	12	NONE	blank
9	H	12	NONE	blank
10	H	12	NONE	blank
11	H	12	NONE	blank
12	H	4	NONE	blank
13	H	12	NONE	blank
14	H	12	NONE	blank
15	H	12	NONE	blank
16	H	12	NONE	blank
18	H	12	NONE	blank
19	E	4	NONE	blank
19	E	5	NONE	blank
19	E	6	NONE	blank
19	E	11	NONE	blank
19	E	12	NONE	blank	seq poor
19	F	4	NONE	blank
19	F	6	NONE	blank
19	F	9	NONE	blank
19	F	10	NONE	blank
19	F	11	NONE	blank
19	G	1	NONE	blank	seq poor
19	G	4	NONE	blank
19	G	6	NONE	blank
19	G	7	NONE	blank
19	G	9	NONE	blank
19	G	10	NONE	blank
19	G	11	NONE	blank
19	G	12	NONE	blank
19	H	2	NONE	blank
19	H	3	NONE	blank
19	H	5	NONE	blank
19	H	6	NONE	blank
19	H	7	NONE	blank
19	H	8	NONE	blank	seq poor
19	H	11	NONE	blank	seq poor
19	H	12	NONE	blank
21	D	8	NONE	blank
21	D	9	NONE	blank
21	D	10	NONE	blank
21	D	11	NONE	blank	seq poor
21	F	8	NONE	blank
21	F	9	NONE	blank
21	G	2	NONE	blank
21	G	5	NONE	blank
21	G	6	NONE	blank
21	G	7	NONE	blank
21	G	8	NONE	blank
21	G	9	NONE	blank
21	G	10	NONE	blank
21	G	11	NONE	blank
21	G	12	NONE	blank
21	H	3	NONE	blank
21	H	5	NONE	blank
21	H	6	NONE	blank
21	H	7	NONE	blank
21	H	8	NONE	blank
21	H	9	NONE	blank
21	H	10	NONE	blank
21	H	11	NONE	blank
21	H	12	NONE	blank
21	C	2	NG0001	NG0001
15	A	2	NG0004	NG0004
12	G	7	NG0005	NG0005
7	D	6	NG0008	NG0008
7	G	12	NG0008	NG0008
15	C	3	NG0009	NG0009
11	A	4	NG0010	NG0010
12	D	5	NG0011	NG0011
11	G	10	NG0012	NG0012
1	F	6	NG0015	NG0015
4	B	6	NG0019	NG0019
12	F	11	NG0020	NG0020
21	F	3	NG0021	NG0021
21	G	3	NONE	NG0021
19	B	2	NG0025	NG0025
9	H	8	NG0026	NG0026
9	G	8	NG0517	NG0026
3	F	8	NG0029	NG0029
14	H	7	NG0031	NG0031
14	H	6	NG0932	NG0031
10	G	2	NG0033	NG0033
8	G	9	NG0034	NG0034
9	C	2	NG0039	NG0039
9	F	2	NG0040	NG0040
12	H	5	NG0041	NG0041
3	B	5	NG0042	NG0042
19	A	2	NG0043	NG0043
18	B	3	NG0044	NG0044
9	D	4	NG0047	NG0047
19	B	4	NG0047	NG0047
13	E	2	NG0049	NG0049
1	A	9	NG0049.1	NG0049.1	homologous to NG0049.2
1	A	10	NG0049.2	NG0049.2	homologous to NG0049.1
14	B	5	NG0050	NG0050
1	F	4	NG0052	NG0052
12	E	6	NG0054	NG0054
13	H	2	NG0058	NG0058
10	E	2	NG0060	NG0060
13	A	1	NG0061	NG0061
8	F	7	NG0062	NG0062
19	D	10	NG0068	NG0068
19	D	11	NG0068	NG0068
19	E	10	NONE	NG0068
15	G	1	NG0824	NG0069	middle 150 nt of 2787 nt ORF
2	A	9	NG0071	NG0071
16	B	1	NG0072	NG0072
15	B	11	NG0072.1	NG0072.1
9	G	2	NG0074	NG0074
14	H	2	NG0075	NG0075
12	E	12	NG0076	NG0076
4	D	7	NG0077	NG0077
18	A	5	NG2107	NG0077	ORF intact, but a bit of fragments between it and the cloning insertion site
4	A	11	NG1559	NG0078
11	B	4	NG0080	NG0080
21	A	12	NG0081	NG0081
15	H	8	NG0086	NG0086
3	G	2	NG0097	NG0097
3	E	11	NG0100	NG0100
3	D	1	NG0101	NG0101
18	B	1	NG0103	NG0103
16	F	5	NG0105	NG0105
15	G	11	NG0108	NG0108
9	H	11	NG0111	NG0111
10	H	3	NG0113	NG0113
1	A	8	NG0114	NG0114
1	B	5	NG0120	NG0120
6	A	2	NG0121	NG0121
14	D	3	NG0122	NG0122
13	B	8	NG0124	NG0124
11	D	1	NG0125	NG0125
6	E	5	NG1150	NG0126
18	D	6	NG0127	NG0127
13	H	6	NG0128	NG0128
4	A	6	NG0129	NG0129
9	E	8	NG0130	NG0130
16	E	1	NG0132	NG0132
10	H	7	NG0136	NG0136
8	D	8	NG0138	NG0138
3	E	3	NG0139	NG0139
2	G	3	NG0140	NG0140
18	C	4	NG0143	NG0143
3	F	1	NG0145	NG0145
12	C	12	NG0146.1	NG0146.1	IS1016 transposase family: NG0159, NG1181, NG1256, NG1211, NG0528, NG1302, NG1394, NG0201, NG1317, NG0730, NG1157, NG2087, NG0673, NG0628, NG0559, NG1412, NG0146.1, NG0750
4	B	3	NG0146.2	NG0146.2	IS transposase family, includes NG0146.1, NG0146.2, NG1256, NG0253, etc
11	D	3	NG0148	NG0148
12	G	8	NG0152	NG0152
6	B	1	NG0154	NG0154
5	D	1	NG0159	NG0159	IS1016 transposase family: NG0159, NG1181, NG1256, NG1211, NG0528, NG1302, NG1394, NG0201, NG1317, NG0730, NG1157, NG2087, NG0673, NG0628, NG0559, NG1412, NG0146.1, NG0750
15	E	1	NG0161	NG0161	seq poor
13	H	5	NG0162	NG0162
13	E	10	NG0164	NG0164
2	G	7	NG0165	NG0165
7	H	5	NG0166	NG0166
6	H	4	NG1724	NG0166
16	H	11	NG0168	NG0168
21	A	9	NG0169	NG0169
6	C	9	NG0170	NG0170
8	C	2	NG0172	NG0172
2	C	11	NG0173	NG0173
11	G	11	NG0174	NG0174
10	E	5	NG174.1	NG0174.1
18	A	10	NG1401	NG0175	NG0175 1st 856 nt missing, 5' end of NG0174.1
18	B	10	NG1521	NG0175	NG0175 1st 856 nt missing, 5' end of NG0174.1
18	E	4	NG0176	NG0176
4	A	8	NG0177	NG0177
13	C	7	NG0179	NG0179
5	H	11	NG0180	NG0180
10	F	1	NG0181	NG0181
21	A	2	NG0182	NG0182
11	A	8	NG0183	NG0183
12	F	12	NG0185	NG0185
15	A	12	NG0186.1	NG0186
19	B	12	NG0186	NG0186.1
19	C	1	NG0186	NG0186.1
1	C	8	NG0188	NG0188
21	E	6	NG0189	NG0189
6	D	11	NG0192	NG0192
16	A	10	NG0195	NG0195
16	E	2	NG0196	NG0196
18	E	3	NG0197	NG0197
18	F	11	NG0199	NG0199
4	A	7	NG0201	NG0201	IS1016 transposase family: NG0159, NG1181, NG1256, NG1211, NG0528, NG1302, NG1394, NG0201, NG1317, NG0730, NG1157, NG2087, NG0673, NG0628, NG0559, NG1412, NG0146.1, NG0750
5	C	5	NG0202	NG0202
8	B	11	NG0203	NG0203
21	C	11	NG0204	NG0204
16	B	12	NG0207	NG0207
2	F	3	NG0208	NG0208
8	E	10	NG0209	NG0209
14	C	2	NG0210	NG0210
21	A	6	NG0211	NG0211
5	A	1	NG0212	NG0212
14	G	5	NG0213	NG0213
10	H	5	NG0214	NG0214
9	E	12	NG0215	NG0215
18	E	11	NG0495	NG0216
2	C	2	NG0028	NG0217	R- partial
16	C	10	NG0217	NG0217
13	A	7	NG0218	NG0218
10	G	6	NG0220	NG0220
9	H	4	NG0221	NG0221
9	E	6	NG1518	NG0221
11	F	6	NG0222	NG0222
2	F	7	NG0223	NG0223
15	C	7	NG0224	NG0224
13	C	10	NG0226	NG0226
14	E	6	NG0226	NG0226
11	G	12	NG0227	NG0227
14	B	4	NG0229	NG0229
10	G	9	NG0230	NG0230
14	B	1	NG0232	NG0232
2	E	11	NG0233	NG0233
9	H	9	NG0235	NG0235
18	H	7	NG0236	NG0236
10	B	1	NG0237	NG0237
3	C	10	NG0239	NG0239
18	H	3	NG0240	NG0240
11	A	10	NG0241	NG0241
2	F	6	NG0243	NG0243
6	D	4	NG0595	NG0245
12	A	10	NG0246	NG0246
6	H	2	NG0248	NG0248
3	H	6	NG0250	NG0250
11	E	2	NG0251	NG0251
14	A	10	NG0252	NG0252
3	F	3	NG0253	NG0253
14	F	6	NG0256	NG0256
2	C	4	NG0257	NG0257
13	E	5	NG0257	NG0257
12	F	9	NG0258	NG0258
4	F	12	NG0259	NG0259
18	C	2	NG0260.2	NG0260.2
10	G	11	NG0261	NG0261
21	B	10	NG0263	NG0263
2	B	6	NG0264	NG0264
18	G	9	NG0266	NG0266
14	H	9	NG0267	NG0267
13	G	5	NG0268	NG0268
4	H	4	NG0269	NG0269
15	C	2	NG0270	NG0270
10	F	6	NG0272	NG0272
10	E	3	NG0273	NG0273
10	F	3	NG0387	NG0273
18	B	11	NG0274	NG0274
21	C	12	NG1328	NG0279
9	G	10	NG0280	NG0280
4	H	7	NG0281	NG0281
15	G	9	NG2058	NG0281	seq poor
15	F	11	NG0282	NG0282
16	D	1	NG0283	NG0283
14	E	4	NG0284	NG0284
3	B	9	NG0285	NG0285
7	F	1	NG0286	NG0286
7	H	7	NG0286	NG0286
15	F	6	NG0287	NG0287
16	C	1	NG0288	NG0288
10	H	9	NG0289	NG0289
3	D	4	NG5047	NG0289	missing 1st 1095 nt of 1536 nt ORF
6	B	3	NG0290	NG0290
10	C	7	NG0291	NG0291
15	E	2	NG0292	NG0292
16	E	5	NG0293	NG0293
5	G	6	NG0294	NG0294
2	E	6	NG0296	NG0296
13	D	12	NG0298	NG0298
19	B	8	NG0299	NG0299
14	D	7	NG0300	NG0300
11	H	2	NG0302	NG0302
7	E	8	NG0303	NG0303
7	H	1	NG0303	NG0303
18	A	3	NG1274	NG0305/306/307	short, fragmented pieces of NG0305, NG0306, NG0307; 2R - all of NG0307, then part of NG0306 and NG305
1	C	10	NG0306	NG0306
15	G	10	NG0307	NG0307
18	G	11	NG0308	NG0308
18	G	10	NG0617	NG0308
4	E	7	NG0309	NG0309
3	A	4	NG0310	NG0310
16	E	3	NG0312	NG0312
15	B	2	NG0313	NG0313
5	G	2	NG0315	NG0315
3	G	5	NG0317	NG0317
10	B	7	NG0319	NG0319
14	B	8	NG0320	NG0320
6	A	7	NG0321	NG0321
15	F	12	NG0322	NG0322
9	B	1	NG1012	NG0322	backwards
13	G	8	NG0324	NG0324
12	A	3	NG0326	NG0326
5	H	2	NG0332	NG0332
10	A	2	NG0333	NG0333
10	A	4	NG0335	NG0335
4	H	1	NG0336	NG0336
9	C	1	NG0337	NG0337
10	F	12	NG0338	NG0338
8	C	7	NG1193	NG0338	5' partial piece duplicated
3	G	10	NG0339	NG0339
3	F	9	NG0340	NG0340
4	D	4	NG0341	NG0341
18	A	2	NG1276	NG0341	backwards
11	F	11	NG0342	NG0342
16	F	3	NG0343	NG0343
4	D	11	NG0345	NG0345
6	G	2	NG0349	NG0349
11	C	12	NG0350	NG0350
12	D	6	NG0351	NG0351
12	F	3	NG0354	NG0354
3	F	7	NG0355	NG0355
5	C	8	NG0356	NG0356
16	A	12	NG0357	NG0357
14	F	4	NG0358	NG0358
18	D	1	NG0361	NG0361
16	F	11	NG0364	NG0364
1	A	11	NG0366	NG0366
18	C	5	NG0367	NG0367
13	H	4	NG0368	NG0368
15	A	1	NG0369	NG0369
10	H	1	NG0174.1	NG0370
19	A	5	NG0371	NG0371
5	C	12	NG0372	NG0372
4	F	8	NG0373	NG0373
18	C	11	NG0375	NG0375
2	C	9	NG0115	NG0376	seq poor
2	C	10	NG0376	NG0376
2	D	9	NG2085	NG0376	R - seq not great, also some of NG0071
8	E	12	NG0377	NG0377
9	C	6	NG0378	NG0378
3	D	2	NG0379	NG0379
1	D	11	NG0380	NG0380
14	H	5	NG0381	NG0381
21	E	11	NG0382	NG0382
21	F	11	NONE	NG0382
4	D	3	NG0383	NG0383
1	F	3	NG0384	NG0384
16	E	10	NG0385	NG0385
6	G	6	NG0388	NG0388
21	A	4	NG0389	NG0389
16	E	4	NG0390	NG0390
5	A	7	NG0391	NG0391
8	B	4	NG0393	NG0393
18	C	10	NG0395	NG0395
18	E	10	NG1546	NG0395
5	E	8	NG0399	NG0399
8	B	3	NG0400	NG0400
6	B	2	NG0401	NG0401
16	D	10	NG0403	NG0403
21	B	9	NG0404	NG0404
21	B	2	NG0405	NG0405
3	D	10	NG0406	NG0406
12	B	3	NG0409	NG0409
11	A	12	NG0410	NG0410
21	A	3	NG0413	NG0413
10	C	4	NG0414	NG0414
12	F	10	NG0416	NG0416
15	H	4	NG0418	NG0418
3	E	4	NG0419	NG0419
4	H	11	NG0420	NG0420
5	A	12	NG0277	NG0421
3	A	2	NG0421	NG0421
5	A	8	NG0421	NG0421
5	B	12	NG0421	NG0421
14	B	2	NG0422	NG0422
5	B	1	NG0423	NG0423
8	D	3	NG0424	NG0424
3	E	2	NG0425	NG0425
4	G	5	NG0427	NG0427
3	E	9	NG1879	NG0427
1	H	1	NG0430	NG0430
16	H	1	NG1300	NG0430	seq poor
11	A	7	NG0431	NG0431
1	A	7	NG0432	NG0432
16	H	9	NG0433	NG0433
5	F	4	NG0434	NG0434
21	A	8	NG0435	NG0435
6	H	10	NG0436	NG0436
5	E	4	NG0437	NG0437
10	E	9	NG0438	NG0438
7	E	2	NG0439	NG0439
10	A	1	NG0440	NG0440
4	G	4	NG0442	NG0441
21	D	7	NG0444	NG0444
5	C	1	NG0446	NG0446
5	E	3	NG0447	NG0447
12	H	2	NG0448	NG0448
6	E	12	NG0449	NG0449
15	B	3	NG0450	NG0450
9	F	12	NG0451	NG0451
4	C	1	NG0452	NG0452
3	H	7	NG0453	NG0453
16	B	10	NG0454	NG0454
3	H	4	NG0455	NG0455
15	H	7	NG0456	NG0456
12	C	11	NG0457	NG0457
13	A	3	NG0458	NG0458
15	B	12	NG0459	NG0459
18	A	9	NG0415	NG0460
18	A	11	NG0460	NG0460
8	A	1	NG0461	NG0461
10	D	10	NG0464	NG0464
8	A	8	NG0465	NG0465
11	C	7	NG0466	NG0466
2	A	7	NG0467	NG0467
10	D	11	NG0469	NG0469
11	C	10	NG0471	NG0471
1	G	8	NG0472	NG0472
14	D	8	NG0476	NG0476
7	A	1	NG0478	NG0478
7	F	9	NG0478	NG0478
4	F	9	NG0479	NG0479
13	E	7	NG0482	NG0482
11	E	7	NG0483	NG0483
18	B	2	NG0485	NG0485
1	G	1	NG0486	NG0486
2	B	2	NG0487	NG0487
9	E	10	NG0489	NG0489
9	B	11	NG0490	NG0490
14	D	4	NG0491	NG0491
7	D	2	NG0492	NG0492
7	F	12	NG0492	NG0492
11	D	11	NG0493	NG0493
15	B	1	NG0494	NG0494
8	D	7	NG0498	NG0498
9	G	12	NG0499	NG0499
12	G	11	NG0501	NG0501
14	F	11	NG0502	NG0502
6	E	8	NG0503	NG0503
6	D	6	NONE	NG0503
12	G	9	NG0504	NG0504
3	F	10	NG0506	NG0506
10	G	1	NG0507	NG0507
14	G	4	NG0508	NG0508
12	C	4	NG0511	NG0511
9	D	6	NG0513	NG0513
9	G	11	NG0514	NG0514
13	B	9	NG0516	NG0516
5	B	2	NG0524	NG0524
16	F	9	NG0526	NG0526
2	D	1	NG0527	NG0527
4	E	12	NG0528	NG0528	IS1016 transposase family: NG0159, NG1181, NG1256, NG1211, NG0528, NG1302, NG1394, NG0201, NG1317, NG0730, NG1157, NG2087, NG0673, NG0628, NG0559, NG1412, NG0146.1, NG0750
9	A	2	NG0530	NG0530
21	C	8	NG0030	NG0532
19	C	12	NG0533	NG0533
16	G	2	NG0535	NG0535	seq poor
13	G	7	NG0537	NG0537
8	E	8	NG0538	NG0538
11	E	1	NG0541	NG0541
16	G	4	NG1803	NG0541	seq poor
16	H	10	NG0543	NG0543
18	G	8	NG0715	NG0545
9	B	2	NG0548	NG0548
9	G	5	NG0549	NG0549
15	F	10	NG0550	NG0550
4	C	7	NG0551	NG0551
16	D	4	NG0552	NG0552
19	A	11	NG0554	NG0554
19	A	12	NG0554	NG0554
10	H	4	NG0555	NG0555
18	D	11	NG0556	NG0556
8	A	10	NG0558	NG0558
4	A	9	NG0559	NG0559	IS1016 transposase family: NG0159, NG1181, NG1256, NG1211, NG0528, NG1302, NG1394, NG0201, NG1317, NG0730, NG1157, NG2087, NG0673, NG0628, NG0559, NG1412, NG0146.1, NG0750
12	D	4	NG0560	NG0560
14	F	8	NG0560.1	NG0560.1
8	E	3	NG0561	NG0561
21	E	5	NG0562	NG0562
1	H	6	NG0563	NG0563
21	C	5	NG0564	NG0564
10	C	5	NG0566	NG0566
4	B	12	NG0567	NG0567
15	C	6	NG0568	NG0568
2	D	2	NG0569	NG0569
8	A	11	NG0570	NG0570
3	B	12	NG0774	NG0571	339 of 1794 bp ORF
15	B	5	NG1568.1	NG0571	missing 1st ~500 nt of 1794 nt ORF
8	G	7	NG0572	NG0572
6	C	11	NG0574	NG0574
4	F	7	NG0575	NG0575
16	D	2	NG0576	NG0576
14	C	11	NG0577	NG0577
19	A	10	NG0580	NG0580
11	G	3	NG1035	NG0580	backwards, partial
13	F	9	NG0581	NG0581
11	F	3	NG0583	NG0583
7	F	10	NG0584	NG0584
6	B	4	NG2069	NG0585
14	E	10	NG0587	NG0587
14	E	11	NG2151	NG0587
18	C	6	NG0589	NG0589
8	F	12	NG0590	NG0590
15	B	8	NG0591	NG0591
3	H	11	NG0593	NG0593
3	H	10	NG1482	NG0593
18	G	3	NG0594	NG0594
6	D	5	NG0245	NG0595
12	B	6	NG0597	NG0597
7	F	7	NG0598	NG0598
7	H	11	NG0598	NG0598
6	B	8	NG0600	NG0600
9	G	3	NG0983	NG0601
6	F	5	NG1702	NG0601.1
14	D	1	NG0602	NG0602
12	A	8	NG0603	NG0603
15	F	3	NG1760	NG0604	backwards, partial
14	E	1	NG0605	NG0605
4	C	8	NG0607	NG0607
10	A	6	NG1385.1	NG0608
5	F	8	NG0609	NG0609
5	D	2	NG0610	NG0610
8	C	3	NG0611	NG0611
12	D	9	NG0613	NG0613
15	G	6	NG0588	NG0615	seq poor
15	H	5	NG0615	NG0615
10	A	12	NG1802	NG0615	missing 1st ~700 nt of 1152 nt ORF
1	E	2	NG0616	NG0616
14	H	10	NG0618	NG0618
5	E	12	NG0619	NG0619
14	A	6	NG0620	NG0620
11	H	6	NG0625	NG0625
21	E	12	NG0627	NG0627
21	D	12	NONE	NG0627
21	F	12	NONE	NG0627
4	F	4	NG0628	NG0628	IS1016 transposase family: NG0159, NG1181, NG1256, NG1211, NG0528, NG1302, NG1394, NG0201, NG1317, NG0730, NG1157, NG2087, NG0673, NG0628, NG0559, NG1412, NG0146.1, NG0750
19	A	6	NG0898	NG0629	partial, internal
13	C	5	NG0630	NG0630
3	E	10	NG0634	NG0634
12	A	9	NG0635	NG0635
11	B	6	NG2062	NG0636	partial, lacking 5' 824 nt of 1212 nt ORF
9	H	1	NG0637	NG0637
9	D	7	NG0642	NG0642
2	G	12	NG0643	NG0643
13	G	1	NG0644	NG0644
18	E	7	NG0645	NG0645
2	B	9	NG0647	NG0647
11	A	6	NG0649	NG0649
18	D	2	NG0650	NG0650
12	F	2	NG0632	NG0652
12	H	1	NG0652	NG0652
7	E	11	NG0654	NG0654
7	H	4	NG0654	NG0654
8	E	1	NG0656	NG0656
19	B	7	NG0657	NG0657
7	G	6	NG0658	NG0658
18	F	3	NG0660	NG0660
19	D	5	NG0661	NG0661
19	D	4	NG0949	NG0661
19	F	5	NONE	NG0661
19	G	5	NONE	NG0661
21	D	5	NG0662	NG0662
1	H	5	NG0663	NG0663
8	B	5	NG0664	NG0664
14	F	7	NG0666	NG0666
16	A	9	NG0669	NG0669
9	B	5	NG0670	NG0670
10	F	7	NG0671	NG0671
4	A	10	NG0673	NG0673	IS1016 transposase family: NG0159, NG1181, NG1256, NG1211, NG0528, NG1302, NG1394, NG0201, NG1317, NG0730, NG1157, NG2087, NG0673, NG0628, NG0559, NG1412, NG0146.1, NG0750
16	F	8	NG0700	NG0676	seq poor
4	E	6	NG0677	NG0677
1	A	5	NG0678	NG0678
2	E	9	NG1095	NG0679	ORF not complete
8	B	8	NG0681	NG0681
18	H	1	NG0683	NG0683
10	F	5	NG0687	NG0687
13	F	10	NG0690	NG0690
15	H	6	NG0691	NG0691	seq poor
14	C	7	NG0691.1	NG0691.1
4	E	8	NG0692	NG0692
15	A	9	NG0692.1	NG0692.1
2	D	10	NG0693	NG0693
2	D	5	NG0695	NG0695
9	F	6	NG0697	NG0697
11	F	5	NG0698	NG0698
18	B	12	NG0699	NG0699
13	G	10	NG0721	NG0701
8	E	11	NG0702	NG0702
9	C	7	NG0705	NG0705
6	H	11	NG0706	NG0706
5	A	2	NG0707	NG0707
13	F	7	NG0709	NG0709
9	A	10	NG0710	NG0710
16	F	1	NG0711	NG0711	seq poor
1	E	5	NG0712	NG0712
4	E	3	NG0713	NG0713
9	F	3	NG0714	NG0714
18	H	11	NG0545	NG0715
8	F	9	NG0771	NG0715
8	F	8	NG1020	NG0715	seq poor
4	D	6	NG0716	NG0716
6	B	6	NG0718	NG0718
10	B	12	NG0719	NG0719
11	A	9	NG0720	NG0720
11	H	7	NG0723	NG0723
12	C	8	NG0725	NG0725
1	E	7	NG0729	NG0729
4	B	1	NG0730	NG0730	IS1016 transposase family: NG0159, NG1181, NG1256, NG1211, NG0528, NG1302, NG1394, NG0201, NG1317, NG0730, NG1157, NG2087, NG0673, NG0628, NG0559, NG1412, NG0146.1, NG0750
11	G	8	NG0731	NG0731
11	H	9	NG2094	NG0731
1	B	9	NG0732	NG0732
6	F	10	NG0734	NG0734
6	D	9	NG0740	NG0740
2	D	11	NG0742	NG0742
10	A	11	NG0744	NG0744
4	C	6	NG0746	NG0746
4	F	3	NG0747	NG0747
15	H	2	NG0748	NG0748
13	H	11	NG0749	NG0749	IS1016 transposase family: NG1326, NG1453, NG0146.2, NG0749, NG0253, NG0041, NG0084
1	F	2	NG0750	NG0750	IS1016 transposase family: NG0159, NG1181, NG1256, NG1211, NG0528, NG1302, NG1394, NG0201, NG1317, NG0730, NG1157, NG2087, NG0673, NG0628, NG0559, NG1412, NG0146.1, NG0750
16	G	6	NG0751	NG0751
8	B	6	NG0752	NG0752
8	A	12	NG0754	NG0754
6	G	4	NG0970	NG0755
21	D	4	NG0756	NG0756
14	G	7	NG0757	NG0757
8	B	9	NG0758	NG0758
12	C	10	NG0761	NG0761
10	B	8	NG0764	NG0764
13	G	6	NG0765	NG0765
21	B	8	NG0766	NG0766
4	C	11	NG0767	NG0767
11	H	11	NG0768	NG0768
4	D	5	NG0770	NG0770
1	B	1	NG0772	NG0772
9	E	2	NG0777	NG0777
14	G	8	NG0778	NG0778
21	E	10	NG0781	NG0781
21	F	10	NONE	NG0781
14	E	12	NG0785	NG0785
5	G	10	NG0786	NG0786
14	C	12	NG0787	NG0787
11	B	10	NG0791	NG0791
14	D	10	NG0792	NG0792
13	C	11	NG0794	NG0794
3	C	2	NG0796	NG0796
12	E	5	NG0797	NG0797
10	G	10	NG0799	NG0799
11	H	8	NG0800	NG0800
18	F	1	NG0801	NG0801
1	C	7	NG0802	NG0802
9	A	12	NG0804	NG0804
3	D	8	NG0805	NG0805
10	D	2	NG0806	NG0806
1	G	5	NG0807	NG0807
12	B	8	NG0810	NG0810
16	G	3	NG0811	NG0811
5	F	9	NG0812	NG0812
19	B	5	NG0813	NG0813
19	B	6	NG0813	NG0813
19	C	5	NG1706	NG0813
18	B	8	NG0815	NG0815
21	A	7	NG0819	NG0819
18	H	2	NG0820	NG0820
14	C	6	NG0822	NG0822
1	E	10	NG0823	NG0823
9	C	11	NG0825	NG0825
9	C	12	NG1727	NG0825
3	B	4	NG0827	NG0827
4	A	2	NG0834	NG0834
10	D	1	NG0260.1	NG0835
10	D	3	NG0835	NG0835
12	G	10	NG1845	NG0837
11	D	5	NG0838	NG0838
4	C	4	NG0839	NG0839
1	F	1	NG0840	NG0840
4	C	9	NG0841	NG0841
5	B	11	NG0845	NG0842	backwards
1	G	4	NG0843	NG0843
16	F	6	NG0844	NG0844
5	F	7	NG0846	NG0846
8	C	5	NG0846	NG0846
7	E	7	NG0847	NG0847
7	G	11	NG0847	NG0847
21	B	12	NG0848	NG0848
16	D	11	NG0849	NG0849	seq poor
18	G	2	NG0850	NG0850
4	B	2	NG0852	NG0852
13	D	11	NG0853	NG0853
14	A	2	NG0855	NG0855
13	D	4	NG0857	NG0857
3	G	4	NG0858	NG0858
6	B	10	NG0859	NG0859
11	D	9	NG0863	NG0863
2	B	5	NG0864.1	NG0864.1
11	G	6	NG0865	NG0865
13	B	7	NG0867	NG0867
6	H	8	NG0868	NG0868
5	F	11	NG0869	NG0869
18	F	10	NG0870	NG0870
12	G	4	NG0871	NG0871
7	F	4	NG0873	NG0873
9	B	3	NG0874	NG0874
6	B	11	NG0875	NG0875
15	G	7	NG0876	NG0876
13	C	6	NG0877	NG0877
3	G	6	NG0880	NG0880
13	E	12	NG0880.1	NG0880.1	tmRNA
5	C	6	NG0881	NG0881
12	B	11	NG0882	NG0882
12	G	2	NG0883	NG0883
8	A	6	NG1903	NG0883	highest homology to NG0883, but backwards and incomplete
14	D	2	NG0884	NG0884
10	A	3	NG0887	NG0887
1	B	6	NG0888	NG0888
10	C	3	NG0890	NG0890
1	E	12	NG0898.1	NG0898.1
2	F	9	NG0901	NG0901
8	F	5	NG0318	NG0902
8	E	7	NG0902	NG0902
18	C	9	NG0903	NG0903
4	D	12	NG0905	NG0905
8	D	2	NG0906	NG0906
14	E	3	NG0907	NG0907
11	F	10	NG0908	NG0908
5	C	7	NG0909	NG0909
15	G	8	NG0910	NG0910
10	A	5	NG0608	NG0911
10	B	5	NG0911	NG0911
15	E	12	NG0911	NG0911
7	F	2	NG0912	NG0912
7	H	8	NG0912	NG0912
1	G	6	NG0914	NG0914
15	A	8	NG0915	NG0915
8	G	2	NG1644	NG0916
18	H	6	NG0918	NG0918
11	H	4	NG0919	NG0919
4	G	12	NG0920	NG0920
13	H	1	NG0923	NG0923
6	A	8	NG0926	NG0926
9	F	7	NG0928	NG0928
16	D	8	NG0929	NG0929
1	D	7	NG0930	NG0930
3	D	9	NG0934	NG0934
4	G	6	NG0935	NG0935	seq poor
3	B	1	NG0936	NG0936
12	C	7	NG0938	NG0938
12	D	3	NG0939	NG0939
8	B	12	NG0832	NG0941
4	F	10	NG0941	NG0941
13	E	6	NG0942	NG0942
10	F	4	NG0943	NG0943
12	G	12	NG0945	NG0945
5	E	7	NG1521.1	NG0945	backwards, partial
16	C	11	NG0947	NG0947
19	E	2	NG0949	NG0949
19	E	3	NONE	NG0949
19	F	2	NONE	NG0949
19	F	3	NONE	NG0949
19	G	2	NONE	NG0949	seq poor
19	G	3	NONE	NG0949
19	H	1	NONE	NG0949
19	H	4	NONE	NG0949
12	A	5	NG0950	NG0950
11	C	5	NG0953	NG0953
18	C	12	NG0956	NG0956
4	H	2	NG0958	NG0958
5	H	9	NG1789	NG0958	backwards, complete, different RNase
15	D	9	NG0959	NG0959
6	F	8	NG0960	NG0960
10	C	6	NG0963	NG0963
6	B	9	NG0968	NG0968
4	D	9	NG0969	NG0969
6	G	5	NG0755	NG0970
15	G	4	NG0971	NG0971
4	C	5	NG0972	NG0972
6	A	5	NG0974	NG0973
6	A	4	NG0973	NG0974
18	H	8	NG0974	NG0974
12	B	2	NG0976	NG0976
18	D	9	NG0977	NG0977
15	E	8	NG0979	NG0979
5	D	4	NG0980	NG0980
2	D	12	NG0981	NG0981
1	F	9	NG0982	NG0982
18	B	4	NG0984	NG0984
15	B	9	NG0986	NG0986
16	B	4	NG0023	NG0987	seq poor
16	D	6	NG0773	NG0987
16	E	6	NG0987	NG0987
10	G	5	NG0988	NG0988
9	E	4	NG0989	NG0989
21	D	3	NG0990	NG0990
3	C	11	NG0992	NG0992
15	C	12	NG1002	NG0993	backwards
9	B	6	NG0994	NG0994
14	E	9	NG0995	NG0995
4	E	1	NG0997	NG0997
15	G	12	NG1001	NG1001
7	D	9	NG1003	NG1003
7	G	3	NG1003	NG1003
13	D	9	NG1004	NG1004
10	G	4	NG1005	NG1005
13	C	2	NG1006	NG1006
1	H	7	NG1008	NG1008
14	G	6	NG1010	NG1010
13	G	9	NG1011	NG1011
13	H	7	NG1013	NG1013
12	A	2	NG1014	NG1014
1	H	4	NG1015	NG1015
4	C	12	NG1021	NG1021
6	E	1	NG1022	NG1022
7	F	8	NG1024	NG1024
2	H	8	NG1825	NG1025	seq poor
9	A	4	NG1026	NG1026
9	E	9	NG1031	NG1031
9	H	7	NG1032	NG1032
5	F	1	NG1033	NG1033
13	B	3	NG1034	NG1034
12	C	6	NG1036	NG1036
1	C	3	NG1037	NG1037
10	E	8	NG1040	NG1040
6	C	8	NG1847	NG1040
8	D	9	NG1041	NG1041
13	B	4	NG1043	NG1043
2	H	4	NG1044	NG1044
18	C	8	NG1047	NG1047
11	G	5	NG1051	NG1051
6	G	12	NG1052	NG1052
15	D	3	NG1053	NG1053
2	D	8	NG0864	NG1055
2	E	8	NG1055	NG1055
2	C	8	NG2049	NG1055	seq poor
2	G	2	NG1057	NG1057
21	C	1	NG1059	NG1059
6	G	9	NG1060	NG1060
4	G	9	NG1726	NG1060
18	F	9	NG1061	NG1061
5	A	5	NG1062	NG1062
13	H	10	NG1063	NG1063
12	E	1	NG1066	NG1066
18	E	8	NG1068	NG1068
11	C	4	NG1069	NG1069
12	B	4	NG1072	NG1072
2	G	4	NG1074	NG1074
21	A	5	NG1076	NG1076
15	A	6	NG1078	NG1078
5	C	3	NG1079	NG1079
8	F	11	NG1082	NG1082
12	F	1	NG1083	NG1083
5	F	3	NG1085	NG1085
11	A	3	NG1086	NG1086
15	H	1	NG1088	NG1088
15	E	9	NG1089	NG1089
14	C	3	NG1091	NG1091
11	D	2	NG1096	NG1096
21	F	7	NG1097	NG1097
9	G	1	NG1098	NG1098
11	G	9	NG1099	NG1099
11	G	7	NG1100	NG1100
13	E	8	NG1102	NG1102
9	G	9	NG1104	NG1104
13	F	11	NG1107	NG1107
2	C	3	NG0328	NG1108	apparent homologs: NG1108, NG0487; contamination from neighboring well (2D3)
2	B	3	NG1108	NG1108
1	G	2	NG1109	NG1109
9	A	6	NG1110	NG1110
11	E	8	NG1112	NG1112
3	H	5	NG1116	NG1116
2	G	5	NG1117	NG1117
13	D	6	NG1118	NG1118
11	D	8	NG1119	NG1119
11	A	1	NG1120	NG1120
10	A	8	NG1122	NG1122
2	F	12	NG1123	NG1123
10	D	12	NG1126	NG1126
2	A	3	NG1128	NG1128
11	C	8	NG1129	NG1129
16	C	2	NG1130	NG1130
2	G	1	NG1131	NG1131
21	A	1	NG1133	NG1133
5	E	9	NG1134	NG1134
11	C	2	NG1135	NG1135
11	B	12	NG1136	NG1136
19	D	1	NG1137	NG1137
12	A	6	NG1139	NG1139
18	F	6	NG1140	NG1140
12	E	4	NG1141	NG1141
1	D	12	NG1142	NG1142
11	D	6	NG1143	NG1143
11	F	1	NG1144	NG1144
18	G	7	NG1146	NG1146
11	E	6	NG1147	NG1147
11	B	7	NG1148	NG1148
6	E	4	NG0126	NG1150
1	A	1	NG1151	NG1151
5	B	3	NG1152	NG1152
16	H	4	NG1153	NG1153
5	E	1	NG1153.1	NG1153.1
15	C	9	NG1155	NG1155
4	F	11	NG1157	NG1157	IS1016 transposase family: NG0159, NG1181, NG1256, NG1211, NG0528, NG1302, NG1394, NG0201, NG1317, NG0730, NG1157, NG2087, NG0673, NG0628, NG0559, NG1412, NG0146.1, NG0750
18	G	5	NG1158	NG1158
18	H	5	NG1283	NG1158
5	H	10	NG1161	NG1161
14	H	4	NG1162	NG1162
14	F	2	NG1163.1	NG1163.1
2	D	4	NG1164	NG1164	pivNG homologs: NG1137, NG1164, NG1200, NG1262, NG1703, NG1641, NG0773; R - seq poor
12	A	7	NG1166	NG1166
18	F	7	NG1167	NG1167
11	B	9	NG1167.1	NG1167.1
1	F	7	NG1168	NG1168
13	A	10	NG1170	NG1170	seq poor
8	A	2	NG1171	NG1171
14	E	7	NG1173	NG1173
5	G	8	NG1174	NG1174
2	H	6	NG1175	NG1175
15	A	10	NG1177	NG1177
2	F	8	NG1180	NG1180
3	C	8	NG1181	NG1181	IS1016 transposase family: NG0159, NG1181, NG1256, NG1211, NG0528, NG1302, NG1394, NG0201, NG1317, NG0730, NG1157, NG2087, NG0673, NG0628, NG0559, NG1412, NG0146.1, NG0750
13	A	2	NG1182	NG1182
12	D	8	NG1185	NG1185
6	C	4	NG1261	NG1187
3	C	5	NG1069.1	NG1188	partial
10	G	8	NG1188	NG1188
9	A	11	NG1189	NG1189
3	E	5	NG1190	NG1190
11	D	7	NG1191	NG1191
21	B	5	NG1196	NG1196
8	E	6	NG1198	NG1198
16	A	3	NG1200	NG1200
13	B	11	NG1201	NG1201
16	G	9	NG1203	NG1203
3	E	12	NG1204	NG1204
6	F	11	NG1206	NG1206
7	E	4	NG1208	NG1208
7	G	7	NG1208	NG1208
4	G	1	NG1211	NG1211	IS1016 transposase family: NG0159, NG1181, NG1256, NG1211, NG0528, NG1302, NG1394, NG0201, NG1317, NG0730, NG1157, NG2087, NG0673, NG0628, NG0559, NG1412, NG0146.1, NG0750
8	F	2	NG1212	NG1212
10	C	1	NG1213	NG1213
15	F	1	NG1215	NG1215
14	A	5	NG1216	NG1216
16	A	1	NG1217	NG1217
8	A	5	NG0892	NG1218	partial, internal
10	C	8	NG1218	NG1218
6	F	1	NG1219	NG1219
5	B	4	NG1220	NG1220
4	F	6	NG1221	NG1221
13	C	3	NG1222	NG1222
4	A	4	NG1223	NG1223
3	C	1	NG0271	NG1224	seq poor
14	H	11	NG1226	NG1226
18	E	5	NG1227	NG1227
12	A	1	NG1234	NG1234
2	A	1	NG1235	NG1235
10	C	10	NG1236	NG1236
10	D	4	NG1237	NG1237
6	A	1	NG1238	NG1238
16	D	9	NG1239	NG1239
7	F	6	NG1241	NG1241
7	G	4	NG1595	NG1241
6	A	3	NG1242	NG1242
14	G	3	NG1244	NG1244
5	G	9	NG1245	NG1245
3	B	3	NG1247	NG1247
12	H	7	NG1249	NG1249
12	B	9	NG1255.1	NG1255.1
4	E	10	NG1256	NG1256	IS1016 transposase family: NG0159, NG1181, NG1256, NG1211, NG0528, NG1302, NG1394, NG0201, NG1317, NG0730, NG1157, NG2087, NG0673, NG0628, NG0559, NG1412, NG0146.1, NG0750
11	A	2	NG1257	NG1257
4	B	5	NG1258	NG1258
10	B	4	NG1259	NG1259
10	C	9	NG1260	NG1260
6	C	5	NG1187	NG1261
8	H	1	NG3002(pilS)	NG1261
16	A	4	NG1262	NG1262
1	H	8	NG1264	NG1264
18	F	8	NG1265	NG1265
1	E	1	NG1267	NG1267
1	F	8	NG1268	NG1268
12	D	12	NG0045	NG1270
12	D	11	NG1270	NG1270
16	E	11	NG1271	NG1271
14	C	8	NG1273	NG1273
6	C	10	NG1277	NG1277
12	C	3	NG1282	NG1282
9	D	8	NG1284	NG1284
21	B	6	NG1285	NG1285
3	D	5	NG1289	NG1289
9	D	2	NG1292	NG1292
15	D	10	NG1294	NG1294
8	G	10	NG1297	NG1297
1	D	5	NG1298	NG1298
6	A	6	NG1299	NG1299
4	E	9	NG1301	NG1301
4	A	5	NG1302	NG1302	IS1016 transposase family: NG0159, NG1181, NG1256, NG1211, NG0528, NG1302, NG1394, NG0201, NG1317, NG0730, NG1157, NG2087, NG0673, NG0628, NG0559, NG1412, NG0146.1, NG0750
12	H	9	NG1303	NG1303
1	H	9	NG0119	NG1305
1	H	10	NG1305	NG1305
1	G	7	NG1306	NG1306
18	A	4	NG1307	NG1307
11	B	8	NG1309	NG1309
4	E	4	NG1310	NG1310
2	A	8	NG5044	NG1312	backwards, partial
8	G	4	NG1314	NG1314
5	F	10	NG1316.1	NG1316.1
5	F	6	NG1317	NG1317	IS1016 transposase family: NG0159, NG1181, NG1256, NG1211, NG0528, NG1302, NG1394, NG0201, NG1317, NG0730, NG1157, NG2087, NG0673, NG0628, NG0559, NG1412, NG0146.1, NG0750
4	F	5	NG1318	NG1318
3	A	3	NG0648	NG1319
10	C	11	NG1320	NG1320
2	E	2	NG1321	NG1321
10	A	10	NG1322	NG1322
3	F	11	NG1323	NG1323
13	D	7	NG1324	NG1324
9	A	7	NG1329	NG1329
14	F	5	NG1332	NG1332
3	H	2	NG1334	NG1334
16	D	3	NG1336	NG1336
5	C	9	NG1338	NG1338
4	B	4	NG1340	NG1340
21	D	2	NG1342	NG1342
10	H	11	NG1345	NG1345
9	B	7	NG1346	NG1346
13	A	4	NG1347	NG1347
6	C	2	NG1349	NG1349
10	B	2	NG1350	NG1350
5	D	3	NG1351	NG1351
6	D	7	NG1353	NG1353
13	H	8	NG1356	NG1356
1	A	6	NG1359	NG1359
6	G	3	NG1360	NG1360
4	G	3	NG1448	NG1360
1	G	11	NG1361	NG1361
1	H	2	NG1362	NG1362
11	B	1	NG1362	NG1362
6	C	3	NG1363	NG1363
5	H	6	NG1366	NG1366
8	E	4	NG1368	NG1368
8	A	3	NG1373	NG1373
18	G	4	NG1374	NG1374
8	H	9	NG1046	NG1375
8	G	8	NG1375	NG1375
14	G	10	NG1377	NG1377
4	F	1	NG1378	NG1378
21	D	1	NG0961	NG1379
7	G	8	NG1381	NG1381
13	G	11	NG1383	NG1383
2	G	11	NG1384	NG1384
8	G	1	NG1386	NG1386
15	E	6	NG1387	NG1387
11	E	9	NG1388	NG1388
12	F	6	NG1389	NG1389
13	C	8	NG1390	NG1390
2	H	9	NG1391	NG1391
10	D	5	NG1394	NG1394	IS1016 transposase family: NG0159, NG1181, NG1256, NG1211, NG0528, NG1302, NG1394, NG0201, NG1317, NG0730, NG1157, NG2087, NG0673, NG0628, NG0559, NG1412, NG0146.1, NG0750
3	D	12	NG1395	NG1395
2	A	11	NG1397	NG1397
6	H	6	NG1398	NG1398
6	H	7	NG5022	NG1398	seq poor
19	A	9	NG1399	NG1399
3	C	9	NG1399.1	NG1399.1
10	B	6	NG1400	NG1400
3	E	7	NG1402	NG1402
3	E	6	NG1944	NG1402	backwards; partial; note: NG1944 recloned - SP22
15	H	10	NG1403	NG1403
14	A	7	NG1404	NG1404
7	D	7	NG1405	NG1405
7	G	1	NG1405	NG1405
15	D	11	NG1406	NG1406
15	G	3	NG1407	NG1407
7	E	3	NG1408	NG1408
7	G	5	NG1408	NG1408
4	B	8	NG1409	NG1408	and 5' NG1410; NG1409 does not exist
8	H	2	NG5046	NG1408
13	E	1	NG1410	NG1410
9	A	5	NG1411	NG1411
18	E	2	NG1414	NG1414
6	F	2	NG1415	NG1415
3	F	6	NG1417	NG1417
11	C	6	NG1421	NG1421
5	B	9	NG1422	NG1422
1	D	1	NG1423	NG1423
9	A	3	NG1424	NG1424
14	E	5	NG1425	NG1425
12	H	11	NG1426	NG1426
12	H	12	NONE	NG1426
9	D	9	NG1427	NG1427
1	D	4	NG1428	NG1428
18	E	9	NG1430	NG1430
8	B	10	NG1433	NG1433
3	H	1	NG1434	NG1434
4	D	10	NG1435	NG1435
7	F	5	NG1436	NG1436
9	H	10	NG1437	NG1437
6	G	11	NG1438	NG1438
9	C	3	NG1438.1	NG1438.1
8	F	10	NG1439	NG1439
14	B	6	NG1441	NG1441
9	D	10	NG1442	NG1442
4	C	2	NG1445	NG1445
2	H	1	NG1446	NG1446
8	E	9	NG1449	NG1449
11	A	11	NG1450	NG1450
2	B	8	NG1451	NG1451
8	D	10	NG1454	NG1454
18	F	4	NG1455	NG1455
14	C	9	NG1458	NG1458
1	A	12	NG1459	NG1459
9	C	4	NG1462	NG1462
10	F	10	NG1464	NG1464
14	D	5	NG1465	NG1465
18	D	4	NG1467	NG1467
5	D	11	NG1468	NG1468
21	B	7	NG1470	NG1470
14	A	4	NG1471	NG1471
5	C	11	NG1473	NG1473
16	G	12	NG1474	NG1474
13	D	8	NG1475	NG1475
2	E	1	NG1476	NG1476
13	F	6	NG1477	NG1477
11	H	1	NG1478	NG1478
4	E	2	NG1479	NG1479
14	A	11	NG1480	NG1480
18	H	9	NG1485	NG1485
16	H	7	NG1486	NG1486
21	E	8	NG1487	NG1487
1	F	12	NG1488	NG1488
21	B	11	NG1489	NG1489
1	H	11	NG1490	NG1490
6	A	10	NG1491	NG1491
9	D	5	NG1492	NG1492
1	B	8	NG1493	NG1493
11	F	4	NG1493	NG1493
11	B	2	NG1498	NG1498
15	D	5	NG1501	NG1501
16	B	11	NG1503	NG1503
14	E	8	NG1505	NG1505
6	E	2	NG1508	NG1508
10	E	11	NG1509	NG1509
21	D	6	NG1511	NG1511
11	E	11	NG1512.1	NG1512.1
11	B	5	NG3002	NG1512.1
5	E	2	NG1513	NG1513
19	C	8	NG1515	NG1515
19	C	9	NG1515	NG1515
13	F	8	NG1517	NG1517
2	E	10	NG1521.2	NG1521.2
18	H	10	NG0216	NG1522	backwards, small piece
19	D	2	NG1557	NG1522	backwards, partial
4	E	5	NG1523	NG1523
7	E	9	NG1524	NG1524
7	H	2	NG1524	NG1524
18	A	1	NG1528	NG1528
18	E	6	NG1529	NG1529
14	F	3	NG1530	NG1530
16	H	2	NG1531	NG1531
8	D	12	NG1532	NG1532
13	H	9	NG1536	NG1536
10	B	11	NG1540	NG1540
10	H	10	NG1541	NG1541
21	E	1	NG1542	NG1542
1	B	7	NG1543	NG1543
18	C	1	NG1516	NG1544/45	5' NG1544, 3' NG1545
15	C	5	NG1545	NG1545
9	E	3	NG1457	NG1547
5	C	2	NG1547	NG1547
3	G	11	NG1548	NG1548
19	C	4	NG1549	NG1549
9	E	11	NG1550	NG1550
7	E	5	NG1551	NG1551
7	G	10	NG1551	NG1551
10	H	6	NG1552	NG1552
9	C	5	NG1556	NG1556
11	F	2	NG1558	NG1558
9	D	11	NG1561	NG1561
1	E	11	NG1562	NG1562
5	A	3	NG1569	NG1569
9	H	6	NG1571	NG1571
10	C	2	NG1573	NG1573
19	B	1	NG1575	NG1575.1
4	E	11	NG1577	NG1577
5	B	5	NG1579	NG1579
18	E	12	NG1580	NG1580
8	E	5	NG1581	NG1581
11	F	12	NG1586	NG1586
9	B	12	NG1587	NG1587
8	B	7	NG1589	NG1589
13	B	10	NG1590	NG1590
10	E	10	NG1592	NG1592
13	B	5	NG1593	NG1593
1	D	2	NG1594	NG1594
7	E	1	NG1595	NG1595
1	F	11	NG1595.1	NG1595.1
14	C	4	NG1596	NG1596
9	F	8	NG1599	NG1599
18	C	3	NG1600	NG1600
10	H	2	NG1601	NG1601
5	E	5	NG1602	NG1602
5	D	5	NG2099	NG1602
4	D	8	NG1603	NG1603
4	H	10	NG1605	NG1605
2	F	2	NG1606	NG1606
3	D	7	NG1607	NG1607
3	B	2	NG1608	NG1608
5	G	11	NG0073	NG1610
19	C	2	NG1229	NG1610
19	B	9	NG1610	NG1610
19	B	10	NG1610	NG1610
19	B	11	NG1610	NG1610
16	C	3	NG1616	NG1616
9	B	10	NG1000	NG1617
9	B	9	NG1617	NG1617
2	A	4	NG1618	NG1618
9	E	7	NG1620	NG1620
1	D	9	NG1622	NG1622
1	G	9	NG1623	NG1623
14	D	9	NG1625	NG1625
3	H	8	NG1626	NG1626
14	C	5	NG1627	NG1627
6	C	7	NG1630	NG1630
11	E	12	NG1633	NG1633
13	F	3	NG1634	NG1634
9	E	5	NG1635	NG1635
2	B	4	NG1638	NG1638
14	B	12	NG1639	NG1639
9	H	2	NG1640	NG1640
6	A	9	NG1641	NG1641
1	F	5	NG1646	NG1646
18	A	12	NG1647	NG1647
2	G	8	NG1649	NG1649
10	E	1	NG1652	NG1652
2	A	6	NG1654	NG1654
5	H	5	NG1656	NG1656
1	E	4	NG1657	NG1657
11	H	10	NG1658	NG1658
2	H	5	NG1659	NG1659
14	B	3	NG1661	NG1661
12	E	2	NG1663	NG1663
11	C	9	NG1664	NG1664
16	C	12	NG1665	NG1665
6	G	10	NG1666	NG1666
4	G	10	NG1778	NG1666
5	D	8	NG1667	NG1667
10	B	10	NG1668	NG1668
18	D	12	NG1669	NG1669
5	H	1	NG1670	NG1670
10	D	8	NG1671	NG1671
12	E	9	NG1672	NG1672
8	F	6	NG1673	NG1673
15	A	7	NG1674	NG1674
12	C	9	NG1676	NG1676
1	C	12	NG1677	NG1677
11	F	8	NG1680	NG1680
15	E	10	NG1684	NG1684
4	B	10	NG1685	NG1685
9	B	8	NG0016	NG1687	ORF not complete
9	A	8	NG1687	NG1687
8	G	6	NG1688	NG1688
1	E	9	NG1690	NG1690
14	H	1	NG1692	NG1692
15	F	5	NG1693	NG1693
9	D	3	NG1694	NG1694
19	D	12	NG1695	NG1695
19	E	1	NG1695	NG1695
19	F	1	NONE	NG1695	seq poor
19	F	12	NONE	NG1695
1	G	10	NG1698	NG1698	competence DNA binding protein homologs: NG1698, NG1178, NG1903, NG1305, NG1902
8	G	5	NG1700	NG1700
15	C	4	NG1701	NG1701
6	F	4	NG0601.1	NG1702
16	A	5	NG1703	NG1703
2	B	7	NG1705	NG1705
19	C	3	NG1706	NG1706
3	H	9	NG1709	NG1709
18	B	5	NG1711	NG1711
5	H	4	NG1712	NG1712
18	F	5	NG1918	NG1713	missing 5' 584 nt
19	C	7	NG0056	NG1716
19	D	8	NG0255	NG1716
19	D	6	NG0327	NG1716
19	D	7	NG1716	NG1716
19	D	9	NG1931	NG1716
19	E	7	NONE	NG1716
19	E	8	NONE	NG1716
19	E	9	NONE	NG1716
19	F	7	NONE	NG1716
19	F	8	NONE	NG1716
19	G	8	NONE	NG1716
19	H	9	NONE	NG1716
19	H	10	NONE	NG1716
10	E	4	NG1717	NG1717
10	H	8	NG1718	NG1718
6	G	7	NG1721	NG1721
8	D	5	NG1723	NG1723
6	H	5	NG2129	NG1724
21	C	9	NG1725	NG1725
4	B	9	NG1728	NG1728
12	G	3	NG1729	NG1729
21	E	7	NG1732	NG1732
11	E	3	NG1734	NG1734
19	B	3	NG1572	NG1735
19	A	3	NG1735	NG1735
13	C	1	NG1736	NG1736
8	D	1	NG1737	NG1737
8	F	1	NG1738	NG1738
21	F	1	NG1740	NG1740
21	G	1	NONE	NG1740
21	H	1	NONE	NG1740
12	C	1	NG1741	NG1741
4	A	3	NG1742	NG1742
2	B	1	NG1743	NG1743
12	A	11	NG1745.1	NG1745.1
15	E	11	NG1747	NG1747
10	D	6	NG2175	NG1748	1st 803 nt of 1302 nt ORF
21	E	4	NG2001	NG1748-51
5	D	12	NG1749	NG1749
4	H	6	NG2074	NG1749	backwards, ORF nearly complete
6	E	9	NG1750	NG1750
13	D	3	NG1751	NG1751
8	D	4	NG1752	NG1752
13	B	6	NG1754	NG1754
11	A	5	NG1755	NG1755
12	D	10	NG1756	NG1756
11	G	2	NG1762	NG1762
4	H	9	NG1764	NG1764
5	D	9	NG1766	NG1766
8	D	11	NG1767	NG1767
3	B	10	NG1768	NG1768
21	B	1	NG1775	NG1775
14	G	12	NG1779	NG1779
13	G	12	NG1780	NG1780
13	F	12	NONE	NG1780
16	C	9	NG1783	NG1783
12	B	12	NG1784	NG1784
10	F	2	NG1790	NG1790
3	D	3	NG1791	NG1791
3	C	7	NG1792	NG1792
14	C	10	NG1794	NG1794
2	E	7	NG1794.1	NG1794.1	seq poor
16	F	4	NG1795	NG1795
6	B	7	NG1797	NG1797
6	H	1	NG1798	NG1798
13	B	1	NG0519	NG1803	partial, backwards
13	B	2	NG1650	NG1803	partial, backwards
15	B	6	NG1804	NG1804
6	D	10	NG1805	NG1805
6	F	9	NG1806	NG1806
18	D	3	NG1807	NG1807
18	G	1	NG1808	NG1808
9	F	11	NG1809	NG1809
15	D	8	NG1810	NG1810
10	F	8	NG1811	NG1811
16	G	7	NG1812	NG1812	seq poor
16	H	6	NG1813	NG1813
1	B	10	NG1814	NG1814
7	E	10	NG1815	NG1815
4	F	2	NG1816	NG1816	seq poor
13	F	5	NG1817	NG1817
16	C	4	NG1818	NG1818	seq poor
3	B	11	NG1819	NG1819
14	C	1	NG1820	NG1820
13	E	3	NG1821	NG1821
11	D	4	NG1821.1	NG1821.1
14	G	9	NG1823	NG1823
13	C	4	NG1824.1	NG1824.1
14	B	10	NG1826	NG1826
12	B	10	NG1826.1	NG1826.1
7	D	8	NG1827	NG1827
7	G	2	NG1827	NG1827
12	F	7	NG1828	NG1828
13	F	2	NG1829	NG1829
1	B	11	NG1830	NG1830
4	C	10	NG1832	NG1832
12	G	6	NG1833	NG1833
21	A	11	NG1835	NG1835
12	E	10	NG1836	NG1836
3	C	6	NG1837	NG1837
12	D	7	NG1841	NG1841
18	A	6	NG1842	NG1842
13	E	4	NG1844	NG1844
1	G	3	NG1848	NG1848
13	G	3	NG1852	NG1852
11	D	12	NG1853	NG1853	seq poor
4	D	1	NG1854	NG1854	seq poor
14	G	11	NG1855	NG1855
13	F	1	NG1856	NG1856
18	A	7	NG1858	NG1858
13	F	4	NG1860	NG1860
21	F	4	NG1863	NG1863
21	G	4	NONE	NG1863
21	H	4	NONE	NG1863
15	D	2	NG1864	NG1864
9	F	9	NG1865	NG1865
18	G	12	NG1866	NG1866
9	H	3	NG1868	NG1868
2	H	2	NG1871	NG1871
18	D	5	NG1873	NG1873
5	G	5	NG1875	NG1875
15	C	10	NG1876	NG1876
16	H	5	NG1877	NG1877
10	F	11	NG1878	NG1878
21	B	4	NG1881	NG1881
1	D	10	NG1882	NG1882
15	D	12	NG1886	NG1886
18	C	7	NG1890	NG1890
1	E	8	NG1891	NG1891
5	G	7	NG1892	NG1892
16	D	12	NG1893	NG1893	seq poor
15	A	5	NG1894	NG1894
8	B	1	NG1897	NG1897
5	H	8	NG1898	NG1898
3	A	5	NG1899	NG1899
15	B	7	NG1901.1	NG1901
6	F	3	NG1902	NG1902
9	C	9	NG1904	NG1904
6	H	9	NG1905	NG1905
4	C	3	NG1907	NG1907
16	G	5	NG1908	NG1908	seq poor
18	D	7	NG1909	NG1909
1	F	10	NG1911	NG1911
14	B	7	NG1913	NG1913
10	G	7	NG1914	NG1914
15	A	3	NG1519	NG1916
15	B	4	NG1916	NG1916
16	B	5	NG1917	NG1917	seq poor
11	H	5	NG1920	NG1920
19	A	7	NG1514	NG1921	seq poor
19	A	8	NG1921	NG1921
19	C	10	NG1921	NG1921
4	A	1	NG1922	NG1922
15	G	5	NG1923	NG1923
2	H	11	NG1924	NG1924	partial; seq poor
7	G	9	NG1925	NG1925
18	D	8	NG1926	NG1926
2	A	5	NG1928	NG1928
10	D	9	NG1932	NG1932
14	F	10	NG1933	NG1933
16	A	11	NG1934	NG1934	seq poor
6	B	12	NG1935	NG1935
7	F	3	NG1936	NG1936
7	H	9	NG1936	NG1936
15	H	9	NG1937	NG1937
18	G	6	NG1939	NG1939
3	G	3	NG1940	NG1940
2	D	6	NG1941	NG1941
14	H	8	NG1942	NG1942
8	C	1	NG1945	NG1945
5	F	2	NG1946	NG1946
12	H	10	NG1947	NG1947
1	D	8	NG1598	NG1948
15	A	11	NG1948	NG1948
11	C	3	NG1952	NG1952
1	B	2	NG1953	NG1953
18	B	6	NG1958	NG1958
11	B	3	NG1959	NG1959
1	C	1	NG1960	NG1960
8	C	4	NG1962	NG1962	backwards
16	C	5	NG1963	NG1963	seq poor
9	C	8	NG1964	NG1964
12	E	7	NG1965	NG1965	backwards
13	D	1	NG1966	NG1966
13	D	10	NG1967	NG1967
15	D	6	NG1967.1	NG1967.1
11	B	11	NG1969	NG1969
12	A	4	NG1970	NG1970	backwards
8	D	6	NG1971	NG1971
4	G	2	NG1973	NG1973
5	G	3	NG1974	NG1974
4	H	5	NG1975	NG1975
11	F	7	NG1976	NG1976
10	D	7	NG1977	NG1977
3	F	2	NG1978	NG1978	NG1979 overlaps
3	G	9	NG1979	NG1979	NG1978 overlaps in reverse
21	B	3	NG1980	NG1980
3	A	9	NG1981	NG1981
5	G	1	NG1983	NG1983
9	H	5	NG1985	NG1985
3	F	4	NG1986	NG1986
12	E	11	NG1987	NG1987
19	A	4	NG1988	NG1988
5	C	4	NG1989	NG1989
6	A	11	NG2006	NG1991	backwards
18	F	2	NG0993	NG1993
2	F	5	NG1996	NG1996
3	D	6	NG1998	NG1998
5	G	4	NG1999	NG1999
2	C	6	NG2000	NG2000
9	B	4	NG2002	NG2002
11	G	4	NG2004	NG2004
21	C	10	NG2005	NG2005
21	C	6	NG2007	NG2007	seq poor
4	G	11	NG2011	NG2011
14	F	1	NG2012	NG2012
4	H	8	NG2013	NG2013
18	E	1	NG0763	NG2014	backwards
5	F	12	NG2014	NG2014
9	F	5	NG2015	NG2015
11	E	5	NG2017	NG2017
2	C	1	NG2018	NG2018
11	E	10	NG2018	NG2018	seq poor
10	A	9	NG2022	NG2022
12	C	5	NG2023	NG2023
14	G	1	NG2024	NG2024
14	B	11	NG2025	NG2025
6	C	1	NG2028	NG2028
3	D	11	NG2029	NG2029
18	A	8	NG2030	NG2030
5	A	11	NG2031	NG2031	seq poor
3	E	8	NG2033	NG2033
10	F	9	NG2034	NG2034
3	B	6	NG2035	NG2035
12	H	8	NG2046	NG2036	backwards
1	C	9	NG2037	NG2037
21	E	3	NG2038	NG2038
19	A	1	NG2040	NG2040	seq poor
21	E	9	NG2041	NG2041
12	E	3	NG2043	NG2043
21	F	2	NG2044	NG2044
21	H	2	NONE	NG2044
13	E	9	NG2047	NG2047
12	G	5	NG2052	NG2052
1	C	11	NG2054	NG2054
10	E	7	NG2055	NG2055
5	F	5	NG2057	NG2057
21	C	4	NG2059	NG2059
15	G	2	NG5035	NG2059	backwards
12	A	12	NG2061	NG2061
6	B	5	NG0585	NG2069
8	F	3	NG2071	NG2071
18	B	9	NG2072	NG2072
14	D	11	NG2079	NG2079
3	G	8	NG2080	NG2080
14	A	8	NG2081	NG2081
15	E	5	NG2082	NG2082
1	C	2	NG2083	NG2083
4	B	7	NG2084	NG2084
6	A	12	NG2087	NG2087	IS1016 transposase family: NG0159, NG1181, NG1256, NG1211, NG0528, NG1302, NG1394, NG0201, NG1317, NG0730, NG1157, NG2087, NG0673, NG0628, NG0559, NG1412, NG0146.1, NG0750
10	C	12	NG2088	NG2088
19	C	6	NG2091	NG2091
16	B	3	NG2092	NG2092	seq poor
9	A	1	NG2096	NG2096
9	G	6	NG2097	NG2097
12	F	5	NG2100	NG2100
14	E	2	NG2101	NG2101
2	C	5	NG2102	NG2102
9	F	10	NG2103	NG2103
4	D	2	NG2104	NG2104
9	G	4	NG2106	NG2106
3	C	3	NG2110	NG2110
6	E	10	NG2114	NG2114	complete, but backwards
8	A	7	NG2115	NG2115
5	G	12	NG2116	NG2116
3	B	7	NG2118	NG2118
5	B	10	NG2119	NG2119
21	A	10	NG2121	NG2121
14	A	3	NG2123	NG2123
15	H	11	NG2124	NG2124
11	C	11	NG2126	NG2126
21	E	2	NG2128	NG2128
3	G	7	NG2130	NG2130
14	A	9	NG0228	NG2131
14	B	9	NG2131	NG2131
9	E	1	NG2133	NG2133
11	C	1	NG2134	NG2134
21	C	7	NG2137	NG2137
4	B	11	NG2138	NG2138
5	B	8	NG2138	NG2138
5	H	7	NG2139	NG2139
3	C	4	NG2140	NG2140
10	G	3	NG2141	NG2141
13	C	9	NG2143	NG2143
7	H	6	NG2144	NG2144
11	G	1	NG2145	NG2145
15	E	7	NG2146	NG2146
2	F	10	NG2147	NG2147
8	E	2	NG2148	NG2148
16	D	5	NG2149	NG2149	seq poor
18	D	10	NG2150	NG2150	fragmented
3	B	8	NG5017	NG2155	backwards
7	C	5	NG5017	NG2155	backwards
5	E	6	NG2156	NG2156
16	F	2	NG2157	NG2157	IS family: NG1211, NG0730, NG0750, NG0146.1, NG1256, NG0673, NG0559, NG1394, NG1317, NG0528, NG2087, NG1412, NG0628, NG0201, NG1302, NG1157, NG0159, NG1181, NG
16	E	9	NG2158	NG2158	seq poor
5	E	10	NG2159	NG2159
10	E	6	NG2160	NG2160
5	A	4	NG2161	NG2161
10	E	12	NG2163	NG2163
21	C	3	NG2164	NG2164
19	C	11	NG2166	NG2166
13	G	2	NG2167	NG2167
8	A	4	NG2169	NG2169
1	A	2	NG2170	NG2170
16	F	10	NG1195	NG2171	seq poor
16	G	10	NG2171	NG2171	seq poor
2	F	1	NG2172	NG2172
2	B	11	NG2174	NG2174	seq poor
4	G	8	NG2177	NG2177	NG2176 overlap
10	B	9	NG2178	NG2178
11	D	10	NG2180	NG2180
13	E	11	NG2181	NG2181
7	B	2	NG5003	NG5003
7	B	6	NG5004	NG5004
7	A	3	NG5006	NG5006
7	D	1	NG5008	NG5008
7	D	3	NG5009	NG5009
7	D	12	NG5010	NG5010
7	E	6	NG5012	NG5012
7	C	4	NG5014	NG5014
7	C	1	NG5015	NG5015
7	C	12	NG5016	NG5016
7	D	4	NG5018	NG5018
7	D	11	NG5019	NG5019
8	H	8	NG5020	NG5020
7	B	4	NG5021	NG5021
8	H	4	NG5022	NG5022
7	C	3	NG5025	NG5025
7	C	6	NG5028	NG5028
8	H	6	NG5031	NG5031
7	B	7	NG5034	NG5034
7	D	10	NG5040	NG5040
7	B	3	NG5042	NG5042
7	B	9	NG5044	NG5044
7	B	1	NG5049	NG5049
10	B	3	NG5050	NG5050
7	C	2	NG5052	NG5052
7	B	5	NG5054	NG5054
8	H	7	NG5056	NG5056
7	D	5	NG5058	NG5058
8	H	5	NG5061	NG5061
17	D	4	NG0002
22	B	3	NG0032
22	C	4	NG0036
17	F	11	NG0037
17	C	9	NG0063
22	C	11	NG0094
17	E	1	NG0098
22	D	4	NG0099
22	C	6	NG0102
17	A	6	NG0104
17	F	8	NG0110
17	G	5	NG0121
17	C	2	NG0135
22	A	1	NG0144
17	A	11	NG0146
17	C	1	NG0147
17	E	2	NG0187
17	A	12	NG0190
22	B	8	NG0198
17	F	4	NG0206
17	B	6	NG0260
17	E	6	NG0278
22	B	6	NG0279
17	D	9	NG0346
17	G	4	NG0353
17	A	8	NG0362
17	G	9	NG0386
17	E	8	NG0398
17	D	5	NG0438.1
17	B	4	NG0445
17	A	7	NG0484
17	G	10	NG0497
22	D	7	NG0529
17	D	10	NG0540
17	D	2	NG0547
22	D	6	NG0578
17	C	11	NG0596
22	D	2	NG0614
17	C	10	NG0626
17	A	9	NG0651
17	A	10	NG0661
17	H	9	NG0665
17	B	3	NG0674
17	H	7	NG0680
17	D	8	NG0684
17	C	8	NG0704
17	B	1	NG0733
17	A	2	NG0738
22	C	7	NG0739
22	C	1	NG0753
17	B	10	NG0788
17	B	2	NG0789
17	D	1	NG0821
22	A	2	NG0872
17	H	3	NG0913
17	F	5	NG0933
17	G	2	NG0937
17	B	12	NG0944
22	C	2	NG0978
17	F	10	NG0991
22	C	9	NG0996
17	F	3	NG1081
22	C	12	NG1082
22	B	1	NG1105
17	E	12	NG1111
17	C	3	NG1138
17	G	11	NG1149
17	C	4	NG1165
17	E	3	NG1184
22	D	3	NG1205
17	F	2	NG1209
17	D	11	NG1228
17	E	11	NG1253
17	C	5	NG1263
22	C	10	NG1275
17	H	8	NG1287
17	E	7	NG1319
17	C	7	NG1330
17	D	7	NG1335
17	B	5	NG1337
17	A	4	NG1354
17	H	6	NG1355
17	F	12	NG1358
17	F	9	NG1371
22	B	7	NG1379
17	H	11	NG1413
22	A	7	NG1415
22	A	8	NG1416
22	A	9	NG1417
17	B	7	NG1452
17	F	7	NG1483
17	F	6	NG1494
17	D	6	NG1499
17	D	12	NG1534
17	G	3	NG1535
17	B	9	NG1537
17	H	4	NG1570
17	B	11	NG1578
17	G	7	NG1613
17	G	1	NG1615
22	B	5	NG1636
17	C	6	NG1643
17	C	12	NG1648
17	H	5	NG1662
17	H	1	NG1739
17	B	8	NG1744
22	D	1	NG1745
17	E	4	NG1746
17	E	10	NG1748
17	E	9	NG1765
17	G	12	NG1769
17	G	6	NG1782
17	A	3	NG1849
22	D	5	NG1895
22	C	8	NG1900
17	E	5	NG1901
22	A	5	NG1944
17	D	3	NG1951
17	H	10	NG1961
17	G	8	NG1990
22	B	4	NG2019
17	A	1	NG2027
17	H	2	NG2050
22	B	10	NG2078
17	F	1	NG2086
22	B	2	NG2089
17	A	5	NG2113
22	B	9	NG5060
17	H	12	NONE

## Sheet: entire ORF set
ORF Length	ORF ID	Cloning Status	SP	well	note: TP24 indicates a primer plate for large ORFs, for which primers are of questionable quality
1557	NG0001		21	C2
1101	NG0002	not seq'd	17	D4
2055	NG0003	not cloned
441	NG0004		15	A2
327	NG0005		12	G7
2634	NG0006	TP24
927	NG0007	not cloned
675	NG0008		7	D6
675	NG0008		7	G12
453	NG0009		15	C3
198	NG0010		11	A4
309	NG0011		12	D5
240	NG0012		11	G10
126	NG0014	no primers	-	-
282	NG0015		1	F6
348	NG0016	not cloned
771	NG0017	not seq'd	6	E11
525	NG0018	not seq'd	2	E12
654	NG0019		4	B6
321	NG0020		12	F11
2175	NG0021		21	F3
321	NG0022	not seq'd	12	G1
969	NG0023	not cloned
162	NG0024	no primers	-	-
954	NG0025		19	B2
2013	NG0026		9	H8
1308	NG0027	not cloned
426	NG0028	not cloned
639	NG0029		3	F8
735	NG0030	not cloned
438	NG0031		14	H7
675	NG0032	not seq'd	22	B3
855	NG0033		10	G2
1062	NG0034		8	G9
915	NG0035	not seq'd	16	H3
1911	NG0036	not seq'd	22	C4
1326	NG0037	not seq'd	17	F11
351	NG0039		9	C2
1278	NG0040		9	F2
333	NG0041		12	H5
561	NG0042		3	B5
885	NG0043		19	A2
1359	NG0044		18	B3
459	NG0045	not cloned
255	NG0046	no primers	-	-
1038	NG0047		9	D4
1038	NG0047		19	B4
3213	NG0048	TP24
531	NG0049		13	E2
255	NG0049.1		1	A9
255	NG0049.2		1	A10
387	NG0050		14	B5
282	NG0052		1	F4
1131	NG0053	not cloned
315	NG0054		12	E6
3141	NG0055	TP24
1077	NG0056	not cloned
507	NG0057	not seq'd	2	C12
375	NG0058		13	H2
498	NG0059	not seq'd	2	B10
693	NG0060		10	E2
336	NG0061		13	A1
1674	NG0062		8	F7
1089	NG0063	not seq'd	17	C9
1872	NG0065	not cloned
1293	NG0066	not cloned
957	NG0068		19	D10
957	NG0068		19	D11
2787	NG0069	TP24 – clone partial	15	G1
795	NG0070	not seq'd	5	A9
492	NG0071		2	A9
966	NG0072		16	B1
450	NG0072.1		15	B11
657	NG0073	not cloned
225	NG0074		9	G2
435	NG0075		14	H2
318	NG0076		12	E12
621	NG0077		4	D7
3432	NG0078	TP24	4	A11
231	NG0079	not cloned
201	NG0080		11	B4
834	NG0081		21	A12
1290	NG0082	not cloned
1908	NG0083	not cloned
1173	NG0084	not cloned
1239	NG0085	not cloned
1164	NG0086		15	H8
1062	NG0087	not cloned
1419	NG0088	not cloned
1107	NG0089	not cloned
450	NG0090	not seq'd	15	B10
840	NG0091	no primers	-	-
1077	NG0092	not cloned
510	NG0093	no primers	-	-
2169	NG0094	not seq'd	22	C11
543	NG0095	not seq'd	2	H3
645	NG0096	not seq'd	3	H3
597	NG0097		3	G2
1113	NG0098	not seq'd	17	E1
2415	NG0099	not seq'd	22	D4
633	NG0100		3	E11
621	NG0101		3	D1
2013	NG0102	not seq'd	22	C6
1185	NG0103		18	B1
1062	NG0104	not seq'd	17	A6
891	NG0105		16	F5
1194	NG0106	not cloned
1407	NG0107	not cloned
483	NG0108		15	G11
186	NG0109	no primers	-	-
1311	NG0110	not seq'd	17	F8
552	NG0111		9	H11
1248	NG0112	not cloned
1491	NG0113		10	H3
255	NG0114		1	A8
507	NG0115	not cloned
441	NG0116	not seq'd	15	A4
2040	NG0117	not cloned
1041	NG0118	not cloned
291	NG0119	not cloned
126	NG0120		1	B5
1152	NG0121		6	A2
1152	NG0121	not seq'd	17	G5
405	NG0122		14	D3
1272	NG0123	not cloned
345	NG0124		13	B8
213	NG0125		11	D1
768	NG0126		6	E5
1224	NG0127		18	D6
378	NG0128		13	H6
672	NG0129		4	A6
513	NG0130		9	E8
420	NG0131	no primers	-	-
1005	NG0132		16	E1
1083	NG0135	not seq'd	17	C2
1518	NG0136		10	H7
147	NG0137	no primers	-	-
1497	NG0138		8	D8
627	NG0139		3	E3
534	NG0140		2	G3
144	NG0141	no primers	-	-
1278	NG0142	not seq'd	18	H4
1377	NG0143		18	C4
822	NG0144	not seq'd	22	A1
633	NG0145		3	F1
933	NG0146	not seq'd	17	A11
309	NG0146.1		12	C12
681	NG0146.2		4	B3
1083	NG0147	not seq'd	17	C1
213	NG0148		11	D3
1371	NG0149	not cloned
186	NG0150	not seq'd	1	C4
1002	NG0151	not cloned
327	NG0152		12	G8
540	NG0153	not seq'd	2	G10
879	NG0154		6	B1
132	NG0155	no primers	-	-
807	NG0156	not cloned
2601	NG0158	TP24
576	NG0159		5	D1
189	NG0160	not cloned
465	NG0161		15	E1
378	NG0162		13	H5
375	NG0163	no primers	-	-
363	NG0164		13	E10
537	NG0165		2	G7
864	NG0166		7	H5
213	NG0167	no primers	-	-
924	NG0168		16	H11
825	NG0169		21	A9
753	NG0170		6	C9
363	NG0171	no primers	-	-
747	NG0172		8	C2
507	NG0173		2	C11
243	NG0174		11	G11
702	NG0174.1		10	E5
1380	NG0175	clone - partial	18	A10
1380	NG0175	clone - partial	18	B10
1404	NG0176		18	E4
675	NG0177		4	A8
1812	NG0178	not cloned
351	NG0179		13	C7
645	NG0180		5	H11
768	NG0181		10	F1
684	NG0182		21	A2
201	NG0183		11	A8
321	NG0184	not seq'd	12	F8
321	NG0185		12	F12
1062	NG0186		15	A12
447	NG0186.1		19	B12
447	NG0186.1		19	C1
1116	NG0187	not seq'd	17	E2
264	NG0188		1	C8
1854	NG0189		21	E6
933	NG0190	not seq'd	17	A12
267	NG0191	not seq'd	11	F9
1290	NG0192		6	D11
963	NG0195		16	A10
885	NG0196		16	E2
1398	NG0197		18	E3
1464	NG0198	not seq'd	22	B8
1257	NG0199		18	F11
2382	NG0200	not cloned
651	NG0201		4	A7
819	NG0202		5	C5
708	NG0203		8	B11
825	NG0204		21	C11
621	NG0205	not seq'd	3	C12
1134	NG0206	not seq'd	17	F4
981	NG0207		16	B12
528	NG0208		2	F3
1593	NG0209		8	E10
393	NG0210		14	C2
765	NG0211		21	A6
735	NG0212		5	A1
636	NG0213		14	G5
1500	NG0214		10	H5
1056	NG0215		9	E12
1527	NG0216		18	E11
993	NG0217		16	C10
339	NG0218		13	A7
1374	NG0219	not cloned
867	NG0220		10	G6
597	NG0221		9	H4
231	NG0222		11	F6
531	NG0223		2	F7
456	NG0224		15	C7
1884	NG0225	not cloned
420	NG0226		13	C10
243	NG0227		11	G12
384	NG0228	not cloned
387	NG0229		14	B4
1455	NG0230		10	G9
828	NG0231	not seq'd	5	D7
387	NG0232		14	B1
525	NG0233		2	E11
1173	NG0234	not cloned
2469	NG0235		9	H9
1284	NG0236		18	H7
570	NG0237		10	B1
945	NG0238	not cloned
618	NG0239		3	C10
1278	NG0240		18	H3
201	NG0241		11	A10
1029	NG0242	not seq'd	16	F7
531	NG0243		2	F6
180	NG0244	no primers	-	-
759	NG0245		6	D4
294	NG0246		12	A10
162	NG0247	no primers	-	-
783	NG0248		6	H2
870	NG0249	not cloned
609	NG0250		3	H6
222	NG0251		11	E2
384	NG0252		14	A10
591	NG0253		3	F3
1032	NG0255	not cloned
423	NG0256		14	F6
474	NG0257		2	C4
474	NG0257		13	E5
321	NG0258		12	F9
717	NG0259		4	F12
933	NG0260	not seq'd	17	B6
621	NG0260.1	not cloned
1203	NG0260.2		18	C2
624	NG0261		10	G11
489	NG0262	not seq'd	2	A2
1542	NG0263		21	B10
495	NG0264		2	B6
1038	NG0265	not cloned
1272	NG0266		18	G9
438	NG0267		14	H9
372	NG0268		13	G5
726	NG0269		4	H4
453	NG0270		15	C2
567	NG0271	not cloned
777	NG0272		10	F6
699	NG0273		10	E3
1200	NG0274		18	B11
4779	NG0275	TP24
2073	NG0276	not cloned
801	NG0277	not cloned
1122	NG0278	not seq'd	17	E6
846	NG0279		21	C12
846	NG0279	not seq'd	22	B6
318	NG0280		9	G10
777	NG0281		4	H7
477	NG0282		15	F11
996	NG0283		16	D1
417	NG0284		14	E4
564	NG0285		3	B9
882	NG0286		7	F1
882	NG0286		7	H7
474	NG0287		15	F6
870	NG0288		16	C1
1536	NG0289		10	H9
738	NG0290		6	B3
1719	NG0291		10	C7
465	NG0292		15	E2
1008	NG0293		16	E5
1113	NG0294		5	G6
1911	NG0295	not cloned
519	NG0296		2	E6
195	NG0297	no primers	-	-
357	NG0298		13	D12
1053	NG0299		19	B8
411	NG0300		14	D7
243	NG0302		11	H2
747	NG0303		7	E8
747	NG0303		7	H1
2361	NG0304	not cloned
300	NG0305	not seq'd	12	B7
306	NG0306		1	C10
483	NG0307		15	G10
231	NG0307.1	no primers	-	-
1299	NG0308		18	G11
645	NG0309		4	E7
555	NG0310		3	A4
405	NG0311	no primers	-	-
888	NG0312		16	E3
447	NG0313		15	B2
960	NG0314	not seq'd	14	G2
852	NG0315		5	G2
939	NG0316	not cloned
600	NG0317		3	G5
1671	NG0318	not cloned
1617	NG0319		10	B7
390	NG0320		14	B8
735	NG0321		6	A7
477	NG0322		15	F12
492	NG0323	not seq'd	2	A10
372	NG0324		13	G8
192	NG0325	no primers	-	-
291	NG0326		12	A3
1107	NG0327	not cloned
501	NG0328	not cloned
873	NG0329	not seq'd	16	C8
351	NG0330	no primers	-	-
231	NG0331	not cloned
861	NG0332		5	H2
957	NG0333		10	A2
2121	NG0335		10	A4
666	NG0336		4	H1
312	NG0337		9	C1
849	NG0338		10	F12
603	NG0339		3	G10
639	NG0340		3	F9
693	NG0341		4	D4
234	NG0342		11	F11
1017	NG0343		16	F3
1791	NG0344	no primers	-	-
699	NG0345		4	D11
1110	NG0346	not seq'd	17	D9
975	NG0347	not seq'd	16	B9
348	NG0348	not seq'd	13	B12
777	NG0349		6	G2
213	NG0350		11	C12
309	NG0351		12	D6
114	NG0352	no primers	-	-
624	NG0353	not seq'd	17	G4
318	NG0354		12	F3
594	NG0355		3	F7
822	NG0356		5	C8
966	NG0357		16	A12
423	NG0358		14	F4
762	NG0359	not cloned
1272	NG0360	not cloned
1215	NG0361		18	D1
1062	NG0362	not seq'd	17	A8
1887	NG0363	not cloned
1035	NG0364		16	F11
1122	NG0365	not cloned
255	NG0366		1	A11
1377	NG0367		18	C5
378	NG0368		13	H4
441	NG0369		15	A1
3600	NG0370	TP24	10	H1
906	NG0371		19	A5
825	NG0372		5	C12
714	NG0373		4	F8
753	NG0374	not cloned
1380	NG0375		18	C11
507	NG0376		2	C10
1617	NG0377		8	E12
360	NG0378		9	C6
576	NG0379		3	D2
276	NG0380		1	D11
435	NG0381		14	H5
1965	NG0382		21	E11
618	NG0383		4	D3
282	NG0384		1	F3
1014	NG0385		16	E10
1155	NG0386	not seq'd	17	G9
771	NG0387	not cloned
663	NG0388		6	G6
756	NG0389		21	A4
888	NG0390		16	E4
564	NG0391	not seq'd	3	A1
564	NG0391		5	A7
774	NG0392	not seq'd	15	D4
648	NG0393		8	B4
1038	NG0394	not seq'd	16	F12
1377	NG0395		18	C10
186	NG0396	no primers	-	-
1149	NG0397	not cloned
1302	NG0398		17	E8
837	NG0399		5	E8
645	NG0400		8	B3
738	NG0401		6	B2
960	NG0402	not cloned
1002	NG0403		16	D10
1542	NG0404		21	B9
849	NG0405		21	B2
624	NG0406		3	D10
3096	NG0407	TP24
2289	NG0408	not cloned
300	NG0409		12	B3
201	NG0410		11	A12
1329	NG0411	not cloned
504	NG0412	not seq'd	2	C7
711	NG0413		21	A3
1698	NG0414		10	C4
1356	NG0415	not cloned
321	NG0416		12	F10
951	NG0417	not cloned
483	NG0418		15	H4
585	NG0419		3	E4
732	NG0420		4	H11
564	NG0421		3	A2
564	NG0421		5	A8
564	NG0421		5	B12
387	NG0422		14	B2
897	NG0423		5	B1
897	NG0423	not seq'd	16	G1
1455	NG0424		8	D3
627	NG0425		3	E2
1293	NG0426	not cloned
654	NG0427		4	G5
222	NG0428	no primers	-	-
135	NG0429	no primers	-	-
288	NG0430		1	H1
201	NG0431		11	A7
540	NG0432		1	A7
921	NG0433		16	H9
639	NG0434		5	F4
789	NG0435		21	A8
789	NG0436		6	H10
834	NG0437		5	E4
732	NG0438		10	E9
1107	NG0438.1	not seq'd	17	D5
579	NG0439		7	E2
843	NG0440		10	A1
981	NG0441		4	G4
570	NG0442	not cloned
1167	NG0443	not cloned
1524	NG0444		21	D7
1074	NG0445	not seq'd	17	B4
819	NG0446		5	C1
834	NG0447		5	E3
330	NG0448		12	H2
507	NG0449		6	E12
447	NG0450		15	B3
1404	NG0451		9	F12
663	NG0452		4	C1
609	NG0453		3	H7
978	NG0454		16	B10
609	NG0455		3	H4
486	NG0456		15	H7
306	NG0457		12	C11
339	NG0458		13	A3
450	NG0459		15	B12
1185	NG0460		18	A11
777	NG0461		8	A1
1194	NG0462	not cloned
267	NG0463	not seq'd	1	C5
681	NG0464		10	D10
534	NG0465		8	A8
213	NG0466		11	C7
489	NG0467		2	A7
180	NG0468	no primers	-	-
684	NG0469		10	D11
159	NG0470	no primers	-	-
213	NG0471		11	C10
285	NG0472		1	G8
273	NG0473	not seq'd	10	A7
474	NG0474	not seq'd	15	F7
198	NG0475	not seq'd	1	D3
411	NG0476		14	D8
435	NG0477		14	H3
435	NG0478		7	A1
435	NG0478		7	F9
714	NG0479		4	F9
153	NG0480	no primers	-	-
186	NG0481	no primers	-	-
360	NG0482		13	E7
225	NG0483		11	E7
1062	NG0484	not seq'd	17	A7
1359	NG0485		18	B2
282	NG0486		1	G1
492	NG0487		2	B2
147	NG0488	no primers	-	-
543	NG0489		9	E10
231	NG0490		9	B11
405	NG0491		14	D4
504	NG0492		7	D2
504	NG0492		7	F12
219	NG0493		11	D11
447	NG0494		15	B1
1419	NG0495	not cloned
2145	NG0496	not cloned
1155	NG0497	not seq'd	17	G10
1497	NG0498		8	D7
360	NG0499		9	G12
528	NG0500	not seq'd	2	F4
330	NG0501		12	G11
426	NG0502		14	F11
771	NG0503		6	E8
327	NG0504		12	G9
264	NG0505	not seq'd	1	B12
597	NG0506		3	F10
852	NG0507		10	G1
429	NG0508		14	G4
279	NG0509	not cloned
4143	NG0510	TP24
303	NG0511		12	C4
933	NG0512	not cloned
468	NG0513		9	D6
330	NG0514		9	G11
231	NG0515	no primers	-	-
345	NG0516		13	B9
234	NG0517	not cloned
537	NG0518	not seq'd	2	G9
342	NG0519	not cloned
309	NG0520	no primers	-	-
147	NG0521	no primers	-	-
3045	NG0522	TP24
477	NG0523	not seq'd	15	F9
987	NG0524		5	B2
186	NG0525	no primers	-	-
1032	NG0526		16	F9
444	NG0527		2	D1
651	NG0528		4	E12
1980	NG0529	not seq'd	22	D7
1551	NG0530		9	A2
153	NG0531	no primers	-	-
1191	NG0532		21	C8
981	NG0533		19	C12
1434	NG0534	not cloned
1038	NG0535		16	G2
372	NG0537		13	G7
1578	NG0538		8	E8
1095	NG0539	not cloned
891	NG0540	not seq'd	17	D10
453	NG0541		11	E1
474	NG0542	not seq'd	7	C10
474	NG0542	not seq'd	7	F11
924	NG0543		16	H10
555	NG0544	not seq'd	3	A6
2061	NG0545		18	G8
2937	NG0546	TP24
957	NG0547	not seq'd	17	D2
864	NG0548		9	B2
360	NG0549		9	G5
477	NG0550		15	F10
690	NG0551		4	C7
873	NG0552		16	D4
3618	NG0553	TP24
948	NG0554		19	A11
948	NG0554		19	A12
1491	NG0555		10	H4
1395	NG0556		18	D11
186	NG0557	no primers	-	-
558	NG0558		8	A10
651	NG0559		4	A9
309	NG0560		12	D4
426	NG0560.1		14	F8
1293	NG0560.2	not cloned
1548	NG0561		8	E3
1782	NG0562		21	E5
288	NG0563		1	H6
1587	NG0564		21	C5
2661	NG0565	TP24
1710	NG0566		10	C5
654	NG0567		4	B12
453	NG0568		15	C6
546	NG0569		2	D2
558	NG0570		8	A11
1794	NG0571	clone partial	3	B12
1794	NG0571	clone partial	15	B5
1473	NG0572		8	G7
2025	NG0573	not cloned
756	NG0574		6	C11
714	NG0575		4	F7
996	NG0576		16	D2
402	NG0577		14	C11
1884	NG0578	not seq'd	22	D6
2175	NG0579	not seq'd	9	F1
948	NG0580		19	A10
366	NG0581		13	F9
300	NG0582	no primers	-	-
228	NG0583		11	F3
450	NG0584	not seq'd	7	A11
450	NG0584		7	F10
804	NG0585		6	B4
744	NG0586		14	F9
420	NG0587		14	E10
480	NG0588	not cloned
1209	NG0589		18	C6
2436	NG0590		8	F12
447	NG0591		15	B8
1311	NG0592	not cloned
612	NG0593		3	H11
1263	NG0594		18	G3
759	NG0595		6	D5
1092	NG0596	not seq'd	17	C11
300	NG0597		12	B6
1149	NG0598		7	F7
1149	NG0598		7	H11
744	NG0600		6	B8
300	NG0601		9	G3
774	NG0601.1		6	F5
405	NG0602		14	D1
294	NG0603		12	A8
1683	NG0604	clone backwards, incomplete	15	F3
654	NG0605		14	E1
1368	NG0606	not cloned
690	NG0607		4	C8
1974	NG0608		10	A6
663	NG0609		5	F8
825	NG0610		5	D2
765	NG0611		8	C3
309	NG0613		12	D9
2277	NG0614	not seq'd	22	D2
1152	NG0615		15	H5
288	NG0615.1	no primers	-	-
276	NG0616		1	E2
1284	NG0617	not cloned
438	NG0618		14	H10
840	NG0619		5	E12
381	NG0620		14	A6
300	NG0621	no primers	-	-
117	NG0622	no primers	-	-
3702	NG0623	TP24
1551	NG0624	not cloned
246	NG0625		11	H6
1089	NG0626	not seq'd	17	C10
2004	NG0627		21	E12
651	NG0628		4	F4
2748	NG0629	TP24, partial clone	19	A6
351	NG0630		13	C5
147	NG0631	no primers	-	-
318	NG0632	not cloned
384	NG0633	not cloned
588	NG0634		3	E10
288	NG0635		12	A9
1212	NG0636	partial clone	11	B6
444	NG0637		9	H1
228	NG0638	no primers	-	-
1170	NG0639	not cloned
2772	NG0640	TP24
2268	NG0641	not cloned
918	NG0642		9	D7
543	NG0643		2	G12
369	NG0644		13	G1
1242	NG0645		18	E7
1191	NG0646	not cloned
498	NG0647		2	B9
552	NG0648	not cloned
198	NG0649		11	A6
1386	NG0650		18	D2
1062	NG0651	not seq'd	17	A9
330	NG0652	not seq'd	2	D7
330	NG0652		12	H1
471	NG0653	no primers	-	-
819	NG0654		7	E11
819	NG0654		7	H4
1353	NG0655	not cloned
1539	NG0656		8	E1
1050	NG0657		19	B7
630	NG0658		7	G6
1008	NG0659	not cloned
1428	NG0660		18	F3
930	NG0661		19	D5
930	NG0661	not seq'd	17	A10
1443	NG0662		21	D5
288	NG0663		1	H5
651	NG0664		8	B5
1341	NG0665	not seq'd	17	H9
426	NG0666		14	F7
183	NG0667	no primers	-	-
1254	NG0668	not cloned
867	NG0669		16	A9
813	NG0670		9	B5
783	NG0671		10	F7
189	NG0672	no primers	-	-
651	NG0673		4	A10
1068	NG0674	not seq'd	17	B3
729	NG0675
1269	NG0676	clone backwards	16	F8
639	NG0677		4	E6
252	NG0678		1	A5
1407	NG0679	clone partial	2	E9
1167	NG0680	not seq'd	17	H7
675	NG0681		8	B8
723	NG0682	not seq'd	4	G7
1278	NG0683		18	H1
1107	NG0684	not seq'd	17	D8
2454	NG0685	not cloned
150	NG0686	no primers	-	-
774	NG0687		10	F5
792	NG0688	not seq'd	5	A6
1407	NG0689	not cloned
366	NG0690		13	F10
483	NG0691		15	H6
402	NG0691.1		14	C7
705	NG0692		4	E8
447	NG0692.1		15	A9
513	NG0693		2	D10
2616	NG0694	TP24
510	NG0695		2	D5
1308	NG0696	not cloned
3024	NG0697		9	F6
231	NG0698		11	F5
1200	NG0699		18	B12
558	NG0700	not cloned
840	NG0701		13	G10
1599	NG0702		8	E11
267	NG0703	not cloned
1089	NG0704	not seq'd	17	C8
366	NG0705		9	C7
789	NG0706		6	H11
1617	NG0706.1	not cloned
2163	NG0706.2	not cloned
789	NG0707		5	A2
1056	NG0708	not cloned
366	NG0709		13	F7
1047	NG0710		9	A10
1014	NG0711		16	F1
183	NG0712		1	E5
636	NG0713		4	E3
1833	NG0714		9	F3
1443	NG0715		18	H11
693	NG0716		4	D6
984	NG0717	not cloned
846	NG0718		6	B6
1644	NG0719		10	B12
201	NG0720		11	A9
1011	NG0721	not cloned
138	NG0722	no primers	-	-
246	NG0723		11	H7
120	NG0724	no primers	-	-
306	NG0725		12	C8
1371	NG0726	not seq'd	18	B7
546	NG0727	not seq'd	6	F6
900	NG0728	not cloned
210	NG0729		1	E7
651	NG0730		4	B1
282	NG0731		11	G8
261	NG0732		1	B9
1068	NG0733	not seq'd	17	B1
777	NG0734		6	F10
156	NG0735	no primers	-	-
294	NG0736	no primers	-	-
1056	NG0738	not seq'd	17	A2
2013	NG0739	not seq'd	22	C7
762	NG0740		6	D9
1044	NG0741	not seq'd	16	G8
333	NG0742		2	D11
2121	NG0743	not cloned
1974	NG0744		10	A11
183	NG0745	no primers	-	-
666	NG0746		4	C6
711	NG0747		4	F3
483	NG0748		15	H2
381	NG0749		13	H11
282	NG0750		1	F2
906	NG0751		16	G6
654	NG0752		8	B6
1767	NG0753	not seq'd	22	C1
612	NG0754		8	A12
660	NG0755		6	G4
861	NG0756		21	D4
432	NG0757		14	G7
690	NG0758		8	B9
144	NG0759	no primers	-	-
1029	NG0760	not cloned
306	NG0761		12	C10
138	NG0762	no primers	-	-
1230	NG0763	not cloned
1626	NG0764		10	B8
372	NG0765		13	G6
1536	NG0766		21	B8
615	NG0767		4	C11
249	NG0768		11	H11
1245	NG0769	not cloned
693	NG0770		4	D5
1743	NG0771	not cloned
258	NG0772		1	B1
999	NG0773	not cloned
567	NG0774	not cloned
2460	NG0775	TP24
588	NG0776	not seq'd	5	D10
267	NG0777		9	E2
432	NG0778		14	G8
1305	NG0779	not cloned
369	NG0780	not seq'd	13	G4
1920	NG0781		21	E10
354	NG0782	not seq'd	13	D2
510	NG0783	not seq'd	2	D3
174	NG0784	no primers	-	-
420	NG0785		14	E12
657	NG0786		5	G10
405	NG0787		14	C12
945	NG0788	not seq'd	17	B10
1068	NG0789	not seq'd	17	B2
156	NG0790	no primers	-	-
273	NG0791		11	B10
570	NG0792		14	D10
981	NG0793	not cloned
462	NG0794		13	C11
471	NG0795	not seq'd	15	F2
570	NG0796		3	C2
315	NG0797		12	E5
2556	NG0798	TP24
1461	NG0799		10	G10
246	NG0800		11	H8
2373	NG0801		18	F1
267	NG0802		1	C7
1809	NG0803	not cloned
888	NG0804		9	A12
579	NG0805		3	D8
621	NG0806		10	D2
285	NG0807		1	G5
1371	NG0808	not cloned
1857	NG0809	not cloned
300	NG0810		12	B8
903	NG0811		16	G3
615	NG0812		5	F9
1050	NG0813		19	B5
1050	NG0813		19	B6
150	NG0814	no primers	-	-
1374	NG0815		18	B8
303	NG0816	not seq'd	12	C2
144	NG0817	no primers	-	-
195	NG0818	no primers	-	-
783	NG0819		21	A7
1278	NG0820		18	H2
957	NG0821	not seq'd	17	D1
399	NG0822		14	C6
195	NG0823		1	E10
480	NG0824	not cloned
426	NG0825		9	C11
759	NG0826	not seq'd	3	A12
561	NG0827		3	B4
144	NG0828	no primers	-	-
1860	NG0829	not cloned
870	NG0830	not cloned
1371	NG0831	not cloned
717	NG0832	not cloned
669	NG0834		4	A2
645	NG0835		10	D3
141	NG0836	no primers	-	-
369	NG0837		12	G10
369	NG0837	not seq'd	13	A5
216	NG0838		11	D5
684	NG0839		4	C4
177	NG0840		1	F1
666	NG0841		4	C9
666	NG0842	clone backwards	5	B11
285	NG0843		1	G4
894	NG0844		16	F6
1128	NG0845	not cloned
849	NG0846		5	F7
849	NG0846		8	C5
660	NG0847		7	E7
660	NG0847		7	G11
1551	NG0848		21	B12
885	NG0849		16	D11
1260	NG0850		18	G2
3042	NG0851	TP24
678	NG0852		4	B2
357	NG0853		13	D11
135	NG0854	no primers	-	-
381	NG0855		14	A2
354	NG0857		13	D4
600	NG0858		3	G4
843	NG0859		6	B10
456	NG0860	not cloned
246	NG0861	not seq'd	11	H3
972	NG0862	not seq'd	16	B6
216	NG0863		11	D9
513	NG0864	not cloned
495	NG0864.1		2	B5
240	NG0865		11	G6
1248	NG0866	not cloned
387	NG0867		13	B7
387	NG0867	not seq'd	14	A12
267	NG0867.1	no primers	-	-
789	NG0868		6	H8
642	NG0869		5	F11
1908	NG0870		18	F10
327	NG0871		12	G4
1473	NG0872	not seq'd	22	A2
936	NG0873		7	F4
858	NG0874		9	B3
1134	NG0875		6	B11
480	NG0876		15	G7
351	NG0877		13	C6
639	NG0878	no primers	-	-
189	NG0879	no primers	-	-
603	NG0880		3	G6
363	NG0880.1		13	E12
819	NG0881		5	C6
303	NG0882		12	B11
324	NG0883		12	G2
405	NG0884		14	D2
168	NG0885	no primers	-	-
1080	NG0886	not cloned
546	NG0887		10	A3
258	NG0888		1	B6
159	NG0889	no primers	-	-
1689	NG0890		10	C3
417	NG0891	not seq'd	1	B4
279	NG0892	not cloned
113	NG0892.1	no primers	-	-
3831	NG0893	TP24
999	NG0894	not cloned
180	NG0895	no primers	-	-
129	NG0896	no primers	-	-
162	NG0897	no primers	-	-
909	NG0898	not cloned
279	NG0898.1		1	E12
474	NG0899	not seq'd	15	F4
1299	NG0900	not cloned
531	NG0901		2	F9
1575	NG0902		8	E7
1539	NG0903		18	C9
777	NG0904	not seq'd	6	G1
699	NG0905		4	D12
1452	NG0906		8	D2
417	NG0907		14	E3
234	NG0908		11	F10
819	NG0909		5	C7
480	NG0910		15	G8
471	NG0911		10	B5
471	NG0911		15	E12
888	NG0912		7	F2
888	NG0912		7	H8
1164	NG0913	not seq'd	17	H3
285	NG0914		1	G6
1431	NG0915		15	A8
1179	NG0916		8	G2
2826	NG0917	TP24
1281	NG0918		18	H6
246	NG0919		11	H4
726	NG0920		4	G12
1761	NG0921	not cloned
339	NG0922	not seq'd	13	A8
375	NG0923		13	H1
207	NG0924	no primers	-	-
1401	NG0925	not cloned
735	NG0926		6	A8
162	NG0927	no primers	-	-
2274	NG0928		9	F7
876	NG0929		16	D8
273	NG0930		1	D7
123	NG0931	no primers	-	-
438	NG0932	not cloned
1137	NG0933	not seq'd	17	F5
579	NG0934		3	D9
723	NG0935		4	G6
558	NG0936		3	B1
1149	NG0937	not seq'd	17	G2
306	NG0938		12	C7
309	NG0939		12	D3
939	NG0940	not cloned
717	NG0941		4	F10
486	NG0942		13	E6
774	NG0943		10	F4
1083	NG0944	not seq'd	17	B12
330	NG0945		12	G12
873	NG0947		16	C11
1194	NG0948	not cloned
930	NG0949		19	E2
294	NG0950		12	A5
2766	NG0952	TP24
213	NG0953		11	C5
147	NG0955	no primers	-	-
1215	NG0956		18	C12
162	NG0957	no primers	-	-
726	NG0958		4	H2
462	NG0959		15	D9
774	NG0960		6	F8
852	NG0961	not cloned
1257	NG0962	not seq'd	18	F12
1716	NG0963		10	C6
1176	NG0964	not cloned
279	NG0965	no primers	-	-
258	NG0967	not cloned
744	NG0968		6	B9
699	NG0969		4	D9
660	NG0970		6	G5
480	NG0971		15	G4
687	NG0972		4	C5
732	NG0973		6	A5
1308	NG0974		6	A4
1308	NG0974		18	H8
183	NG0975	no primers	-	-
297	NG0976		12	B2
1224	NG0977		18	D9
1839	NG0978	not seq'd	22	C2
468	NG0979		15	E8
825	NG0980		5	D4
480	NG0981		2	D12
282	NG0982		1	F9
300	NG0983	not cloned
1365	NG0984		18	B4
1830	NG0985	not cloned
450	NG0986		15	B9
1008	NG0987		16	E6
867	NG0988		10	G5
288	NG0989		9	E4
861	NG0990		21	D3
1143	NG0991	not seq'd	17	F10
618	NG0992		3	C11
507	NG0993	clone backwards	15	C12
549	NG0994		9	B6
420	NG0995		14	E9
2049	NG0996	not seq'd	22	C9
699	NG0997		4	E1
1770	NG0998	not cloned
1926	NG0999	not cloned
225	NG1000	not cloned
483	NG1001		15	G12
366	NG1002	not cloned
540	NG1003		7	D9
540	NG1003		7	G3
357	NG1004		13	D9
864	NG1005		10	G4
348	NG1006		13	C2
207	NG1007	no primers	-	-
288	NG1008		1	H7
432	NG1010		14	G6
372	NG1011		13	G9
876	NG1012	not cloned
378	NG1013		13	H7
291	NG1014		12	A2
288	NG1015		1	H4
2331	NG1020	not cloned
693	NG1021		4	C12
765	NG1022		6	E1
1173	NG1024		7	F8
546	NG1025	not seq'd	2	H7
546	NG1025		2	H8
1494	NG1026		9	A4
198	NG1027	not seq'd	9	G7
1977	NG1028	not cloned
1386	NG1029	not cloned
921	NG1030	not cloned
522	NG1031		9	E9
1380	NG1032		9	H7
621	NG1033		5	F1
342	NG1034		13	B3
234	NG1035	not cloned
306	NG1036		12	C6
381	NG1037		1	C3
726	NG1040		10	E8
1506	NG1041		8	D9
381	NG1042	no primers	-	-
342	NG1043		13	B4
543	NG1044		2	H4
1008	NG1045	not cloned
2577	NG1046	not cloned
1212	NG1047		18	C8
207	NG1048	no primers	-	-
804	NG1049	not cloned
237	NG1051		11	G5
708	NG1052		6	G12
459	NG1053		15	D3
159	NG1054	no primers	-	-
480	NG1055		2	D8
480	NG1055		2	E8
1209	NG1056	not cloned
534	NG1057		2	G2
1554	NG1059		21	C1
783	NG1060		6	G9
1431	NG1061		18	F9
792	NG1062		5	A5
378	NG1063		13	H10
2079	NG1064	not cloned
192	NG1065	no primers	-	-
312	NG1066		12	D1
312	NG1066	not seq'd	12	E1
960	NG1067	not seq'd	16	A7
1404	NG1068		18	E8
300	NG1069		11	C4
618	NG1069.1	not cloned
318	NG1070	not seq'd	1	C6
303	NG1072		12	B4
321	NG1073	no primers	-	-
534	NG1074		2	G4
1362	NG1075	not cloned
762	NG1076		21	A5
345	NG1077	not cloned
444	NG1078		15	A6
819	NG1079		5	C3
456	NG1080	not seq'd	15	C11
1134	NG1081	not seq'd	17	F3
2223	NG1082		8	F11
2223	NG1082	not seq'd	22	C12
318	NG1083		12	F1
165	NG1084	no primers	-	-
843	NG1085		5	F3
198	NG1086		11	A3
678	NG1087	not seq'd	4	A12
483	NG1088		15	H1
471	NG1089		15	E9
1293	NG1090	not cloned
396	NG1091		14	C3
5931	NG1092	TP24
1416	NG1093	not cloned
1194	NG1094	not cloned
471	NG1095	not cloned
213	NG1096		11	D2
2250	NG1097		21	F7
1272	NG1098		9	G1
240	NG1099		11	G9
240	NG1100		11	G7
312	NG1101	not seq'd	2	F11
516	NG1102		13	E8
381	NG1103	not seq'd	13	A9
303	NG1104		9	G9
618	NG1105	not seq'd	22	B1
147	NG1106	no primers	-	-
366	NG1107		13	F11
492	NG1108		2	B3
282	NG1109		1	G2
1359	NG1110		9	A6
1128	NG1111	not seq'd	17	E12
225	NG1112		11	E8
186	NG1113	no primers	-	-
153	NG1114	no primers	-	-
186	NG1115	no primers	-	-
645	NG1116		3	H5
537	NG1117		2	G5
357	NG1118		13	D6
216	NG1119		11	D8
198	NG1120		11	A1
474	NG1121	not seq'd	15	F8
273	NG1122		10	A8
330	NG1123		2	F12
258	NG1124	not seq'd	1	B3
159	NG1125	no primers	-	-
684	NG1126		10	D12
180	NG1127	no primers	-	-
489	NG1128		2	A3
213	NG1129		11	C8
981	NG1130		16	C2
411	NG1131		2	G1
192	NG1132	no primers	-	-
672	NG1133		21	A1
597	NG1134		5	E9
309	NG1135		11	C2
207	NG1136		11	B12
960	NG1137		19	D1
1083	NG1138	not seq'd	17	C3
294	NG1139		12	A6
1524	NG1140		18	F6
315	NG1141		12	E4
276	NG1142		1	D12
216	NG1143		11	D6
201	NG1144		11	F1
309	NG1145	not cloned
1269	NG1146		18	G7
222	NG1147		11	E6
204	NG1148		11	B7
1158	NG1149	not seq'd	17	G11
768	NG1150		6	E4
249	NG1151		1	A1
804	NG1152		5	B3
915	NG1153		16	H4
597	NG1153.1		5	E1
1407	NG1154	not cloned
456	NG1155		15	C9
852	NG1156	no primers	-	-
651	NG1157		4	F11
1266	NG1158		18	G5
150	NG1159	no primers	-	-
804	NG1160	not cloned
867	NG1161		5	H10
435	NG1162		14	H4
156	NG1163	no primers	-	-
423	NG1163.1		14	F2
510	NG1164		2	D4
1083	NG1165	not seq'd	17	C4
294	NG1166		12	A7
1578	NG1167		18	F7
204	NG1167.1		11	B9
282	NG1168		1	F7
195	NG1169	no primers	-	-
342	NG1170	not seq'd	13	A10
1014	NG1171		8	A2
177	NG1172	no primers	-	-
420	NG1173		14	E7
855	NG1174		5	G8
546	NG1175		2	H6
144	NG1176	no primers	-	-
447	NG1177		15	A10
297	NG1178	not seq'd	12	B1
216	NG1179	no primers	-	-
531	NG1180		2	F8
573	NG1181		3	C8
336	NG1182		13	A2
3954	NG1183	TP24
1116	NG1184	not seq'd	17	E3
309	NG1185		12	D8
192	NG1186	no primers	-	-
750	NG1187		6	C4
1452	NG1188		10	G8
906	NG1189		9	A11
630	NG1190		3	E5
216	NG1191		11	D7
342	NG1192	not seq'd	13	A11
690	NG1193	not cloned
1218	NG1194	not cloned
1407	NG1195	not cloned
1503	NG1196		21	B5
1617	NG1197	not cloned
1572	NG1198		8	E6
3228	NG1199	TP24
960	NG1200		16	A3
348	NG1201		13	B11
414	NG1202		9	C10
1044	NG1203		16	G9
588	NG1204		3	E12
2292	NG1205	not seq'd	22	D3
777	NG1206		6	F11
2847	NG1207	TP24
639	NG1208		7	E4
639	NG1208		7	G7
1131	NG1209	not seq'd	17	F2
384	NG1210	not cloned
651	NG1211		4	G1
1632	NG1212		8	F2
1668	NG1213		10	C1
1149	NG1214	not cloned
471	NG1215		15	F1
381	NG1216		14	A5
957	NG1217		16	A1
1719	NG1218		10	C8
771	NG1219		6	F1
900	NG1220		5	B4
714	NG1221		4	F6
348	NG1222		13	C3
669	NG1223		4	A4
624	NG1224		3	C1
816	NG1225	not cloned
438	NG1226		14	H11
1404	NG1227		18	E5
1113	NG1228	not seq'd	17	D11
1068	NG1229	not cloned
159	NG1230	no primers	-	-
2583	NG1231	TP24
993	NG1232	not cloned
1011	NG1233	not seq'd	16	E7
291	NG1234		12	A1
489	NG1235		2	A1
1725	NG1236		10	C10
651	NG1237		10	D4
732	NG1238		6	A1
885	NG1239		16	D9
1287	NG1240	not cloned
1077	NG1241		7	F6
1077	NG1241	not seq'd	7	H10
732	NG1242		6	A3
867	NG1243	not seq'd	16	A6
429	NG1244		14	G3
855	NG1245		5	G9
1050	NG1246	not cloned
561	NG1247		3	B3
468	NG1248	not seq'd	15	E4
333	NG1249		12	H7
840	NG1250	not seq'd	5	E11
576	NG1251	not seq'd	5	C10
900	NG1252	not cloned
1128	NG1253	not seq'd	17	E11
2622	NG1254	TP24
339	NG1255	no primers	-	-
303	NG1255.1		12	B9
651	NG1256		4	E10
141	NG1257		11	A2
681	NG1258		4	B5
2301	NG1259		10	B4
1722	NG1260		10	C9
750	NG1261		6	C5
960	NG1262		16	A4
1083	NG1263	not seq'd	17	C5
288	NG1264		1	H8
1524	NG1265		18	F8
330	NG1266	not seq'd	12	D2
276	NG1267		1	E1
282	NG1268		1	F8
195	NG1269	no primers	-	-
342	NG1270		12	D11
1014	NG1271		16	E11
177	NG1272	no primers	-	-
402	NG1273		14	C8
1179	NG1274	not cloned
2109	NG1275	not seq'd	22	C10
1176	NG1276	not cloned
753	NG1277		6	C10
555	NG1279	not seq'd	3	A8
1431	NG1280	not cloned
177	NG1281	no primers	-	-
312	NG1282		12	C3
1278	NG1283	not cloned
615	NG1284		9	D8
1515	NG1285		21	B6
2829	NG1286	TP24
1338	NG1287	not seq'd	17	H8
1338	NG1288	not cloned
624	NG1289		3	D5
1416	NG1290	not cloned
726	NG1291	not seq'd	4	H3
690	NG1292		9	D2
282	NG1293	no primers	-	-
462	NG1294		15	D10
1056	NG1295	not cloned
180	NG1296	no primers	-	-
1371	NG1297	not seq'd	8	G3
1371	NG1297		8	G10
270	NG1298		1	D5
735	NG1299		6	A6
909	NG1300	not cloned
708	NG1301		4	E9
651	NG1302		4	A5
336	NG1303		12	H9
291	NG1305		1	H10
285	NG1306		1	G7
1182	NG1307		18	A4
2154	NG1308	not cloned
204	NG1309		11	B8
639	NG1310		4	E4
597	NG1311	not seq'd	3	F12
807	NG1312	backwards, partial	2	A8
108	NG1313	no primers	-	-
1353	NG1314		8	G4
471	NG1315	not seq'd	13	C12
1053	NG1316	not cloned
852	NG1316.1		5	F10
651	NG1317		5	F6
711	NG1318		4	F5
1302	NG1319		3	A3
1302	NG1319	not seq'd	17	E7
1659	NG1320	not seq'd	8	F4
1659	NG1320		10	C11
516	NG1321		2	E2
549	NG1322		10	A10
639	NG1323		3	F11
357	NG1324		13	D7
2850	NG1325	TP24
381	NG1326	not seq'd	12	H3
135	NG1327	no primers	-	-
837	NG1328	not cloned
1191	NG1329		9	A7
1086	NG1330	not seq'd	17	C7
1098	NG1331	not cloned
423	NG1332		14	F5
1983	NG1333	not cloned
606	NG1334		3	H2
1293	NG1335	not seq'd	17	D7
996	NG1336		16	D3
1074	NG1337	not seq'd	17	B5
822	NG1338		5	C9
990	NG1339	not seq'd	6	H3
681	NG1340		4	B4
1335	NG1341	not cloned
852	NG1342		21	D2
891	NG1343	not cloned
2100	NG1344	not cloned
1476	NG1345		10	H11
513	NG1346		9	B7
339	NG1347		13	A4
165	NG1348	no primers	-	-
747	NG1349		6	C2
582	NG1350		10	B2
579	NG1351		5	D3
1140	NG1352	not cloned
762	NG1353		6	D7
1062	NG1354	not seq'd	17	A4
1335	NG1355	not seq'd	17	H6
453	NG1355.1	not seq'd	15	C1
378	NG1356		13	H8
798	NG1357	not seq'd	5	A10
1332	NG1358	not seq'd	17	F12
252	NG1359		1	A6
777	NG1360		6	G3
285	NG1361		1	G11
147	NG1362		1	H2
147	NG1362		11	B1
1401	NG1363		6	C3
3201	NG1364	TP24
1236	NG1365	not cloned
630	NG1366		5	H6
285	NG1367	no primers	-	-
1566	NG1368		8	E4
3204	NG1369	TP24
1407	NG1370	not cloned
1317	NG1371	not seq'd	17	F9
168	NG1372	no primers	-	-
609	NG1373		8	A3
1443	NG1374		18	G4
1755	NG1375		8	G8
465	NG1376	not seq'd	15	E3
432	NG1377		14	G10
708	NG1378		4	F1
849	NG1379		21	D1
849	NG1379	not seq'd	22	B7
636	NG1380	not seq'd	3	F5
639	NG1381		7	G8
2211	NG1382	not cloned
375	NG1383		13	G11
453	NG1384		2	G11
627	NG1385	not seq'd	8	B2
228	NG1385.1	not cloned
702	NG1386		8	G1
540	NG1387		15	E6
225	NG1388		11	E9
321	NG1389		12	F6
351	NG1390		13	C8
546	NG1391		2	H9
1815	NG1392	not cloned
939	NG1393	not cloned
651	NG1394		10	D5
579	NG1395		3	D12
1806	NG1396	not cloned
492	NG1397		2	A11
828	NG1398		6	H6
924	NG1399		19	A9
576	NG1399.1		3	C9
816	NG1399.2	not cloned
1599	NG1400		10	B6
1185	NG1401	not cloned
1188	NG1402		3	E7
1245	NG1403		15	H10
384	NG1404		14	A7
537	NG1405		7	D7
537	NG1405		7	G1
1098	NG1406		15	D11
480	NG1407		15	G3
603	NG1408		4	B8
603	NG1408		7	E3
603	NG1408		7	G5
357	NG1410		13	E1
1491	NG1411		9	A5
651	NG1412	not seq'd	6	C6
1341	NG1413	not seq'd	17	H11
1230	NG1414		18	E2
774	NG1415		6	F2
774	NG1415	not seq'd	22	A7
624	NG1416	not seq'd	5	H3
624	NG1416	not seq'd	22	A8
591	NG1417		3	F6
591	NG1417	not seq'd	22	A9
1215	NG1418	not cloned
165	NG1419	no primers	-	-
1053	NG1420	not cloned
213	NG1421		11	C6
576	NG1422		5	B9
816	NG1423		1	D1
1509	NG1424		9	A3
417	NG1425		14	E5
336	NG1426		12	H11
708	NG1427		9	D9
270	NG1428		1	D4
1926	NG1429	no primers	-	-
1245	NG1430		18	E9
699	NG1431	not seq'd	10	G12
975	NG1432	not seq'd	16	B8
699	NG1433		8	B10
606	NG1434		3	H1
624	NG1435		4	D10
1050	NG1436		7	F5
2187	NG1437		9	H10
783	NG1438		6	G11
351	NG1438.1		9	C3
1932	NG1439		8	F10
1176	NG1440		16	E12
387	NG1441		14	B6
1038	NG1442		9	D10
3483	NG1443	not cloned
195	NG1444	no primers	-	-
666	NG1445		4	C2
483	NG1446		2	H1
120	NG1447	no primers	-	-
720	NG1448	not cloned
1584	NG1449		8	E9
201	NG1450		11	A11
495	NG1451		2	B8
1188	NG1452	not seq'd	17	B7
381	NG1453	not seq'd	14	A1
1509	NG1454		8	D10
1251	NG1455		18	F4
1899	NG1456	not cloned
270	NG1457	not cloned
402	NG1458		14	C9
255	NG1459		1	A12
177	NG1460	no primers	-	-
540	NG1461	no primers	-	-
360	NG1462		9	C4
834	NG1464		10	F10
411	NG1465		14	D5
1578	NG1466	not cloned
1221	NG1467		18	D4
831	NG1468		5	D11
195	NG1469	no primers	-	-
1536	NG1470		21	B7
381	NG1471		14	A4
1383	NG1472	not cloned
576	NG1473		5	C11
909	NG1474		16	G12
357	NG1475		13	D8
513	NG1476		2	E1
366	NG1477		13	F6
243	NG1478		11	H1
627	NG1479		4	E2
387	NG1480		14	A11
411	NG1480.1	not seq'd	14	D6
780	NG1481	not seq'd	6	G8
645	NG1482	not cloned
1140	NG1483	not seq'd	17	F7
1074	NG1484	not seq'd	15	C8
1464	NG1485		18	H9
921	NG1486		16	H7
1890	NG1487		21	E8
282	NG1488		1	F12
1548	NG1489		21	B11
252	NG1490		1	H11
735	NG1491		6	A10
1146	NG1492		9	D5
261	NG1493		1	B8
261	NG1493		11	F4
1140	NG1494	not seq'd	17	F6
2736	NG1495	TP24
2109	NG1496	not cloned
141	NG1497	no primers	-	-
159	NG1498		11	B2
204	NG1498.1	no primers	-	-
1107	NG1499	not seq'd	17	D6
810	NG1500	not cloned
459	NG1501		15	D5
1296	NG1502	not cloned
870	NG1503		16	B11
1140	NG1504	not cloned
420	NG1505		14	E8
807	NG1506	not seq'd	14	F12
375	NG1507	not seq'd	13	H3
765	NG1508		6	E2
741	NG1509		10	E11
1125	NG1510	not cloned
1500	NG1511		21	D6
873	NG1512	not cloned
225	NG1512.1		11	E11
834	NG1513		5	E2
912	NG1514	not cloned
870	NG1515		19	C8
870	NG1515		19	C9
1200	NG1516	not cloned
366	NG1517		13	F8
771	NG1518	not cloned
441	NG1519	not cloned
702	NG1520	not cloned
1197	NG1521	not cloned
609	NG1521.1	not cloned
525	NG1521.2		2	E10
1917	NG1522	backwards, partial	19	D2
702	NG1523		4	E5
786	NG1524		7	E9
786	NG1524		7	H2
1146	NG1525	not cloned
876	NG1526	not cloned
1308	NG1527	not cloned
1176	NG1528		18	A1
1242	NG1529		18	E6
726	NG1530		14	F3
912	NG1531		16	H2
1518	NG1532		8	D12
1065	NG1533
1296	NG1534	not seq'd	17	D12
1335	NG1535	not seq'd	17	G3
378	NG1536		13	H9
1080	NG1537	not seq'd	17	B9
180	NG1538	no primers	-	-
1356	NG1539	not cloned
1644	NG1540		10	B11
1476	NG1541		10	H10
1746	NG1542		21	E1
261	NG1543		1	B7
954	NG1544	partial, 5' NG1544, 3' NG1545	18	C1
453	NG1545		15	C5
1245	NG1546	not cloned
819	NG1547		5	C2
642	NG1548		3	G11
867	NG1549		19	C4
1494	NG1550		9	E11
654	NG1551		7	E5
654	NG1551		7	G10
1515	NG1552		10	H6
201	NG1553	not cloned
3603	NG1554	TP24
360	NG1556		9	C5
336	NG1557	not cloned
216	NG1558		11	F2
675	NG1559	not cloned
144	NG1560	no primers	-	-
768	NG1561		9	D11
279	NG1562		1	E11
183	NG1563	no primers	-	-
249	NG1564	not seq'd	1	A3
879	NG1565	not cloned
936	NG1566	not cloned
1143	NG1567	not cloned
1506	NG1568	not cloned
447	NG1568.1	not cloned
792	NG1569		5	A3
1164	NG1570	not seq'd	17	H4
609	NG1571		9	H6
1017	NG1572	not cloned
1674	NG1573		10	C2
483	NG1574	not seq'd	9	D1
954	NG1575	not cloned
294	NG1575.1		19	B1
162	NG1576	no primers	-	-
708	NG1577		4	E11
948	NG1578	not seq'd	17	B11
732	NG1579		5	B5
1419	NG1580		18	E12
1572	NG1581		8	E5
195	NG1582	no primers	-	-
1128	NG1583	not cloned
939	NG1584	not cloned
1728	NG1585	not cloned
279	NG1586		11	F12
606	NG1587		9	B12
414	NG1588	not seq'd	1	D6
675	NG1589		8	B7
396	NG1590		13	B10
375	NG1591	no primers	-	-
735	NG1592		10	E10
342	NG1593		13	B5
270	NG1594		1	D2
543	NG1595		7	E1
282	NG1595.1		1	F11
399	NG1596		14	C4
1662	NG1597	not cloned
273	NG1598	not cloned
1281	NG1599		9	F8
1416	NG1600		18	C3
1476	NG1601		10	H2
837	NG1602		5	E5
699	NG1603		4	D8
240	NG1604	not cloned
732	NG1605		4	H10
528	NG1606		2	F2
579	NG1607		3	D7
561	NG1608		3	B2
1053	NG1609	not cloned
1053	NG1610		19	B9
1053	NG1610		19	B10
1053	NG1610		19	B11
288	NG1610.1	not seq'd	1	G12
885	NG1611	not cloned
1044	NG1612	not seq'd	16	G11
1152	NG1613	not seq'd	17	G7
264	NG1614	no primers	-	-
1146	NG1615	not seq'd	17	G1
981	NG1616		16	C3
213	NG1617		9	B9
489	NG1618		2	A4
180	NG1619	no primers	-	-
501	NG1620		9	E7
159	NG1621	no primers	-	-
273	NG1622		1	D9
285	NG1623		1	G9
198	NG1624	not seq'd	1	E6
414	NG1625		14	D9
645	NG1626		3	H8
399	NG1627		14	C5
180	NG1628	no primers	-	-
816	NG1629	not cloned
753	NG1630		6	C7
153	NG1631	no primers	-	-
186	NG1632	no primers	-	-
225	NG1633		11	E12
549	NG1634		13	F3
492	NG1635		9	E5
777	NG1636	not seq'd	22	B5
153	NG1637	no primers	-	-
492	NG1638		2	B4
501	NG1639		14	B12
573	NG1640		9	H2
960	NG1641		6	A9
360	NG1642	no primers	-	-
1083	NG1643	not seq'd	17	C6
1227	NG1644	not cloned
282	NG1646		1	F5
1185	NG1647		18	A12
954	NG1648	not seq'd	17	C12
537	NG1649		2	G8
342	NG1650	not cloned
339	NG1651	not seq'd	13	A6
996	NG1652		10	E1
174	NG1653	no primers	-	-
489	NG1654		2	A6
756	NG1655	not cloned
864	NG1656		5	H5
276	NG1657		1	E4
288	NG1658	not seq'd	1	H3
288	NG1658		11	H10
528	NG1659		2	H5
387	NG1661		14	B3
1167	NG1662	not seq'd	17	H5
312	NG1663		12	E2
174	NG1664		11	C9
996	NG1665		16	C12
783	NG1666		6	G10
819	NG1667		5	D8
1641	NG1668		10	B10
1230	NG1669		18	D12
858	NG1670		5	H1
669	NG1671		10	D8
315	NG1672		12	E9
1674	NG1673		8	F6
444	NG1674		15	A7
972	NG1675	not seq'd	16	B7
306	NG1676		12	C9
270	NG1677		1	C12
1182	NG1678	not cloned
153	NG1679	no primers	-	-
231	NG1680		11	F8
186	NG1681	no primers	-	-
1545	NG1682	not cloned
1182	NG1683	not cloned
471	NG1684		15	E10
684	NG1685		4	B10
1290	NG1686	not cloned
1131	NG1687		9	A8
1467	NG1688		8	G6
162	NG1689	no primers	-	-
252	NG1689.1	not seq'd	1	A4
156	NG1690		1	E9
144	NG1691	no primers	-	-
435	NG1692		14	H1
474	NG1693		15	F5
486	NG1694		9	D3
1053	NG1695		19	D12
1053	NG1695		19	E1
153	NG1696	no primers	-	-
114	NG1697	no primers	-	-
285	NG1698		1	G10
804	NG1699	not cloned
1368	NG1700		8	G5
453	NG1701		15	C4
531	NG1702		6	F4
960	NG1703		16	A5
195	NG1704	no primers	-	-
495	NG1705		2	B7
909	NG1706		19	C3
1296	NG1707	not cloned
2148	NG1708	not cloned
612	NG1709		3	H9
1866	NG1710	not cloned
1368	NG1711		18	B5
630	NG1712		5	H4
1905	NG1713	partial clone	18	F5
999	NG1714	no primers	-	-
2403	NG1715	not cloned
1002	NG1716		19	D7
702	NG1717		10	E4
1536	NG1718		10	H8
957	NG1719	not cloned
108	NG1720	no primers	-	-
780	NG1721		6	G7
2301	NG1722	not cloned
1494	NG1723		8	D5
786	NG1724		6	H5
774	NG1725		21	C9
723	NG1726	not cloned
462	NG1727	not cloned
684	NG1728		4	B9
324	NG1729		12	G3
582	NG1730	partial	5	D6
135	NG1731	no primers	-	-
1854	NG1732		21	E7
921	NG1733	not cloned
222	NG1734		11	E3
894	NG1735		19	A3
348	NG1736		13	C1
1443	NG1737		8	D1
1617	NG1738		8	F1
1161	NG1739	not seq'd	17	H1
2022	NG1740		21	F1
303	NG1741		12	C1
669	NG1742		4	A3
492	NG1743		2	B1
1080	NG1744	not seq'd	17	B8
2259	NG1745	not seq'd	22	D1
297	NG1745.1		12	A11
1299	NG1746	not seq'd	17	E4
471	NG1747		15	E11
1302	NG1748	clone partial	10	D60
1302	NG1748	not seq'd	17	E10
591	NG1749		5	D12
501	NG1750		6	E9
354	NG1751		13	D3
1491	NG1752		8	D4
618	NG1753	not seq'd	14	D12
345	NG1754		13	B6
198	NG1755		11	A5
312	NG1756		12	D10
2205	NG1757	not cloned
2688	NG1758	not cloned
333	NG1759	not seq'd	12	H6
471	NG1760	not cloned
1005	NG1761	not cloned
234	NG1762		11	G2
1245	NG1763	not cloned
729	NG1764		4	H9
1128	NG1765	not seq'd	17	E9
831	NG1766		5	D9
1512	NG1767		8	D11
564	NG1768		3	B10
1161	NG1769	not seq'd	17	G12
2034	NG1770	not cloned
990	NG1771	not cloned
2388	NG1772	not seq'd	21	F6
1383	NG1773	not cloned
1950	NG1774	no primers	-	-
837	NG1775		21	B1
1029	NG1776	not cloned
156	NG1777	no primers	-	-
723	NG1778	not cloned
432	NG1779		14	G12
375	NG1780		13	G12
807	NG1781	not cloned
156	NG1781.1	no primers	-	-
1152	NG1782	not seq'd	17	G6
990	NG1783		16	C9
303	NG1784		12	B12
2757	NG1785	TP24
990	NG1786	not seq'd	16	A2
1425	NG1787	not cloned
1884	NG1788	not cloned
636	NG1789	not cloned
771	NG1790		10	F2
621	NG1791		3	D3
573	NG1792		3	C7
1227	NG1793	not cloned
402	NG1794		14	C10
519	NG1794.1		2	E7
1023	NG1795		16	F4
555	NG1796	not seq'd	3	A7
744	NG1797		6	B7
795	NG1798		6	H1
1182	NG1799	not cloned
1338	NG1800	not cloned
2376	NG1801	not cloned
555	NG1802	not cloned
1041	NG1803	backwards, partial	13	B1
1041	NG1803	backwards, partial	13	B2
447	NG1804		15	B6
765	NG1805		6	D10
774	NG1806		6	F9
1389	NG1807		18	D3
1257	NG1808		18	G1
2835	NG1809		9	F11
462	NG1810		15	D8
795	NG1811		10	F8
1044	NG1812	not seq'd	16	G7
918	NG1813		16	H6
261	NG1814		1	B10
813	NG1815		7	E10
813	NG1815	not seq'd	7	H3
711	NG1816	not seq'd	4	F2
366	NG1817		13	F5
984	NG1818	not seq'd	16	C4
618	NG1819		3	B11
393	NG1820		14	C1
360	NG1821		13	E3
216	NG1821.1		11	D4
1308	NG1822	not cloned
432	NG1823		14	G9
516	NG1824	not seq'd	2	E3
351	NG1824.1		13	C4
531	NG1825	not cloned
390	NG1826		14	B10
303	NG1826.1		12	B10
	NG1827		7	D8
537	NG1827		7	G2
321	NG1828		12	F7
366	NG1829		13	F2
261	NG1830		1	B11
189	NG1831	not cloned
396	NG1831.1	no primers	-	-
690	NG1832		4	C10
327	NG1833		12	G6
276	NG1834	no primers	-	-
831	NG1835		21	A11
318	NG1836		12	E10
618	NG1837		3	C6
642	NG1838	not seq'd	3	G12
189	NG1839	no primers	-	-
309	NG1841		12	D7
1182	NG1842		18	A6
2103	NG1843	not cloned
468	NG1844		13	E4
369	NG1845	not cloned
147	NG1846	no primers	-	-
927	NG1847	not cloned
282	NG1848		1	G3
1059	NG1849	not seq'd	17	A3
4173	NG1850	TP24
4176	NG1851	TP24
369	NG1852		13	G3
498	NG1853	not seq'd	11	D12
693	NG1854	not seq'd	4	D1
432	NG1855		14	G11
534	NG1856		13	F1
276	NG1857	not seq'd	2	A12
1182	NG1858		18	A7
249	NG1859	not seq'd	2	B12
567	NG1860		13	F4
336	NG1861	no primers	-	-
2304	NG1863		21	F4
459	NG1864		15	D2
1194	NG1865		9	F9
1275	NG1866		18	G12
2118	NG1867	not cloned
597	NG1868		9	H3
1257	NG1869	not cloned
924	NG1870	not seq'd
543	NG1871		2	H2
195	NG1872	no primers	-	-
1221	NG1873		18	D5
162	NG1874	no primers	-	-
648	NG1875		5	G5
456	NG1876		15	C10
918	NG1877		16	H5
840	NG1878		10	F11
588	NG1879	not cloned
549	NG1880	not seq'd	8	A9
357	NG1880.1	not seq'd	13	D5
1470	NG1881		21	B4
273	NG1882		1	D10
804	NG1883	not cloned
465	NG1886		15	D12
147	NG1887	no primers	-	-
195	NG1888	no primers	-	-
1014	NG1889	not cloned
1212	NG1890		18	C7
279	NG1891		1	E8
855	NG1892		5	G7
1005	NG1893	not seq'd	16	D12
999	NG1894		15	A5
2436	NG1895	not seq'd	22	D5
1014	NG1896	not seq'd	16	E8
1038	NG1897		8	B1
864	NG1898		5	H8
555	NG1899		3	A5
2016	NG1900	not seq'd	22	C8
	NG1901		15	B7
1119	NG1901	not seq'd	17	E5
447	NG1901.1	not cloned
522	NG1902		6	F3
291	NG1903	not cloned
414	NG1904		9	C9
789	NG1905		6	H9
405	NG1906	not seq'd	2	H10
684	NG1907		4	C3
1041	NG1908	not seq'd	16	G5
1224	NG1909		18	D7
2148	NG1910	not seq'd	21	F5
282	NG1911		1	F10
3048	NG1912	TP24
390	NG1913		14	B7
1446	NG1914		10	G7
1269	NG1915	not cloned
447	NG1916		15	B4
972	NG1917	not seq'd	16	B5
1251	NG1918	not cloned
1191	NG1919	not cloned
246	NG1920		11	H5
	NG1921		19	A8
915	NG1921		19	C10
648	NG1922		4	A1
480	NG1923		15	G5
351	NG1924	not seq'd	2	H11
654	NG1925		7	G9
1392	NG1926		18	D8
[truncated: 328 more rows]
