# Supplementary material for: Expression capable library for studies of Neisseria gonorrhoeae, version 1.0
Source: BMC Microbiol. 2005 Sep 1;5:50. doi: 10.1186/1471-2180-5-50 (PMC1236931; doi:10.1186/1471-2180-5-50)
Supplement: Additional File 1 — Zipped file which includes all of the sequencing data as .exp files generated from binary data using PREGAP4. These .exp files contain all of the sequences with quality cutoffs included and can be opened with word processing programs. [file 1471-2180-5-50-S1.zip]

Archive with 4,297 entries (4,230 files):
- Ng array ms revised 5-05.doc
- BMC rebuttal.doc
- ~$C rebuttal.doc
- ~$ array ms revised 5-05.doc
- annotated NG clone set.xls
- AF 2 seq NG clone set.xls
- AF 1 exp sequence files/
- AF 1 exp sequence files/SeqPlate 9/
- AF 1 exp sequence files/SeqPlate 9/primer D forward/
- AF 1 exp sequence files/SeqPlate 9/primer D forward/BGACA2D0001A.exp
- AF 1 exp sequence files/SeqPlate 9/primer D forward/BGACA2D0002A.exp
- AF 1 exp sequence files/SeqPlate 9/primer D forward/BGACA2D0003A.exp
- AF 1 exp sequence files/SeqPlate 9/primer D forward/BGACA2D0004A.exp
- AF 1 exp sequence files/SeqPlate 9/primer D forward/BGACA2D0005A.exp
- AF 1 exp sequence files/SeqPlate 9/primer D forward/BGACA2D0006A.exp
- AF 1 exp sequence files/SeqPlate 9/primer D forward/BGACA2D0007A.exp
- AF 1 exp sequence files/SeqPlate 9/primer D forward/BGACA2D0008A.exp
- AF 1 exp sequence files/SeqPlate 9/primer D forward/BGACA2D0009A.exp
- AF 1 exp sequence files/SeqPlate 9/primer D forward/BGACA2D0010A.exp
- AF 1 exp sequence files/SeqPlate 9/primer D forward/BGACA2D0011A.exp
- AF 1 exp sequence files/SeqPlate 9/primer D forward/BGACA2D0012A.exp
- AF 1 exp sequence files/SeqPlate 9/primer D forward/BGACA2D0013A.exp
- AF 1 exp sequence files/SeqPlate 9/primer D forward/BGACA2D0014A.exp
- AF 1 exp sequence files/SeqPlate 9/primer D forward/BGACA2D0015A.exp
- AF 1 exp sequence files/SeqPlate 9/primer D forward/BGACA2D0016A.exp
- AF 1 exp sequence files/SeqPlate 9/primer D forward/BGACA2D0017A.exp
- AF 1 exp sequence files/SeqPlate 9/primer D forward/BGACA2D0018A.exp
- AF 1 exp sequence files/SeqPlate 9/primer D forward/BGACA2D0019A.exp
- AF 1 exp sequence files/SeqPlate 9/primer D forward/BGACA2D0020A.exp
- AF 1 exp sequence files/SeqPlate 9/primer D forward/BGACA2D0021A.exp
- AF 1 exp sequence files/SeqPlate 9/primer D forward/BGACA2D0022A.exp
- AF 1 exp sequence files/SeqPlate 9/primer D forward/BGACA2D0023A.exp
- AF 1 exp sequence files/SeqPlate 9/primer D forward/BGACA2D0024A.exp
- AF 1 exp sequence files/SeqPlate 9/primer D forward/BGACA2D0025A.exp
- AF 1 exp sequence files/SeqPlate 9/primer D forward/BGACA2D0026A.exp
- AF 1 exp sequence files/SeqPlate 9/primer D forward/BGACA2D0027A.exp
- AF 1 exp sequence files/SeqPlate 9/primer D forward/BGACA2D0028A.exp
- AF 1 exp sequence files/SeqPlate 9/primer D forward/BGACA2D0029A.exp
- AF 1 exp sequence files/SeqPlate 9/primer D forward/BGACA2D0030A.exp
- AF 1 exp sequence files/SeqPlate 9/primer D forward/BGACA2D0031A.exp
- AF 1 exp sequence files/SeqPlate 9/primer D forward/BGACA2D0032A.exp
- AF 1 exp sequence files/SeqPlate 9/primer D forward/BGACA2D0033A.exp
- AF 1 exp sequence files/SeqPlate 9/primer D forward/BGACA2D0034A.exp
- AF 1 exp sequence files/SeqPlate 9/primer D forward/BGACA2D0035A.exp
- AF 1 exp sequence files/SeqPlate 9/primer D forward/BGACA2D0036A.exp
- AF 1 exp sequence files/SeqPlate 9/primer D forward/BGACA2D0037A.exp
- AF 1 exp sequence files/SeqPlate 9/primer D forward/BGACA2D0038A.exp
- AF 1 exp sequence files/SeqPlate 9/primer D forward/BGACA2D0039A.exp
- AF 1 exp sequence files/SeqPlate 9/primer D forward/BGACA2D0040A.exp
- AF 1 exp sequence files/SeqPlate 9/primer D forward/BGACA2D0041A.exp
- AF 1 exp sequence files/SeqPlate 9/primer D forward/BGACA2D0042A.exp
- AF 1 exp sequence files/SeqPlate 9/primer D forward/BGACA2D0043A.exp
- AF 1 exp sequence files/SeqPlate 9/primer D forward/BGACA2D0044A.exp
- AF 1 exp sequence files/SeqPlate 9/primer D forward/BGACA2D0045A.exp
- AF 1 exp sequence files/SeqPlate 9/primer D forward/BGACA2D0046A.exp
- AF 1 exp sequence files/SeqPlate 9/primer D forward/BGACA2D0047A.exp
- AF 1 exp sequence files/SeqPlate 9/primer D forward/BGACA2D0048A.exp
- AF 1 exp sequence files/SeqPlate 9/primer D forward/BGACA2D0049A.exp
- AF 1 exp sequence files/SeqPlate 9/primer D forward/BGACA2D0050A.exp
- AF 1 exp sequence files/SeqPlate 9/primer D forward/BGACA2D0051A.exp
- AF 1 exp sequence files/SeqPlate 9/primer D forward/BGACA2D0052A.exp
- AF 1 exp sequence files/SeqPlate 9/primer D forward/BGACA2D0053A.exp
- AF 1 exp sequence files/SeqPlate 9/primer D forward/BGACA2D0054A.exp
- AF 1 exp sequence files/SeqPlate 9/primer D forward/BGACA2D0055A.exp
- AF 1 exp sequence files/SeqPlate 9/primer D forward/BGACA2D0056A.exp
- AF 1 exp sequence files/SeqPlate 9/primer D forward/BGACA2D0057A.exp
- AF 1 exp sequence files/SeqPlate 9/primer D forward/BGACA2D0058A.exp
- AF 1 exp sequence files/SeqPlate 9/primer D forward/BGACA2D0059A.exp
- AF 1 exp sequence files/SeqPlate 9/primer D forward/BGACA2D0060A.exp
- AF 1 exp sequence files/SeqPlate 9/primer D forward/BGACA2D0061A.exp
- AF 1 exp sequence files/SeqPlate 9/primer D forward/BGACA2D0062A.exp
- AF 1 exp sequence files/SeqPlate 9/primer D forward/BGACA2D0063A.exp
- AF 1 exp sequence files/SeqPlate 9/primer D forward/BGACA2D0064A.exp
- AF 1 exp sequence files/SeqPlate 9/primer D forward/BGACA2D0065A.exp
- AF 1 exp sequence files/SeqPlate 9/primer D forward/BGACA2D0066A.exp
- AF 1 exp sequence files/SeqPlate 9/primer D forward/BGACA2D0067A.exp
- AF 1 exp sequence files/SeqPlate 9/primer D forward/BGACA2D0068A.exp
- AF 1 exp sequence files/SeqPlate 9/primer D forward/BGACA2D0069A.exp
- AF 1 exp sequence files/SeqPlate 9/primer D forward/BGACA2D0070A.exp
- AF 1 exp sequence files/SeqPlate 9/primer D forward/BGACA2D0071A.exp
- AF 1 exp sequence files/SeqPlate 9/primer D forward/BGACA2D0072A.exp
- AF 1 exp sequence files/SeqPlate 9/primer D forward/BGACA2D0073A.exp
- AF 1 exp sequence files/SeqPlate 9/primer D forward/BGACA2D0074A.exp
- AF 1 exp sequence files/SeqPlate 9/primer D forward/BGACA2D0075A.exp
- AF 1 exp sequence files/SeqPlate 9/primer D forward/BGACA2D0076A.exp
- AF 1 exp sequence files/SeqPlate 9/primer D forward/BGACA2D0077A.exp
- AF 1 exp sequence files/SeqPlate 9/primer D forward/BGACA2D0078A.exp
- AF 1 exp sequence files/SeqPlate 9/primer D forward/BGACA2D0079A.exp
- AF 1 exp sequence files/SeqPlate 9/primer D forward/BGACA2D0080A.exp
- AF 1 exp sequence files/SeqPlate 9/primer D forward/BGACA2D0081A.exp
- AF 1 exp sequence files/SeqPlate 9/primer D forward/BGACA2D0082A.exp
- AF 1 exp sequence files/SeqPlate 9/primer D forward/BGACA2D0083A.exp
- AF 1 exp sequence files/SeqPlate 9/primer D forward/BGACA2D0084A.exp
- AF 1 exp sequence files/SeqPlate 9/primer D forward/BGACA2D0085A.exp
- AF 1 exp sequence files/SeqPlate 9/primer D forward/BGACA2D0086A.exp
- AF 1 exp sequence files/SeqPlate 9/primer D forward/BGACA2D0087A.exp
- AF 1 exp sequence files/SeqPlate 9/primer D forward/BGACA2D0088A.exp
- AF 1 exp sequence files/SeqPlate 9/primer D forward/BGACA2D0089A.exp
- AF 1 exp sequence files/SeqPlate 9/primer D forward/BGACA2D0090A.exp
- AF 1 exp sequence files/SeqPlate 9/primer D forward/BGACA2D0091A.exp
- AF 1 exp sequence files/SeqPlate 9/primer D forward/BGACA2D0092A.exp
- AF 1 exp sequence files/SeqPlate 9/primer D forward/BGACA2D0093A.exp
- AF 1 exp sequence files/SeqPlate 9/primer D forward/BGACA2D0094A.exp
- AF 1 exp sequence files/SeqPlate 9/primer D forward/BGACA2D0095A.exp
- AF 1 exp sequence files/SeqPlate 9/primer D forward/BGACA2D0096A.exp
- AF 1 exp sequence files/SeqPlate 9/primer E reverse/
- AF 1 exp sequence files/SeqPlate 9/primer E reverse/BGACA2E0001A.exp
- AF 1 exp sequence files/SeqPlate 9/primer E reverse/BGACA2E0002A.exp
- AF 1 exp sequence files/SeqPlate 9/primer E reverse/BGACA2E0003A.exp
- AF 1 exp sequence files/SeqPlate 9/primer E reverse/BGACA2E0004A.exp
- AF 1 exp sequence files/SeqPlate 9/primer E reverse/BGACA2E0005A.exp
- AF 1 exp sequence files/SeqPlate 9/primer E reverse/BGACA2E0006A.exp
- AF 1 exp sequence files/SeqPlate 9/primer E reverse/BGACA2E0007A.exp
- AF 1 exp sequence files/SeqPlate 9/primer E reverse/BGACA2E0008A.exp
- AF 1 exp sequence files/SeqPlate 9/primer E reverse/BGACA2E0009A.exp
- AF 1 exp sequence files/SeqPlate 9/primer E reverse/BGACA2E0010A.exp
- AF 1 exp sequence files/SeqPlate 9/primer E reverse/BGACA2E0011A.exp
- AF 1 exp sequence files/SeqPlate 9/primer E reverse/BGACA2E0012A.exp
- AF 1 exp sequence files/SeqPlate 9/primer E reverse/BGACA2E0013A.exp
- AF 1 exp sequence files/SeqPlate 9/primer E reverse/BGACA2E0014A.exp
- AF 1 exp sequence files/SeqPlate 9/primer E reverse/BGACA2E0015A.exp
- AF 1 exp sequence files/SeqPlate 9/primer E reverse/BGACA2E0016A.exp
- AF 1 exp sequence files/SeqPlate 9/primer E reverse/BGACA2E0017A.exp
- AF 1 exp sequence files/SeqPlate 9/primer E reverse/BGACA2E0018A.exp
- AF 1 exp sequence files/SeqPlate 9/primer E reverse/BGACA2E0019A.exp
- AF 1 exp sequence files/SeqPlate 9/primer E reverse/BGACA2E0020A.exp
- AF 1 exp sequence files/SeqPlate 9/primer E reverse/BGACA2E0021A.exp
- AF 1 exp sequence files/SeqPlate 9/primer E reverse/BGACA2E0022A.exp
- AF 1 exp sequence files/SeqPlate 9/primer E reverse/BGACA2E0023A.exp
- AF 1 exp sequence files/SeqPlate 9/primer E reverse/BGACA2E0024A.exp
- AF 1 exp sequence files/SeqPlate 9/primer E reverse/BGACA2E0025A.exp
- AF 1 exp sequence files/SeqPlate 9/primer E reverse/BGACA2E0026A.exp
- AF 1 exp sequence files/SeqPlate 9/primer E reverse/BGACA2E0027A.exp
- AF 1 exp sequence files/SeqPlate 9/primer E reverse/BGACA2E0028A.exp
- AF 1 exp sequence files/SeqPlate 9/primer E reverse/BGACA2E0029A.exp
- AF 1 exp sequence files/SeqPlate 9/primer E reverse/BGACA2E0030A.exp
- AF 1 exp sequence files/SeqPlate 9/primer E reverse/BGACA2E0031A.exp
- AF 1 exp sequence files/SeqPlate 9/primer E reverse/BGACA2E0032A.exp
- AF 1 exp sequence files/SeqPlate 9/primer E reverse/BGACA2E0033A.exp
- AF 1 exp sequence files/SeqPlate 9/primer E reverse/BGACA2E0034A.exp
- AF 1 exp sequence files/SeqPlate 9/primer E reverse/BGACA2E0035A.exp
- AF 1 exp sequence files/SeqPlate 9/primer E reverse/BGACA2E0036A.exp
- AF 1 exp sequence files/SeqPlate 9/primer E reverse/BGACA2E0037A.exp
- AF 1 exp sequence files/SeqPlate 9/primer E reverse/BGACA2E0038A.exp
- AF 1 exp sequence files/SeqPlate 9/primer E reverse/BGACA2E0039A.exp
- AF 1 exp sequence files/SeqPlate 9/primer E reverse/BGACA2E0040A.exp
- AF 1 exp sequence files/SeqPlate 9/primer E reverse/BGACA2E0041A.exp
- AF 1 exp sequence files/SeqPlate 9/primer E reverse/BGACA2E0042A.exp
- AF 1 exp sequence files/SeqPlate 9/primer E reverse/BGACA2E0043A.exp
- AF 1 exp sequence files/SeqPlate 9/primer E reverse/BGACA2E0044A.exp
- AF 1 exp sequence files/SeqPlate 9/primer E reverse/BGACA2E0045A.exp
- AF 1 exp sequence files/SeqPlate 9/primer E reverse/BGACA2E0046A.exp
- AF 1 exp sequence files/SeqPlate 9/primer E reverse/BGACA2E0047A.exp
- AF 1 exp sequence files/SeqPlate 9/primer E reverse/BGACA2E0048A.exp
- AF 1 exp sequence files/SeqPlate 9/primer E reverse/BGACA2E0049A.exp
- AF 1 exp sequence files/SeqPlate 9/primer E reverse/BGACA2E0050A.exp
- AF 1 exp sequence files/SeqPlate 9/primer E reverse/BGACA2E0051A.exp
- AF 1 exp sequence files/SeqPlate 9/primer E reverse/BGACA2E0052A.exp
- AF 1 exp sequence files/SeqPlate 9/primer E reverse/BGACA2E0053A.exp
- AF 1 exp sequence files/SeqPlate 9/primer E reverse/BGACA2E0054A.exp
- AF 1 exp sequence files/SeqPlate 9/primer E reverse/BGACA2E0055A.exp
- AF 1 exp sequence files/SeqPlate 9/primer E reverse/BGACA2E0056A.exp
- AF 1 exp sequence files/SeqPlate 9/primer E reverse/BGACA2E0057A.exp
- AF 1 exp sequence files/SeqPlate 9/primer E reverse/BGACA2E0058A.exp
- AF 1 exp sequence files/SeqPlate 9/primer E reverse/BGACA2E0059A.exp
- AF 1 exp sequence files/SeqPlate 9/primer E reverse/BGACA2E0060A.exp
- AF 1 exp sequence files/SeqPlate 9/primer E reverse/BGACA2E0061A.exp
- AF 1 exp sequence files/SeqPlate 9/primer E reverse/BGACA2E0062A.exp
- AF 1 exp sequence files/SeqPlate 9/primer E reverse/BGACA2E0063A.exp
- AF 1 exp sequence files/SeqPlate 9/primer E reverse/BGACA2E0064A.exp
- AF 1 exp sequence files/SeqPlate 9/primer E reverse/BGACA2E0065A.exp
- AF 1 exp sequence files/SeqPlate 9/primer E reverse/BGACA2E0066A.exp
- AF 1 exp sequence files/SeqPlate 9/primer E reverse/BGACA2E0067A.exp
- AF 1 exp sequence files/SeqPlate 9/primer E reverse/BGACA2E0068A.exp
- AF 1 exp sequence files/SeqPlate 9/primer E reverse/BGACA2E0069A.exp
- AF 1 exp sequence files/SeqPlate 9/primer E reverse/BGACA2E0070A.exp
- AF 1 exp sequence files/SeqPlate 9/primer E reverse/BGACA2E0071A.exp
- AF 1 exp sequence files/SeqPlate 9/primer E reverse/BGACA2E0072A.exp
- AF 1 exp sequence files/SeqPlate 9/primer E reverse/BGACA2E0073A.exp
- AF 1 exp sequence files/SeqPlate 9/primer E reverse/BGACA2E0074A.exp
- AF 1 exp sequence files/SeqPlate 9/primer E reverse/BGACA2E0075A.exp
- AF 1 exp sequence files/SeqPlate 9/primer E reverse/BGACA2E0076A.exp
- AF 1 exp sequence files/SeqPlate 9/primer E reverse/BGACA2E0077A.exp
- AF 1 exp sequence files/SeqPlate 9/primer E reverse/BGACA2E0078A.exp
- AF 1 exp sequence files/SeqPlate 9/primer E reverse/BGACA2E0079A.exp
- AF 1 exp sequence files/SeqPlate 9/primer E reverse/BGACA2E0080A.exp
- AF 1 exp sequence files/SeqPlate 9/primer E reverse/BGACA2E0081A.exp
- AF 1 exp sequence files/SeqPlate 9/primer E reverse/BGACA2E0082A.exp
- AF 1 exp sequence files/SeqPlate 9/primer E reverse/BGACA2E0083A.exp
- AF 1 exp sequence files/SeqPlate 9/primer E reverse/BGACA2E0084A.exp
- AF 1 exp sequence files/SeqPlate 9/primer E reverse/BGACA2E0085A.exp
- AF 1 exp sequence files/SeqPlate 9/primer E reverse/BGACA2E0086A.exp
- AF 1 exp sequence files/SeqPlate 9/primer E reverse/BGACA2E0087A.exp
- AF 1 exp sequence files/SeqPlate 9/primer E reverse/BGACA2E0088A.exp
- AF 1 exp sequence files/SeqPlate 9/primer E reverse/BGACA2E0089A.exp
- AF 1 exp sequence files/SeqPlate 9/primer E reverse/BGACA2E0090A.exp
- AF 1 exp sequence files/SeqPlate 9/primer E reverse/BGACA2E0091A.exp
- AF 1 exp sequence files/SeqPlate 9/primer E reverse/BGACA2E0092A.exp
- AF 1 exp sequence files/SeqPlate 9/primer E reverse/BGACA2E0093A.exp
- AF 1 exp sequence files/SeqPlate 9/primer E reverse/BGACA2E0094A.exp
- AF 1 exp sequence files/SeqPlate 9/primer E reverse/BGACA2E0095A.exp
- AF 1 exp sequence files/SeqPlate 9/primer E reverse/BGACA2E0096A.exp
- AF 1 exp sequence files/SeqPlate 21/
- AF 1 exp sequence files/SeqPlate 21/primer D forward/
- AF 1 exp sequence files/SeqPlate 21/primer D forward/BGACA1D0201B.exp
- AF 1 exp sequence files/SeqPlate 21/primer D forward/BGACA1D0202B.exp
- AF 1 exp sequence files/SeqPlate 21/primer D forward/BGACA1D0203B.exp
- AF 1 exp sequence files/SeqPlate 21/primer D forward/BGACA1D0204B.exp
- AF 1 exp sequence files/SeqPlate 21/primer D forward/BGACA1D0205B.exp
- AF 1 exp sequence files/SeqPlate 21/primer D forward/BGACA1D0206B.exp
- AF 1 exp sequence files/SeqPlate 21/primer D forward/BGACA1D0207B.exp
- AF 1 exp sequence files/SeqPlate 21/primer D forward/BGACA1D0208B.exp
- AF 1 exp sequence files/SeqPlate 21/primer D forward/BGACA1D0209B.exp
- AF 1 exp sequence files/SeqPlate 21/primer D forward/BGACA1D0210B.exp
- AF 1 exp sequence files/SeqPlate 21/primer D forward/BGACA1D0211B.exp
- AF 1 exp sequence files/SeqPlate 21/primer D forward/BGACA1D0212B.exp
- AF 1 exp sequence files/SeqPlate 21/primer D forward/BGACA1D0213B.exp
- AF 1 exp sequence files/SeqPlate 21/primer D forward/BGACA1D0214B.exp
- AF 1 exp sequence files/SeqPlate 21/primer D forward/BGACA1D0215B.exp
- AF 1 exp sequence files/SeqPlate 21/primer D forward/BGACA1D0216B.exp
- AF 1 exp sequence files/SeqPlate 21/primer D forward/BGACA1D0217B.exp
- AF 1 exp sequence files/SeqPlate 21/primer D forward/BGACA1D0218B.exp
- AF 1 exp sequence files/SeqPlate 21/primer D forward/BGACA1D0219B.exp
- AF 1 exp sequence files/SeqPlate 21/primer D forward/BGACA1D0220B.exp
- AF 1 exp sequence files/SeqPlate 21/primer D forward/BGACA1D0221B.exp
- AF 1 exp sequence files/SeqPlate 21/primer D forward/BGACA1D0222B.exp
- AF 1 exp sequence files/SeqPlate 21/primer D forward/BGACA1D0223B.exp
- AF 1 exp sequence files/SeqPlate 21/primer D forward/BGACA1D0224A.exp
- AF 1 exp sequence files/SeqPlate 21/primer D forward/BGACA1D0225B.exp
- AF 1 exp sequence files/SeqPlate 21/primer D forward/BGACA1D0226B.exp
- AF 1 exp sequence files/SeqPlate 21/primer D forward/BGACA1D0227B.exp
- AF 1 exp sequence files/SeqPlate 21/primer D forward/BGACA1D0228B.exp
- AF 1 exp sequence files/SeqPlate 21/primer D forward/BGACA1D0229B.exp
- AF 1 exp sequence files/SeqPlate 21/primer D forward/BGACA1D0230B.exp
- AF 1 exp sequence files/SeqPlate 21/primer D forward/BGACA1D0231B.exp
- AF 1 exp sequence files/SeqPlate 21/primer D forward/BGACA1D0232B.exp
- AF 1 exp sequence files/SeqPlate 21/primer D forward/BGACA1D0233B.exp
- AF 1 exp sequence files/SeqPlate 21/primer D forward/BGACA1D0234B.exp
- AF 1 exp sequence files/SeqPlate 21/primer D forward/BGACA1D0235B.exp
- AF 1 exp sequence files/SeqPlate 21/primer D forward/BGACA1D0236B.exp
- AF 1 exp sequence files/SeqPlate 21/primer D forward/BGACA1D0237B.exp
- AF 1 exp sequence files/SeqPlate 21/primer D forward/BGACA1D0238B.exp
- AF 1 exp sequence files/SeqPlate 21/primer D forward/BGACA1D0239B.exp
- AF 1 exp sequence files/SeqPlate 21/primer D forward/BGACA1D0240B.exp
- AF 1 exp sequence files/SeqPlate 21/primer D forward/BGACA1D0241B.exp
- AF 1 exp sequence files/SeqPlate 21/primer D forward/BGACA1D0242B.exp
- AF 1 exp sequence files/SeqPlate 21/primer D forward/BGACA1D0243B.exp
- AF 1 exp sequence files/SeqPlate 21/primer D forward/BGACA1D0244B.exp
- AF 1 exp sequence files/SeqPlate 21/primer D forward/BGACA1D0245B.exp
- AF 1 exp sequence files/SeqPlate 21/primer D forward/BGACA1D0246B.exp
- AF 1 exp sequence files/SeqPlate 21/primer D forward/BGACA1D0247B.exp
- AF 1 exp sequence files/SeqPlate 21/primer D forward/BGACA1D0248B.exp
- AF 1 exp sequence files/SeqPlate 21/primer D forward/BGACA1D0249B.exp
- AF 1 exp sequence files/SeqPlate 21/primer D forward/BGACA1D0250B.exp
- AF 1 exp sequence files/SeqPlate 21/primer D forward/BGACA1D0251B.exp
- AF 1 exp sequence files/SeqPlate 21/primer D forward/BGACA1D0252B.exp
- AF 1 exp sequence files/SeqPlate 21/primer D forward/BGACA1D0253B.exp
- AF 1 exp sequence files/SeqPlate 21/primer D forward/BGACA1D0254B.exp
- AF 1 exp sequence files/SeqPlate 21/primer D forward/BGACA1D0255B.exp
- AF 1 exp sequence files/SeqPlate 21/primer D forward/BGACA1D0256B.exp
- AF 1 exp sequence files/SeqPlate 21/primer D forward/BGACA1D0257B.exp
- AF 1 exp sequence files/SeqPlate 21/primer D forward/BGACA1D0258B.exp
- AF 1 exp sequence files/SeqPlate 21/primer D forward/BGACA1D0259B.exp
- AF 1 exp sequence files/SeqPlate 21/primer D forward/BGACA1D0260B.exp
- AF 1 exp sequence files/SeqPlate 21/primer D forward/BGACA1D0261B.exp
- AF 1 exp sequence files/SeqPlate 21/primer D forward/BGACA1D0262B.exp
- AF 1 exp sequence files/SeqPlate 21/primer D forward/BGACA1D0263B.exp
- AF 1 exp sequence files/SeqPlate 21/primer D forward/BGACA1D0264B.exp
- AF 1 exp sequence files/SeqPlate 21/primer D forward/BGACA1D0265B.exp
- AF 1 exp sequence files/SeqPlate 21/primer D forward/BGACA1D0266B.exp
- AF 1 exp sequence files/SeqPlate 21/primer D forward/BGACA1D0267B.exp
- AF 1 exp sequence files/SeqPlate 21/primer D forward/BGACA1D0268B.exp
- AF 1 exp sequence files/SeqPlate 21/primer D forward/BGACA1D0269B.exp
- AF 1 exp sequence files/SeqPlate 21/primer D forward/BGACA1D0270B.exp
- AF 1 exp sequence files/SeqPlate 21/primer D forward/BGACA1D0271B.exp
- AF 1 exp sequence files/SeqPlate 21/primer D forward/BGACA1D0272B.exp
- AF 1 exp sequence files/SeqPlate 21/primer D forward/BGACA1D0273B.exp
- AF 1 exp sequence files/SeqPlate 21/primer D forward/BGACA1D0274B.exp
- AF 1 exp sequence files/SeqPlate 21/primer D forward/BGACA1D0275B.exp
- AF 1 exp sequence files/SeqPlate 21/primer D forward/BGACA1D0276B.exp
- AF 1 exp sequence files/SeqPlate 21/primer D forward/BGACA1D0277B.exp
- AF 1 exp sequence files/SeqPlate 21/primer D forward/BGACA1D0278B.exp
- AF 1 exp sequence files/SeqPlate 21/primer D forward/BGACA1D0279B.exp
- AF 1 exp sequence files/SeqPlate 21/primer D forward/BGACA1D0280B.exp
- AF 1 exp sequence files/SeqPlate 21/primer D forward/BGACA1D0281B.exp
- AF 1 exp sequence files/SeqPlate 21/primer D forward/BGACA1D0282B.exp
- AF 1 exp sequence files/SeqPlate 21/primer D forward/BGACA1D0283B.exp
- AF 1 exp sequence files/SeqPlate 21/primer D forward/BGACA1D0284B.exp
- AF 1 exp sequence files/SeqPlate 21/primer D forward/BGACA1D0285B.exp
- AF 1 exp sequence files/SeqPlate 21/primer D forward/BGACA1D0286B.exp
- AF 1 exp sequence files/SeqPlate 21/primer D forward/BGACA1D0287B.exp
- AF 1 exp sequence files/SeqPlate 21/primer D forward/BGACA1D0288B.exp
- AF 1 exp sequence files/SeqPlate 21/primer D forward/BGACA1D0289B.exp
- AF 1 exp sequence files/SeqPlate 21/primer D forward/BGACA1D0290B.exp
- AF 1 exp sequence files/SeqPlate 21/primer D forward/BGACA1D0291B.exp
- AF 1 exp sequence files/SeqPlate 21/primer D forward/BGACA1D0292B.exp
- AF 1 exp sequence files/SeqPlate 21/primer D forward/BGACA1D0293B.exp
- AF 1 exp sequence files/SeqPlate 21/primer D forward/BGACA1D0294B.exp
- AF 1 exp sequence files/SeqPlate 21/primer D forward/BGACA1D0295B.exp
- AF 1 exp sequence files/SeqPlate 21/primer D forward/BGACA1D0296B.exp
[truncated: 3,997 more entries]
