# Supplementary material for: Expression capable library for studies of Neisseria gonorrhoeae, version 1.0
Source: BMC Microbiol. 2005 Sep 1;5:50. doi: 10.1186/1471-2180-5-50 (PMC1236931; doi:10.1186/1471-2180-5-50)
Supplement: Additional File 1 — Zipped file which includes all of the sequencing data as .exp files generated from binary data using PREGAP4. These .exp files contain all of the sequences with quality cutoffs included and can be opened with word processing programs. [file 1471-2180-5-50-S1.zip › annotated NG clone set.xls]

## Sheet: entire ORF set
Length	ORF ID	gene	Define	Cloning Status	SP	well
1557	NG0001	dnaA	chromosome replication initiator protein (DNAA)		21	C2
1101	NG0002	dnaN	DNA polymerase III beta subunit		17	D4
2055	NG0003	ppk	polyphosphate kinase
441	NG0004		Neisseria-specific protein, uncharacterized		15	A2
327	NG0005		uncharacterized lipoprotein		12	G7
2634	NG0006	leuS	leucyl-tRNA synthetase	TP24
927	NG0007	dam	type II restriction endonuclease/DNA adenine methylase
675	NG0008	dpnA	modification methylase (DpnA)		7	D6
453	NG0009		hypothetical protein		15	C3
198	NG0010		Neisseria-specific protein, uncharacterized		11	A4
309	NG0011		conserved hypothetical protein		12	D5
240	NG0012		Neisseria-specific protein, uncharacterized		11	G10
126	NG0014		Neisseria-specific protein, uncharacterized	no primers	-	-
282	NG0015		Neisseria-specific protein, uncharacterized		1	F6
348	NG0016	secG	probable protein export protein (SecG)
771	NG0017	tpi	triosephosphate isomerase		6	E11
525	NG0018		conserved hypothetical protein		2	E12
654	NG0019	pimT	protein-L-isoaspartate O-methyltransferase (PimT)		4	B6
321	NG0020		conserved hypothetical protein		12	F11
2175	NG0021	fhuE	iron receptor; TonB-dependent receptor protein		21	F3
321	NG0022		conserved hypothetical protein		12	G1
969	NG0023		probable ferrichrome ABC transporter; solute binding element
162	NG0024		hypothetical protein	no primers	-	-
954	NG0025		possible AraC family transcription regulator		19	B2
2013	NG0026		prolyl endopeptidase		9	H8
1308	NG0027	argA	N-acetylglutamate synthetase; amino acid N-acetyltransferase
426	NG0028		Neisseria-specific protein, uncharacterized
639	NG0029	pyrE	orotate phosphoribosyltransferase (OPRT)		3	F8
735	NG0030		Neisseria-specific protein, uncharacterized
438	NG0031	rimI	ribosome-protein-alanine acetyltransferase		14	H7
675	NG0032		conserved hypothetical protein		22	B3
855	NG0033		Neisseria-specific protein, uncharacterized (possible lipoprotein)		10	G2
1062	NG0034	alf	fructose-1,6-bisphosphate aldolase		8	G9
915	NG0035	xerC	XerC-type integrase/recombinase		16	H3
1911	NG0036	dxps	1-deoxyxylulose-5-phosphate synthase (DXPS)		22	C4
1326	NG0037		conserved hypothetical protein		17	F11
351	NG0039		Neisseria-specific protein, uncharacterized		9	C2
1278	NG0040	gsa	glutamate 1-semialdehyde 2,1-aminotransferase		9	F2
333	NG0041	tpn	transposase fragment, undefined		12	H5
561	NG0042		oligoribonuclease (3'-5' exonuclease)		3	B5
885	NG0043	prmA	ribosomal protein L11 methyltransferase		19	A2
1359	NG0044	accC	acetyl-CoA carboxylase/biotin carboxylase chain		18	B3
459	NG0045	accB	acetyl-Co carboxylase/biotin carboxylase carrier protein (BCCP)
255	NG0046		hypothetical protein	no primers	-	-
1038	NG0047	queA	S-adenosylmethionine:tRNA-ribosyltransferase-isomerase (queuine synthase)		9	D4
3213	NG0048	carB	carbamoyl phosphate synthase large subunit (CarB)	TP24
531	NG0049		hypothetical protein		13	E2
255	NG0049.1		hypothetical protein		1	A9
255	NG0049.2		hypothetical protein		1	A10
387	NG0050		conserved hypothetical protein		14	B5
282	NG0052		hypothetical protein		1	F4
1131	NG0053	carA	carbamoylphosphate synthase small subunit (CarA)
315	NG0054		Neisseria-specific protein, uncharacterized		12	E6
3141	NG0055	pilC	pilus-associated protein	TP24
1077	NG0056	mrp	MRP family ATPase
507	NG0057		thioredoxin-likeprotein		2	C12
375	NG0058		MarR family transcriptional regulator		13	H2
498	NG0059	hpaC	4-hydroxyphenylacetate 3-monooxygenase (NADH:FMN oxidoreductase)		2	B10
693	NG0060		sugar-phosphate nucleotidyl transferase (mannose-1-phosphate guanyltransferase-related)		10	E2
336	NG0061		conserved hypothetical protein (possible integral membrane protein)		13	A1
1674	NG0062	fthS	formate--tetrahydrofolate ligase (FthS)		8	F7
1089	NG0063		GTP-binding protein (YCHF family)		17	C9
1872	NG0065	exoZ	lipopolysaccharide modification acyltransferase
1293	NG0066	tyrS	tyrosyl-tRNA synthase
957	NG0068	ribF	FAD synthase; riboflavin kinase; FMN adenylyltransferase		19	D10
2787	NG0069	ileS	isoleucyl-tRNA synthetase	TP24 – clone partial	15	G1
795	NG0070	P.II	outer membrane opacity protein B (opaB)		5	A9
492	NG0071	lspA	lipoprotein signal peptidase		2	A9
966	NG0072	lytB	penicillin tolerance protein; isoprenoid biosynthesis		16	B1
450	NG0072.1	tpn	possible transposase		15	B11
657	NG0073		phosphatase/hydrolase (possible phosphoglycolate phosphatase)
225	NG0074		conserved hypothetical protein/possible TonB receptor protein		9	G2
435	NG0075	tonB	TonB-dependent receptor; transport protein		14	H2
318	NG0076		Neisseria-specific protein, uncharacterized		12	E12
621	NG0077		conserved hypothetical protein		4	D7
3432	NG0078	dnaE	DNA-dependent DNA polymerase III alpha chain	TP24	4	A11
231	NG0079		conserved hypothetical protein	gave up
201	NG0080		Neisseria-specific protein, uncharacterized		11	B4
834	NG0081		conserved hypothetical protein (TRPH protein)		21	A12
1290	NG0082	avtA	valine--pyruvate aminotransferase
1908	NG0083	pglD	pilin glycosylation protein (possible epimerase-dehydratase)
1173	NG0084	pglC	pilin glycosylation protein
1239	NG0085	pglB	pilin glycosylation protein
1164	NG0086		Neisseria-specific protein, uncharacterized; possible transferase		15	H8
1062	NG0087		conserved hypothetical protein (possible hexosyltransferase)
1419	NG0088		probable lipopolysaccharide biosynthesis protein
1107	NG0089	ribD	riboflavin biosynthesis protein RibD
450	NG0090		conserved hypothetical protein		15	B10
840	NG0091	yafJ	conserved hypothetical protein	no primers	-	-
1077	NG0092	aroB	3-dehydroquinate synthase
510	NG0093	aroK	shikimate kinase	no primers	-	-
2169	NG0094	pilQ	pilus secretion protein; outer membrane protein-molecular complex, type II secretion pathway D protein		22	C11
543	NG0095	pilP	pilin (fimbrial) assembly protein		2	H3
645	NG0096	pilO	pilus assembly protein		3	H3
597	NG0097	pilN	pilus assembly protein		3	G2
1113	NG0098	pilM	pilus assembly protein		17	E1
2415	NG0099	ponA	penicillin-binding protein 1		22	D4
633	NG0100		GTPase		3	E11
621	NG0101	cyc4	cytochrome c4		3	D1
2013	NG0102	resB	cytochrome c biogenesis protein		22	C6
1185	NG0103	resC	cytochrome synthesis protein ResC		18	B1
1062	NG0104	gcp	O-sialoglycoprotein endopeptidase		17	A6
891	NG0105	htrB	HtrB-related acyltransferase protein		16	F5
1194	NG0106	metK	S-adenosyl methionine synthetase
1407	NG0107	pbp3	penicillin binding protein 3; D-alanyl-D-alanine carboxypeptidase
483	NG0108		conserved hypothetical protein (possible oxidoreductase)		15	G11
186	NG0109		hypothetical protein	no primers	-	-
1311	NG0110	citN	magnesium citrate secondary transporter		17	F8
552	NG0111	basR	DNA-binding component of two-component regulatory system	DuYing cloned	9	H11
1248	NG0112	basS	sensor component of two-component regulatory system, BasS
1491	NG0113	cafA	cytoplasmic axial filament protein; RNAse G		10	H3
255	NG0114	glr3	glutaredoxin 3		1	A8
441	NG0116	secB	protein-export protein subunit SecB		15	A4
507	NG0115		conserved hypothetical protein
2040	NG0117	recG	DNA helicase (RecG)
1041	NG0118	argC	N-acetyl-gamma-glutamyl-phosphate reductase (ArgC)
291	NG0119		Neisseria-specific protein, uncharacterized; possible ribonuclease
126	NG0120		hypothetical protein		1	B5
1152	NG0121		Neisseria-specific protein, uncharacterized		6	A2
405	NG0122		Neisseria-specific protein, uncharacterized		14	D3
1272	NG0123	cvaA	colicin V related secretion protein
345	NG0124		hpothetical protein		13	B8
213	NG0125		hypothetical protein		11	D1
768	NG0126		conserved hypothetical protein		6	E5
1224	NG0127	rbn	tRNA processing exoribonuclease BN		18	D6
378	NG0128	wrbA	Trp repressor binding protein, WrbA		13	H6
672	NG0129	ybaX	possible aluminum resistance protein (YbaX)		4	A6
513	NG0130		Neisseria-specific protein, uncharacterized		9	E8
420	NG0131	ptpS	6-pyruvoyl tetrahydrobiopterin synthase/PTP synthase	no primers	-	-
1005	NG0132		conserved hypothetical protein		16	E1
1083	NG0135	hex2	beta-N-acetyl-D-glucosaminidase		17	C2
1518	NG0136		conserved hypothetical protein (possible integral membrane protein)		10	H7
147	NG0137		hypothetical protein	no primers	-	-
1497	NG0138	mucD	serine protease MucD		8	D8
627	NG0139	end3	endonuclease III		3	E3
534	NG0140		conserved hypothetical protein (possible membrane protein)		2	G3
144	NG0141		hypothetical protein	no primers	-	-
1278	NG0142	gluP	glucose/galactose transporter		18	H4
1377	NG0143	nhaC	Na+/H+ antiporter (NhaC)		18	C4
822	NG0144		conserved hypothetical protein		22	A1
633	NG0145		conserved hypothetical protein		3	F1
933	NG0146	pgb	porphobilinogen deaminase (hydroxymethylbilane synthase)		17	A11
309	NG0146.1	tpn	IS1016-related transposase		12	C12
681	NG0146.2	tpn	transposase		4	B3
1083	NG0147		conserved hypothetical protein		17	C1
213	NG0148		hypothetical protein		11	D3
1371	NG0149	rhlE	ATP-dependent RNA helicase RhlE
186	NG0150		hypothetical protein		1	C4
1002	NG0151	nifR3	nitrogen regulation protein nifR3
327	NG0152	fis	factor for inversion stimulation protein, Fis		12	G8
540	NG0153	ruvC	crossover junction endodeoxyribonuclease RuvC		2	G10
879	NG0154	msbB	lipid A biosynthesis (kdo)2-(lauroyl)-lipid IVA acyltransferase (msbB)		6	B1
132	NG0155		Neisseria-specific protein, uncharacterized; possible DNA-binding protein	no primers	-	-
807	NG0156		conserved hypothetical protein, possible lipid A synthesis	gave up
2601	NG0158	ampN	aminopeptidase N	TP24
576	NG0159	tpn	transposase/transposase fragment		5	D1
189	NG0160		Neisseria-specific protein, uncharacterized	gave up
465	NG0161		Neisseria-specific protein, uncharacterized		15	E1
378	NG0162		Neisseria-specific protein, uncharacterized		13	H5
375	NG0163		Neisseria-specific protein, uncharacterized	no primers	-	-
363	NG0164		Neisseria-specific protein, uncharacterized		13	E10
537	NG0165		Neisseria-specific protein, uncharacterized		2	G7
864	NG0166		conserved hypothetical protein (possible periplasmic protein)		7	H5
213	NG0167		hypothetical protein	no primers	-	-
924	NG0168	mntC	periplasmic binding protein MntC, possible ABC solute binding protein		16	H11
825	NG0169		ABC transporter, possible MSD		21	A9
753	NG0170	troB	ABC transporter, ATP-binding protein		6	C9
363	NG0171	rl19	50S ribosomal protein L19	no primers	-	-
747	NG0172	trmD	tRNA (guanine-N1)-methyltransferase		8	C2
507	NG0173	rimM	16S rRNA processing protein (RimM)		2	C11
243	NG0174	rpS16	30S ribosomal protein S16		11	G11
702	NG0174.1		hypothetical protein		10	E5
1380	NG0175		conserved hypothetical protein	clone - partial	18	A10
1404	NG0176	resE	sensor histidine kinase of two-component system		18	E4
675	NG0177	cpxR	two-component system transcriptional response regulator OmpR		4	A8
1812	NG0178		conserved hypothetical protein (possible integral membrane protein)
351	NG0179		Neisseria-specific protein, uncharacterized		13	C7
645	NG0180	maf	Maf-family protein; septum formation		5	H11
768	NG0181	tatC	sec-independent protein translocase component TatC		10	F1
684	NG0182	tatB	sec-independent protein translocase component TatB		21	A2
201	NG0183	tatA	sec-independent protein translocase component tatA		11	A8
321	NG0184	hitA	histidine triad-family nucleotide-binding protein (HitA)		12	F8
321	NG0185	his2	phosphoribosyl-ATP cyclohydrolase		12	F12
1062	NG0186	ald	zinc-binding alcohol dehydrogenase		15	A12
447	NG0186.1		transposase fragment of IS1016		19	C1
1116	NG0187	hda	histone deacetylase-like protein		17	E2
264	NG0188		conserved hypothetical protein		1	C8
1854	NG0189	secD	protein-export membrane protein SecD		21	E6
933	NG0190	secF	protein-export membrane protein SecF		17	A12
267	NG0191	rpS15	30S ribosomal protein S15		11	F9
1290	NG0192	potG	spermidine/putrescine ABC transporter, ATP-binding protein		6	D11
963	NG0195	potH	spermidine/putrescine ABC transporter, permease protein		16	A10
885	NG0196	potI	spermidine/putrescine ABC transporter, permease protein		16	E2
1398	NG0197	ordL	oxidoreductase		18	E3
1464	NG0198	amtB	ammonium transporter AmtB		22	B8
1257	NG0199	rho	transcription termination factor rho		18	F11
2382	NG0200	ppsA	phosphoenolpyruvate synthase (pyruvate, water dikinase) (PEP synthase)
651	NG0201	tpn	IS1016 transposase		4	A7
819	NG0202		conserved hypothetical protein		5	C5
708	NG0203	gph	probable phosphoglycolate phosphatase		8	B11
825	NG0204		conserved hypothetical protein		21	C11
621	NG0205	lolA	outer membrane lipoprotein carrier protein (putative periplasmic carrier protein)		3	C12
1134	NG0206	potF	spermidine/putrescine ABC periplasmic solute binding protein		17	F4
981	NG0207	pglE	glycosyl transferase		16	B12
528	NG0208		conserved hypothetical protein		2	F3
1593	NG0209	prfC	peptide chain release factor 3 (translation releasing factor RF-3)		8	E10
393	NG0210	hisI	putative phosphoribosyl-AMP cyclohydrolase		14	C2
765	NG0211	hisF	imidazoleglycerol phosphate synthase subunit		21	A6
735	NG0212	hisA	phosphoribosylformimino-5-aminoimidazole carboxamide ribotide isomerase		5	A1
636	NG0213	hisH	probable imidazole-glycerol phosphate synthase amidotransferase component		14	G5
1500	NG0214	pta	phosphate acyltransferase		10	H5
1056	NG0215	fbpC	iron-uptake permease ATP-binding protein		9	E12
1527	NG0216	fbpB	iron-uptake permease inner membrane protein, MSD protein in ABC transport system		18	E11
993	NG0217	fbpA	periplasmic iron-binding protein (major ferric iron binding protein precursor) (major iron-regulated protein), ABC solute binding protein		16	C10
339	NG0218		Neisseria-specific protein, uncharacterized		13	A7
1374	NG0219	argH	argininosuccinate lyase
867	NG0220	galU	UTP--glucose-1-phosphate uridylyltransferase		10	G6
597	NG0221		conserved hypothetical protein		9	H4
231	NG0222		Neisseria-specific protein, uncharacterized		11	F6
531	NG0223	ppa	inorganic pyrophosphatase		2	F7
456	NG0224	ntpA	nucleoside triphosphate pyrophosphohydrolase (Na(+)-translocating ATPase)		15	C7
1884	NG0225	mafB	MafB-related adhesin
420	NG0226		Neisseria-specific protein, uncharacterized		13	C10
243	NG0227		conserved hypothetical protein		11	G12
384	NG0228		Neisseria-specific protein, uncharacterized
387	NG0229		Neisseria-specific protein, uncharacterized		14	B4
1455	NG0230	trkH	transmembrane potassium transporter		10	G9
828	NG0231	apaH	bis(5'-nucleosyl)-tetraphosphatase		5	D7
387	NG0232		conserved hypothetical protein		14	B1
525	NG0233	nspA	outer membrane protein		2	E11
1173	NG0234	hemN	oxygen-independent coprophorphyrinogen III oxidase family protein (putative porphyrin oxidoreductase)
2469	NG0235	ligA	DNA ligase		9	H9
1284	NG0236	zipA	Neisseria-specific protein, uncharacterized		18	H7
570	NG0237	ampD	anhydro-N-acetylmuramyl-tripeptide amidase (signalling protein)		10	B1
945	NG0238		conserved hypothetical protein (possible periplasmic protein)
618	NG0239	tmk	thymidylate kinase (dTMP kinase)		3	C10
1278	NG0240	maeA	malate dehydrogenase/oxidoreductase		18	H3
201	NG0241		conserved hypothetical protein		11	A10
1029	NG0242	lpxK	probable tetraacyldisaccharide kinase		16	F7
531	NG0243		Neisseria-specific protein, uncharacterized (possible periplasmic protein)		2	F6
180	NG0244		conserved hypothetical protein	no primers	-	-
759	NG0245	kdsB	3-deoxy-D-manno-octulosonate cytidylyltransferase		6	D4
294	NG0246		Neisseria-specific protein, uncharacterized		12	A10
162	NG0247		Neisseria-specific protein, uncharacterized	no primers	-	-
783	NG0248	trpA	tryptophan synthase alpha chain		6	H2
870	NG0249	accD	acetyl-CoA carboxylase, carboxyl transferase beta subunit
609	NG0250	cnp1	Neisseria-specific protein, cryptic Neisserial protein cnp1		3	H6
222	NG0251		conserved hypothetical protein		11	E2
384	NG0252		Neisseria-specific protein, possible lipoprotein		14	A10
591	NG0253	tpn	transposase fragment, undefined		3	F3
1032	NG0255	pyrC	dihydroorotase
423	NG0256	nusB	NusB protein (transcription termination factor) (N utilization substance protein B) (RNA polymerase antitermination factor)		14	F6
474	NG0257	ribH	riboflavin synthase beta chain (6,7-dimethyl-8-ribityllumazine synthase)		2	C4
321	NG0258		conserved hypothetical protein		12	F9
717	NG0259	rnc	ribonuclease III		4	F12
933	NG0260	era	Era related GTP-binding protein (GTPase)		17	B6
621	NG0260.1	lbpA	lactoferrin receptor related protein
1203	NG0260.2	lbpA	lactoferrin receptor protein		18	C2
624	NG0261	trpF	N-(5'-phosphoribosyl)anthranilate isomerase		10	G11
489	NG0262	greB	transcription elongation factor		2	A2
1542	NG0263	purF	amidophosphoribosyltransferase (glutamine phosphoribosylpyrophosphate amidotransferase)		21	B10
495	NG0264		conserved hypothetical protein (possible colicin V production protein)		2	B6
1038	NG0265	tpc	tetrapac protein
1272	NG0266	folC	tetrahydrofolylpolyglutamate synthase; dihydrofolate synthase		18	G9
438	NG0267	folI	FolC transcriptional regulator		14	H9
372	NG0268		Neisseria-specific protein, uncharacterized		13	G5
726	NG0269	glnQ	amino acid ABC transporter, ATP-binding protein		4	H4
453	NG0270		hypothetical protein		15	C2
567	NG0271		hypothetical protein
777	NG0272	ksgA	dimethyladenosine transferase (S-adenosylmethionine-6-N',N'-adenosyl (rRNA) dimethyltransferase) (kasugamycin dimethyltransferase) (high level kasgamycin resistance protein)		10	F6
699	NG0273		hypothetical protein		10	E3
1200	NG0274	trpB	tryptophan synthase, beta subunit		18	B11
4779	NG0275	iga	IgA protease precursor (IgA-specific metalloendopeptidase precursor) (IgA-specific serine endopeptidase precursor)	TP24
2073	NG0276	comA	competence protein (ComA)
801	NG0277	comL	competence lipoprotein (peptidoglycan-linked lipoprotein precursor)
1122	NG0278	rluD	ribosomal large subunit pseudouridine synthase D (probable ftsH suppressor protein SfhB)		17	E6
846	NG0279		transporter element		21	C12
318	NG0280		hypothetical protein		9	G10
777	NG0281		conserved hypothetical protein		4	H7
477	NG0282		probable lipoprotein		15	F11
996	NG0283	holA	DNA polymerase III, delta subunit		16	D1
417	NG0284		Neisseria-specific protein, uncharacterized		14	E4
564	NG0285		Neisseria-specific protein, uncharacterized		3	B9
882	NG0286		conserved hypothetical protein		7	F1
474	NG0287		conserved hypothetical protein		15	F6
870	NG0288	rpoH	RNA polymerase sigma-32 factor		16	C1
1536	NG0289	lnt	apolipoprotein N-acyltransferase		10	H9
738	NG0290		conserved hypothetical protein		6	B3
1719	NG0291		predicted Na+/H+ exchanger (Na+/H+ antiporter)		10	C7
465	NG0292		probable cytochrome		15	E2
1008	NG0293	hemH	ferrochelatase (protoheme ferro-lyase) (heme synthetase)		16	E5
1113	NG0294	tgt	queuine tRNA-ribosyltransferase (tRNA-guanine transglycosylase) (guanine insertion enzyme) (virulence-associated protein VacC)		5	G6
1911	NG0295	thrS	threonyl-tRNA synthetase (threonine--tRNA ligase)
519	NG0296	infC	translation initiation factor IF-3		2	E6
195	NG0297	rpmI	50S ribosomal protein L35	no primers	-	-
357	NG0298	rplT	50S ribosomal protein L20		13	D12
1053	NG0299	pheS	phenylalanyl-tRNA synthetase alpha chain (phenylalanine-tRNA ligase alpha chain)		19	B8
411	NG0300	vsr	very short patch repair endonuclease		14	D7
243	NG0302		hypothetical protein		11	H2
747	NG0303		conserved hypothetical protein/possible endonuclease		7	E8
2361	NG0304	pheT	phenylalanyl-tRNA synthetase beta chain (phenylalanine--tRNA ligase beta chain)
300	NG0305	himA	integration host factor alpha subunit		12	B7
306	NG0306		Neisseria-specific protein, uncharacterized		1	C10
483	NG0307		conserved hypothetical protein (possible membrane protein)		15	G10
231	NG0307.1		hypothetical protein	no primers	-	-
1299	NG0308	bioA	adenosylmethionine-8-amino-7-oxononanoate aminotransferase		18	G11
645	NG0309	bioD	dethiobiotin synthase (dethiobiotin synthetase)		4	E7
555	NG0310		Neisseria-specific protein, uncharacterized		3	A4
405	NG0311		hypothetical protein	no primers	-	-
888	NG0312	ubiA	4-hydroxybenzoate octaprenyltransferase		16	E3
447	NG0313	ptsN	probable PTS system, nitrogen regulatory IIA protein		15	B2
960	NG0314	hprK	HPr kinase/phosphatase (two component system)		14	G2
852	NG0315		conserved hypothetical protein (possibly virulence-related)		5	G2
939	NG0316	ylqF	conserved hypothetical protein (probable GTP-binding protein)
600	NG0317		conserved hypothetical protein		3	G5
1671	NG0318	recN	DNA repair protein RecN (recombination protein N)
1617	NG0319		conserved hypothetical protein		10	B7
390	NG0320		conserved hypothetical protein		14	B8
735	NG0321	ubiE	ubiquinone/menaquinone biosynthesis methlytransferase		6	A7
477	NG0322		Neisseria-specific protein, uncharacterized		15	F12
492	NG0323	folK	2-amino-4-hydroxy-6-hydroxymethyldihydropteridine-pyrophosphokinase		2	A10
372	NG0324		Neisseria-specific protein (possible regulator protein)		13	G8
192	NG0325		hypothetical protein	no primers	-	-
291	NG0326	hfq	host factor-I protein		12	A3
1107	NG0327	pbp4	penicillin-binding protein 4 (D-alanyl-D-alanine-endopeptidase)
501	NG0328	bcp	bacterioferritin comigratory protein
873	NG0329	xerD	integrase/recombinase XerD (site-specific integrase/recombinase)		16	C8
351	NG0330		hypothetical protein	no primers	-	-
231	NG0331		conserved hypothetical protein (possible thioredoxin)	gave up
861	NG0332	rfbD	dTDP-4-dehydrorhamnose reductase (dTDP-L-rhamnose synthase) (dTDP-6-deoxy-L-mannose-dehydrogenase) (dTDP-4-keto-L-rhamnose reductase)		5	H2
957	NG0333	purC	phosphoribosylaminoimidazole-succinocarboxamide synthase (saicar synthase)		10	A2
2121	NG0335	pnp	polyribonucleotide nucleotidyltransferase (polynucleotide phosphorylase)		10	A4
666	NG0336		conserved hypothetical protein		4	H1
312	NG0337		Neisseria-specific protein, uncharacterized (possible lipoprotein)		9	C1
849	NG0338	dapF	diaminopimelate epimerase		10	F12
603	NG0339		Neisseria-specific protein, uncharacterized (possible integral membrane protein)		3	G10
639	NG0340	cysK	cysteine synthase		3	F9
693	NG0341		hypothetical protein		4	D4
234	NG0342		hypothetical protein		11	F11
1017	NG0343	lepB	signal peptidase I (leader peptidase)		16	F3
1791	NG0344	lepA	GTP-binding protein (LepA)	no primers	-	-
699	NG0345	pfs	5-methylthioadenosine nucleosidase/S-adenosylhomocysteine nucleosidase (MTA/SAH nucleosidase)		4	D11
1110	NG0346	pilT	pilus retraction protein (twitching motility protein) (putative secretion protein)		17	D9
975	NG0347	holB	DNA polymerase III, delta prime subunit		16	B9
348	NG0348	pilZ	pilus biogenesis protein (type IV pilus assembly protein)		13	B12
777	NG0349		conserved hypothetical protein		6	G2
213	NG0350		conserved hypothetical protein		11	C12
309	NG0351		conserved hypothetical protein (probable glutaredoxin-related protein)		12	D6
114	NG0352		hypothetical protein	no primers	-	-
624	NG0353	upp	uracil phosphoribosyltransferase		17	G4
318	NG0354		conserved hypothetical protein		12	F3
594	NG0355	tpn	possible transposase		3	F7
822	NG0356		conserved hypothetical protein (probable restriction endonuclease alpha subunit)		5	C8
966	NG0357		conserved hypothetical protein		16	A12
423	NG0358	gly1ORF1	Neisseria-specific protein, uncharacterized (Gly1ORF1), possible secreted protein		14	F4
762	NG0359	hemD	gly1 (orf2) protein; uroporphyrinogen-III synthase	gave up
1272	NG0360	hemX	probable uroporphyrin-III C-methyltransferase
1215	NG0361		conserved hypothetical protein (possible hemY)		18	D1
1062	NG0362	hemE	uroporphyrinogen decarboxylase		17	A8
1887	NG0363		possible stress-sensitive restriction system protein 2
1035	NG0364	dcrG	restriction endonuclease NgoVII (type II restriction enzyme NgoFVII)		16	F11
1122	NG0365	dcmG	site-specific DNA-methyltransferase (cytosine-specific) NgoVII
255	NG0366		hypothetical protein		1	A11
1377	NG0367	sms	DNA repair protein		18	C5
378	NG0368		conserved hypothetical protein (putative periplasmic protein)		13	H4
441	NG0369	pspE	phage shock protein E precursor		15	A1
3600	NG0370	recB	exodeoxyribonuclease V beta chain (DNA helicase, ATP-dependent dsDNA/ssDNA exonuclease V subunit, ssDNA endonuclease)	TP24	10	H1
906	NG0371		conserved hypothetical protein		19	A5
825	NG0372		amino acid ABC transporter, periplasmic amino acid-binding protein, ABC solute binding protein		5	C12
714	NG0373		amino acid ABC transporter, permease protein		4	F8
753	NG0374	glnQ	amino acid ABC transporter, ATP-binding protein	gave up
1380	NG0375	pgm	phosphoglucomutase (glucose phosphomutase)		18	C11
507	NG0376	ppiB	peptidyl-prolyl cis-trans isomerase B (rotamase B)		2	C10
1617	NG0377		probable transmembrane transport protein		8	E12
360	NG0378		Neisseria-specific protein, uncharacterized		9	C6
576	NG0379	pth	peptidyl-tRNA hydrolase (aminoacyl-tRNA hydrolase)		3	D2
276	NG0380		conserved hypothetical protein		1	D11
435	NG0381		conserved hypothetical protein		14	H5
1965	NG0382	ftsH	cell division protein (HflB/FtsH protease) (ATP-dependent zinc metallopeptidase)		21	E11
618	NG0383	rrmJ	cell division protein; heat shock protein; rRNA methyltransferase		4	D3
282	NG0384		conserved hypothetical protein		1	F3
1014	NG0385	hemB	delta-aminolevulinic acid dehydratase (porphobilinogen synthase)		16	E10
1155	NG0386	metC	probable cystathionine beta/gamma-lyase (probable cystathionine gamma-synthase)		17	G9
771	NG0387		conserved hypothetical protein
663	NG0388	yfkO	probable NAD(P)H-flavin oxidoreductase (possible NAD(P)Hnitroreductase)		6	G6
756	NG0389	rluD	RNA pseudouridylate synthase (RNA-binding protein)		21	A4
888	NG0390		conserved hypothetical protein		16	E4
564	NG0391		Neisseria-specific protein, uncharacterized		5	A7
774	NG0392		conserved hypothetical protein (possible enzyme of sugar metabolism)		15	D4
648	NG0393		TetR family transcriptional regulator		8	B4
1038	NG0394	murB	UDP-N-acetylenolpyruvoylglucosamine reductase (UDP-N-acetylmuramate dehydrogenase)		16	F12
1377	NG0395	norM	conserved transmembrane efflux protein		18	C10
186	NG0396		Neisseria-specific protein, uncharacterized	no primers	-	-
1149	NG0397	hisZ	histidyl-tRNA synthetase (histidine--tRNA ligase) (ATP phosphoribosyltransferase regulatory subunit)
1302	NG0398	purA	adenylosuccinate synthetase		17	E8
837	NG0399	htpX	heat shock protein (probable membrane-bound zinc metallopeptidase)		5	E8
645	NG0400	adk	adenylate kinase (ATP-AMP transphosphorylase)		8	B3
738	NG0401	pyrF	orotidine 5`-phosphate decarboxylase (OMP decarboxylase)		6	B2
960	NG0402	rfaE	ribokinase (ADP-heptose synthase) (DP-heptose synthetase)
1002	NG0403	gme	ADP-L-glycero-D-mannoheptose epimerase		16	D10
1542	NG0404	hsdM	type I restriction enzyme EcoR124II M protein (putative type I restriction-modification system protein)		21	B9
849	NG0405	dinD	DNA damage inducible protein		21	B2
624	NG0406	hsdS	DNA restriction and modification endonuclease		3	D10
3096	NG0407	hsdR	type I restriction enzyme EcoR124II R protein (type I site-specific deoxyribonuclease EcoR124/3 chain)	TP24
2289	NG0408	clpA	ATP-dependent Clp protease, ATP-binding subunit ClpA
300	NG0409		conserved hypothetical protein		12	B3
201	NG0410	cspA	cold shock protein A		11	A12
1329	NG0411	tldE	antibiotic maturation protein
504	NG0412		conserved hypothetical protein		2	C7
711	NG0413		Neisseria-specific protein (possible thiosulphate sulphur transferase)		21	A3
1698	NG0414	recJ	single-stranded-DNA-specific exonuclease		10	C4
1356	NG0415	pcnB	polynucleotide adenylyltransferase (poly(A) polymerase)
321	NG0416		Neisseria-specific protein, uncharacterized (possible periplasmic protein)		12	F10
951	NG0417		conserved hypothetical protein (probable PhoH-related protein)
483	NG0418		glycosyl transferase		15	H4
585	NG0419		hypothetical protein		3	E4
732	NG0420		conserved hypothetical protein (possible periplasmic protein)		4	H11
564	NG0421	dcd	deoxycytidine triphosphate deaminase		3	A2
387	NG0422		Neisseria-specific protein, uncharacterized (possible periplasmic protein)		14	B2
897	NG0423	rdgC	recombination associated protein		5	B1
1455	NG0424		GTP-binding protein (probable essential Gc protein)		8	D3
627	NG0425	rdgC	RdgC homolog (phosphatase)		3	E2
1293	NG0426	hisS	histidyl-tRNA synthetase (histidine--tRNA ligase)
654	NG0427		conserved hypothetical protein (possible bacteriocin resistance protein)		3	E9
222	NG0428		Neisseria-specific protein, uncharacterized	no primers	-	-
135	NG0429		Neisseria-specific protein, uncharacterized	no primers	-	-
288	NG0430		Neisseria-specific protein, uncharacterized		1	H1
201	NG0431		hypothetical protein		11	A7
540	NG0432		Neisseria-specific protein, uncharacterized (possible periplasmic protein)		1	A7
921	NG0433		conserved hypothetical protein (probable pseudouridine synthase)		16	H9
639	NG0434		conserved hypothetical protein		5	F4
789	NG0435		conserved hypothetical protein (possible transferase)		21	A8
789	NG0436	panB	3-methyl-2-oxobutanoate hydroxymethyltransferase (ketopantoate hydroxymethyltransferase)		6	H10
834	NG0437	panC	pantoate--beta-alanine ligase (pantothenate synthetase) (pantoate activating enzyme)		5	E4
732	NG0438		hypothetical protein		10	E9
1107	NG0438.1		conserved hypothetical protein		17	D5
579	NG0439	lolB	possible outer membrane lipoprotein LolB		7	E2
843	NG0440	ipk	probable 4-diphosphocytidyl-2-C-methyl-D-erythritol kinase (CMK) (4-(cytidine-5'-diphospho)-2-C-methyl-D-erythritol kinase) (probable isopentenyl monophosphate kinase)		10	A1
981	NG0441	prsA	ribose-phosphate pyrophosphokinase (phosphoribosyl pyrophosphate synthetase)	no primers
570	NG0442	rplY	50S ribosomal protein L25		4	G4
1167	NG0443	dacC	penicillin-binding protein (D-alanyl-D-alanine carboxypeptidase)
1524	NG0444	ilvA	threonine dehydratase (threonine deaminase)		21	D7
1074	NG0445	cysA	sulfate ABC transporter, ATP-binding protein		17	B4
819	NG0446	cysW	sulfate transport permease protein C		5	C1
834	NG0447		sulfate transport system permease protein		5	E3
330	NG0448		Neisseria-specific protein, uncharacterized		12	H2
507	NG0449		conserved hypothetical protein (possible integral membrane protein)		6	E12
447	NG0450	sod	superoxide dismutase		15	B3
1404	NG0451	dnaB	replicative DNA helicase		9	F12
663	NG0452		conserved hypothetical protein (FimT-like protein)		4	C1
609	NG0453	pilV	possible type IV pilus assembly protein PilV		3	H7
978	NG0454		Neisseria-specific protein, uncharacterized (membrane protein)		16	B10
609	NG0455		Neisseria-specific protein, uncharacterized (membrane protein)		3	H4
486	NG0456	pil	pilin, pilE-like (type IV pilin-related protein)		15	H7
306	NG0457		conserved hypothetical protein		12	C11
339	NG0458		conserved hypothetical protein		13	A3
450	NG0459	dut	deoxyuridine 5`-triphosphate nucleotidohydrolase deoxyuridinetriphosphatase) (dUTP pyrophosphatase)		15	B12
1185	NG0460		probable aminotransferase		18	A11
777	NG0461		conserved hypothetical protein		8	A1
1194	NG0462		phage integrase
267	NG0463		hypothetical protein		1	C5
681	NG0464		conserved hypothetical protein		10	D10
534	NG0465		hypothetical protein		8	A8
213	NG0466		hypothetical protein		11	C7
489	NG0467		conserved hypothetical protein (possible phage origin)		2	A7
180	NG0468		hypothetical protein	no primers	-	-
684	NG0469		hypothetical protein		10	D11
159	NG0470		hypothetical protein	no primers	-	-
213	NG0471		hypothetical protein		11	C10
285	NG0472		hypothetical protein		1	G8
273	NG0473		conserved hypothetical protein		10	A7
474	NG0474		hypothetical protein		15	F7
198	NG0475		hypothetical protein		1	D3
411	NG0476		hypothetical protein		14	D8
435	NG0477		conserved hypothetical protein (possible transcriptional regulator)		14	H3
435	NG0478		hypothetical protein		7	A1
714	NG0479		phage-related repressor protein (regulatory protein cI)		4	F9
153	NG0480		hypothetical protein	no primers	-	-
186	NG0481		hypothetical protein	no primers	-	-
360	NG0482		hypothetical protein		13	E7
225	NG0483		hypothetical protein		11	E7
1062	NG0484		hypothetical protein		17	A7
1359	NG0485	dnaB	replicative DNA helicase		18	B2
282	NG0486		hypothetical protein		1	G1
492	NG0487		hypothetical protein		2	B2
147	NG0488		hypothetical protein	no primers	-	-
543	NG0489		hypothetical protein		9	E10
231	NG0490		hypothetical protein		9	B11
405	NG0491		hypothetical protein		14	D4
504	NG0492		hypothetical protein		7	D2
219	NG0493		Neisseria-specific protein, uncharacterized		11	D11
447	NG0494		phage terminase small subunit related protein		15	B1
1419	NG0495		conserved hypothetical protein
2145	NG0496		Neisseria-specific protein, uncharacterized
1155	NG0497		Neisseria-specific protein, uncharacterized		17	G10
1497	NG0498		hypothetical protein		8	D7
360	NG0499		hypothetical protein		9	G12
528	NG0500		hypothetical protein		2	F4
330	NG0501		hypothetical protein		12	G11
426	NG0502		hypothetical protein		14	F11
771	NG0503		hypothetical protein		6	E8
327	NG0504		hypothetical protein		12	G9
264	NG0505		hypothetical protein		1	B12
597	NG0506		conserved hypothetical protein		3	F10
852	NG0507		conserved hypothetical protein		10	G1
429	NG0508		conserved hypothetical protein		14	G4
279	NG0509		conserved hypothetical protein	gave up
4143	NG0510		conserved hypothetical protein	TP24
303	NG0511		hypothetical protein		12	C4
468	NG0513		hypothetical protein		9	D6
330	NG0514		hypothetical protein		9	G11
933	NG0512		hypothetical protein
231	NG0515		hypothetical protein	no primers	-	-
345	NG0516	pemK	plasmid stable inheritance protein PemK		13	B9
234	NG0517	chpR	probable PemI protein (probable cell growth regulatory protein MazE) (probable suppressor of ChpA inhibitory function)
537	NG0518		hypothetical protein		2	G9
342	NG0519		Neisseria-specific protein, uncharacterized
309	NG0520		hypothetical protein	no primers	-	-
147	NG0521		Neisseria-specific protein, uncharacterized	no primers	-	-
3045	NG0522		conserved hypothetical protein (possible phage-related tail length tape measure protein)	TP24
477	NG0523		Neisseria-specific protein, uncharacterized		15	F9
987	NG0524	rci	integrase/recombinase		5	B2
186	NG0525		Neisseria-specific protein, uncharacterized	no primers	-	-
1032	NG0526	purM	phosphoribosylformylglycinamidine cyclo-ligase (5'-phosphoribosyl-5-aminoimidazole synthetase) (AIR synthase)		16	F9
444	NG0527		Neisseria-specific protein, uncharacterized		2	D1
651	NG0528	tpn	IS1016 transposase		4	E12
1980	NG0529	opuD	transport protein (possible high-affinity choline transport protein) (possible glycine betaine transporter)		22	D7
1551	NG0530	lcfA	long-chain-fatty-acid--CoA ligase (acyl-CoA ligase) (long-chain acyl-CoA synthetase)		9	A2
153	NG0531		hypothetical protein	no primers	-	-
1191	NG0532		conserved hypothetical protein (possible periplasmic protein)		21	C8
981	NG0533		conserved hypothetical protein (probable periplasmic protein)		19	C12
1434	NG0534		probable alginate O-acetylation protein AlgI (probable polysaccharide modification protein)
1038	NG0535		conserved hypothetical protein		16	G2
372	NG0537		possible heavy-metal transport protein		13	G7
1578	NG0538		hypothetical protein		8	E8
1095	NG0539		Neisseria-specific protein, uncharacterized
891	NG0540	glxK	possible glycerate kinase		17	D10
453	NG0541	ptpA	protein-tyrosine-phosphatase		11	E1
474	NG0542		uptake regulation protein (probable cation uptake regulation protein)		7	C10
924	NG0543		conserved hypothetical protein (possible cobalamin synthesis related protein)		16	H10
555	NG0544	ppiA	peptidyl-prolyl cis-trans isomerase A protein		3	A6
2061	NG0545	mod	site-specific DNA-methyltransferase; type III restriction-modification system methyltransferase, subunit mod		18	G8
2937	NG0546	res	type III restriction-modification system EcoPI enzyme (type III site-specific deoxyribonuclease, subunit res)	TP24
957	NG0547		conserved hypothetical protein		17	D2
864	NG0548		conserved hypothetical protein		9	B2
360	NG0549		conserved hypothetical protein (possible translation initiation inhibitor)		9	G5
477	NG0550	ebsC	conserved hypothetical protein (possible transcriptional regulator, EbsC)		15	F10
690	NG0551	dnaJ	dnaJ-family protein		4	C7
873	NG0552		conserved hypothetical protein (probable integral membrane protein)		16	D4
3618	NG0553	tdfF	TonB receptor-related protein	TP24
948	NG0554		hypothetical protein		19	A11
1491	NG0555		conserved hypothetical protein		10	H4
1395	NG0556	aspA	aspartate ammonia-lyase		18	D11
186	NG0557		hypothetical protein	no primers	-	-
558	NG0558		conserved hypothetical protein (possible periplasmic protein)		8	A10
651	NG0559	tpn	IS1016 transposase		4	A9
309	NG0560		conserved hypothetical protein		12	D4
426	NG0560.1	fcuA	Ton-B dependent ferrichrome receptor		14	F8
1293	NG0560.2		Ton-B dependent ferric siderophore receptor
1548	NG0561		conserved hypothetical protein		8	E3
1782	NG0562	dldH	dihydrolipoamide dehydrogenase (pyruvate dehydrogenase, E3 component, lipoamide dehydrogenase) (glycine cleavage system L protein)		21	E5
288	NG0563		Neisseria-specific protein, uncharacterized		1	H6
1587	NG0564	aceF	dihydrolipoamide S-acetyltransferase complex (E2 component of pyruvate dehydrogenase complex)		21	C5
2661	NG0565	aceE	pyruvate dehydrogenase, E1 component	TP24
1710	NG0566	drpA	prolyl-tRNA synthetase protein		10	C5
654	NG0567		conserved hypothetical protein (probable isomerase)		4	B12
453	NG0568		conserved hypothetical protein		15	C6
546	NG0569		conserved hypothetical protein (possible transcriptional regulator)		2	D2
558	NG0570	creA	possible DNA-binding CreA protein		8	A11
1794	NG0571		conserved hypothetical protein (possible membrane protein)	clone partial	15	B5
1473	NG0572	ctpA	carboxy-terminal processing protease		8	G7
2025	NG0573	uvrB	excinuclease ABC, subunit B (uvrB)
756	NG0574	cah	carbonic anhydrase (carbonate dehydratase)		6	C11
714	NG0575		conserved hypothetical protein (possible methyltransferase) (possible DNA mismatch repair protein MicA)		4	F7
996	NG0576		conserved hypothetical protein		16	D2
402	NG0577		Neisseria-specific protein, uncharacterized		14	C11
1884	NG0578	uvrC	excinuclease ABC subunit C		22	D6
2175	NG0579	copA	cation transport ATPase protein		9	F1
948	NG0580	trxB	thioredoxin reductase		19	A10
366	NG0581	rpsF	30S ribosomal protein S6		13	F9
300	NG0582		Neisseria-specific protein, probable primosomal replication protein	no primers	-	-
228	NG0583	rpsR	30S ribosomal protein S18		11	F3
450	NG0584	rplI	50S ribosomal protein L9		7	A10
804	NG0585		conserved hypothetical protein (probable integral membrane protein)		6	B4
744	NG0586	pss	phosphatidylserine synthase		14	F9
420	NG0587		Neisseria-specific protein, uncharacterized		14	E10
480	NG0588		Neisseria-specific protein, uncharacterized
1209	NG0589	uraA	uracil permease protein (uracil transporter)		18	C6
2436	NG0590	ftsK	cell division protein FtsK		8	F12
447	NG0591		IS1016 Transposase		15	B8
1311	NG0592	tig	trigger factor
612	NG0593	clpP	ATP-dependent Clp protease, proteolytic subunit		3	H11
1263	NG0594	ispG	GcpE protein		18	G3
759	NG0595	pilF	fimbrial biogenesis and twitching motility protein		6	D5
1092	NG0596		conserved hypothetical protein		17	C11
300	NG0597	ndk	nucleoside diphosphate kinase protein		12	B6
1149	NG0598		conserved hypothetical protein (probable ATPase) (possible nucleotide-binding protein)		7	F7
744	NG0600	estD	esterase D		6	B8
300	NG0601		formaldehyde dehydrogenase		9	G3
774	NG0601.1		formaldehyde dehydrogenase		6	F5
405	NG0602	merR	transcriptional regulator MerR		14	D1
294	NG0603	ihfB	integration host factor beta subunit (IhfA)		12	A8
1683	NG0604	rpS1	30S ribosomal protein S1	clone backwards	15	F3
654	NG0605	mssA	cytidylate kinase (CK) (cytidine monophosphate kinase) (CMP kinase)		14	E1
1368	NG0606		sodium-dependent transport protein (SNF family)
690	NG0607	rsuA	ribosomal small subunit pseudouridine synthase A (16s pseudouridylate 516 synthase) (16s pseudouridine 516 synthase) (uracil hydrolyase)		4	C8
1974	NG0608	mltD	membrane bound murein transglycosylase D MltD (murein hydrolase D) (regulatory protein DNIR)		10	A6
663	NG0609		conserved hypothetical protein		5	F8
825	NG0610	fpg	formamidopyrimidine-DNA glycosylase (Fapy-DNA glycosylase)		5	D2
765	NG0611	plsC	1-acyl-SN-glycerol-3-phosphate acyltransferase (1-AGP acyltransferase) (1-AGPAT) (lysophosphatidic acid acyltransferase) (lPAAT)		8	C3
309	NG0613		Neisseria-specific protein, uncharacterized		12	D9
2277	NG0614	nrdA	ribonucleotide reductase I alpha chain (ribonucleotide reductase 1) (B1 protein) (R1 protein)		22	D2
1152	NG0615	nrdB	ribonucleoside diphosphate reductase I beta chain (ribonucleotide reductase 1) (B2 protein) (R2 protein)		15	H5
288	NG0615.1		conserved hypothetical protein	no primers	-	-
276	NG0616		conserved hypothetical protein		1	E2
1284	NG0617	eno	enolase (2-phosphoglycerate dehydratase) (2-phospho-d-glycerate hydro-lyase)
438	NG0618		Neisseria-specific protein, uncharacterized		14	H10
840	NG0619	kdsA	2-dehydro-deoxyphosphooctonate aldolase (phospho-2-dehydro-3-deoxyoctonate aldolase) (3-deoxy-d-manno-octulosonic acid 8-phosphate synthetase) (KDO-8-phosphate synthetase) (KDO 8-p synthase)		5	E12
381	NG0620	panD	aspartate 1-decarboxylase (aspartate alpha-decarboxylase)		14	A6
300	NG0621		hypothetical protein	no primers	-	-
117	NG0622		hypothetical protein	no primers	-	-
3702	NG0623	mfd	transcription-repair coupling factor Mfd	TP24
1551	NG0624	acdV	acyl-CoA dehydrogenase	gave up
246	NG0625		Neisseria-specific protein, uncharacterized		11	H6
1089	NG0626	mltB	membrane-bound lytic murein transglycosylase B, MltB		17	C10
2004	NG0627	gcr	site-specific recombinase (Gcr)		21	E12
651	NG0628	tpn	IS1016 transposase		4	F4
2748	NG0629	gyrA	DNA gyrase subunit A	TP24, partial clone	19	A6
351	NG0630	hscB	chaperone protein HscB		13	C5
147	NG0631		hypothetical protein	no primers	-	-
318	NG0632	hesB	HesB/YadR/YfhF family protein (possible HesB protein) (possible SufA protein)		12	F2
384	NG0633	nifU	Fe-S scaffold protein	gave up
588	NG0634		hypothetical protein		3	E10
288	NG0635		hypothetical protein		12	A9
1212	NG0636	iscS	cysteine desulferase (aminotranferase NifS) (THII transerpersulfidase)	partial clone	11	B6
444	NG0637		conserved hypothetical protein		9	H1
228	NG0638		hypothetical protein	no primers	-	-
1170	NG0639	lldD	L-lactate dehydrogenase
2772	NG0640	res	type III restriction/modification system enzyme	TP24
2268	NG0641	mod	type III restriction/modification system modification methylase
918	NG0642	truB	tRNA pseudouridine synthase B (tRNA pseudouridine 55 synthase) (PSI55 synthase) (pseudouridylate synthase) (uracil hydrolyase)		9	D7
543	NG0643		Neisseria-specific protein, uncharacterized		2	G12
369	NG0644	rbfA	ribosomal-binding factor A		13	G1
1242	NG0645	clpX	ATP-dependent Clp proteinase, ATP-binding chain ClpX		18	E7
1191	NG0646	argD	acetylornithine aminotransferase (acetylornitine delta-aminotransferase) /succinylornithine transaminase (succinylornithine aminotransferase) (carbon starvation protein c)
498	NG0647		Neisseria-specific protein, uncharacterized		2	B9
552	NG0648		Neisseria-specific protein, uncharacterized (possible lipoprotein)
198	NG0649		hypothetical protein		11	A6
1386	NG0650	rhlE	ATP-dependent RNA helicase		18	D2
1062	NG0651		conserved hypothetical protein		17	A9
330	NG0652	trx1	thioredoxin I		12	H1
471	NG0653		conserved hypothetical protein	no primers	-	-
819	NG0654	nadE	NH(3)-dependent NAD synthetase (spore outgrowth factor B) (sporulation protein OutB) (general stress protein 38) (GSP38)		7	E11
1353	NG0655	xseA	exonuclease VII large subunit
1539	NG0656	oxlT	oxalate/formate antiporter		8	E1
1050	NG0657		conserved hypothetical protein (possible pseudouridine synthase)		19	B7
630	NG0658	pdxH	pyridoxamine 5-phosphate oxidase (PNP/PMP oxidase) (PNPOX)		7	G6
1008	NG0659	ascD	CDP-6-deoxy-Delta(3,4)-glucoseen reductase
1428	NG0660	gatB	Glu-tRNA(Gln) amidotransferase, subunit B		18	F3
930	NG0661	ybjX	possible LapB membrane protein		19	D5
1443	NG0662	gatA	Glu-tRNA(Gln) amidotransferase subunit A		21	D5
288	NG0663	gatC	Glu-tRNA(Gln) amidotransferase subunit C		1	H5
651	NG0664		conserved hypothetical protein (possible membrane protein)		8	B5
1341	NG0665	aldH	aldehyde dehydrogenase		17	H9
426	NG0666		Neisseria-specific protein, uncharacterized		14	F7
183	NG0667		hypothetical protein	no primers	-	-
1254	NG0668	sun	RNA-binding SUN-family protein; rRNA methylase
867	NG0669		conserved hypothetical protein		16	A9
813	NG0670	spoU	tRNA/rRNA methylase family protein		9	B5
783	NG0671	suhB	extragenic suppressor protein (inositol monophosphatase)		10	F7
189	NG0672		hypothetical protein	no primers	-	-
651	NG0673	tpn	IS1016 transposase		4	A10
1068	NG0674	leu3	3-isopropylmalate dehydrogenase		17	B3
729	NG0675	rngoV	type II restriction enzyme (of a res/mod system), Ngo(V) (Neisseria-specific)	gave up
1269	NG0676	mtb5	modification methylase M.NgoV (site-specific DNA-methyltransferase)	no primers clone backwards	16	F8
639	NG0677	leuD	3-isopropylmalate dehydratase small subunit (isopropylmalate isomerase) (alpha-IPM isomerase) (IPMI)		5	E11
252	NG0678		Neisseria-specific protein (possible lipoprotein)		1	A5
1407	NG0679	leuC	3-isopropylmalate dehydratase large subunit	clone partial	2	E9
1167	NG0680	gshA	probable glutamate-cysteine ligase		17	H7
675	NG0681	radC	DNA repair protein RadC		8	B8
723	NG0682		conserved hypothetical protein		4	G7
1278	NG0683		Neisseria-specific protein, possible periplasmic protein		18	H1
1107	NG0684	hlfX	GTP-binding protein HflX		17	D8
2454	NG0685		cation transport ATPase, E1-E2 family
150	NG0686		Neisseria-specific protein, uncharacterized	no primers	-	-
774	NG0687	fenR	ferredoxin-NADP reductase		10	F5
792	NG0688		Neisseria-specific protein, uncharacterized		5	A6
1407	NG0689	thrC	threonine synthase
366	NG0690		Neisseria-specific protein (possible lipoprotein)		13	F10
483	NG0691		conserved hypothetical protein		15	H6
402	NG0691.1		conserved hypothetical protein		14	C7
705	NG0692		LysR family transcriptional regulator		4	E8
447	NG0692.1		conserved hypothetical protein		15	A9
513	NG0693		Neisseria-specific protein, uncharacterized		2	D10
2616	NG0694		conserved hypothetical protein	TP24
510	NG0695		conserved hypothetical protein		2	D5
1308	NG0696		conserved hypothetical protein
3024	NG0697	hsdR	type I restriction enzyme R protein HsdR		9	F6
231	NG0698		possible DNA-binding protein		11	F5
1200	NG0699	hsdS	type I restriction/modification specificity protein HsdS		18	B12
558	NG0700		conserved hypothetical protein		16	F8
840	NG0701		hypothetical protein		13	G10
1599	NG0702	hsdM	type I restriction enzyme M protein HsdM		8	E11
267	NG0703		hypothetical protein	gave up
1089	NG0704	ribB	GTP cyclohydrolase II / 3,4-dihydroxy-2-butanone 4-phosphate synthase		17	C8
366	NG0705		IS1016 fragment (corresponds to N-terminal residues)		9	C7
789	NG0706	hecA	filamentous hemagglutinin		6	H11
1617	NG0706.1		hemagglutinin/hemolysin-related protein	gave up
2163	NG0706.2		hemagglutinin/hemolysin-related protein
789	NG0707	hecB	hemolysin activation protein HecB		5	A2
1056	NG0708		hemolysis activation protein
366	NG0709		hypothetical protein		13	F7
1047	NG0710	mutY	A/G-specific adenine glycosylase		9	A10
1014	NG0711		putative zinc-containing dehydrogenase		16	F1
183	NG0712		hypothetical protein		1	E5
636	NG0713	alkH	KHG-KDPG bifunctional aldolase [includes: 4-hydroxy-2-oxoglutarate aldolase (KHG-aldolase); 2-dehydro-3-deoxyphosphogluconate aldolase (KDPG-aldolase)]		4	E3
1833	NG0714	edd	phosphogluconate dehydratase		9	F3
1443	NG0715	g6pD	glucose 6-phosphate 1-dehydrogenase		18	H11
693	NG0716	6pgl	6-phosphogluconolactonase		4	D6
984	NG0717	hxkG	glucokinase
846	NG0718	hexR	RpiR/HexR family transcriptional regulator		6	B6
1644	NG0719	g6pi	glucose-6-phosphate isomerase		10	B12
201	NG0720		Neisseria-specific protein, uncharacterized		11	A9
1011	NG0721		Neisseria-specific protein, uncharacterized
138	NG0722		Neisseria-specific protein, uncharacterized	no primers	-	-
246	NG0723		conserved hypothetical protein		11	H7
120	NG0724		Neisseria-specific protein, uncharacterized	no primers	-	-
306	NG0725		conserved hypothetical protein		12	C8
1371	NG0726		probable tail fibre protein		18	B7
546	NG0727		probable bacteriophage baseplate assembly protein J		6	F6
900	NG0728		conserved hypothetical protein (possible bacteriophage baseplate assembly protein W, Gpw)
210	NG0729		Neisseria-specific protein, uncharacterized		1	E7
651	NG0730	tpn	IS1016 transposase		4	B1
282	NG0731		Neisseria-specific protein, uncharacterized		11	G8
261	NG0732		Neisseria-specific protein, uncharacterized		1	B9
1068	NG0733		int gene product		17	B1
777	NG0734	fnr	ferredoxin-NADP reductase, FenR		6	F10
156	NG0735		hypothetical protein	no primers	-	-
294	NG0736		Neisseria-specific protein, uncharacterized	no primers	-	-
1056	NG0738	dinP	DNA-damage-inducible protein P		17	A2
2013	NG0739	rep	ATP-dependent DNA helicase		22	C7
762	NG0740	aroD	3-dehydroquinate dehydratase		6	D9
1044	NG0741	recA	recombination protein RecA		16	G8
333	NG0742		conserved hypothetical protein		2	D11
2121	NG0743	dp3x	DNA polymerase III tau and gamma chains
1974	NG0744	mutL	DNA mismatch repair protein MutL		10	A11
183	NG0745		Neisseria-specific protein, uncharacterized	no primers	-	-
666	NG0746	camT	caffeoyl-CoA O-methyltransferase		4	C6
711	NG0747		Neisseria-specific protein, uncharacterized (possible periplasmic protein)		4	F3
483	NG0748	pur6	phosphoribosylaminoimidazole carboxylase, catalytic subunit		15	H2
381	NG0749		putative IS1016 transposase		13	H11
282	NG0750		putative IS1016 transposase		1	F2
906	NG0751		conserved hypothetical protein		16	G6
654	NG0752	luxR	extracellular proteinase response regulator of degradation enzymes, DegU (nitrite/nitrate two-component response transcriptional regulator, NarL of the LuxR family)		8	B6
1767	NG0753	narX	nitrate/nitrite two-component system sensor protein NarX		22	C1
612	NG0754	mobA	molybdopterin-guanine dinucleotide biosynthesis protein (Protein FA)		8	A12
660	NG0755	risA	riboflavin synthase alpha subunit		6	G4
861	NG0756		conserved hypothetical protein		21	D4
432	NG0757		conserved hypothetical protein (possible periplasmic protein)		14	G7
690	NG0758	rpeC	ribulose-phosphate 3-epimerase (pentose-5-phosphate 3-epimerase)		8	B9
144	NG0759		hypothetical protein	no primers	-	-
1029	NG0760	ruvB	Holliday junction DNA helicase RuvB
306	NG0761		Neisseria-specific protein, uncharacterized		12	C10
138	NG0762		hypothetical protein	no primers	-	-
1230	NG0763	cca	tRNA nucleotidyltransferase (tRNA adenylyltransferase) (tRNA CCA-pyrophosphorylase) (CCA-adding enzyme)
1626	NG0764	yahG	ABC-transporter, ATP-binding protein, NBD-NBD fusion protein		10	B8
372	NG0765		conserved hypothetical protein		13	G6
1536	NG0766	ppiD	peptidyl-prolyl cis-trans isomerase		21	B8
615	NG0767	recR	recombination protein RecR		4	C11
249	NG0768		hypothetical protein		11	H11
1245	NG0769	lolC	ABC related, ATP-binding lipoprotein releasing
693	NG0770	lolD	lipoprotein releasing factor (probable ABC-transporter, ATP-binding protein) (LolD)		4	D5
1743	NG0771	recD	DNA helicase RecD (exodeoxyribonuclease V alpha subunit)
258	NG0772		conserved hypothetical protein		1	B1
999	NG0773	pivNG	pilin gene inverting protein homolog PivNG
567	NG0774		hypothetical protein
2460	NG0775	la	ATP-dependent protease La (Lon protease)	TP24
588	NG0776		hypothetical protein		5	D10
267	NG0777	dbhB	DNA-binding protein HU-beta (DbhB)		9	E2
432	NG0778		Neisseria-specific protein, uncharacterized (possible membrane protein)		14	G8
1305	NG0779	dhoM	homoserine dehydrogenase (HDH)
369	NG0780		conserved hypothetical protein		13	G4
1920	NG0781	yheS	ABC transporter, ATP-binding protein, NBD-NBD fusion protein		21	E10
354	NG0782		hypothetical protein		13	D2
510	NG0783		Neisseria-specific protein, uncharacterized (possible periplasmic protein)		2	D3
174	NG0784		hypothetical protein	no primers	-	-
420	NG0785		hypothetical protein		14	E12
657	NG0786	ung	uracil-DNA glycosylase		5	G10
405	NG0787		Neisseria-specific protein, uncharacterized (possible membrane protein)		14	C12
945	NG0788	gna1220	genome-derived Neisseria antigen GNA1220		17	B10
1068	NG0789		conserved hypothetical protein (possible transporter protein)		17	B2
156	NG0790		hypothetical protein	no primers	-	-
273	NG0791		conserved hypothetical protein		11	B10
570	NG0792	lipB	lipoate-protein ligase B LipB (lipoate biosynthesis protein B)		14	D10
981	NG0793	lipA	lipoic acid synthetase LipA (lipoate biosynthesis protein A)
462	NG0794	bfrA	bacterioferritin A		13	C11
471	NG0795	bfrB	bacterioferritin B		15	F2
570	NG0796		hypothetical protein		3	C2
315	NG0797		transcriptional regulator		12	E5
2556	NG0798	glnD	protein-PII uridylyltransferase (PII uridylyl-transferase) (uridylyl removing enzyme) (UTase)	TP24
1461	NG0799	imdH	inosine-5'-monophosphate dehydrogenase		10	G10
246	NG0800		hypothetical protein		11	H8
2373	NG0801	rnr	ribonuclease R (exoribonuclease RNase R) (VacB protein)		18	F1
267	NG0802		hypothetical protein (possible Neisseria-specific protein)		1	C7
1809	NG0803	typA	GTP-binding protein TypA (tyrosine phosphorylated protein A) (BipA protein)
888	NG0804		conserved hypothetical protein		9	A12
579	NG0805	cybP	nickel-dependent hydrogenase, b-type cytochrome subunit		3	D8
621	NG0806	nodP	probable sulfate adenylate transferase; translation elongation factor		10	D2
285	NG0807	cysI	NADPH-sulfite reductase hemoprotein beta component (fragment?)		1	G5
1371	NG0808	cysI	NADPH-sulfite reductase hemoprotein beta component
1857	NG0809	dad	dihydroxy-acid dehydratase
300	NG0810		hypothetical protein		12	B8
903	NG0811		Neisseria-specific protein, uncharacterized		16	G3
615	NG0812		conserved hypothetical protein		5	F9
1050	NG0813	bioB	biotin synthase		19	B5
150	NG0814		Neisseria-specific protein, uncharacterized	no primers	-	-
1374	NG0815	mpl	UDP-N-acetylmuramate:L-alanyl-gamma-D-glutamyl-meso-diaminopimelate ligase		18	B8
303	NG0816		Neisseria-specific protein, uncharacterized		12	C2
144	NG0817		conserved hypothetical protein	no primers	-	-
195	NG0818		hypothetical protein	no primers	-	-
783	NG0819	trmH	tRNA/rRNA methyltransferase		21	A7
1278	NG0820	mesJ	cell cycle protein		18	H2
957	NG0821	accA	acetyl-CoA carboxylase carboxyl transferase alpha subunit		17	D1
399	NG0822	hslR	heat shock protein (Hsp15)		14	C6
195	NG0823		conserved hypothetical protein		1	E10
480	NG0824		conserved hypothetical protein
426	NG0825	fdx	ferredoxin		9	C11
759	NG0826		conserved hypothetical protein / ankyrin-related protein		3	A12
561	NG0827		Neisseria-specific protein, uncharacterized		3	B4
144	NG0828		Neisseria-specific protein, uncharacterized	no primers	-	-
1860	NG0829	hscA	chaperone protein HscA
870	NG0830	crtB	poly-isoprenyl transferase; phytoene synthase
1371	NG0831		possible oxidoreductase
717	NG0832		oxidoreductase, short chain dehydrogenase/reductase family protein
669	NG0834		conserved hypothetical protein (possible periplasmic protein)		4	A2
645	NG0835	gna1162	genome-derived Neisseria antigen GNA1162		10	D3
141	NG0836		Neisseria-specific protein, uncharacterized	no primers	-	-
369	NG0837		possible ABC transporter, ATP binding protein		12	G10
216	NG0838		possible ABC transporter, ATP binding protein		11	D5
684	NG0839		probable ABC transporter, ATP binding protein		4	C4
177	NG0840		possible ABC transporter, ATP binding protein		1	F1
666	NG0841		DnaA-related protein		4	C9
666	NG0842		conserved hypothetical protein	no primers clone backwards	5	B11
285	NG0843		hypothetical protein		1	G4
894	NG0844	argB	acetylglutamate kinase (NAGB)		16	F6
1128	NG0845		conserved hypothetical protein
849	NG0846	umpA	prolipoprotein diacylglyceryl transferase		5	F7
660	NG0847		conserved hypothetical protein		7	E7
1551	NG0848	leu1	2-isopropylmalate synthase		21	B12
885	NG0849	proB	gamma-glutamyl kinase		16	D11
1260	NG0850	proA	gamma-glutamyl phosphate reductase		18	G2
3042	NG0851	ftsK	cell-division protein FtsK	TP24
678	NG0852		conserved hypothetical protein (possible membrane protein)		4	B2
357	NG0853	crcB	crcB protein (camphor resistance and chromosome condensation protein)		13	D11
135	NG0854		hypothetical protein	no primers	-	-
381	NG0855		conserved hypothetical protein		14	A2
354	NG0857	folB	dihydroneopterin aldolase		13	D4
600	NG0858		conserved hypothetical protein (possible integral membrane protein)		3	G4
843	NG0859		conserved hypothetical protein		6	B10
456	NG0860		hypothetical protein	gave up
246	NG0861		hypothetical protein		11	H3
972	NG0862	f16p	fructose-1,6-bisphosphatase		16	B6
216	NG0863		conserved hypothetical protein		11	D9
513	NG0864	ggt	gamma-glutamyltranspeptidase
495	NG0864.1	ggt	gamma-glutamyltranspeptidase		2	B5
240	NG0865		Neisseria-specific protein, uncharacterized		11	G6
1248	NG0866	glyA	serine hydroxymethyltransferase
387	NG0867		conserved hypothetical protein (possible transcriptional regulator)		13	B7
267	NG0867.1		hypothetical protein	no primers	-	-
789	NG0868	opcA	class 5 outer membrane protein - Neisseria specific		6	H8
642	NG0869	dedA	DedA protein, possible MSD protein in ABC transport system		5	F11
1908	NG0870	uup	probable ABC-type transporter, ATP-binding protein (AbcZ)		18	F10
327	NG0871		Neisseria-specific protein, possible ABC solute binding protein		12	G4
1473	NG0872	trpE	anthranilate synthase component I		22	A2
936	NG0873	dcmD	DNA modification methylase		7	F4
858	NG0874	dcrD	Type II DNA restriction endonuclease - Neisseria gonorrhoeae specific		9	B3
1134	NG0875	purK	phosphoribosylaminoimidazole carboxylase		6	B11
480	NG0876		Neisseria-specific protein, uncharacterized		15	G7
351	NG0877	sbp	ABC-related sulfate-binding protein		13	C6
639	NG0878		hypothetical protein	need new primers	-	-
189	NG0879		hypothetical protein	no primers	-	-
603	NG0880		conserved hypothetical protein		3	G6
363	NG0880.1	tmRNA	proteolysis tag tmRNA gene		13	E12
819	NG0881	orfB	probable OrfB transposase		5	C6
303	NG0882	orfA	conserved hypothetical protein		12	B11
324	NG0883		hypothetical protein		12	G2
405	NG0884		probable transposase fragment - Neisseria specific		14	D2
168	NG0885	rubR	rubredoxin	no primers	-	-
1080	NG0886	acdS	acyl-CoA dehydrogenase
546	NG0887	mip	macrophage infectivity potentiator-related protein		10	A3
258	NG0888		Neisseria-specific protein, uncharacterized		1	B6
159	NG0889		hypothetical protein	no primers	-	-
1689	NG0890	dld	D-lactate dehydrogenase		10	C3
417	NG0891		hypothetical protein		1	B4
113	NG0892.1	ffs	SRP 4.5S RNA	no primers	-	-
279	NG0892		hypothetical protein
3831	NG0893		probable oxidoreductase	TP24
999	NG0894	nifR3	NifR3/SMM1 family protein
180	NG0895		Neisseria-specific protein, uncharacterized	no primers	-	-
129	NG0896		hypothetical protein	no primers	-	-
162	NG0897		hypothetical protein	no primers	-	-
909	NG0898		porin
279	NG0898.1		porin		1	E12
474	NG0899	greA	transcription elongation factor (GreA)		15	F4
1299	NG0900	aroA	5-enolpyruvoylshikimate-3-phosphate synthase enolpyruvylshikimate-3-phosphate (5- synthase) (EPSP synthase) (EPSPS)
531	NG0901		probable lipoprotein		2	F9
1575	NG0902	cls	cardiolipin synthetase family protein		8	E7
1539	NG0903	agrA	efflux transporter membrane protein AgrA		18	C9
777	NG0904		conserved hypothetical protein		6	G1
699	NG0905		conserved hypothetical protein		4	D12
1452	NG0906		probable iron-sulphur protein		8	D2
417	NG0907	fitB	trafficking protein B		14	E3
234	NG0908	fitA	trafficking protein A		11	F10
819	NG0909	tpn	IS150 transposase orfB protein		5	C7
480	NG0910		conserved hypothetical protein		15	G8
471	NG0911		conserved hypothetical protein (possible transposase)		15	E12
888	NG0912	sucD	succinyl-CoA synthetase, alpha subunit		7	F2
1164	NG0913	sucC	succinyl-CoA synthetase beta subunit		17	H3
285	NG0914		Neisseria-specific protein, uncharacterized (possible membrane protein)		1	G6
1431	NG0915	dldH	dihydrolipoamide dehydrogenase E3 component		15	A8
1179	NG0916	sucB	dihydrolipoamide succinyltransferase E2 component		8	G2
2826	NG0917	sucA	2-oxoglutarate dehydrogenase, E2 component, dihydrolipoamide succinyltransferase	TP24
1281	NG0918	cisY	citrate synthase		18	H6
246	NG0919		conserved hypothetical protein		11	H4
726	NG0920	sdhB	succinate dehydrogenase, iron-sulfur protein		4	G12
1761	NG0921	dhsA	succinate dehydrogenase flavoprotein subunit
339	NG0922	dhsD	succinate dehydrogenase hydrophobic membrane anchor protein, DhsD		13	A8
375	NG0923	dhsC	succinate dehydrogenase, cytochrome b556 chain		13	H1
207	NG0924		hypothetical protein	no primers	-	-
1401	NG0925	dldH	dihydrolipoamide dehydrogenase (E3 component of the pyruvate complex)
735	NG0926	prxII	peroxiredoxin 2 family protein/glutaredoxin		6	A8
162	NG0927		Neisseria-specific protein, uncharacterized	no primers	-	-
2274	NG0928	metE	5-methyltetrahydropteroyltriglutamate-homocysteine methyltransferase (metE) (methionine synthase, vitamin-B12 independent isozyme) (cobalamin-independent methionine synthase)		9	F7
876	NG0929	metF	5,10-methylenetetrahydrofolate reductase		16	D8
273	NG0930	rpL31	50S ribosomal protein L31		1	D7
123	NG0931	rpL36	50S ribosomal protein L36	no primers	-	-
438	NG0932		hypothetical protein
1137	NG0933	metX	homoserine O-acetyltransferase		17	F5
579	NG0934		conserved hypothetical protein (possible methyltransferas)		3	D9
723	NG0935		conserved hypothetical protein		4	G6
558	NG0936	efp	translation elongation factor P		3	B1
1149	NG0937		conserved hypothetical protein		17	G2
306	NG0938		Neisseria-specific protein, uncharacterized (possible membrane protein)		12	C7
309	NG0939		hypothetical protein		12	D3
939	NG0940	miaA	tRNA delta (2)-isopentenylpyrophosphate transferase
717	NG0941	yfhC	cytosine deaminase		4	F10
486	NG0942		conserved hypothetical protein (possible membrane protein)		13	E6
774	NG0943	spoU	possible tRNA/rRNA methyltransferase		10	F4
1083	NG0944		possible uracil transport protein		17	B12
330	NG0945		possible transport protein		12	G12
873	NG0947	dapA	dihydrodipicolinate synthase		16	C11
1194	NG0948		conserved hypothetical protein (possible lipoprotein)
930	NG0949	pip	proline iminopeptidase Pip		19	E2
294	NG0950		hypothetical protein		12	A5
2766	NG0952		TonB-dependent receptor protein; transferrin-binding protein	TP24
213	NG0953		hypothetical protein		11	C5
147	NG0955		hypothetical protein	no primers	-	-
1215	NG0956	lysC	aspartokinase, alpha and beta chains		18	C12
162	NG0957		hypothetical protein	no primers	-	-
726	NG0958	rph	ribonuclease PH; tRNA nucleotidyltransferase		4	H2
462	NG0959		conserved hypothetical protein		15	D9
774	NG0960	hesA	HesA/MoeB/ThiF family protein		6	F8
852	NG0961		conserved hypothetical protein
1257	NG0962	pncB	nicotinate phosphoribosyltransferase		18	F12
1716	NG0963	syr	arginyl-tRNA synthetase		10	C6
1176	NG0964		Neisseria-specific protein
279	NG0965		conserved hypothetical protein	need new primers	-	-
258	NG0967		hypothetical protein	gave up
744	NG0968		amino acid ABC transporter, permease protein, MSD protein in ABC transport system		6	B9
699	NG0969	nuc	thermonuclease family protein		4	D9
660	NG0970	rpiA	ribose 5-phosphate isomerase		6	G5
480	NG0971	ispF	2C-methyl-D-erythritol 2,4-cyclodiphosphate synthase (MECPS)		15	G4
687	NG0972	ispD	4-diphosphocytidyl-2C-methyl-D-erthyritol synthase (MEP cytidyltransferase) (MCT)		4	C5
732	NG0973	dnaQ	DNA polymerase III, epsilon chain		6	A5
1308	NG0974		probable transporter (possible 2-acylglycerophosphoethanolamine acyltransferase)		18	H8
183	NG0975	fixS	nitrogen fixation protein FixS	no primers	-	-
297	NG0976		Neisseria-specific protein, uncharacterized		12	B2
1224	NG0977	ackA	acetate kinase		18	D9
1839	NG0978	dsbD	thiol-disulfide interchange protein dsbD		22	C2
468	NG0979		Neisseria-specific protein, uncharacterized		15	E8
825	NG0980	crtB	phytoene synthase-related protein		5	D4
480	NG0981	slyD	FKBP-type peptidyl-prolyl cis-trans isomerase SlyD		2	D12
282	NG0982		hypothetical protein		1	F9
300	NG0983		Neisseria-specific protein, probable proline-rich repeat protein
1365	NG0984		probable oxidoreductase		18	B4
1830	NG0985	virG	two component response regulator; virulence-associated outer membrane protein
450	NG0986	ssr	small major protein B; tmRNA-binding protein		15	B9
1008	NG0987	lsi	ADP-heptose--LPS heptosyltransferase II		16	E6
867	NG0988	adaB	methylated-DNA-protein-cysteine methyltransferase ((O(6)-methylguanine-DNA methyltransferase II)		10	G5
288	NG0989		conserved hypothetical protein		9	E4
861	NG0990	araC	AraC-family transcriptional regulator		21	D3
1143	NG0991	dapE	succinyl-diaminopimelate desuccinylase		17	F10
618	NG0992		conserved hypothetical protein		3	C11
507	NG0993		conserved hypothetical protein	no primers clone backwards	15	C12
549	NG0994	azu	H.8 outer membrane protein		9	B6
420	NG0995		Neisseria-specific protein, uncharacterized		14	E9
2049	NG0996		preprotein translocase SecA		22	C9
699	NG0997	secA	preprotein translocase SecA subunit		4	E1
1770	NG0998	dnaG	DNA primase
1926	NG0999	rpoD	RNA polymerase sigma factor RpoD
225	NG1000		hypothetical protein
483	NG1001		conserved hypothetical protein		15	G12
366	NG1002		hypothetical protein
540	NG1003		conserved hypothetical protein		7	D9
357	NG1004		hypothetical protein		13	D9
864	NG1005		hypothetical protein		10	G4
348	NG1006		Neisseria-specific protein, possible transposase		13	C2
207	NG1007		conserved hypothetical protein	no primers	-	-
288	NG1008		Neisseria-specific protein, uncharacterized		1	H7
432	NG1010		hypothetical protein		14	G6
372	NG1011		hypothetical protein		13	G9
876	NG1012		hypothetical protein
378	NG1013		probable transcriptional regulator (possible phage repressor)		13	H7
291	NG1014		Neisseria-specific protein, uncharacterized		12	A2
288	NG1015		Neisseria-specific protein, uncharacterized		1	H4
2331	NG1020		conserved hypothetical protein
693	NG1021		conserved hypothetical protein		4	C12
765	NG1022	dnaQ	DNA polymerase III (possible epsilon subunit)		6	E1
1173	NG1024		conserved hypothetical protein		7	F8
546	NG1025		conserved hypothetical protein (possible inner membrane protein)		2	H8
1494	NG1026	fixG	ferredoxin, 4Fe-4S bacterial type		9	A4
198	NG1027		Neisseria-specific protein, uncharacterized		9	G7
1977	NG1028	tkt	transketolase
1386	NG1029	fumC	fumarate hydratase (fumarase C)
921	NG1030		conserved hypothetical protein (possible integral membrane protein)
522	NG1031	ssb	single-stranded DNA binding protein		9	E9
1380	NG1032		drug resistance translocase family protein		9	H7
621	NG1033		probable transglycosylase		5	F1
342	NG1034		hypothetical protein		13	B3
234	NG1035		transposase
306	NG1036		conserved hypothetical protein		12	C6
381	NG1037		hypothetical protein		1	C3
726	NG1040		conserved hypothetical protein		10	E8
1506	NG1041	ppx	exopolyphosphatase		8	D9
381	NG1042		Neisseria-specific protein, possible membrane protein	no primers	-	-
342	NG1043		conserved hypothetical protein		13	B4
543	NG1044		Neisseria-specific protein, uncharacterized		2	H4
1008	NG1045	syw	tryptophanyl-tRNA synthetase/ligase
2577	NG1046	clpB	endopeptidase Clp ATP-binding chain B (heat shock protein F84.1)
1212	NG1047	aat	aminotransferase		18	C8
207	NG1048	dmpI	probable 4-oxalocrotonate tautomerase (dmpI)	no primers	-	-
804	NG1049		conserved hypothetical protein	gave up
237	NG1051		hypothetical protein
708	NG1052	gph	phosphoglycolate phosphatase		6	G12
459	NG1053	recX	RecX-family transcriptional regulator		15	D3
159	NG1054		Neisseria-specific protein, uncharacterized	no primers	-	-
480	NG1055	vdlD	acyl CoA thioester hydrolase family protein		2	E8
1209	NG1056	nlpD	outer membrane antigenic lipoprotein b precursor
534	NG1057	surE	survival protein (acid phosphatase)		2	G2
1554	NG1059		conserved hypothetical protein (probable integral membrane protein)		21	C1
783	NG1060	fimB	fimbrial assembly protein FimB		6	G9
1431	NG1061	ssdH	succinate semialdehyde dehydrogenase		18	F9
792	NG1062		Neisseria-specific protein, uncharacterized		5	A5
378	NG1063		Neisseria-specific protein (possible lipoprotein)		13	H10
2079	NG1064	cstA	carbon starvation protein (CstA)
192	NG1065		Neisseria-specific protein, uncharacterized	no primers	-	-
312	NG1066		transposase		12	E1
960	NG1067	mafA	MafA adhesin - Neisseria specific		16	A7
1404	NG1068	mafB	MafB adhesin - Neisseria specific		18	E8
300	NG1069		Neisseria-specific protein, uncharacterized		11	C4
618	NG1069.1		adhesin
318	NG1070		Neisseria-specific protein, uncharacterized		1	C6
303	NG1072	mafB	Neisseria-specific mafB protein fragment		12	B4
321	NG1073		Neisseria-specific protein, uncharacterized	no primers	-	-
534	NG1074		conserved hypothetical protein		2	G4
1362	NG1075		conserved hypothetical protein
762	NG1076	opaH	outer membrane opacity protein		21	A5
345	NG1077		hypothetical protein	gave up
444	NG1078	yciA	acyl-CoA hydrolase (P14 protein)		15	A6
819	NG1079	ydfG	oxidoreductase, short-chain dehydrogenase/reductase family protein		5	C3
456	NG1080	cyc	cytochrome c		15	C11
1134	NG1081	lst	alpha-2,3-sialyltransferase (lipooligosaccharide sialyltransferase) (CMP-N-acetylneuraminate-beta-galactosamide-alpha-2,3-sialyltransferase)		17	F3
2223	NG1082	idh	isocitrate dehydrogenase		8	F11
318	NG1083		hypothetical protein		12	F1
165	NG1084		Neisseria-specific protein, uncharacterized	no primers	-	-
843	NG1085	ranT	probable antirepressor/phage-related protein		5	F3
198	NG1086		Neisseria-specific protein, uncharacterized		11	A3
678	NG1087		hypothetical protein		4	A12
483	NG1088		hypothetical protein		15	H1
471	NG1089		hypothetical protein		15	E9
1293	NG1090		conserved hypothetical protein
396	NG1091		hypothetical protein		14	C3
5931	NG1092		possible DNA methylase fragment	TP24
1416	NG1093		hypothetical protein
1194	NG1094		hypothetical protein
471	NG1095		hypothetical protein
213	NG1096		hypothetical protein		11	D2
2250	NG1097		probable phage-related portal protein		21	F7
1272	NG1098		probable phage-related terminase, large subunit		9	G1
240	NG1099		hypothetical protein		11	G9
240	NG1100		hypothetical protein		11	G7
312	NG1101		hypothetical protein		2	F11
516	NG1102		phage-related protein, possible endonuclease		13	E8
381	NG1103		hypothetical protein		13	A9
303	NG1104		hypothetical protein		9	G9
618	NG1105		hypothetical protein		22	B1
147	NG1106		hypothetical protein	no primers	-	-
366	NG1107		hypothetical protein		13	F11
492	NG1108		hypothetical protein		2	B3
282	NG1109		hypothetical protein		1	G2
1359	NG1110	dnaB	replicative DNA helicase, phage origin		9	A6
1128	NG1111		conserved hypothetical protein		17	E12
225	NG1112		hypothetical protein		11	E8
186	NG1113		hypothetical protein	no primers	-	-
153	NG1114		hypothetical protein	no primers	-	-
186	NG1115		hypothetical protein	no primers	-	-
645	NG1116	prtR	transcription regulatory protein (negative regulator of pyocin genes)		3	H5
537	NG1117		conserved hypothetical protein (phage-like)		2	G5
357	NG1118		hypothetical protein		13	D6
216	NG1119		hypothetical protein		11	D8
198	NG1120		hypothetical protein		11	A1
474	NG1121		hypothetical protein		15	F8
273	NG1122		hypothetical protein		10	A8
330	NG1123		hypothetical protein		2	F12
258	NG1124		Neisseria-specific protein, uncharacterized		1	B3
159	NG1125		hypothetical protein	no primers	-	-
684	NG1126		hypothetical protein		10	D12
180	NG1127		hypothetical protein	no primers	-	-
489	NG1128		conserved hypothetical protein, phage-related		2	A3
213	NG1129		hypothetical protein		11	C8
981	NG1130		hypothetical protein		16	C2
411	NG1131		hypothetical protein		2	G1
192	NG1132		hypothetical protein	no primers	-	-
672	NG1133		Neisseria-specific protein, uncharacterized		21	A1
597	NG1134	gch2	GTP cyclohydrolase II		5	E9
309	NG1135		hypothetical protein		11	C2
207	NG1136	epsJ	possible exocellular glucosyltransferase		11	B12
960	NG1137	pivNG	pilin gene inverting protein homolog PivNG		19	D1
1083	NG1138		conserved hypothetical protein (possible phage-related protein)		17	C3
294	NG1139		Neisseria-specific protein (possible integral membrane protein)		12	A6
1524	NG1140	tspB	TspB-related protein		18	F6
315	NG1141		Neisseria-specific protein, uncharacterized		12	E4
276	NG1142		Neisseria-specific protein, uncharacterized		1	D12
216	NG1143		Neisseria-specific protein (possible membrane protein)		11	D6
201	NG1144		Neisseria-specific protein, uncharacterized		11	F1
309	NG1145		Neisseria-specific protein, uncharacterized
1269	NG1146		phage replication protein		18	G7
222	NG1147		Neisseria-specific protein, uncharacterized		11	E6
204	NG1148		conserved hypothetical protein		11	B7
1158	NG1149	metZ	O-succinylhomoserine sulfhydrolase		17	G11
768	NG1150		Neisseria-specific protein, uncharacterized		6	E4
249	NG1151		Neisseria-specific protein, uncharacterized		1	A1
804	NG1152	hisJ	ABC transporter, periplasmic histidine-binding protein precursor (HBP), ABC solute binding protein		5	B3
915	NG1153	fumA	fumarate hydratase (alpha subunit)		16	H4
597	NG1153.1	fumB	fumarate hydratase (beta subunit)		5	E1
1407	NG1154	trkA	potassium uptake protein (TrkA)
456	NG1155		conserved hypothetical protein		15	C9
852	NG1156		conserved hypothetical protein	no primers	-	-
651	NG1157	tpn	IS1016 transposase		4	F11
1266	NG1158		hypothetical protein		18	G5
150	NG1159		hypothetical protein	no primers	-	-
804	NG1160	thiD	phosphomethylpyrimidine kinase (ThiD)	gave up
867	NG1161	tehB	tellurite resistance protein (tehB)		5	H10
435	NG1162	rnh	Ribonuclease H		14	H4
156	NG1163		hypothetical protein	no primers	-	-
423	NG1163.1	pivNg	pilin gene inverting protein		14	F2
510	NG1164	pivNg	pilin gene inverting protein		2	D4
1083	NG1165		conserved hypothetical protein		17	C4
294	NG1166		Neisseria-specific protein, uncharacterized		12	A7
1578	NG1167	tspB	TspB related protein		18	F7
204	NG1167.1		Neisseria-specific protein, uncharacterized		11	B9
282	NG1168		Neisseria-specific protein, possible membrane protein		1	F7
195	NG1169		Neisseria-specific protein, uncharacterized	no primers	-	-
342	NG1170		Neisseria-specific protein, uncharacterized		13	A10
1014	NG1171		phage replication protein		8	A2
177	NG1172		hypothetical protein	no primers	-	-
420	NG1173	vsr	DNA mismatch endonuclease, patch repair protein		14	E7
855	NG1174		heat shock protein, Hsp90 family		5	G8
546	NG1175	dcm	cytosine specific DNA methyltransferase		2	H6
144	NG1176		hypothetical protein	no primers	-	-
447	NG1177	pil	Neisseria-specific type IV pilin-related protein		15	A10
297	NG1178	comE	competence protein, DNA-binding		12	B1
216	NG1179		Neisseria-specific protein, uncharacterized	no primers	-	-
531	NG1180		conserved hypothetical protein		2	F8
573	NG1181		IS1016 transposase		3	C8
336	NG1182	glnB	nitrogen regulatory protein P-II (GlnB)		13	A2
3954	NG1183	purL	phophoribosylformylglycinamidine synthase (PurL)	TP24
1116	NG1184		NAD(P)H:FMN oxidoreductase		17	E3
309	NG1185	asrR	ArsR-family transcriptional regulator		12	D8
192	NG1186		hypothetical protein	no primers	-	-
750	NG1187	gloB	ydroxyacylglutathione hydrolase (glyoxylase II) (GloB)		6	C4
1452	NG1188	mgtE	magnesium (Mg2+) transporter (MgtE)		10	G8
906	NG1189	hsp33	heat shock protein Hsp33 chaperonin		9	A11
630	NG1190		outer membrane protein precursor GNA2001		3	E5
216	NG1191		Neisseria-specific protein, uncharacterized		11	D7
342	NG1192		onserved hypothetical protein (possible membrane protein)		13	A11
690	NG1193		conserved hypothetical protein (possible inner membrane protein)
1218	NG1194	argJ	ornithine acetyltransferase (ArgJ) (arginine biosynthesis bifunctional protein)
1407	NG1195		chloride channel-related protein
1503	NG1196	hrpA	ATP-dependent helicase (human replication protein A)		21	B5
1617	NG1197		related to bacterial phage genes
1572	NG1198		conserved hypothetical protein (possible outer membrane protein)		8	E6
3228	NG1199	hrpA	ATP dependent DNA helicase (HrpA)	TP24
960	NG1200	pivNG	pilin gene inverting protein homolog PivNG		16	A3
348	NG1201		Neisseria-specific protein, uncharacterized		13	B11
414	NG1202		transposase		9	C10
1044	NG1203	trpD	anthranilate phosphoribosyltransferase		16	G9
588	NG1204	trpG	anthranilate synthase component II		3	E12
2292	NG1205	tonB	iron-regulated outer membrane protein/TonB-dependent receptor protein		22	D3
777	NG1206	psd	phosphatidylserine decarboxylase		6	F11
2847	NG1207	uvrA	excinuclease ABC subunit A	TP24
639	NG1208		possible restriction endonuclease		7	E4
1131	NG1209		DNA (cytosine-5-)-methyl transferase		17	F2
384	NG1210		conserved hypothetical protein	gave up
651	NG1211	tpn	IS1016 transposase		4	G1
1632	NG1212	pyrG	CTP synthase		8	F2
1668	NG1213	fadD	long-chain-fatty-acid--CoA-ligase		10	C1
1149	NG1214	trmU	tRNA (5-methylaminomethyl-2-thiouridylate) methyltransferase
471	NG1215		conserved hypothetical protein		15	F1
381	NG1216	dagK	diacylglycerol kinase		14	A5
957	NG1217	gshB	glutathione synthetase		16	A1
1719	NG1218	glnS	glutaminyl-tRNA synthetase		10	C8
771	NG1219	glpR	DeoR-family transcriptional regulator; glycerol-3-phosphate regulon repressor		6	F1
900	NG1220		conserved hypothetical protein		5	B4
714	NG1221	gntR	GntR-family transcriptional regulator		4	F6
348	NG1222		conserved hypothetical protein		13	C3
669	NG1223		conserved hypothetical protein		4	A4
624	NG1224	purN	phosphoribosylglycinamide formyltransferase		3	C1
816	NG1225	mip	peptidyl-prolylisomerase; macrophage infectivity potentiator	gave up
438	NG1226	holC	DNA polymerase III chi subunit		14	H11
1404	NG1227	pepA	cytosol aminopeptidase (leucyl aminopeptidase, LAP)		18	E5
1113	NG1228		conserved hypothetical protein (probable integral membrane protein)		17	D11
1068	NG1229		conserved hypothetical protein
159	NG1230		Neisseria-specific protein, uncharacterized	no primers	-	-
2583	NG1231	acnB	aconitate hydratase 2	TP24
993	NG1232	argF	ornithine carbamoyltransferase (OTCase)
1011	NG1233	ilvC	ketol-acid reductoisomerase		16	E7
291	NG1234		conserved hypothetical protein		12	A1
489	NG1235	ilvH	acetolactate synthase isozyme III small subunit		2	A1
1725	NG1236	ilvI	acetolactate synthase isozyme III large subunit		10	C10
651	NG1237		conserved hypothetical protein (SCO1/SCO2 family)		10	D4
732	NG1238	hisG	ATP phosphoribosyltransferase		6	A1
885	NG1239		Neisseria-specific protein, uncharacterized		16	D9
1287	NG1240	hisD	histidinol dehydrogenase
1077	NG1241	hisC	histidinol-phosphate aminotransferase		7	F6
732	NG1242	hisB	imidazoleglycerol-phosphate dehydratase		6	A3
867	NG1243	yhaE	3-hydroxyacid dehydrogenase		16	A6
429	NG1244		MarR-family transcriptional regulator		14	G3
855	NG1245		conserved hypothetical protein		5	G9
1050	NG1246	sohB	possible serine proteinase (SOHB)
561	NG1247	pgsA	CDP-diacylglycerol--glycerol-3-phosphate 3-phosphatidyltransferase		3	B3
468	NG1248		Neisseria-specific protein, uncharacterized		15	E4
333	NG1249		conserved hypothetical protein		12	H7
840	NG1250	mtrA	MtrA-related transcriptional regulator		5	E11
576	NG1251		Neisseria-specific protein, uncharacterized		5	C10
900	NG1252		conserved hypothetical protein (integral membrane protein)
1128	NG1253	potF	spermidine/putrescine ABC transporter, ABC solute binding protein		17	E11
2622	NG1254	alaS	alanyl-tRNA synthetase	TP24
339	NG1255		Neisseria-specific protein, uncharacterized	no primers	-	-
303	NG1255.1		Neisseria-specific protein, uncharacterized		12	B9
651	NG1256	tpn	IS1016 transposase		4	E10
141	NG1257		hypothetical protein		11	A2
681	NG1258	pgm	phosphoglycerate mutase		4	B5
2301	NG1259	parC	DNA topoisomerase IV subunit A		10	B4
1722	NG1260	rsp	Rsp transcription regulator; two component response regulator (PilS/PilR)		10	C9
750	NG1261		probable site-specific recombinase		6	C5
960	NG1262	pivNG	pilin gene inverting protein homolog PivNG		16	A4
1083	NG1263		conserved hypothetical protein		17	C5
288	NG1264		Neisseria-specific protein, uncharacterized		1	H8
1524	NG1265	tspB	TspB related protein		18	F8
330	NG1266		Neisseria-specific protein, uncharacterized		12	D2
276	NG1267		Neisseria-specific protein, uncharacterized		1	E1
282	NG1268		Neisseria-specific protein (possible integral membrane protein)		1	F8
195	NG1269		Neisseria-specific protein, uncharacterized	no primers	-	-
342	NG1270		Neisseria-specific protein, uncharacterized		12	D11
1014	NG1271		probable phage protein		16	E11
177	NG1272		hypothetical protein	no primers	-	-
402	NG1273	hit	histidine triad family protein		14	C8
1179	NG1274		microcin immunity protein, MccF homolog
2109	NG1275	norB	nitric oxide reductase cytochrome b subunit		22	C10
1176	NG1276	pan-1, aniA	copper-containing dissimilatory nitrite reductase
753	NG1277		conserved hypothetical protein		6	C10
555	NG1279		nitroreductase family protein		3	A8
1431	NG1280		conserved hypothetical protein
177	NG1281		hypothetical protein	no primers	-	-
312	NG1282		Neisseria-specific protein, uncharacterized		12	C3
1278	NG1283	serC	phosphoserine aminotransferase
615	NG1284		conserved hypothetical protein		9	D8
1515	NG1285	nusA	N utilisation substance protein A		21	B6
2829	NG1286	infB	translation initiation factor IF-2	TP24
1338	NG1287		conserved hypothetical protein (integral membrane protein)		17	H8
1338	NG1288		conserved hypothetical protein (possible integral membrane protein)
624	NG1289		hemolysin III homolog		3	D5
1416	NG1290		amino-acid transporter/sodium:alanine symporter
726	NG1291		conserved hypothetical protein		4	H3
690	NG1292	dsbB	disulfide bond formation protein B		9	D2
282	NG1293		hypothetical protein	no primers	-	-
462	NG1294	lrp	leucine-responsive regulatory protein (Lrp family) (AsnC family)		15	D10
1056	NG1295	dadX	alanine racemase
180	NG1296		hypothetical protein	no primers	-	-
1371	NG1297		conserved hypothetical protein		8	G10
270	NG1298		conserved hypothetical protein		1	D5
735	NG1299		conserved hypothetical protein		6	A6
909	NG1300	yfcB	adenine specific methylase
708	NG1301		Neisseria-specific protein, uncharacterized		4	E9
651	NG1302	tpn	IS1016 transposase		4	A5
336	NG1303		Neisseria-specific protein, uncharacterized		12	H9
291	NG1305	comE	competence protein, DNA-binding		1	H10
285	NG1306		hypothetical protein		1	G7
1182	NG1307	dfp	DNA-pantothenate metabolism flavoprotein		18	A4
2154	NG1308	spoT	guanosine-3',5'-bis(diphosphate)3'-pyrophosphohydrolase
204	NG1309	rpoZ	DNA-directed RNA polymerase, omega subunit		11	B8
639	NG1310	kguA	guanylate kinase (KguA) (GMP kinase)		4	E4
597	NG1311	aprt	adenine phosphoribosyltransferase		3	F12
807	NG1312		probable hydrolase	backwards, partial	2	A8
108	NG1313		Neisseria-specific protein, uncharacterized	no primers	-	-
1353	NG1314		protease, undefined		8	G4
471	NG1315		Neisseria-specific protein, uncharacterized		13	C12
1053	NG1316	tbpA	hemoglobin receptor (transferrin binding protein A)
852	NG1316.1	hmbR	hemoglobin receptor (transferrin binding protein A)		5	F10
651	NG1317	tpn	IS1016 transposase		5	F6
711	NG1318	hemO	heme oxygenase/iron starvation protein		4	F5
1302	NG1319	pqiA	paraquot-inducible protein A		3	A3
1659	NG1320	pqiB	paraquat-inducible protein B		10	C11
516	NG1321		conserved hypothetical protein (possible lipoprotein)		2	E2
549	NG1322	tagI	DNA-3-methyladenineglycosylase I		10	A10
639	NG1323	tesA	acyl-CoA thioesterase I (lysophospholipase I)		3	F11
357	NG1324		Neisseria-specific protein (probable integral membrane protein)		13	D7
2850	NG1325	gcvHP	glycine dehydrogenase	TP24
381	NG1326		transposase fragment, undefined		12	H3
135	NG1327		Neisseria-specific protein, uncharacterized	no primers	-	-
837	NG1328	cycB	cytochrome C5
1191	NG1329	tyrB	amino acid aminotransferase		9	A7
1086	NG1330	trmA	tRNA (uracil-5-)-methyltransferase		17	C7
1098	NG1331	aroC	chorismate synthase
423	NG1332		Neisseria-specific protein, uncharacterized		14	F5
1983	NG1333	parE	DNA topoisomerase IV subunit B
606	NG1334	mutT	MutT-like protein; invasion protein		3	H2
1293	NG1335	serS	seryl-tRNA synthetase		17	D7
996	NG1336	ldhA	D-lactate dehydrogenase		16	D3
1074	NG1337	prfA	peptide chain release factor I (RF-1)		17	B5
822	NG1338		conserved hypothetical protein		5	C9
990	NG1339	ansA	L-asparaginase		6	H3
681	NG1340	dedA	DedA-family protein		4	B4
1335	NG1341	mrsA	phosphoglucomutase/phosphomannomutase family
852	NG1342	dhpS	dihydropteroate synthase		21	D2
891	NG1343	aroQ	chorismate mutase-related protein
2100	NG1344		conserved hypothetical protein
1476	NG1345		conserved hypothetical protein		10	H11
513	NG1346		conserved hypothetical protein		9	B7
339	NG1347		conserved hypothetical protein (possible integral membrane protein)		13	A4
165	NG1348		Neisseria-specific protein, uncharacterized	no primers	-	-
747	NG1349		conserved hypothetical protein		6	C2
582	NG1350		Neisseria-specific protein, uncharacterized		10	B2
579	NG1351	acpP	3-oxoacyl (carrier protein) reductase (ACP)		5	D3
1140	NG1352	fabF2	probable 3-oxoacyl-(acyl-carrier-protein) synthase
762	NG1353	icsB	beta-1,4-glycosyltransferase; LPS glycosyltransferase		6	D7
1062	NG1354	rfaK	alpha-1,2-N-acetylglucosamine transferase		17	A4
1335	NG1355	yocR	ion transporter, possibly sodium dependent (SNF family)		17	H6
453	NG1355.1	nosX	nitrous oxide reduction protein		15	C1
378	NG1356	nosX	nitrous oxide reduction protein, NosX protein		13	H8
798	NG1357	thyA	thymidylate synthase A		5	A10
1332	NG1358	gdhA	glutamate dehydrogenase		17	F12
252	NG1359		Neisseria-specific protein, uncharacterized		1	A6
777	NG1360		GntR-family transcriptional regulator		6	G3
285	NG1361	lldP	L-lactate permease		1	G11
147	NG1362		Neisseria-specific protein, uncharacterized		1	H2
1401	NG1363	mtrE	multidrug efflux pump channel protein (MtrE)		6	C3
3201	NG1364	mexB/mtrD	antibiotic resistance efflux pump component (MexB)	TP24
1236	NG1365	acr	antibiotic resistance efflux pump component (AcrA, AcrE), MtrC
630	NG1366	mtrR	mtrCDE transcriptional regulator, repressor		5	H6
285	NG1367		Neisseria-specific protein, uncharacterized	no primers	-	-
1566	NG1368	mtrF	antibiotic resistance efflux pump component (MtrF)		8	E4
3204	NG1369	recC	exodeoxyribonuclease V gamma subunit	TP24
1407	NG1370		conserved hypothetical protein (probable integral membrane protein)
1317	NG1371	ccoP	cytochrome c oxidase subunit (CcoP)		17	F9
168	NG1372	ccoQ	possible cytochrome c oxidase subunit (CcoQ)	no primers	-	-
609	NG1373	ccoO	cytochrome c oxidase subunit II (CcoO)		8	A3
1443	NG1374	ccoN	cytochrome c oxidase subunit I (CcoN)		18	G4
1755	NG1375		conserved hypothetical protein		8	G8
465	NG1376		conserved hypothetical protein		15	E3
432	NG1377	exbD	transport protein (ExbD)		14	G10
708	NG1378	exbB	transport protein (ExbB)		4	F1
849	NG1379	tonB	TonB protein		21	D1
636	NG1380		conserved hypothetical protein		3	F5
639	NG1381	glr2	glutaredoxin 2		7	G8
2211	NG1382	relA	GTP pyrophosphokinase
375	NG1383		Neisseria-specific protein, uncharacterized		13	G11
453	NG1384		Neisseria-specific protein, uncharacterized		2	G11
627	NG1385		conserved hypothetical protein, possible adhesin		8	B2
228	NG1385.1		Neisseria-specific protein, uncharacterized
702	NG1386		conserved hypothetical protein, possible adhesin		8	G1
540	NG1387		hypothetical protein		15	E6
225	NG1388		conserved hypothetical protein		11	E9
321	NG1389		hypothetical protein		12	F6
351	NG1390		hypothetical protein		13	C8
546	NG1391		hypothetical protein		2	H9
1815	NG1392	mafB2	adhesin MafB2
939	NG1393	mafA2	Neisseria-specific protein MafA2 adhesin
651	NG1394	tpn	IS1016 transposase		10	D5
579	NG1395		conserved hypothetical protein (possible bacteriocin resistance protein)		3	D12
1806	NG1396	etfD	electron transfer flavoprotein-ubiquinone oxidoreductase
492	NG1397	nosL	disulfide isomerase, possible ABC solute binding protein		2	A11
828	NG1398	nosY	membrane protein (NosY), possible MSD protein in ABC transport system		6	H6
924	NG1399	nosF	ABC transporter, ATP-binding protein (NosF)		19	A9
576	NG1399.1	nosD	NosD protein, probable periplasmic copper-binding protein		3	C9
816	NG1399.2	nosD	NosD protein, probable periplasmic copper-binding protein	gave up
1599	NG1400	nosZ	nitrous-oxide reductase		10	B6
1185	NG1401	nosR	regulatory protein NosR
1188	NG1402	nosR	regulatory protein NosR		3	E7
1245	NG1403	hem1	glutamyl-tRNA reductase (HemA)		15	H10
384	NG1404	gcsH	glycine cleavage system H protein		14	A7
537	NG1405		hypothetical protein		7	D7
1098	NG1406	gcsT	aminomethyltransferase (glycine cleavage system T protein)		15	D11
480	NG1407	asnC	AsnC-family transcriptional regulator		15	G3
603	NG1408		conserved hypothetical protein		4	B8
357	NG1410		conserved hypothetical protein		13	E1
1491	NG1411		conserved hypothetical protein (possible transport protein)		9	A5
651	NG1412	tpn	IS1016 transposase		6	C6
1341	NG1413	nqrA	sodium-translocating NADH-ubiquinone reductase subunit A (NqrA)		17	H11
1230	NG1414	nqrB	sodium-translocating NADH-ubiquinone reductase subunit B (NqrB)		18	E2
774	NG1415	nqrC	sodium-translocating NADH-ubiquinone reductase subunit C (NqrC)		6	F2
624	NG1416	nqrD	sodium-translocating NADH-ubiquinone reductase subunit D (NqrD)		5	H3
591	NG1417	nqrE	sodium-translocating NADH-ubiquinone reductase subunit E (NqrE)		3	F6
1215	NG1418	nqrF	sodium-translocating NADH-ubiquinone reductase subunit F (NqrF)
165	NG1419		hypothetical protein	no primers	-	-
1053	NG1420	apbE	thiamine biosynthesis lipoprotein (ApbE)
213	NG1421		conserved hypothetical protein		11	C6
576	NG1422	grpE	heat shock protein (HSP-70 cofactor; nucleotide exchange factor)		5	B9
816	NG1423	sat	serine-O-acetyltransferase		1	D1
1509	NG1424	aarF	ubiquinone biosynthesis protein (AarF)		9	A3
417	NG1425		conserved hypothetical protein		14	E5
336	NG1426		conserved hypothetical protein		12	H11
708	NG1427		transcriptional regulator, repressor		9	D9
270	NG1428		Neisseria-specific protein, uncharacterized		1	D4
1926	NG1429	dnaK	heat shock protein (HSP-70 chaperone)	no primers	-	-
1245	NG1430		hypothetical protein		18	E9
699	NG1431		conserved hypothetical protein		10	G12
975	NG1432		conserved hypothetical protein		16	B8
699	NG1433		ABC transporter, nitrate or taurine permease protein, possible MSD protein in ABC transport system		8	B10
606	NG1434	cysA	ABC transporter, ATP-binding protein		3	H1
624	NG1435	cadD	cadmium resistance protein		4	D10
1050	NG1436		Neisseria-specific protein, uncharacterized		7	F5
2187	NG1437	priA	primosomal protein N' (replication factor Y)		9	H10
783	NG1438	dsbC	thiol:disulfide interchange protein DsbC		6	G11
351	NG1438.1		hypothetical protein (possible oxalate/formate antiporter)		9	C3
1932	NG1439	aqpZ	ABC transporter, ATP-binding		8	F10
1176	NG1440		ABC transporter, periplasmic protein		16	E12
387	NG1441	pilV	pilin-like protein		14	B6
1038	NG1442	adhA	alcohol dehydrogenase		9	D10
3483	NG1443	smc	probable chromosome segregation protein	gave up
195	NG1444		hypothetical protein	no primers	-	-
666	NG1445		conserved hypothetical protein		4	C2
483	NG1446		hypothetical protein		2	H1
120	NG1447		hypothetical protein	no primers	-	-
720	NG1448		conserved hypothetical protein
1584	NG1449	lctP	L-lactate permease (LctP)		8	E9
201	NG1450		conserved hypothetical protein		11	A11
495	NG1451		Neisseria-specific protein, uncharacterized		2	B8
1188	NG1452	aspC	aspartate aminotransferase		17	B7
381	NG1453		transposase fragment, undefined		14	A1
1509	NG1454	lysS	lysyl-tRNA synthetase (LysRS)		8	D10
1251	NG1455		Mn transporter		18	F4
1899	NG1456	pepP	aminopeptidase
270	NG1457		hypothetical protein
402	NG1458		hypothetical protein		14	C9
255	NG1459		hypothetical protein		1	A12
177	NG1460		hypothetical protein	no primers	-	-
540	NG1461		hypothetical protein	no primers	-	-
360	NG1462		hypothetical protein		9	C4
834	NG1464	PII	outer membrane opacity protein; PII protein		10	F10
411	NG1465		Neisseria-specific protein, uncharacterized		14	D5
1578	NG1466	purH	bifunctional purine biosynthesis protein	gave up
1221	NG1467		chlorine channel-related protein		18	D4
831	NG1468	serB	phosphoserine phosphatase (SerB)		5	D11
195	NG1469		Neisseria-specific protein, uncharacterized	no primers	-	-
1536	NG1470	pntA	NADP transhydrogenase, alpha subunit (PntA)		21	B7
381	NG1471		conserved hypothetical protein		14	A4
1383	NG1472	pntB	NAD(P) transhydrogenase beta subunit
576	NG1473	mdaB	drug activity modulator B		5	C11
909	NG1474	crgA	LysR-family transcriptional regulator		16	G12
357	NG1475		conserved hypothetical protein		13	D8
513	NG1476		Neisseria-specific protein, uncharacterized		2	E1
366	NG1477		probable ATP/GTP-binding protein		13	F6
243	NG1478		Neisseria-specific protein, uncharacterized		11	H1
627	NG1479		Neisseria-specific protein, uncharacterized		4	E2
387	NG1480		conserved hypothetical protein		14	A11
411	NG1480.1		conserved hypothetical protein		14	D6
780	NG1481	bioC	biotin synthesis protein BioC		6	G8
645	NG1482		conserved hypothetical protein
1140	NG1483	bioF	8-amino-7oxoanoatesynthase (BioF)		17	F7
1074	NG1484		conserved hypothetical protein		15	C8
1464	NG1485		integral membrane protein/transporter		18	H9
921	NG1486	speB	agmatine ureohydrolase; secreted cysteine protease		16	H7
1890	NG1487	speA	arginine decarboxylase		21	E8
282	NG1488		Neisseria-specific protein, uncharacterized (possible periplasmic protein)		1	F12
1548	NG1489	aspS	aspartyl-tRNA synthetase		21	B11
252	NG1490	aspS	aspartyl-tRNA synthetase fragment		1	H11
735	NG1491		conserved hypothetical protein (possible integral membrane protein)		6	A10
1146	NG1492	pldA	phospholipase A1		9	D5
261	NG1493	rpsT	30S ribosomal protein S20		1	B8
1140	NG1494	potF	spermidine/putrescine ABC transporter, ABC solute binding protein		17	F6
2736	NG1495	tbpA	transferrin binding protein A	TP24
2109	NG1496	tbpB	transferrin binding protein B
141	NG1497		hypothetical protein	no primers	-	-
159	NG1498		hypothetical protein		11	B2
204	NG1498.1		conserved hypothetical protein	no primers	-	-
1107	NG1499		conserved hypothetical protein		17	D6
810	NG1500	murI	glutamate racemase (MurI)	gave up	-	-
459	NG1501		conserved hypothetical protein		15	D5
1296	NG1502	amiC	N-acetylmuramoyl-L-alanine amidase
870	NG1503		conserved hypothetical protein		16	B11
1140	NG1504		conserved hypothetical protein
420	NG1505		Neisseria-specific protein ( uncharacterized; possible secreted protein)		14	E8
807	NG1506	mutT	NTP pyrophosphohydrolase (MutT)		14	F12
375	NG1507	dpj	holo-(acyl-carrier protein) synthase Dpj		13	H3
765	NG1508	pdxJ	pyridoxal phosphate biosynthetic protein (PdxJ)		6	E2
741	NG1509	recO	DNA recombination protein O (RecO)		10	E11
1125	NG1510	pheA	bifunctional P-protein:chorismate mutase; prephenate dehydratase
1500	NG1511	bcr	bicyclomycin resistance protein homolog Bcr		21	D6
873	NG1512		conserved hypothetical protein	gave up	-	-
225	NG1512.1	pilS	pilin protein		11	E11
834	NG1513	P.II	outer membrane opacity protein		5	E2
912	NG1514	nit1	nitrilase 1 homolog
870	NG1515	tyrC	prephenate dehydrogenase TyrC		19	C8
1200	NG1516		conserved hypothetical protein (possible membrane protein)
366	NG1517		Neisseria-specific protein, uncharacterized		13	F8
771	NG1518		hypothetical protein
441	NG1519		conserved hypothetical protein
702	NG1520		conserved hypothetical protein	gave up	-	-
1197	NG1521	ackA	acetate kinase (AckA)
609	NG1521.1		hypothetical protein
525	NG1521.2		hypothetical protein		2	E10
1917	NG1522	acnA	aconitate hydratase (possible isopropylmalate dehydratase)	backwards, partial	19	D2
702	NG1523	acnA	aconitase		4	E5
786	NG1524		conserved hypothetical protein (probable integral membrane protein)		7	E9
1146	NG1525	prpC	citrate synthase
876	NG1526	prpB	carboxyphosphonoenolpyruvate phosphonomutase PrpB
1308	NG1527		conserved hypothetical protein
1176	NG1528	ftsZ	cell division protein (FtsZ)		18	A1
1242	NG1529	ftsA	cell division protein (FtsA)		18	E6
726	NG1530	ftsQ	cell division protein (FtsQ)		14	F3
912	NG1531	ddlB	D-alanine--D-alanine ligase (DdlB)		16	H2
1518	NG1532	murC	UDP-N-acetylmuramate--alanine ligase (MurC)		8	D12
1065	NG1533	murG	UDP-N-acetylglucosamine--N-acetylmuramyl-(pentapeptide) pyrophosphoryl-undecaprenol
1296	NG1534	ftsW	cell division protein (FtsW)		17	D12
1335	NG1535	murD	UDP-N-acetylmuramoylalanine--D-glutamate ligase (MurD)		17	G3
378	NG1536		conserved hypothetical protein		13	H9
1080	NG1537	mraY	phopho-N-acetylmuramoyl-pentapeptide-transferase (MraY)		17	B9
180	NG1538		Neisseria-specific protein, uncharacterized	no primers	-	-
1356	NG1539	murF	UDP-MurNAc-pentapeptide synthetase (MurF)
1644	NG1540	dca	phase variable gene (Dca)		10	B11
1476	NG1541	murE	UDP-N-acetylmuramyl-tripeptide synthetase (MurE)		10	H10
1746	NG1542	penA	penicillin-binding protein 2 (Pbp2)		21	E1
261	NG1543	ftsL	cell division protein, FtsL-related protein		1	B7
954	NG1544		conserved hypothetical protein		18	C1
453	NG1545		conserved hypothetical protein		15	C5
1245	NG1546		conserved hypothetical protein
819	NG1547	bacA	bacitracin resistance protein, undecaprenol kinase		5	C2
642	NG1548	dsbA	thiol-disulfide isomerase (DsbA)		3	G11
867	NG1549		conserved hypothetical protein		19	C4
1494	NG1550	comM	competence protein ComM		9	E11
654	NG1551		conserved hypothetical protein		7	E5
1515	NG1552	putP	sodium/proline symporter PutP		10	H6
201	NG1553		Neisseria-specific protein (possible proline dehydrogenase)	gave up
3603	NG1554	putA	proline dehydrogenase	TP24
360	NG1556		hypothetical protein		9	C5
336	NG1557		hypothetical protein
216	NG1558		hypothetical protein		11	F2
675	NG1559	ompA	probable outer membrane protein
144	NG1560		hypothetical protein	no primers	-	-
768	NG1561	xthA	exodeoxyribonuclease III		9	D11
279	NG1562	arsR	ArsR-family transcriptional regulator		1	E11
183	NG1563		hypothetical protein	no primers	-	-
249	NG1564		hypothetical protein		1	A3
879	NG1565	nadC	nicotinate-nucleotide pyrophosphorylase (NadC)
936	NG1566		conserved hypothetical protein
1143	NG1567	nadA	quinolinate synthetase (NadA)
1506	NG1568	nadB	L-aspartate oxidase (NadB)	gave up
447	NG1568.1		transposase
792	NG1569		hypothetical protein		5	A3
1164	NG1570		hypothetical protein (possible maltosephosphorylase)		17	H4
609	NG1571	galM	aldose 1-epimerase-like protein		9	H6
1017	NG1572		sucrose transport protein
1674	NG1573	yjjK	ABC transporter, ATP-binding protein, NBD-NBD fusion protein		10	C2
483	NG1574	pgpA	phosphatidylglycerophosphatase		9	D1
954	NG1575	thiL	thiamin-monophosphate kinase		19	B1
294	NG1575.1		conserved hypothetical protein	gave up
162	NG1576		hypothetical protein	no primers	-	-
708	NG1577	omp3	outer membrane protein PIII (Omp3)		4	E11
948	NG1578	cysB	cysteine transcriptional regulatory protein, activator (CysB)		17	B11
732	NG1579		transcriptional regulator, Anr/Fnr family		5	B5
1419	NG1580	hemN	oxygen-independent coproporphyrinogen III oxidase (HemN)		18	E12
1572	NG1581	pitB	phosphate permease		8	E5
195	NG1582		hypothetical protein	no primers	-	-
1128	NG1583		conserved hypothetical protein
939	NG1584	mafA2	Neisseria-specific protein - adhesin MafA2
1728	NG1585	mafB2	adhesin MafB2
279	NG1586		Neisseria-specific protein, uncharacterized		11	F12
606	NG1587	mafB2	adhesin MafB2		9	B12
414	NG1588		Neisseria-specific protein, uncharacterized		1	D6
675	NG1589		Neisseria-specific protein, uncharacterized		8	B7
396	NG1590		Neisseria-specific protein, uncharacterized		13	B10
375	NG1591		Neisseria-specific protein, uncharacterized	no primers	-	-
735	NG1592		Neisseria-specific protein, uncharacterized		10	E10
342	NG1593		hypothetical protein		13	B5
270	NG1594		hypothetical protein		1	D2
543	NG1595		hypothetical protein		7	E1
282	NG1595.1		conserved hypothetical protein		1	F11
399	NG1596		Neisseria-specific protein, uncharacterized		14	C4
1662	NG1597		hypothetical protein
273	NG1598		conserved hypothetical protein
1281	NG1599	ampG	AmpG-related protein		9	F8
1416	NG1600	glnA	glutamine synthetase (GlnA)		18	C3
1476	NG1601		hypothetical protein (ORF 1)		10	H2
837	NG1602	aroE	shikimate dehydrogenase (AroE)		5	E5
699	NG1603	mtgA	monofunctional peptidoglycan transglycosylase (MtgA)		4	D8
240	NG1604		hypothetical protein	gave up
732	NG1605	yhbG	probable ABC transporter ATP-binding protein		4	H10
528	NG1606		conserved hypothetical protein, possible ABC solute binding protein		2	F2
579	NG1607		Neisseria-specific protein, uncharacterized, possible ABC solute binding protein		3	D7
561	NG1608		conserved hypothetical protein		3	B2
1053	NG1609	kpsF	sugar isomerase, KpsF/GutQ family
1053	NG1610	tal	transaldolase		19	B11
288	NG1610.1		conserved hypothetical protein		1	G12
885	NG1611	yadB	glutaminyl-tRNA synthetase
1044	NG1612		conserved hypothetical protein		16	G11
1152	NG1613		probable integrase/ recombinase		17	G7
264	NG1614		hypothetical protein	no primers	-	-
1146	NG1615		conserved hypothetical protein (type I restriction enzyme related)		17	G1
981	NG1616		hypothetical protein		16	C3
213	NG1617		hypothetical protein		9	B9
489	NG1618		conserved hypothetical protein - putative phage origin		2	A4
180	NG1619		hypothetical protein	no primers	-	-
501	NG1620		hypothetical protein		9	E7
159	NG1621		hypothetical protein	no primers	-	-
273	NG1622		hypothetical protein		1	D9
285	NG1623		hypothetical protein		1	G9
198	NG1624		hypothetical protein		1	E6
414	NG1625		hypothetical protein		14	D9
645	NG1626		conserved hypothetical protein (phage related)		3	H8
399	NG1627		conserved hypothetical protein - possible phage origin		14	C5
180	NG1628		conserved hypothetical protein	no primers	-	-
816	NG1629		hypothetical protein	gave up
753	NG1630		lambda repressor-like protein cI		6	C7
153	NG1631		hypothetical protein	no primers	-	-
186	NG1632		hypothetical protein	no primers	-	-
225	NG1633		hypothetical protein		11	E12
549	NG1634		conserved hypothetical protein - putative phage origin		13	F3
492	NG1635		hypothetical protein		9	E5
777	NG1636	dnaC	DNA replication protein DnaC, phage		22	B5
153	NG1637		hypothetical protein	no primers	-	-
492	NG1638		hypothetical protein		2	B4
501	NG1639		conserved hypothetical protein		14	B12
573	NG1640		hypothetical protein		9	H2
960	NG1641	pivNG	pilin gene inverting protein homolog PivNG		6	A9
360	NG1642		hypothetical protein	no primers	-	-
1083	NG1643		conserved hypothetical protein (possibly phage associated)		17	C6
1227	NG1644	tspB	TspB protein
282	NG1646		Neisseria-specific protein, uncharacterized		1	F5
1185	NG1647		conserved hypothetical protein		18	A12
954	NG1648		invertase related gene 7 (Irg7)		17	C12
537	NG1649		conserved hypothetical protein		2	G8
342	NG1650		Neisseria-specific protein, uncharacterized
339	NG1651		Neisseria-specific protein, uncharacterized		13	A6
996	NG1652		probable antirepressor protein - phage associated		10	E1
174	NG1653		Neisseria-specific protein, uncharacterized	no primers	-	-
489	NG1654		conserved hypothetical protein		2	A6
756	NG1655		Neisseria-specific protein, uncharacterized	gave up
864	NG1656		possible cell-binding factor (possible protein export protein)		5	H5
276	NG1657	bolA	BolA/YrbA family protein		1	E4
288	NG1658		conserved hypothetical protein		11	H10
528	NG1659	ispA	intracellular septation protein A		2	H5
387	NG1661	gloA	lactoylglutathione lyase; glyoxylase I		14	B3
1167	NG1662		conserved hypothetical protein		17	H5
312	NG1663		Neisseria-specific protein, uncharacterized		12	E2
174	NG1664		Neisseria-specific protein, uncharacterized		11	C9
996	NG1665	ilvE	branched-chain amino acid aminotranferase		16	C12
783	NG1666	fabI	enoyl-ACP reductase (FabI)		6	G10
819	NG1667	dapD	2,3,4,5-tetrahydropyridine-2-carboxylate N-succinyltransferase (DapD)		5	D8
1641	NG1668	pgi	glucose-6-phosphate isomerase (Gpi)		10	B10
1230	NG1669	pilG	pilus assembly protein (PilG)		18	D12
858	NG1670	pilD	type IV prepilin peptidase (PilD)		5	H1
669	NG1671		dephospho-CoA kinase		10	D8
315	NG1672		conserved hypothetical protein		12	E9
1674	NG1673	pilF	type IV pilus assembly protein (PilF)		8	F6
444	NG1674		conserved hypothetical protein		15	A7
972	NG1675	ispB	octaprenyl-diphosphate synthase (IspB)		16	B7
306	NG1676	rplU	50S ribosomal protein L21 (RplU)		12	C9
270	NG1677	rpmA	50S ribosomal protein L27 (RpmA)		1	C12
1182	NG1678	visC	monooxygenase (VisC)
153	NG1679	rpmG	50S ribosomal protein L33 (RpmG)	no primers	-	-
231	NG1680	rpmB	50S ribosomal protein L28 (RpmB)		11	F8
186	NG1681		Neisseria-specific protein, uncharacterized	no primers	-	-
1545	NG1682	farB	efflux pump protein FarB (multidrug resistance protein)	gave up
1182	NG1683	farA	efflux pump protein FarA (multidrug resistance protein)
471	NG1684		conserved hypothetical protein		15	E10
684	NG1685		conserved hypothetical protein		4	B10
1290	NG1686		conserved hypothetical protein
1131	NG1687		conserved hypothetical protein		9	A8
1467	NG1688		conserved hypothetical protein		8	G6
162	NG1689	vapA	virulence-associated protein VapA	no primers	-	-
252	NG1689.1		hypothetical protein		1	A4
156	NG1690		Neisseria-specific protein, uncharacterized		1	E9
144	NG1691		hypothetical protein	no primers	-	-
435	NG1692		conserved hypothetical protein (possible integral membrane protein)		14	H1
474	NG1693		conserved hypothetical protein		15	F5
486	NG1694	folA	dihydrofolate reductase (FolA)		9	D3
1053	NG1695	aroG	phospho-2-dehydr-3-deoxyheptonate aldolase (DAHP)		19	D12
153	NG1696		hypothetical protein	no primers	-	-
114	NG1697		Neisseria-specific protein, uncharacterized	no primers	-	-
285	NG1698	comE	competence protein, DNA-binding		1	G10
804	NG1699		conserved hypothetical protein (possible cytochrome C biogenesis-related protein)	gave up	-	-
1368	NG1700	ffh	signal recognition particle protein		8	G5
453	NG1701		hypothetical protein		15	C4
531	NG1702		conserved hypothetical protein		6	F4
960	NG1703	pivNG	pilin gene inverting protein homolog PivNG		16	A5
195	NG1704		conserved hypothetical protein	no primers	-	-
495	NG1705		conserved hypothetical protein		2	B7
909	NG1706	lysR	LysR-family transcriptional regulator		19	C3
1296	NG1707	phrB	deoxyribodopyrimidine photolyase (PhrB)
2148	NG1708	dinG	ATP-dependent DNA helicase (DinG)
612	NG1709		conserved hypothetical protein		3	H9
1866	NG1710		probable O-antigen acetylase
1368	NG1711	purB	putative adenylosuccinate lyase (PurB)		18	B5
630	NG1712		conserved hypothetical protein		5	H4
1905	NG1713	rnb	exoribonuclease II (rnb)	partial clone	18	F5
999	NG1714	surA	peptidyl-prolyl cis-trans isomerase / SurA	no primers	-	-
2403	NG1715	ostA	organic solvent tolerance protein (OstA)
1002	NG1716		conserved hypothetical protein		19	D7
702	NG1717	dsbA	thiol:disulfide interchange protein (DsbA)		10	E4
1536	NG1718	mviN	virulence factor protein (MviN)		10	H8
957	NG1719		conserved hypothetical protein
108	NG1720		hypothetical protein	no primers	-	-
780	NG1721	trpC	indole-3-glycerol phosphate synthetase		6	G7
2301	NG1722	recQ	ATP-dependent DNA helicase (RecQ)
1494	NG1723		Neisseria-specific protein, uncharacterized		8	D5
786	NG1724		conserved hypothetical protein		6	H5
774	NG1725	bioH	biotin biosynthesis protein (BioH)		21	C9
723	NG1726	comF	competence protein ComF
462	NG1727	yibK	RNA methyltransferase
684	NG1728		conserved hypothetical protein (possible periplasmic protein)		4	B9
324	NG1729		Neisseria-specific protein, uncharacterized		12	G3
582	NG1730	ruvA	Holliday junction DNA helicase		5	D6
135	NG1731		Neisseria-specific protein, uncharacterized	no primers	-	-
1854	NG1732	bapA	probable ABC transporter, MSD-NBD fusion protein		21	E7
921	NG1733		conserved hypothetical protein
222	NG1734	xseB	exodeoxyribonuclease VII small subunit		11	E3
894	NG1735	ispA	geranylgeranyl pyrophosphate synthase; farnesyl-diphosphate synthase		19	A3
348	NG1736		Neisseria-specific protein (possible inner membrane protein)		13	C1
1443	NG1737	nuoN	probable NADH dehydrogenase I (ubiquinone)		8	D1
1617	NG1738	nuoM	probable NADH dehydrogenase I, M chain		8	F1
1161	NG1739		conserved hypothetical protein		17	H1
2022	NG1740	nuoL	NADH dehydrogenase I chain L (ubiquinone oxidoreductase)		21	F1
303	NG1741	nuoK	NADH dehydrogenase I,chain K (ubiquinone oxidoreductase)		12	C1
669	NG1742	nuoJ	NADH dehydrogenase I,J chain (ubiquinone oxidoreductase)		4	A3
492	NG1743	nuoI	NADH Dehydrogenase I chain I/NADH-ubiquinone oxidoreductase		2	B1
1080	NG1744	nuoH	NADH dehydrogenase I, H chain / NADH-ubiquinone oxidoreductase		17	B8
2259	NG1745	nuoG	NADH Dehydrogenase I chain G / NADH-ubiquinone oxidoreductase		22	D1
297	NG1745.1		hypothetical protein		12	A11
1299	NG1746	nuoF	NADH dehydrogenase I chain F / NADH-ubiquinone oxidoreductase		17	E4
471	NG1747	nuoE	NADH dehydrogenase I chain E / NADH-ubiquinone oxidoreductase		15	E11
1302	NG1748	nuoC	NADH dehydrogenase I chain C-D / NADH-ubiquinone oxidoreductase	clone partial	10	D60
591	NG1749	nuoC	NADH dehydrogenase I chain C / NADH-ubiquinone oxidoreductase		5	D12
501	NG1750	nuoB	NADH dehydrogenase I chain B / NADH-ubiquinone oxidoreductase		6	E9
354	NG1751	nuoA	NADH-ubiquinone oxidoreductase subunit 3 (chain A)		13	D3
1491	NG1752		Neisseria-specific protein, uncharacterized		8	D4
618	NG1753		conserved hypothetical protein - Neisseria specific		14	D12
345	NG1754	mafI	IS1016 fragment (C-terminus of IS1016 transposases); MfaI plasmid maintenance protein?		13	B6
198	NG1755		hypothetical protein		11	A5
312	NG1756		hypothetical protein		12	D10
2205	NG1757	uvrD	probable DNA helicase II
2688	NG1758	glnE	probable glutamate-ammonia-ligase adenylyltransferase	TP24
333	NG1759		conserved hypothetical protein - Neisseria specific		12	H6
471	NG1760		conserved hypothetical protein - Neisseria specific
1005	NG1761	pyrD	dihydroorotate oxidase / dihydroorotate dehydrogenase
234	NG1762	acpP	acyl carrier protein		11	G2
1245	NG1763	fabF	3-oxoacyl-[acyl-carrier-protein] synthase II
729	NG1764		hypothetical protein		4	H9
1128	NG1765	pglA	probable glycosyltransferase		17	E9
831	NG1766	RP54	related to sigma factor 54		5	D9
1512	NG1767	kat	catalase		8	D11
564	NG1768		conserved hypothetical protein (probable integral membrane protein)		3	B10
1161	NG1769	yhjA	probable cytochrome c peroxidase		17	G12
2034	NG1770	prlC	oligopeptidase A; peptidyl-dipeptidase
990	NG1771		conserved hypothetical protein
2388	NG1772	gyrB	DNA gyrase chain B / DNA topoisomerase (ATP-hydrolyzing)		21	F6
1383	NG1773	sdaA	L-serine dehydratase; L-serine deaminase
1950	NG1774	kefB	probable glutathione-regulated potassium-efflux system protein	no primers	-	-
837	NG1775		probable ferredoxin		21	B1
1029	NG1776	gapA	glyceraldehyde 3-phosphate dehydrogenase
156	NG1777		Neisseria-specific protein, uncharacterized	no primers	-	-
723	NG1778	aat	leucyl/phenylalanyl-tRNA--protein transferase
432	NG1779	fur	ferric uptake regulation protein		14	G12
375	NG1780	omlA	probable outer membrane lipoprotein		13	G12
807	NG1781	dapB	dihydrodipicolinate reductase	gave up
156	NG1781.1		hypothetical protein	no primers	-	-
1152	NG1782	lpxB	lipid-A-disaccharide synthase		17	G6
990	NG1783	rluC	pseudouridylate synthase		16	C9
303	NG1784		Neisseria-specific protein, uncharacterized		12	B12
2757	NG1785	rne	ribonuclease E	TP24
990	NG1786	pdxA	pyridoxal phosphate biosynthetic protein		16	A2
1425	NG1787	yaaJ	probable amino-acid transport protein
1884	NG1788	gidA	glucose inhibited division protein A
636	NG1789	rnhB	ribonuclease HII
771	NG1790	sopA	parA family protein; chromosome partitioning protein Soj		10	F2
621	NG1791	gidB	glucose inhibited division protein B		3	D3
573	NG1792		Neisseria-specific protein, uncharacterized		3	C7
1227	NG1793		conserved hypothetical protein (probable integral membrane protein)
402	NG1794	RNgoPII	NgoPII restriction endonuclease.		14	C10
519	NG1794.1	R.NgoII	NgoII restriction endonuclease		2	E7
1023	NG1795	NgoPII	site-specific DNA-methyltransferase (cytosine-specific)		16	F4
555	NG1796	frr	ribosome recycling factor		3	A7
744	NG1797	uppS	probable undecaprenyl pyrophosphate synthetase		6	B7
795	NG1798	cdsA	phosphatidate cytidylyltransferase		6	H1
1182	NG1799	dxr	1-deoxy-D-xylulose 5-phosphate reductoisomerase
1338	NG1800		conserved hypothetical protein (possible integral membrane protein)
2376	NG1801	omp85	outer membrane protein Omp85
555	NG1802	ompH	outer membrane protein, possible OmpH
1041	NG1803	lpxD	UDP-3-O-[3-hydroxymyristoyl] glucosamine N-acyltransferase	clone backwards, partial	13	B2
447	NG1804	fabZ	(3R)-hydroxymyristoyl-acyl carrier protein dehydrase		15	B6
765	NG1805		Neisseria-specific protein, uncharacterized		6	D10
774	NG1806	lpxA	acyl-UDP-N-acetylglucosamine O-acyltransferase (LpxA) [acyl-carrier protein]		6	F9
1389	NG1807		amino-acid transporter		18	D3
1257	NG1808	dadA	D-amino acid dehydrogenase small subunit (DadA)		18	G1
2835	NG1809	valS	valyl-tRNA synthetase		9	F11
462	NG1810		hypothetical protein		15	D8
795	NG1811	truA	tRNA pseudouridine synthase		10	F8
1044	NG1812	pIB	Neisseria-specific protein outer membrane protein porin IB		16	G7
918	NG1813	oxyR	LysR-family transcriptional regulator		16	H6
261	NG1814	minE	cell division topological specificity factor (MinE)		1	B10
813	NG1815	minD	septum site-determining protein		7	E10
711	NG1816	minC	cell division inhibitor
366	NG1817	rplQ	50S ribosomal protein L17		13	F5
984	NG1818	rpoA	DNA-directed RNA polymerase alpha chain (RpoA)		16	C4
618	NG1819	rpsD	30S ribosomal protein S4		3	B11
393	NG1820	rpsK	30S ribosomal protein S11		14	C1
360	NG1821	rpsM	30S ribosomal protein S13		13	E3
216	NG1821.1	IF-1	protein chain initiation factor IF-1		11	D4
1308	NG1822	secY	preprotein translocase SecY subunit
432	NG1823	rplO	50S ribosomal protein L15		14	G9
516	NG1824	rpsE	30S ribosomal protein S5		2	E3
351	NG1824.1	rl18	ribosomal protein L18		13	C4
531	NG1825	rplF	50S ribosomal protein L6
390	NG1826	rpsH	30S ribosomal protein S8		14	B10
303	NG1826.1	RS14	30S ribosomal protein S14		12	B10
537	NG1827	rplE	50S ribosomal protein L5		7	D8
321	NG1828	rplX	50S ribosomal protein L24		12	F7
366	NG1829	rplN	50S ribosomal protein L14		13	F2
261	NG1830	rpsQ	30S ribosomal protein S17		1	B11
189	NG1831	rpmC	50S ribosomal protein L29	gave up
396	NG1831.1	rl16	50S ribosomal protein L16	no primers	-	-
690	NG1832	rpsC	30S ribosomal protein S3		4	C10
327	NG1833	rplV	50S ribosomal protein L22		12	G6
276	NG1834	rpsS	30S ribosomal protein S19	no primers	-	-
831	NG1835	rplB	50S ribosomal protein L2		21	A11
318	NG1836	rplW	50S ribosomal protein L23		12	E10
618	NG1837	rplD	50S ribosomal protein L4		3	C6
642	NG1838	rplC	50S ribosomal protein L3		3	G12
189	NG1839		Neisseria-specific protein, uncharacterized	no primers	-	-
309	NG1841	rspJ	30S ribosomal protein S10		12	D7
1182	NG1842	tufA1	translation elongation factor TU		18	A6
2103	NG1843	fusA	translation elongation factor EF-G
468	NG1844	rpsG	30S ribosomal protein S7		13	E4
369	NG1845	rplS	30S ribosomal protein S12
147	NG1846		conserved hypothetical protein	no primers	-	-
927	NG1847		conserved hypothetical protein
282	NG1848		Neisseria-specific protein, uncharacterized		1	G3
1059	NG1849		Neisseria-specific protein, uncharacterized		17	A3
4173	NG1850	rpoC	DNA-directed RNA polymerase,beta subunit	TP24
4176	NG1851	rpoB	DNA-directed RNA polymerase, beta subunit	TP24
369	NG1852	rplL	50S ribosomal protein L7/L12		13	G3
498	NG1853	rplJ	50S ribosomal protein L10		11	D12
693	NG1854	rplA	50S ribosomal protein L1		4	D1
432	NG1855	rplK	50S ribosomal protein L11		14	G11
534	NG1856	nusG	transcription antitermination protein		13	F1
276	NG1857	secE	probable preprotein translocase SecE chain		2	A12
1182	NG1858	tufA	translation elongation factor Tu		18	A7
249	NG1859	fdx	probable ferredoxin		2	B12
567	NG1860	yhhF	probable DNA methylase		13	F4
336	NG1861		Neisseria-specific protein, uncharacterized	no primers	-	-
2304	NG1863	topA	DNA topoisomerase I		21	F4
459	NG1864		conserved hypothetical protein		15	D2
1194	NG1865	smf	DNA processing chain A; smf protein		9	F9
1275	NG1866	ntrX	probable nitrogen assimilation regulatory protein		18	G12
2118	NG1867	atoS	probable two-component system sensor kinase
597	NG1868		conserved hypothetical protein - Neisseria specific		9	H3
1257	NG1869	fmu	probable 16S RNA methyltransferase
924	NG1870	fmt	methionyl-tRNA formyltransferase
543	NG1871	def	polypeptide deformylase		2	H2
195	NG1872		hypothetical protein	no primers	-	-
1221	NG1873		conserved hypothetical protein		18	D5
162	NG1874		hypothetical protein	no primers	-	-
648	NG1875		Neisseria-specific protein, uncharacterized		5	G5
456	NG1876	pyrI	aspartate carbamoyltransferase, regulatory subunit		15	C10
918	NG1877	pryB	aspartate carbamoyltransferase		16	H5
840	NG1878		conserved hypothetical protein (possible PhnO-related protein)		10	F11
588	NG1879		conserved hypothetical protein (possible bacteriocin resistance protein)
549	NG1880		Neisseria-specific protein, uncharacterized		8	A9
357	NG1880.1		IS1016 related transposase fragment		13	D5
1470	NG1881	pykA	pyruvate kinase II		21	B4
273	NG1882		hypothetical protein		1	D10
804	NG1883		possible outer membrane protein, related to fadL
465	NG1886		Neisseria-specific protein, uncharacterized		15	D12
147	NG1887		hypothetical protein	no primers	-	-
195	NG1888		Neisseria-specific protein, uncharacterized	no primers	-	-
1014	NG1889		Neisseria-specific protein, uncharacterized
1212	NG1890	gltS	sodium/glutamate symporter protein		18	C7
279	NG1891		conserved hypothetical protein (possible transcriptional accessory protein)		1	E8
855	NG1892	dcrH	restriction endonuclease (S.NgoVIII system)		5	G7
1005	NG1893	damH	N6-methyladenine methyltransferase		16	D12
999	NG1894	dcmH	5-methylcytosine methyltransferase		15	A5
2436	NG1895		conserved hypothetical protein		22	D5
1014	NG1896	galE	UDPglucose 4-epimerase		16	E8
1038	NG1897	rfbD	dTDP-glucose 4,6-dehydratase		8	B1
864	NG1898	rfbA	glucose-1-phosphate thymidylyltransferase		5	H8
555	NG1899	rfbC	dTDP-6-deoxy-L-mannose-dehydrogenase (rhamnose biosynthesis)		3	A5
2016	NG1900		conserved hypothetical protein		22	C8
1119	NG1901	dnaJ	heat shock protein HSP-40/chaperone DnaJ		15	B7
447	NG1901.1		transposase related
522	NG1902		Neisseria-specific protein, uncharacterized		6	F3
291	NG1903	comE	competence protein, DNA-binding
414	NG1904	dskA	dosage-dependent DnaK suppressor protein (DskA)		9	C9
789	NG1905	proC	pyrroline-5-carboxylate reductase (ProC)		6	H9
405	NG1906		Neisseria-specific protein, uncharacterized		2	H10
684	NG1907		conserved hypothetical protein		4	C3
1041	NG1908	pilT	twitching motility/pilus retraction protein (PilT)		16	G5
1224	NG1909	pilT	PilT-homolog: twitching motility - like protein		18	D7
2148	NG1910		conserved hypothetical protein		21	F5
282	NG1911		conserved hypothetical protein		1	F10
3048	NG1912	pilC	pilus associated protein	TP24
390	NG1913		hypothetical protein		14	B7
1446	NG1914	gnd	6-phosphogluconate dehydrogenase, decarboxylating (Gnd)		10	G7
1269	NG1915	kdtA	3-deoxy-D-manno-octulosonic-acid transferase
447	NG1916		Neisseria-specific protein, uncharacterized		15	B4
972	NG1917		conserved hypothetical protein (probable integral membrane protein)		16	B5
1251	NG1918	murA	UDP-N-acetylglucosamine 1-carboxyvinyltransferase (MurA)
1191	NG1919	pgk	3-phosphoglycerate kinase
246	NG1920		conserved hypothetical protein		11	H5
915	NG1921	ftsX	filamentation temperature sensitive cell division		19	C10
648	NG1922	ftsE	filamentation temperature sensitive cell division		4	A1
480	NG1923	tlpA	thioredoxin		15	G5
351	NG1924	arsC	arsenate reductase (ArsC)		2	H11
654	NG1925		conserved hypothetical protein (probable integral membrane protein)		7	G9
1392	NG1926	gltX	glutamyl-tRNA synthetase (GltX)		18	D8
393	NG1927		Neisseria-specific protein, uncharacterized		9	D12
489	NG1928		probable acetyltransferase		2	A5
126	NG1929		hypothetical protein	no primers	-	-
2592	NG1930	mutS	DNA mismatch repair protein (MutS)	TP24
1002	NG1931	gapC	glyceraldehyde 3-phosphate dehydrogenase C (GapC)
678	NG1932		conserved hypothetical protein		10	D9
633	NG1933	pncA	pyrazinamidase; nicotinamidase		14	F10
966	NG1934	rfaC	lipopolysaccharide heptosyltransferase		16	A11
747	NG1935	etfB	electron transfer flavoprotein beta-subunit (EtfB)		6	B12
933	NG1936	etfA	electron transfer flavoprotein alpha-subunit (EtfA)		7	F3
486	NG1937		conserved hypothetical protein		15	H9
201	NG1938		Neisseria-specific protein, uncharacterized	no primers	-	-
1269	NG1939	purD	phosphoribosylamine--glycine ligase		18	G6
600	NG1940		conserved hypothetical protein		3	G3
513	NG1941		Neisseria-specific protein, uncharacterized		2	D6
438	NG1942		Neisseria-specific protein, uncharacterized (possible lipoprotein)		14	H8
177	NG1943		Neisseria-specific protein, uncharacterized	no primers	-	-
585	NG1944	sigG, rpoE	ECF-family RNA polymerase sigma factor		22	A5
744	NG1945		conserved hypothetical protein		8	C1
840	NG1946		conserved hypothetical protein		5	F2
336	NG1947		hypothetical protein		12	H10
447	NG1948		conserved hypothetical protein (possible integral membrane protein)		15	A11
900	NG1949		conserved hypothetical protein
1101	NG1951	prfB	peptide chain release factor 2 (PrfB)		17	D3
210	NG1952		Neisseria-specific protein, uncharacterized		11	C3
258	NG1953		hypothetical protein		1	B2
1455	NG1954		peptide transporter		9	A9
4167	NG1955		conserved hypothetical protein	TP24
1905	NG1956		conserved hypothetical protein (possible outer membrane protein)
1227	NG1957		symport protein (possible sodium/dicarboxylate symporter)
1371	NG1958	GNA2132	GNA2132 predicted lipoprotein		18	B6
201	NG1959		hypothetical protein		11	B3
264	NG1960		hypothetical protein		1	C1
1341	NG1961	argG	argininosuccinate synthase		17	H10
798	NG1962		conserved hypothetical protein (possible competence-damage inducible protein)		8	C4
984	NG1963	sohB	possible secreted proteinase		16	C5
366	NG1964		IS1016 fragment (corresponds to N-terminus)		9	C8
372	NG1965		Neisseria-specific protein, uncharacterized		12	E7
354	NG1966		Neisseria-specific protein, uncharacterized		13	D1
873	NG1966.1	mafB	adhesin mafB		16	C6
357	NG1967		Neisseria-specific protein, uncharacterized		13	D10
462	NG1967.1		hypothetical protein (may be related to adhesins)		15	D6
870	NG1968	mafB	adhesin mafB		16	B2
207	NG1969		Neisseria-specific protein, uncharacterized		11	B11
357	NG1970		Neisseria-specific protein, uncharacterized		12	A4
1494	NG1971	mafB	MafB adhesin		8	D6
960	NG1972	mafA	mafA adhesin		16	A8
717	NG1973	smbA	uridylate kinase (PyrH)		4	G2
852	NG1974	tsf	elongation factor (EF-Tu)		5	G3
726	NG1975	rpsB	30S ribosomal protein S2 (RpsB)		4	H5
231	NG1976		Neisseria-specific protein, uncharacterized		11	F7
657	NG1977		conserved hypothetical protein		10	D7
588	NG1978		conserved hypothetical protein (possible acetyltransferase)		3	F2
603	NG1979		hypothetical protein		3	G9
1464	NG1980	mqo	malate:quinone oxidoreductase		21	B3
558	NG1981	lecA	adhesin protein		3	A9
297	NG1982		Neisseria-specific protein, uncharacterized	no primers	-	-
645	NG1983	map	methionine aminopeptidase (Met-AP)		5	G1
648	NG1984		Neisseria-specific protein, uncharacterized	gave up
606	NG1985		conserved hypothetical protein (possible hemolysin)		9	H5
591	NG1986	lpcA	phosphoheptose isomerase (LpcA)		3	F4
345	NG1987		conserved hypothetical protein		12	E11
900	NG1988		conserved hypothetical protein		19	A4
819	NG1989		Neisseria-specific protein, uncharacterized		5	C4
[truncated: 254 more rows]
