# Supplementary material for: Expression capable library for studies of Neisseria gonorrhoeae, version 1.0
Source: BMC Microbiol. 2005 Sep 1;5:50. doi: 10.1186/1471-2180-5-50 (PMC1236931; doi:10.1186/1471-2180-5-50)
Supplement: Additional File 1 — Zipped file which includes all of the sequencing data as .exp files generated from binary data using PREGAP4. These .exp files contain all of the sequences with quality cutoffs included and can be opened with word processing programs. [file 1471-2180-5-50-S1.zip › AF 2 seq NG clone set.xls]

## Sheet: SP compiled
SP	row	column	expected ORF	called ORF	comments
1	A	1	NG1151	NG1151
1	A	2	NG2170	NG2170
1	A	3	NG1564	blank	seq poor
1	A	4	NG1689.1	blank	seq poor
1	A	5	NG0678	NG0678
1	A	6	NG1359	NG1359
1	A	7	NG0432	NG0432
1	A	8	NG0114	NG0114
1	A	9	NG0049.1	NG0049.1	homologous to NG0049.2
1	A	10	NG0049.2	NG0049.2	homologous to NG0049.1
1	A	11	NG0366	NG0366
1	A	12	NG1459	NG1459
1	B	1	NG0772	NG0772
1	B	2	NG1953	NG1953
1	B	3	NG1124	blank	seq poor
1	B	4	NG0891	blank	seq poor
1	B	5	NG0120	NG0120
1	B	6	NG0888	NG0888
1	B	7	NG1543	NG1543
1	B	8	NG1493	NG1493
1	B	9	NG0732	NG0732
1	B	10	NG1814	NG1814
1	B	11	NG1830	NG1830
1	B	12	NG0505	blank	seq poor
1	C	1	NG1960	NG1960
1	C	2	NG2083	NG2083
1	C	3	NG1037	NG1037
1	C	4	NG0150	blank	seq poor
1	C	5	NG0463	blank	seq poor
1	C	6	NG1070	blank	seq poor
1	C	7	NG0802	NG0802
1	C	8	NG0188	NG0188
1	C	9	NG2037	NG2037
1	C	10	NG0306	NG0306
1	C	11	NG2054	NG2054
1	C	12	NG1677	NG1677
1	D	1	NG1423	NG1423
1	D	2	NG1594	NG1594
1	D	3	NG0475	blank	seq poor
1	D	4	NG1428	NG1428
1	D	5	NG1298	NG1298
1	D	6	NG1588	blank	seq poor
1	D	7	NG0930	NG0930
1	D	8	NG1598	NG1948
1	D	9	NG1622	NG1622
1	D	10	NG1882	NG1882
1	D	11	NG0380	NG0380
1	D	12	NG1142	NG1142
1	E	1	NG1267	NG1267
1	E	2	NG0616	NG0616
1	E	3	NG2120	blank	seq poor
1	E	4	NG1657	NG1657
1	E	5	NG0712	NG0712
1	E	6	NG1624	blank	seq poor
1	E	7	NG0729	NG0729
1	E	8	NG1891	NG1891
1	E	9	NG1690	NG1690
1	E	10	NG0823	NG0823
1	E	11	NG1562	NG1562
1	E	12	NG0898.1	NG0898.1
1	F	1	NG0840	NG0840
1	F	2	NG0750	NG0750	IS1016 transposase family: NG0159, NG1181, NG1256, NG1211, NG0528, NG1302, NG1394, NG0201, NG1317, NG0730, NG1157, NG2087, NG0673, NG0628, NG0559, NG1412, NG0146.1, NG0750
1	F	3	NG0384	NG0384
1	F	4	NG0052	NG0052
1	F	5	NG1646	NG1646
1	F	6	NG0015	NG0015
1	F	7	NG1168	NG1168
1	F	8	NG1268	NG1268
1	F	9	NG0982	NG0982
1	F	10	NG1911	NG1911
1	F	11	NG1595.1	NG1595.1
1	F	12	NG1488	NG1488
1	G	1	NG0486	NG0486
1	G	2	NG1109	NG1109
1	G	3	NG1848	NG1848
1	G	4	NG0843	NG0843
1	G	5	NG0807	NG0807
1	G	6	NG0914	NG0914
1	G	7	NG1306	NG1306
1	G	8	NG0472	NG0472
1	G	9	NG1623	NG1623
1	G	10	NG1698	NG1698	competence DNA binding protein homologs: NG1698, NG1178, NG1903, NG1305, NG1902
1	G	11	NG1361	NG1361
1	G	12	NG1610.0	blank	seq poor
1	H	1	NG0430	NG0430
1	H	2	NG1362	NG1362
1	H	3	NG1658	blank	seq OK
1	H	4	NG1015	NG1015
1	H	5	NG0663	NG0663
1	H	6	NG0563	NG0563
1	H	7	NG1008	NG1008
1	H	8	NG1264	NG1264
1	H	9	NG0119	NG1305
1	H	10	NG1305	NG1305
1	H	11	NG1490	NG1490
1	H	12	NONE	blank
2	A	1	NG1235	NG1235
2	A	2	NG0262	blank
2	A	3	NG1128	NG1128
2	A	4	NG1618	NG1618
2	A	5	NG1928	NG1928
2	A	6	NG1654	NG1654
2	A	7	NG0467	NG0467
2	A	8	NG5044	NG1312	backwards, partial
2	A	9	NG0071	NG0071
2	A	10	NG0323	blank	seq poor
2	A	11	NG1397	NG1397
2	A	12	NG1857	blank	seq poor
2	B	1	NG1743	NG1743
2	B	2	NG0487	NG0487
2	B	3	NG1108	NG1108
2	B	4	NG1638	NG1638
2	B	5	NG0864.1	NG0864.1
2	B	6	NG0264	NG0264
2	B	7	NG1705	NG1705
2	B	8	NG1451	NG1451
2	B	9	NG0647	NG0647
2	B	10	NG0059	blank	seq poor
2	B	11	NG2174	NG2174	seq poor
2	B	12	NG1859	blank	seq poor
2	C	1	NG2018	NG2018
2	C	2	NG0028	NG0217	R- partial
2	C	3	NG0328	NG1108	apparent homologs: NG1108, NG0487; contamination from neighboring well (2D3)
2	C	4	NG0257	NG0257
2	C	5	NG2102	NG2102
2	C	6	NG2000	NG2000
2	C	7	NG0412	blank	seq poor
2	C	8	NG2049	NG1055	seq poor
2	C	9	NG0115	NG0376	seq poor
2	C	10	NG0376	NG0376
2	C	11	NG0173	NG0173
2	C	12	NG0057	blank	seq poor
2	D	1	NG0527	NG0527
2	D	2	NG0569	NG0569
2	D	3	NG0783	blank	seq poor
2	D	4	NG1164	NG1164	pivNG homologs: NG1137, NG1164, NG1200, NG1262, NG1703, NG1641, NG0773; R - seq poor
2	D	5	NG0695	NG0695
2	D	6	NG1941	NG1941
2	D	7	NG0652	blank	seq poor
2	D	8	NG0864	NG1055
2	D	9	NG2085	NG0376	R - seq not great, also some of NG0071
2	D	10	NG0693	NG0693
2	D	11	NG0742	NG0742
2	D	12	NG0981	NG0981
2	E	1	NG1476	NG1476
2	E	2	NG1321	NG1321
2	E	3	NG1824	blank	seq poor
2	E	4	NG2076	blank	seq poor
2	E	5	NG2125	blank
2	E	6	NG0296	NG0296
2	E	7	NG1794.1	NG1794.1	seq poor
2	E	8	NG1055	NG1055
2	E	9	NG1095	NG0679	ORF not complete
2	E	10	NG1521.2	NG1521.2
2	E	11	NG0233	NG0233
2	E	12	NG0018	blank	seq poor
2	F	1	NG2172	NG2172
2	F	2	NG1606	NG1606
2	F	3	NG0208	NG0208
2	F	4	NG0500	blank
2	F	5	NG1996	NG1996
2	F	6	NG0243	NG0243
2	F	7	NG0223	NG0223
2	F	8	NG1180	NG1180
2	F	9	NG0901	NG0901
2	F	10	NG2147	NG2147
2	F	11	NG1101	blank	seq poor
2	F	12	NG1123	NG1123
2	G	1	NG1131	NG1131
2	G	2	NG1057	NG1057
2	G	3	NG0140	NG0140
2	G	4	NG1074	NG1074
2	G	5	NG1117	NG1117
2	G	6	NG5052	blank	seq poor
2	G	7	NG0165	NG0165
2	G	8	NG1649	NG1649
2	G	9	NG0518	blank	seq poor
2	G	10	NG0153	blank	seq poor
2	G	11	NG1384	NG1384
2	G	12	NG0643	NG0643
2	H	1	NG1446	NG1446
2	H	2	NG1871	NG1871
2	H	3	NG0095	blank
2	H	4	NG1044	NG1044
2	H	5	NG1659	NG1659
2	H	6	NG1175	NG1175
2	H	7	NG1025	blank	seq poor
2	H	8	NG1825	NG1025	seq poor
2	H	9	NG1391	NG1391
2	H	10	NG1906	blank	seq poor
2	H	11	NG1924	NG1924	partial; seq poor
2	H	12	NONE	blank
3	A	1	NG0391	blank	seq poor
3	A	2	NG0421	NG0421
3	A	3	NG0648	NG1319
3	A	4	NG0310	NG0310
3	A	5	NG1899	NG1899
3	A	6	NG0544	blank	seq poor
3	A	7	NG1796	blank
3	A	8	NG1279	blank	seq poor
3	A	9	NG1981	NG1981
3	A	10	NG2070	blank	seq poor
3	A	11	NG2122	blank	seq poor
3	A	12	NG0826	blank	seq poor
3	B	1	NG0936	NG0936
3	B	2	NG1608	NG1608
3	B	3	NG1247	NG1247
3	B	4	NG0827	NG0827
3	B	5	NG0042	NG0042
3	B	6	NG2035	NG2035
3	B	7	NG2118	NG2118
3	B	8	NG5017	NG2155	backwards
3	B	9	NG0285	NG0285
3	B	10	NG1768	NG1768
3	B	11	NG1819	NG1819
3	B	12	NG0774	NG0571	339 of 1794 bp ORF
3	C	1	NG0271	NG1224	seq poor
3	C	2	NG0796	NG0796
3	C	3	NG2110	NG2110
3	C	4	NG2140	NG2140
3	C	5	NG1069.1	NG1188	partial
3	C	6	NG1837	NG1837
3	C	7	NG1792	NG1792
3	C	8	NG1181	NG1181	IS1016 transposase family: NG0159, NG1181, NG1256, NG1211, NG0528, NG1302, NG1394, NG0201, NG1317, NG0730, NG1157, NG2087, NG0673, NG0628, NG0559, NG1412, NG0146.1, NG0750
3	C	9	NG1399.1	NG1399.1
3	C	10	NG0239	NG0239
3	C	11	NG0992	NG0992
3	C	12	NG0205	blank	seq poor
3	D	1	NG0101	NG0101
3	D	2	NG0379	NG0379
3	D	3	NG1791	NG1791
3	D	4	NG5047	NG0289	missing 1st 1095 nt of 1536 nt ORF
3	D	5	NG1289	NG1289
3	D	6	NG1998	NG1998
3	D	7	NG1607	NG1607
3	D	8	NG0805	NG0805
3	D	9	NG0934	NG0934
3	D	10	NG0406	NG0406
3	D	11	NG2029	NG2029
3	D	12	NG1395	NG1395
3	E	1	NG1224	blank	seq poor
3	E	2	NG0425	NG0425
3	E	3	NG0139	NG0139
3	E	4	NG0419	NG0419
3	E	5	NG1190	NG1190
3	E	6	NG1944	NG1402	backwards; partial; note: NG1944 recloned - SP22
3	E	7	NG1402	NG1402
3	E	8	NG2033	NG2033
3	E	9	NG1879	NG0427
3	E	10	NG0634	NG0634
3	E	11	NG0100	NG0100
3	E	12	NG1204	NG1204
3	F	1	NG0145	NG0145
3	F	2	NG1978	NG1978	NG1979 overlaps
3	F	3	NG0253	NG0253
3	F	4	NG1986	NG1986
3	F	5	NG1380	blank	seq poor
3	F	6	NG1417	NG1417
3	F	7	NG0355	NG0355
3	F	8	NG0029	NG0029
3	F	9	NG0340	NG0340
3	F	10	NG0506	NG0506
3	F	11	NG1323	NG1323
3	F	12	NG1311	blank	seq poor
3	G	1	NG2127	blank	seq poor
3	G	2	NG0097	NG0097
3	G	3	NG1940	NG1940
3	G	4	NG0858	NG0858
3	G	5	NG0317	NG0317
3	G	6	NG0880	NG0880
3	G	7	NG2130	NG2130
3	G	8	NG2080	NG2080
3	G	9	NG1979	NG1979	NG1978 overlaps in reverse
3	G	10	NG0339	NG0339
3	G	11	NG1548	NG1548
3	G	12	NG1838	blank	seq poor
3	H	1	NG1434	NG1434
3	H	2	NG1334	NG1334
3	H	3	NG0096	blank
3	H	4	NG0455	NG0455
3	H	5	NG1116	NG1116
3	H	6	NG0250	NG0250
3	H	7	NG0453	NG0453
3	H	8	NG1626	NG1626
3	H	9	NG1709	NG1709
3	H	10	NG1482	NG0593
3	H	11	NG0593	NG0593
3	H	12	NONE	blank
4	A	1	NG1922	NG1922
4	A	2	NG0834	NG0834
4	A	3	NG1742	NG1742
4	A	4	NG1223	NG1223
4	A	5	NG1302	NG1302	IS1016 transposase family: NG0159, NG1181, NG1256, NG1211, NG0528, NG1302, NG1394, NG0201, NG1317, NG0730, NG1157, NG2087, NG0673, NG0628, NG0559, NG1412, NG0146.1, NG0750
4	A	6	NG0129	NG0129
4	A	7	NG0201	NG0201	IS1016 transposase family: NG0159, NG1181, NG1256, NG1211, NG0528, NG1302, NG1394, NG0201, NG1317, NG0730, NG1157, NG2087, NG0673, NG0628, NG0559, NG1412, NG0146.1, NG0750
4	A	8	NG0177	NG0177
4	A	9	NG0559	NG0559	IS1016 transposase family: NG0159, NG1181, NG1256, NG1211, NG0528, NG1302, NG1394, NG0201, NG1317, NG0730, NG1157, NG2087, NG0673, NG0628, NG0559, NG1412, NG0146.1, NG0750
4	A	10	NG0673	NG0673	IS1016 transposase family: NG0159, NG1181, NG1256, NG1211, NG0528, NG1302, NG1394, NG0201, NG1317, NG0730, NG1157, NG2087, NG0673, NG0628, NG0559, NG1412, NG0146.1, NG0750
4	A	11	NG1559	NG0078
4	A	12	NG1087	blank	seq poor
4	B	1	NG0730	NG0730	IS1016 transposase family: NG0159, NG1181, NG1256, NG1211, NG0528, NG1302, NG1394, NG0201, NG1317, NG0730, NG1157, NG2087, NG0673, NG0628, NG0559, NG1412, NG0146.1, NG0750
4	B	2	NG0852	NG0852
4	B	3	NG0146.2	NG0146.2	IS transposase family, includes NG0146.1, NG0146.2, NG1256, NG0253, etc
4	B	4	NG1340	NG1340
4	B	5	NG1258	NG1258
4	B	6	NG0019	NG0019
4	B	7	NG2084	NG2084
4	B	8	NG1409	NG1408	and 5' NG1410; NG1409 does not exist
4	B	9	NG1728	NG1728
4	B	10	NG1685	NG1685
4	B	11	NG2138	NG2138
4	B	12	NG0567	NG0567
4	C	1	NG0452	NG0452
4	C	2	NG1445	NG1445
4	C	3	NG1907	NG1907
4	C	4	NG0839	NG0839
4	C	5	NG0972	NG0972
4	C	6	NG0746	NG0746
4	C	7	NG0551	NG0551
4	C	8	NG0607	NG0607
4	C	9	NG0841	NG0841
4	C	10	NG1832	NG1832
4	C	11	NG0767	NG0767
4	C	12	NG1021	NG1021
4	D	1	NG1854	NG1854	seq poor
4	D	2	NG2104	NG2104
4	D	3	NG0383	NG0383
4	D	4	NG0341	NG0341
4	D	5	NG0770	NG0770
4	D	6	NG0716	NG0716
4	D	7	NG0077	NG0077
4	D	8	NG1603	NG1603
4	D	9	NG0969	NG0969
4	D	10	NG1435	NG1435
4	D	11	NG0345	NG0345
4	D	12	NG0905	NG0905
4	E	1	NG0997	NG0997
4	E	2	NG1479	NG1479
4	E	3	NG0713	NG0713
4	E	4	NG1310	NG1310
4	E	5	NG1523	NG1523
4	E	6	NG0677	NG0677
4	E	7	NG0309	NG0309
4	E	8	NG0692	NG0692
4	E	9	NG1301	NG1301
4	E	10	NG1256	NG1256	IS1016 transposase family: NG0159, NG1181, NG1256, NG1211, NG0528, NG1302, NG1394, NG0201, NG1317, NG0730, NG1157, NG2087, NG0673, NG0628, NG0559, NG1412, NG0146.1, NG0750
4	E	11	NG1577	NG1577
4	E	12	NG0528	NG0528	IS1016 transposase family: NG0159, NG1181, NG1256, NG1211, NG0528, NG1302, NG1394, NG0201, NG1317, NG0730, NG1157, NG2087, NG0673, NG0628, NG0559, NG1412, NG0146.1, NG0750
4	F	1	NG1378	NG1378
4	F	2	NG1816	NG1816	seq poor
4	F	3	NG0747	NG0747
4	F	4	NG0628	NG0628	IS1016 transposase family: NG0159, NG1181, NG1256, NG1211, NG0528, NG1302, NG1394, NG0201, NG1317, NG0730, NG1157, NG2087, NG0673, NG0628, NG0559, NG1412, NG0146.1, NG0750
4	F	5	NG1318	NG1318
4	F	6	NG1221	NG1221
4	F	7	NG0575	NG0575
4	F	8	NG0373	NG0373
4	F	9	NG0479	NG0479
4	F	10	NG0941	NG0941
4	F	11	NG1157	NG1157	IS1016 transposase family: NG0159, NG1181, NG1256, NG1211, NG0528, NG1302, NG1394, NG0201, NG1317, NG0730, NG1157, NG2087, NG0673, NG0628, NG0559, NG1412, NG0146.1, NG0750
4	F	12	NG0259	NG0259
4	G	1	NG1211	NG1211	IS1016 transposase family: NG0159, NG1181, NG1256, NG1211, NG0528, NG1302, NG1394, NG0201, NG1317, NG0730, NG1157, NG2087, NG0673, NG0628, NG0559, NG1412, NG0146.1, NG0750
4	G	2	NG1973	NG1973
4	G	3	NG1448	NG1360
4	G	4	NG0442	NG0441
4	G	5	NG0427	NG0427
4	G	6	NG0935	NG0935	seq poor
4	G	7	NG0682	blank	seq poor
4	G	8	NG2177	NG2177	NG2176 overlap
4	G	9	NG1726	NG1060
4	G	10	NG1778	NG1666
4	G	11	NG2011	NG2011
4	G	12	NG0920	NG0920
4	H	1	NG0336	NG0336
4	H	2	NG0958	NG0958
4	H	3	NG1291	blank
4	H	4	NG0269	NG0269
4	H	5	NG1975	NG1975
4	H	6	NG2074	NG1749	backwards, ORF nearly complete
4	H	7	NG0281	NG0281
4	H	8	NG2013	NG2013
4	H	9	NG1764	NG1764
4	H	10	NG1605	NG1605
4	H	11	NG0420	NG0420
4	H	12	NONE	blank
5	A	1	NG0212	NG0212
5	A	2	NG0707	NG0707
5	A	3	NG1569	NG1569
5	A	4	NG2161	NG2161
5	A	5	NG1062	NG1062
5	A	6	NG0688	blank	seq poor
5	A	7	NG0391	NG0391
5	A	8	NG0421	NG0421
5	A	9	NG0070	blank	seq poor
5	A	10	NG1357	blank	seq poor
5	A	11	NG2031	NG2031	seq poor
5	A	12	NG0277	NG0421
5	B	1	NG0423	NG0423
5	B	2	NG0524	NG0524
5	B	3	NG1152	NG1152
5	B	4	NG1220	NG1220
5	B	5	NG1579	NG1579
5	B	6	NG1894	blank	seq poor
5	B	7	NG2068	blank	seq poor
5	B	8	NG2138	NG2138
5	B	9	NG1422	NG1422
5	B	10	NG2119	NG2119
5	B	11	NG0845	NG0842	backwards
5	B	12	NG0421	NG0421
5	C	1	NG0446	NG0446
5	C	2	NG1547	NG1547
5	C	3	NG1079	NG1079
5	C	4	NG1989	NG1989
5	C	5	NG0202	NG0202
5	C	6	NG0881	NG0881
5	C	7	NG0909	NG0909
5	C	8	NG0356	NG0356
5	C	9	NG1338	NG1338
5	C	10	NG1251	blank	seq poor
5	C	11	NG1473	NG1473
5	C	12	NG0372	NG0372
5	D	1	NG0159	NG0159	IS1016 transposase family: NG0159, NG1181, NG1256, NG1211, NG0528, NG1302, NG1394, NG0201, NG1317, NG0730, NG1157, NG2087, NG0673, NG0628, NG0559, NG1412, NG0146.1, NG0750
5	D	2	NG0610	NG0610
5	D	3	NG1351	NG1351
5	D	4	NG0980	NG0980
5	D	5	NG2099	NG1602
5	D	6	NG1730	blank	partial
5	D	7	NG0231	blank	seq poor
5	D	8	NG1667	NG1667
5	D	9	NG1766	NG1766
5	D	10	NG0776	blank	seq poor
5	D	11	NG1468	NG1468
5	D	12	NG1749	NG1749
5	E	1	NG1153.1	NG1153.1
5	E	2	NG1513	NG1513
5	E	3	NG0447	NG0447
5	E	4	NG0437	NG0437
5	E	5	NG1602	NG1602
5	E	6	NG2156	NG2156
5	E	7	NG1521.1	NG0945	backwards, partial
5	E	8	NG0399	NG0399
5	E	9	NG1134	NG1134
5	E	10	NG2159	NG2159
5	E	11	NG1250	blank
5	E	12	NG0619	NG0619
5	F	1	NG1033	NG1033
5	F	2	NG1946	NG1946
5	F	3	NG1085	NG1085
5	F	4	NG0434	NG0434
5	F	5	NG2057	NG2057
5	F	6	NG1317	NG1317	IS1016 transposase family: NG0159, NG1181, NG1256, NG1211, NG0528, NG1302, NG1394, NG0201, NG1317, NG0730, NG1157, NG2087, NG0673, NG0628, NG0559, NG1412, NG0146.1, NG0750
5	F	7	NG0846	NG0846
5	F	8	NG0609	NG0609
5	F	9	NG0812	NG0812
5	F	10	NG1316.1	NG1316.1
5	F	11	NG0869	NG0869
5	F	12	NG2014	NG2014
5	G	1	NG1983	NG1983
5	G	2	NG0315	NG0315
5	G	3	NG1974	NG1974
5	G	4	NG1999	NG1999
5	G	5	NG1875	NG1875
5	G	6	NG0294	NG0294
5	G	7	NG1892	NG1892
5	G	8	NG1174	NG1174
5	G	9	NG1245	NG1245
5	G	10	NG0786	NG0786
5	G	11	NG0073	NG1610
5	G	12	NG2116	NG2116
5	H	1	NG1670	NG1670
5	H	2	NG0332	NG0332
5	H	3	NG1416	blank
5	H	4	NG1712	NG1712
5	H	5	NG1656	NG1656
5	H	6	NG1366	NG1366
5	H	7	NG2139	NG2139
5	H	8	NG1898	NG1898
5	H	9	NG1789	NG0958	backwards, complete, different RNase
5	H	10	NG1161	NG1161
5	H	11	NG0180	NG0180
5	H	12	NONE	blank
6	A	1	NG1238	NG1238
6	A	2	NG0121	NG0121
6	A	3	NG1242	NG1242
6	A	4	NG0973	NG0974
6	A	5	NG0974	NG0973
6	A	6	NG1299	NG1299
6	A	7	NG0321	NG0321
6	A	8	NG0926	NG0926
6	A	9	NG1641	NG1641
6	A	10	NG1491	NG1491
6	A	11	NG2006	NG1991	backwards
6	A	12	NG2087	NG2087	IS1016 transposase family: NG0159, NG1181, NG1256, NG1211, NG0528, NG1302, NG1394, NG0201, NG1317, NG0730, NG1157, NG2087, NG0673, NG0628, NG0559, NG1412, NG0146.1, NG0750
6	B	1	NG0154	NG0154
6	B	2	NG0401	NG0401
6	B	3	NG0290	NG0290
6	B	4	NG2069	NG0585
6	B	5	NG0585	NG2069
6	B	6	NG0718	NG0718
6	B	7	NG1797	NG1797
6	B	8	NG0600	NG0600
6	B	9	NG0968	NG0968
6	B	10	NG0859	NG0859
6	B	11	NG0875	NG0875
6	B	12	NG1935	NG1935
6	C	1	NG2028	NG2028
6	C	2	NG1349	NG1349
6	C	3	NG1363	NG1363
6	C	4	NG1261	NG1187
6	C	5	NG1187	NG1261
6	C	6	NG1412	blank	seq poor; IS1016 transposase family: NG0159, NG1181, NG1256, NG1211, NG0528, NG1302, NG1394, NG0201, NG1317, NG0730, NG1157, NG2087, NG0673, NG0628, NG0559, NG1412, NG0146.1, NG0750
6	C	7	NG1630	NG1630
6	C	8	NG1847	NG1040
6	C	9	NG0170	NG0170
6	C	10	NG1277	NG1277
6	C	11	NG0574	NG0574
6	C	12	NG2095	blank	seq poor
6	D	1	NONE	blank
6	D	2	NONE	blank
6	D	3	NONE	blank
6	D	4	NG0595	NG0245
6	D	5	NG0245	NG0595
6	D	6	NONE	NG0503
6	D	7	NG1353	NG1353
6	D	8	NONE	blank
6	D	9	NG0740	NG0740
6	D	10	NG1805	NG1805
6	D	11	NG0192	NG0192
6	D	12	NONE	blank
6	E	1	NG1022	NG1022
6	E	2	NG1508	NG1508
6	E	3	NONE	blank
6	E	4	NG0126	NG1150
6	E	5	NG1150	NG0126
6	E	6	NONE	blank
6	E	7	NONE	blank
6	E	8	NG0503	NG0503
6	E	9	NG1750	NG1750
6	E	10	NG2114	NG2114	complete, but backwards
6	E	11	NG0017	blank	seq poor
6	E	12	NG0449	NG0449
6	F	1	NG1219	NG1219
6	F	2	NG1415	NG1415
6	F	3	NG1902	NG1902
6	F	4	NG0601.1	NG1702
6	F	5	NG1702	NG0601.1
6	F	6	NG0727	blank	seq poor
6	F	7	NONE	blank
6	F	8	NG0960	NG0960
6	F	9	NG1806	NG1806
6	F	10	NG0734	NG0734
6	F	11	NG1206	NG1206
6	F	12	NG1994	blank	seq poor
6	G	1	NG0904	blank	seq poor
6	G	2	NG0349	NG0349
6	G	3	NG1360	NG1360
6	G	4	NG0970	NG0755
6	G	5	NG0755	NG0970
6	G	6	NG0388	NG0388
6	G	7	NG1721	NG1721
6	G	8	NG1481	blank
6	G	9	NG1060	NG1060
6	G	10	NG1666	NG1666
6	G	11	NG1438	NG1438
6	G	12	NG1052	NG1052
6	H	1	NG1798	NG1798
6	H	2	NG0248	NG0248
6	H	3	NG1339	blank
6	H	4	NG1724	NG0166
6	H	5	NG2129	NG1724
6	H	6	NG1398	NG1398
6	H	7	NG5022	NG1398	seq poor
6	H	8	NG0868	NG0868
6	H	9	NG1905	NG1905
6	H	10	NG0436	NG0436
6	H	11	NG0706	NG0706
6	H	12	NONE	blank
7	A	1	NG0478	NG0478
7	A	2	NG5041	blank	seq poor
7	A	3	NG5006	NG5006
7	A	4	NG5007	blank	seq poor
7	A	5	NG5045	blank	seq poor
7	A	6	NG5033	blank	seq poor
7	A	7	NG5032	blank	seq poor
7	A	8	NG5055	blank	seq poor
7	A	9	NG5027	blank	seq poor
7	A	10	NG5039	blank	seq poor
7	A	11	NG0584	blank	seq poor
7	A	12	NG5029	blank	seq poor
7	B	1	NG5049	NG5049
7	B	2	NG5003	NG5003
7	B	3	NG5042	NG5042
7	B	4	NG5021	NG5021
7	B	5	NG5054	NG5054
7	B	6	NG5004	NG5004
7	B	7	NG5034	NG5034
7	B	8	NG5035	blank	seq poor
7	B	9	NG5044	NG5044
7	B	10	NG5005	blank	seq poor
7	B	11	NG5048	blank	seq poor
7	B	12	NG5037	blank	seq poor
7	C	1	NG5015	NG5015
7	C	2	NG5052	NG5052
7	C	3	NG5025	NG5025
7	C	4	NG5014	NG5014
7	C	5	NG5017	NG2155	backwards
7	C	6	NG5028	NG5028
7	C	7	NG5047	blank	seq poor
7	C	8	NG5038	blank	seq poor
7	C	9	NG5059	blank	seq poor
7	C	10	NG0542	blank	seq poor
7	C	11	NG5030	blank	seq poor
7	C	12	NG5016	NG5016
7	D	1	NG5008	NG5008
7	D	2	NG0492	NG0492
7	D	3	NG5009	NG5009
7	D	4	NG5018	NG5018
7	D	5	NG5058	NG5058
7	D	6	NG0008	NG0008
7	D	7	NG1405	NG1405
7	D	8	NG1827	NG1827
7	D	9	NG1003	NG1003
7	D	10	NG5040	NG5040
7	D	11	NG5019	NG5019
7	D	12	NG5010	NG5010
7	E	1	NG1595	NG1595
7	E	2	NG0439	NG0439
7	E	3	NG1408	NG1408
7	E	4	NG1208	NG1208
7	E	5	NG1551	NG1551
7	E	6	NG5012	NG5012
7	E	7	NG0847	NG0847
7	E	8	NG0303	NG0303
7	E	9	NG1524	NG1524
7	E	10	NG1815	NG1815
7	E	11	NG0654	NG0654
7	E	12	NG2144	blank	seq poor
7	F	1	NG0286	NG0286
7	F	2	NG0912	NG0912
7	F	3	NG1936	NG1936
7	F	4	NG0873	NG0873
7	F	5	NG1436	NG1436
7	F	6	NG1241	NG1241
7	F	7	NG0598	NG0598
7	F	8	NG1024	NG1024
7	F	9	NG0478	NG0478
7	F	10	NG0584	NG0584
7	F	11	NG0542	blank	seq poor
7	F	12	NG0492	NG0492
7	G	1	NG1405	NG1405
7	G	2	NG1827	NG1827
7	G	3	NG1003	NG1003
7	G	4	NG1595	NG1241
7	G	5	NG1408	NG1408
7	G	6	NG0658	NG0658
7	G	7	NG1208	NG1208
7	G	8	NG1381	NG1381
7	G	9	NG1925	NG1925
7	G	10	NG1551	NG1551
7	G	11	NG0847	NG0847
7	G	12	NG0008	NG0008
7	H	1	NG0303	NG0303
7	H	2	NG1524	NG1524
7	H	3	NG1815	blank	seq good
7	H	4	NG0654	NG0654
7	H	5	NG0166	NG0166
7	H	6	NG2144	NG2144
7	H	7	NG0286	NG0286
7	H	8	NG0912	NG0912
7	H	9	NG1936	NG1936
7	H	10	NG1241	blank	seq poor
7	H	11	NG0598	NG0598
7	H	12	NONE	blank
8	A	1	NG0461	NG0461
8	A	2	NG1171	NG1171
8	A	3	NG1373	NG1373
8	A	4	NG2169	NG2169
8	A	5	NG0892	NG1218	partial, internal
8	A	6	NG1903	NG0883	highest homology to NG0883, but backwards and incomplete
8	A	7	NG2115	NG2115
8	A	8	NG0465	NG0465
8	A	9	NG1880	blank	seq poor
8	A	10	NG0558	NG0558
8	A	11	NG0570	NG0570
8	A	12	NG0754	NG0754
8	B	1	NG1897	NG1897
8	B	2	NG1385	blank	seq poor
8	B	3	NG0400	NG0400
8	B	4	NG0393	NG0393
8	B	5	NG0664	NG0664
8	B	6	NG0752	NG0752
8	B	7	NG1589	NG1589
8	B	8	NG0681	NG0681
8	B	9	NG0758	NG0758
8	B	10	NG1433	NG1433
8	B	11	NG0203	NG0203
8	B	12	NG0832	NG0941
8	C	1	NG1945	NG1945
8	C	2	NG0172	NG0172
8	C	3	NG0611	NG0611
8	C	4	NG1962	NG1962	backwards
8	C	5	NG0846	NG0846
8	C	6	NONE	blank
8	C	7	NG1193	NG0338	5' partial piece duplicated
8	C	8	NONE	blank
8	C	9	NONE	blank
8	C	10	NONE	blank
8	C	11	NONE	blank
8	C	12	NONE	blank
8	D	1	NG1737	NG1737
8	D	2	NG0906	NG0906
8	D	3	NG0424	NG0424
8	D	4	NG1752	NG1752
8	D	5	NG1723	NG1723
8	D	6	NG1971	NG1971
8	D	7	NG0498	NG0498
8	D	8	NG0138	NG0138
8	D	9	NG1041	NG1041
8	D	10	NG1454	NG1454
8	D	11	NG1767	NG1767
8	D	12	NG1532	NG1532
8	E	1	NG0656	NG0656
8	E	2	NG2148	NG2148
8	E	3	NG0561	NG0561
8	E	4	NG1368	NG1368
8	E	5	NG1581	NG1581
8	E	6	NG1198	NG1198
8	E	7	NG0902	NG0902
8	E	8	NG0538	NG0538
8	E	9	NG1449	NG1449
8	E	10	NG0209	NG0209
8	E	11	NG0702	NG0702
8	E	12	NG0377	NG0377
8	F	1	NG1738	NG1738
8	F	2	NG1212	NG1212
8	F	3	NG2071	NG2071
8	F	4	NG1320	blank	seq poor
8	F	5	NG0318	NG0902
8	F	6	NG1673	NG1673
8	F	7	NG0062	NG0062
8	F	8	NG1020	NG0715	seq poor
8	F	9	NG0771	NG0715
8	F	10	NG1439	NG1439
8	F	11	NG1082	NG1082
8	F	12	NG0590	NG0590
8	G	1	NG1386	NG1386
8	G	2	NG1644	NG0916
8	G	3	NG1297	blank	seq poor
8	G	4	NG1314	NG1314
8	G	5	NG1700	NG1700
8	G	6	NG1688	NG1688
8	G	7	NG0572	NG0572
8	G	8	NG1375	NG1375
8	G	9	NG0034	NG0034
8	G	10	NG1297	NG1297
8	G	11	NONE	blank
8	G	12	NONE	blank
8	H	1	NG3002(pilS)	NG1261
8	H	2	NG5046	NG1408
8	H	3	NG5011	blank	seq good
8	H	4	NG5022	NG5022
8	H	5	NG5061	NG5061
8	H	6	NG5031	NG5031
8	H	7	NG5056	NG5056
8	H	8	NG5020	NG5020
8	H	9	NG1046	NG1375
8	H	10	NONE	blank
8	H	11	NONE	blank
8	H	12	NONE	blank
9	A	1	NG2096	NG2096
9	A	2	NG0530	NG0530
9	A	3	NG1424	NG1424
9	A	4	NG1026	NG1026
9	A	5	NG1411	NG1411
9	A	6	NG1110	NG1110
9	A	7	NG1329	NG1329
9	A	8	NG1687	NG1687
9	A	9	NG1954	blank	seq poor
9	A	10	NG0710	NG0710
9	A	11	NG1189	NG1189
9	A	12	NG0804	NG0804
9	B	1	NG1012	NG0322	backwards
9	B	2	NG0548	NG0548
9	B	3	NG0874	NG0874
9	B	4	NG2002	NG2002
9	B	5	NG0670	NG0670
9	B	6	NG0994	NG0994
9	B	7	NG1346	NG1346
9	B	8	NG0016	NG1687	ORF not complete
9	B	9	NG1617	NG1617
9	B	10	NG1000	NG1617
9	B	11	NG0490	NG0490
9	B	12	NG1587	NG1587
9	C	1	NG0337	NG0337
9	C	2	NG0039	NG0039
9	C	3	NG1438.1	NG1438.1
9	C	4	NG1462	NG1462
9	C	5	NG1556	NG1556
9	C	6	NG0378	NG0378
9	C	7	NG0705	NG0705
9	C	8	NG1964	NG1964
9	C	9	NG1904	NG1904
9	C	10	NG1202	blank	seq poor
9	C	11	NG0825	NG0825
9	C	12	NG1727	NG0825
9	D	1	NG1574	blank	seq poor
9	D	2	NG1292	NG1292
9	D	3	NG1694	NG1694
9	D	4	NG0047	NG0047
9	D	5	NG1492	NG1492
9	D	6	NG0513	NG0513
9	D	7	NG0642	NG0642
9	D	8	NG1284	NG1284
9	D	9	NG1427	NG1427
9	D	10	NG1442	NG1442
9	D	11	NG1561	NG1561
9	D	12	NG1927	blank	seq poor
9	E	1	NG2133	NG2133
9	E	2	NG0777	NG0777
9	E	3	NG1457	NG1547
9	E	4	NG0989	NG0989
9	E	5	NG1635	NG1635
9	E	6	NG1518	NG0221
9	E	7	NG1620	NG1620
9	E	8	NG0130	NG0130
9	E	9	NG1031	NG1031
9	E	10	NG0489	NG0489
9	E	11	NG1550	NG1550
9	E	12	NG0215	NG0215
9	F	1	NG0579	blank	seq poor
9	F	2	NG0040	NG0040
9	F	3	NG0714	NG0714
9	F	4	NG2051	blank	seq poor
9	F	5	NG2015	NG2015
9	F	6	NG0697	NG0697
9	F	7	NG0928	NG0928
9	F	8	NG1599	NG1599
9	F	9	NG1865	NG1865
9	F	10	NG2103	NG2103
9	F	11	NG1809	NG1809
9	F	12	NG0451	NG0451
9	G	1	NG1098	NG1098
9	G	2	NG0074	NG0074
9	G	3	NG0983	NG0601
9	G	4	NG2106	NG2106
9	G	5	NG0549	NG0549
9	G	6	NG2097	NG2097
9	G	7	NG1027	blank	seq poor
9	G	8	NG0517	NG0026
9	G	9	NG1104	NG1104
9	G	10	NG0280	NG0280
9	G	11	NG0514	NG0514
9	G	12	NG0499	NG0499
9	H	1	NG0637	NG0637
9	H	2	NG1640	NG1640
9	H	3	NG1868	NG1868
9	H	4	NG0221	NG0221
9	H	5	NG1985	NG1985
9	H	6	NG1571	NG1571
9	H	7	NG1032	NG1032
9	H	8	NG0026	NG0026
9	H	9	NG0235	NG0235
9	H	10	NG1437	NG1437
9	H	11	NG0111	NG0111
9	H	12	NONE	blank
10	A	1	NG0440	NG0440
10	A	2	NG0333	NG0333
10	A	3	NG0887	NG0887
10	A	4	NG0335	NG0335
10	A	5	NG0608	NG0911
10	A	6	NG1385.1	NG0608
10	A	7	NG0473	blank	short stretches of both, very fragmented
10	A	8	NG1122	NG1122
10	A	9	NG2022	NG2022
10	A	10	NG1322	NG1322
10	A	11	NG0744	NG0744
10	A	12	NG1802	NG0615	missing 1st ~700 nt of 1152 nt ORF
10	B	1	NG0237	NG0237
10	B	2	NG1350	NG1350
10	B	3	NG5050	NG5050
10	B	4	NG1259	NG1259
10	B	5	NG0911	NG0911
10	B	6	NG1400	NG1400
10	B	7	NG0319	NG0319
10	B	8	NG0764	NG0764
10	B	9	NG2178	NG2178
10	B	10	NG1668	NG1668
10	B	11	NG1540	NG1540
10	B	12	NG0719	NG0719
10	C	1	NG1213	NG1213
10	C	2	NG1573	NG1573
10	C	3	NG0890	NG0890
10	C	4	NG0414	NG0414
10	C	5	NG0566	NG0566
10	C	6	NG0963	NG0963
10	C	7	NG0291	NG0291
10	C	8	NG1218	NG1218
10	C	9	NG1260	NG1260
10	C	10	NG1236	NG1236
10	C	11	NG1320	NG1320
10	C	12	NG2088	NG2088
10	D	1	NG0260.1	NG0835
10	D	2	NG0806	NG0806
10	D	3	NG0835	NG0835
10	D	4	NG1237	NG1237
10	D	5	NG1394	NG1394	IS1016 transposase family: NG0159, NG1181, NG1256, NG1211, NG0528, NG1302, NG1394, NG0201, NG1317, NG0730, NG1157, NG2087, NG0673, NG0628, NG0559, NG1412, NG0146.1, NG0750
10	D	6	NG2175	NG1748	1st 803 nt of 1302 nt ORF
10	D	7	NG1977	NG1977
10	D	8	NG1671	NG1671
10	D	9	NG1932	NG1932
10	D	10	NG0464	NG0464
10	D	11	NG0469	NG0469
10	D	12	NG1126	NG1126
10	E	1	NG1652	NG1652
10	E	2	NG0060	NG0060
10	E	3	NG0273	NG0273
10	E	4	NG1717	NG1717
10	E	5	NG174.1	NG0174.1
10	E	6	NG2160	NG2160
10	E	7	NG2055	NG2055
10	E	8	NG1040	NG1040
10	E	9	NG0438	NG0438
10	E	10	NG1592	NG1592
10	E	11	NG1509	NG1509
10	E	12	NG2163	NG2163
10	F	1	NG0181	NG0181
10	F	2	NG1790	NG1790
10	F	3	NG0387	NG0273
10	F	4	NG0943	NG0943
10	F	5	NG0687	NG0687
10	F	6	NG0272	NG0272
10	F	7	NG0671	NG0671
10	F	8	NG1811	NG1811
10	F	9	NG2034	NG2034
10	F	10	NG1464	NG1464
10	F	11	NG1878	NG1878
10	F	12	NG0338	NG0338
10	G	1	NG0507	NG0507
10	G	2	NG0033	NG0033
10	G	3	NG2141	NG2141
10	G	4	NG1005	NG1005
10	G	5	NG0988	NG0988
10	G	6	NG0220	NG0220
10	G	7	NG1914	NG1914
10	G	8	NG1188	NG1188
10	G	9	NG0230	NG0230
10	G	10	NG0799	NG0799
10	G	11	NG0261	NG0261
10	G	12	NG1431	blank	seq poor
10	H	1	NG0174.1	NG0370
10	H	2	NG1601	NG1601
10	H	3	NG0113	NG0113
10	H	4	NG0555	NG0555
10	H	5	NG0214	NG0214
10	H	6	NG1552	NG1552
10	H	7	NG0136	NG0136
10	H	8	NG1718	NG1718
10	H	9	NG0289	NG0289
10	H	10	NG1541	NG1541
10	H	11	NG1345	NG1345
10	H	12	NONE	blank
11	A	1	NG1120	NG1120
11	A	2	NG1257	NG1257
11	A	3	NG1086	NG1086
11	A	4	NG0010	NG0010
11	A	5	NG1755	NG1755
11	A	6	NG0649	NG0649
11	A	7	NG0431	NG0431
11	A	8	NG0183	NG0183
11	A	9	NG0720	NG0720
11	A	10	NG0241	NG0241
11	A	11	NG1450	NG1450
11	A	12	NG0410	NG0410
11	B	1	NG1362	NG1362
11	B	2	NG1498	NG1498
11	B	3	NG1959	NG1959
11	B	4	NG0080	NG0080
11	B	5	NG3002	NG1512.1
11	B	6	NG2062	NG0636	partial, lacking 5' 824 nt of 1212 nt ORF
11	B	7	NG1148	NG1148
11	B	8	NG1309	NG1309
11	B	9	NG1167.1	NG1167.1
11	B	10	NG0791	NG0791
11	B	11	NG1969	NG1969
11	B	12	NG1136	NG1136
11	C	1	NG2134	NG2134
11	C	2	NG1135	NG1135
11	C	3	NG1952	NG1952
11	C	4	NG1069	NG1069
11	C	5	NG0953	NG0953
11	C	6	NG1421	NG1421
11	C	7	NG0466	NG0466
11	C	8	NG1129	NG1129
11	C	9	NG1664	NG1664
11	C	10	NG0471	NG0471
11	C	11	NG2126	NG2126
11	C	12	NG0350	NG0350
11	D	1	NG0125	NG0125
11	D	2	NG1096	NG1096
11	D	3	NG0148	NG0148
11	D	4	NG1821.1	NG1821.1
11	D	5	NG0838	NG0838
11	D	6	NG1143	NG1143
11	D	7	NG1191	NG1191
11	D	8	NG1119	NG1119
11	D	9	NG0863	NG0863
11	D	10	NG2180	NG2180
11	D	11	NG0493	NG0493
11	D	12	NG1853	NG1853	seq poor
11	E	1	NG0541	NG0541
11	E	2	NG0251	NG0251
11	E	3	NG1734	NG1734
11	E	4	NG5041	blank
11	E	5	NG2017	NG2017
11	E	6	NG1147	NG1147
11	E	7	NG0483	NG0483
11	E	8	NG1112	NG1112
11	E	9	NG1388	NG1388
11	E	10	NG2018	NG2018	seq poor
11	E	11	NG1512.1	NG1512.1
11	E	12	NG1633	NG1633
11	F	1	NG1144	NG1144
11	F	2	NG1558	NG1558
11	F	3	NG0583	NG0583
11	F	4	NG1493	NG1493
11	F	5	NG0698	NG0698
11	F	6	NG0222	NG0222
11	F	7	NG1976	NG1976
11	F	8	NG1680	NG1680
11	F	9	NG0191	blank	seq poor
11	F	10	NG0908	NG0908
11	F	11	NG0342	NG0342
11	F	12	NG1586	NG1586
11	G	1	NG2145	NG2145
11	G	2	NG1762	NG1762
11	G	3	NG1035	NG0580	backwards, partial
11	G	4	NG2004	NG2004
11	G	5	NG1051	NG1051
11	G	6	NG0865	NG0865
11	G	7	NG1100	NG1100
11	G	8	NG0731	NG0731
11	G	9	NG1099	NG1099
11	G	10	NG0012	NG0012
11	G	11	NG0174	NG0174
11	G	12	NG0227	NG0227
11	H	1	NG1478	NG1478
11	H	2	NG0302	NG0302
11	H	3	NG0861	blank
11	H	4	NG0919	NG0919
11	H	5	NG1920	NG1920
11	H	6	NG0625	NG0625
11	H	7	NG0723	NG0723
11	H	8	NG0800	NG0800
11	H	9	NG2094	NG0731
11	H	10	NG1658	NG1658
11	H	11	NG0768	NG0768
11	H	12	NONE	blank
12	A	1	NG1234	NG1234
12	A	2	NG1014	NG1014
12	A	3	NG0326	NG0326
12	A	4	NG1970	NG1970	backwards
12	A	5	NG0950	NG0950
12	A	6	NG1139	NG1139
12	A	7	NG1166	NG1166
12	A	8	NG0603	NG0603
12	A	9	NG0635	NG0635
12	A	10	NG0246	NG0246
12	A	11	NG1745.1	NG1745.1
12	A	12	NG2061	NG2061
12	B	1	NG1178	blank	seq poor
12	B	2	NG0976	NG0976
12	B	3	NG0409	NG0409
12	B	4	NG1072	NG1072
12	B	5	NG0601	blank	seq poor
12	B	6	NG0597	NG0597
12	B	7	NG0305	blank	seq poor
12	B	8	NG0810	NG0810
12	B	9	NG1255.1	NG1255.1
12	B	10	NG1826.1	NG1826.1
12	B	11	NG0882	NG0882
12	B	12	NG1784	NG1784
12	C	1	NG1741	NG1741
12	C	2	NG0816	blank	seq poor
12	C	3	NG1282	NG1282
12	C	4	NG0511	NG0511
12	C	5	NG2023	NG2023
12	C	6	NG1036	NG1036
12	C	7	NG0938	NG0938
12	C	8	NG0725	NG0725
12	C	9	NG1676	NG1676
12	C	10	NG0761	NG0761
12	C	11	NG0457	NG0457
12	C	12	NG0146.1	NG0146.1	IS1016 transposase family: NG0159, NG1181, NG1256, NG1211, NG0528, NG1302, NG1394, NG0201, NG1317, NG0730, NG1157, NG2087, NG0673, NG0628, NG0559, NG1412, NG0146.1, NG0750
12	D	1	NG1066	blank
12	D	2	NG1266	blank	seq poor
12	D	3	NG0939	NG0939
12	D	4	NG0560	NG0560
12	D	5	NG0011	NG0011
12	D	6	NG0351	NG0351
12	D	7	NG1841	NG1841
12	D	8	NG1185	NG1185
12	D	9	NG0613	NG0613
12	D	10	NG1756	NG1756
12	D	11	NG1270	NG1270
12	D	12	NG0045	NG1270
12	E	1	NG1066	NG1066
12	E	2	NG1663	NG1663
12	E	3	NG2043	NG2043
12	E	4	NG1141	NG1141
12	E	5	NG0797	NG0797
12	E	6	NG0054	NG0054
12	E	7	NG1965	NG1965	backwards
12	E	8	NG5055	blank	seq poor
12	E	9	NG1672	NG1672
12	E	10	NG1836	NG1836
12	E	11	NG1987	NG1987
12	E	12	NG0076	NG0076
12	F	1	NG1083	NG1083
12	F	2	NG0632	NG0652
12	F	3	NG0354	NG0354
12	F	4	NG5027	blank	seq poor
12	F	5	NG2100	NG2100
12	F	6	NG1389	NG1389
12	F	7	NG1828	NG1828
12	F	8	NG0184	blank	seq poor
12	F	9	NG0258	NG0258
12	F	10	NG0416	NG0416
12	F	11	NG0020	NG0020
12	F	12	NG0185	NG0185
12	G	1	NG0022	blank	seq poor
12	G	2	NG0883	NG0883
12	G	3	NG1729	NG1729
12	G	4	NG0871	NG0871
12	G	5	NG2052	NG2052
12	G	6	NG1833	NG1833
12	G	7	NG0005	NG0005
12	G	8	NG0152	NG0152
12	G	9	NG0504	NG0504
12	G	10	NG1845	NG0837
12	G	11	NG0501	NG0501
12	G	12	NG0945	NG0945
12	H	1	NG0652	NG0652
12	H	2	NG0448	NG0448
12	H	3	NG1326	blank	seq good
12	H	4	NONE	blank
12	H	5	NG0041	NG0041
12	H	6	NG1759	blank
12	H	7	NG1249	NG1249
12	H	8	NG2046	NG2036	backwards
12	H	9	NG1303	NG1303
12	H	10	NG1947	NG1947
12	H	11	NG1426	NG1426
12	H	12	NONE	NG1426
13	A	1	NG0061	NG0061
13	A	2	NG1182	NG1182
13	A	3	NG0458	NG0458
13	A	4	NG1347	NG1347
13	A	5	NG0837	blank	seq poor
13	A	6	NG1651	blank	seq poor
13	A	7	NG0218	NG0218
13	A	8	NG0922	blank	seq poor
13	A	9	NG1103	blank	seq poor
13	A	10	NG1170	NG1170	seq poor
13	A	11	NG1192	blank	seq poor
13	A	12	NG1995	blank	seq poor
13	B	1	NG0519	NG1803	partial, backwards
13	B	2	NG1650	NG1803	partial, backwards
13	B	3	NG1034	NG1034
13	B	4	NG1043	NG1043
13	B	5	NG1593	NG1593
13	B	6	NG1754	NG1754
13	B	7	NG0867	NG0867
13	B	8	NG0124	NG0124
13	B	9	NG0516	NG0516
13	B	10	NG1590	NG1590
13	B	11	NG1201	NG1201
13	B	12	NG0348	blank	seq poor
13	C	1	NG1736	NG1736
13	C	2	NG1006	NG1006
13	C	3	NG1222	NG1222
13	C	4	NG1824.1	NG1824.1
13	C	5	NG0630	NG0630
13	C	6	NG0877	NG0877
13	C	7	NG0179	NG0179
13	C	8	NG1390	NG1390
13	C	9	NG2143	NG2143
13	C	10	NG0226	NG0226
13	C	11	NG0794	NG0794
13	C	12	NG1315	blank	seq poor
13	D	1	NG1966	NG1966
13	D	2	NG0782	blank	seq poor
13	D	3	NG1751	NG1751
13	D	4	NG0857	NG0857
13	D	5	NG1880.1	blank	seq poor
13	D	6	NG1118	NG1118
13	D	7	NG1324	NG1324
13	D	8	NG1475	NG1475
13	D	9	NG1004	NG1004
13	D	10	NG1967	NG1967
13	D	11	NG0853	NG0853
13	D	12	NG0298	NG0298
13	E	1	NG1410	NG1410
13	E	2	NG0049	NG0049
13	E	3	NG1821	NG1821
13	E	4	NG1844	NG1844
13	E	5	NG0257	NG0257
13	E	6	NG0942	NG0942
13	E	7	NG0482	NG0482
13	E	8	NG1102	NG1102
13	E	9	NG2047	NG2047
13	E	10	NG0164	NG0164
13	E	11	NG2181	NG2181
13	E	12	NG0880.1	NG0880.1	tmRNA
13	F	1	NG1856	NG1856
13	F	2	NG1829	NG1829
13	F	3	NG1634	NG1634
13	F	4	NG1860	NG1860
13	F	5	NG1817	NG1817
13	F	6	NG1477	NG1477
13	F	7	NG0709	NG0709
13	F	8	NG1517	NG1517
13	F	9	NG0581	NG0581
13	F	10	NG0690	NG0690
13	F	11	NG1107	NG1107
13	F	12	NONE	NG1780
13	G	1	NG0644	NG0644
13	G	2	NG2167	NG2167
13	G	3	NG1852	NG1852
13	G	4	NG0780	blank	seq poor
13	G	5	NG0268	NG0268
13	G	6	NG0765	NG0765
13	G	7	NG0537	NG0537
13	G	8	NG0324	NG0324
13	G	9	NG1011	NG1011
13	G	10	NG0721	NG0701
13	G	11	NG1383	NG1383
13	G	12	NG1780	NG1780
13	H	1	NG0923	NG0923
13	H	2	NG0058	NG0058
13	H	3	NG1507	blank
13	H	4	NG0368	NG0368
13	H	5	NG0162	NG0162
13	H	6	NG0128	NG0128
13	H	7	NG1013	NG1013
13	H	8	NG1356	NG1356
13	H	9	NG1536	NG1536
13	H	10	NG1063	NG1063
13	H	11	NG0749	NG0749	IS1016 transposase family: NG1326, NG1453, NG0146.2, NG0749, NG0253, NG0041, NG0084
13	H	12	NONE	blank
14	A	1	NG1453	blank	seq poor
14	A	2	NG0855	NG0855
14	A	3	NG2123	NG2123
14	A	4	NG1471	NG1471
14	A	5	NG1216	NG1216
14	A	6	NG0620	NG0620
14	A	7	NG1404	NG1404
14	A	8	NG2081	NG2081
14	A	9	NG0228	NG2131
14	A	10	NG0252	NG0252
14	A	11	NG1480	NG1480
14	A	12	NG0867	blank	seq poor
14	B	1	NG0232	NG0232
14	B	2	NG0422	NG0422
14	B	3	NG1661	NG1661
14	B	4	NG0229	NG0229
14	B	5	NG0050	NG0050
14	B	6	NG1441	NG1441
14	B	7	NG1913	NG1913
14	B	8	NG0320	NG0320
14	B	9	NG2131	NG2131
14	B	10	NG1826	NG1826
14	B	11	NG2025	NG2025
14	B	12	NG1639	NG1639
14	C	1	NG1820	NG1820
14	C	2	NG0210	NG0210
14	C	3	NG1091	NG1091
14	C	4	NG1596	NG1596
14	C	5	NG1627	NG1627
14	C	6	NG0822	NG0822
14	C	7	NG0691.1	NG0691.1
14	C	8	NG1273	NG1273
14	C	9	NG1458	NG1458
14	C	10	NG1794	NG1794
14	C	11	NG0577	NG0577
14	C	12	NG0787	NG0787
14	D	1	NG0602	NG0602
14	D	2	NG0884	NG0884
14	D	3	NG0122	NG0122
14	D	4	NG0491	NG0491
14	D	5	NG1465	NG1465
14	D	6	NG1480.1	blank	seq poor
14	D	7	NG0300	NG0300
14	D	8	NG0476	NG0476
14	D	9	NG1625	NG1625
14	D	10	NG0792	NG0792
14	D	11	NG2079	NG2079
14	D	12	NG1753	blank	seq poor
14	E	1	NG0605	NG0605
14	E	2	NG2101	NG2101
14	E	3	NG0907	NG0907
14	E	4	NG0284	NG0284
14	E	5	NG1425	NG1425
14	E	6	NG0226	NG0226
14	E	7	NG1173	NG1173
14	E	8	NG1505	NG1505
14	E	9	NG0995	NG0995
14	E	10	NG0587	NG0587
14	E	11	NG2151	NG0587
14	E	12	NG0785	NG0785
14	F	1	NG2012	NG2012
14	F	2	NG1163.1	NG1163.1
14	F	3	NG1530	NG1530
14	F	4	NG0358	NG0358
14	F	5	NG1332	NG1332
14	F	6	NG0256	NG0256
14	F	7	NG0666	NG0666
14	F	8	NG0560.1	NG0560.1
14	F	9	NG0586	blank	seq poor
14	F	10	NG1933	NG1933
14	F	11	NG0502	NG0502
14	F	12	NG1506	blank	seq poor
14	G	1	NG2024	NG2024
14	G	2	NG0314	blank	seq poor
14	G	3	NG1244	NG1244
14	G	4	NG0508	NG0508
14	G	5	NG0213	NG0213
14	G	6	NG1010	NG1010
14	G	7	NG0757	NG0757
14	G	8	NG0778	NG0778
14	G	9	NG1823	NG1823
14	G	10	NG1377	NG1377
14	G	11	NG1855	NG1855
14	G	12	NG1779	NG1779
14	H	1	NG1692	NG1692
14	H	2	NG0075	NG0075
14	H	3	NG0477	blank
14	H	4	NG1162	NG1162
14	H	5	NG0381	NG0381
14	H	6	NG0932	NG0031
14	H	7	NG0031	NG0031
14	H	8	NG1942	NG1942
14	H	9	NG0267	NG0267
14	H	10	NG0618	NG0618
14	H	11	NG1226	NG1226
14	H	12	NONE	blank
15	A	1	NG0369	NG0369
15	A	2	NG0004	NG0004
15	A	3	NG1519	NG1916
15	A	4	NG0116	blank	seq poor
15	A	5	NG1894	NG1894
15	A	6	NG1078	NG1078
15	A	7	NG1674	NG1674
15	A	8	NG0915	NG0915
15	A	9	NG0692.1	NG0692.1
15	A	10	NG1177	NG1177
15	A	11	NG1948	NG1948
15	A	12	NG0186.1	NG0186
15	B	1	NG0494	NG0494
15	B	2	NG0313	NG0313
15	B	3	NG0450	NG0450
15	B	4	NG1916	NG1916
15	B	5	NG1568.1	NG0571	missing 1st ~500 nt of 1794 nt ORF
15	B	6	NG1804	NG1804
15	B	7	NG1901.1	NG1901
15	B	8	NG0591	NG0591
15	B	9	NG0986	NG0986
15	B	10	NG0090	blank	5' NG1373, 3' NG1373; neither complete ORF
15	B	11	NG0072.1	NG0072.1
15	B	12	NG0459	NG0459
15	C	1	NG1355.1	blank	seq poor
15	C	2	NG0270	NG0270
15	C	3	NG0009	NG0009
15	C	4	NG1701	NG1701
15	C	5	NG1545	NG1545
15	C	6	NG0568	NG0568
15	C	7	NG0224	NG0224
15	C	8	NG1484	blank	seq poor
15	C	9	NG1155	NG1155
15	C	10	NG1876	NG1876
15	C	11	NG1080	blank	seq poor
15	C	12	NG1002	NG0993	backwards
15	D	1	NG5004	blank	seq poor
15	D	2	NG1864	NG1864
15	D	3	NG1053	NG1053
15	D	4	NG0392	blank	seq poor
15	D	5	NG1501	NG1501
15	D	6	NG1967.1	NG1967.1
15	D	7	NG5034	blank	seq poor
15	D	8	NG1810	NG1810
15	D	9	NG0959	NG0959
15	D	10	NG1294	NG1294
15	D	11	NG1406	NG1406
15	D	12	NG1886	NG1886
15	E	1	NG0161	NG0161	seq poor
15	E	2	NG0292	NG0292
15	E	3	NG1376	blank	seq poor
15	E	4	NG1248	blank	seq poor
15	E	5	NG2082	NG2082
15	E	6	NG1387	NG1387
15	E	7	NG2146	NG2146
15	E	8	NG0979	NG0979
15	E	9	NG1089	NG1089
15	E	10	NG1684	NG1684
15	E	11	NG1747	NG1747
15	E	12	NG0911	NG0911
15	F	1	NG1215	NG1215
15	F	2	NG0795	blank	seq poor
15	F	3	NG1760	NG0604	backwards, partial
15	F	4	NG0899	blank	seq poor
15	F	5	NG1693	NG1693
15	F	6	NG0287	NG0287
15	F	7	NG0474	blank	seq poor
15	F	8	NG1121	blank	seq poor
15	F	9	NG0523	blank	seq poor
15	F	10	NG0550	NG0550
15	F	11	NG0282	NG0282
15	F	12	NG0322	NG0322
15	G	1	NG0824	NG0069	middle 150 nt of 2787 nt ORF
15	G	2	NG5035	NG2059	backwards
15	G	3	NG1407	NG1407
15	G	4	NG0971	NG0971
15	G	5	NG1923	NG1923
15	G	6	NG0588	NG0615	seq poor
15	G	7	NG0876	NG0876
15	G	8	NG0910	NG0910
15	G	9	NG2058	NG0281	seq poor
15	G	10	NG0307	NG0307
15	G	11	NG0108	NG0108
15	G	12	NG1001	NG1001
15	H	1	NG1088	NG1088
15	H	2	NG0748	NG0748
15	H	3	NG2162	blank
15	H	4	NG0418	NG0418
15	H	5	NG0615	NG0615
15	H	6	NG0691	NG0691	seq poor
15	H	7	NG0456	NG0456
15	H	8	NG0086	NG0086
15	H	9	NG1937	NG1937
15	H	10	NG1403	NG1403
15	H	11	NG2124	NG2124
15	H	12	NONE	blank
16	A	1	NG1217	NG1217
16	A	2	NG1786	blank	seq poor
16	A	3	NG1200	NG1200
16	A	4	NG1262	NG1262
16	A	5	NG1703	NG1703
16	A	6	NG1243	blank	seq poor
16	A	7	NG1067	blank	seq poor
16	A	8	NG1972	blank	seq poor
16	A	9	NG0669	NG0669
16	A	10	NG0195	NG0195
16	A	11	NG1934	NG1934	seq poor
16	A	12	NG0357	NG0357
16	B	1	NG0072	NG0072
16	B	2	NG1968	blank	seq poor
16	B	3	NG2092	NG2092	seq poor
16	B	4	NG0023	NG0987	seq poor
16	B	5	NG1917	NG1917	seq poor
16	B	6	NG0862	blank	seq poor
16	B	7	NG1675	blank	seq poor
16	B	8	NG1432	blank	seq poor
16	B	9	NG0347	blank	seq poor
16	B	10	NG0454	NG0454
16	B	11	NG1503	NG1503
16	B	12	NG0207	NG0207
16	C	1	NG0288	NG0288
16	C	2	NG1130	NG1130
16	C	3	NG1616	NG1616
16	C	4	NG1818	NG1818	seq poor
16	C	5	NG1963	NG1963	seq poor
16	C	6	NG1966.1	blank	seq poor
16	C	7	NG2021	blank	seq poor
16	C	8	NG0329	blank	seq poor
16	C	9	NG1783	NG1783
16	C	10	NG0217	NG0217
16	C	11	NG0947	NG0947
16	C	12	NG1665	NG1665
16	D	1	NG0283	NG0283
16	D	2	NG0576	NG0576
16	D	3	NG1336	NG1336
16	D	4	NG0552	NG0552
16	D	5	NG2149	NG2149	seq poor
16	D	6	NG0773	NG0987
16	D	7	NG2021	blank	seq poor
16	D	8	NG0929	NG0929
16	D	9	NG1239	NG1239
16	D	10	NG0403	NG0403
16	D	11	NG0849	NG0849	seq poor
16	D	12	NG1893	NG1893	seq poor
16	E	1	NG0132	NG0132
16	E	2	NG0196	NG0196
16	E	3	NG0312	NG0312
16	E	4	NG0390	NG0390
16	E	5	NG0293	NG0293
16	E	6	NG0987	NG0987
16	E	7	NG1233	blank	seq poor
16	E	8	NG1896	blank	seq poor
16	E	9	NG2158	NG2158	seq poor
16	E	10	NG0385	NG0385
16	E	11	NG1271	NG1271
16	E	12	NG1440	blank	seq poor
16	F	1	NG0711	NG0711	seq poor
16	F	2	NG2157	NG2157	IS family: NG1211, NG0730, NG0750, NG0146.1, NG1256, NG0673, NG0559, NG1394, NG1317, NG0528, NG2087, NG1412, NG0628, NG0201, NG1302, NG1157, NG0159, NG1181, NG
16	F	3	NG0343	NG0343
16	F	4	NG1795	NG1795
16	F	5	NG0105	NG0105
16	F	6	NG0844	NG0844
16	F	7	NG0242	blank	seq poor
16	F	8	NG0700	NG0676	seq poor
16	F	9	NG0526	NG0526
16	F	10	NG1195	NG2171	seq poor
16	F	11	NG0364	NG0364
16	F	12	NG0394	blank	seq poor
16	G	1	NG0423	blank	seq poor
16	G	2	NG0535	NG0535	seq poor
16	G	3	NG0811	NG0811
16	G	4	NG1803	NG0541	seq poor
16	G	5	NG1908	NG1908	seq poor
16	G	6	NG0751	NG0751
16	G	7	NG1812	NG1812	seq poor
16	G	8	NG0741	blank	seq poor
16	G	9	NG1203	NG1203
16	G	10	NG2171	NG2171	seq poor
16	G	11	NG1612	blank	seq poor
16	G	12	NG1474	NG1474
16	H	1	NG1300	NG0430	seq poor
16	H	2	NG1531	NG1531
16	H	3	NG0035	blank
16	H	4	NG1153	NG1153
16	H	5	NG1877	NG1877
16	H	6	NG1813	NG1813
16	H	7	NG1486	NG1486
16	H	8	NG2065	blank	seq poor
16	H	9	NG0433	NG0433
16	H	10	NG0543	NG0543
16	H	11	NG0168	NG0168
16	H	12	NONE	blank
17	A	1	NG2027
17	A	2	NG0738
17	A	3	NG1849
17	A	4	NG1354
17	A	5	NG2113
17	A	6	NG0104
17	A	7	NG0484
17	A	8	NG0362
17	A	9	NG0651
17	A	10	NG0661
17	A	11	NG0146
17	A	12	NG0190
17	B	1	NG0733
17	B	2	NG0789
17	B	3	NG0674
17	B	4	NG0445
17	B	5	NG1337
17	B	6	NG0260
17	B	7	NG1452
17	B	8	NG1744
17	B	9	NG1537
17	B	10	NG0788
17	B	11	NG1578
17	B	12	NG0944
17	C	1	NG0147
17	C	2	NG0135
17	C	3	NG1138
17	C	4	NG1165
17	C	5	NG1263
17	C	6	NG1643
17	C	7	NG1330
17	C	8	NG0704
17	C	9	NG0063
17	C	10	NG0626
17	C	11	NG0596
17	C	12	NG1648
17	D	1	NG0821
17	D	2	NG0547
17	D	3	NG1951
17	D	4	NG0002
17	D	5	NG0438.1
17	D	6	NG1499
17	D	7	NG1335
17	D	8	NG0684
17	D	9	NG0346
17	D	10	NG0540
17	D	11	NG1228
17	D	12	NG1534
17	E	1	NG0098
17	E	2	NG0187
17	E	3	NG1184
17	E	4	NG1746
17	E	5	NG1901
17	E	6	NG0278
17	E	7	NG1319
17	E	8	NG0398
17	E	9	NG1765
17	E	10	NG1748
17	E	11	NG1253
17	E	12	NG1111
17	F	1	NG2086
17	F	2	NG1209
17	F	3	NG1081
17	F	4	NG0206
17	F	5	NG0933
17	F	6	NG1494
17	F	7	NG1483
17	F	8	NG0110
17	F	9	NG1371
17	F	10	NG0991
17	F	11	NG0037
17	F	12	NG1358
17	G	1	NG1615
17	G	2	NG0937
17	G	3	NG1535
17	G	4	NG0353
17	G	5	NG0121
17	G	6	NG1782
17	G	7	NG1613
17	G	8	NG1990
17	G	9	NG0386
17	G	10	NG0497
17	G	11	NG1149
17	G	12	NG1769
17	H	1	NG1739
17	H	2	NG2050
17	H	3	NG0913
17	H	4	NG1570
17	H	5	NG1662
17	H	6	NG1355
17	H	7	NG0680
17	H	8	NG1287
17	H	9	NG0665
17	H	10	NG1961
17	H	11	NG1413
17	H	12	NONE
18	A	1	NG1528	NG1528
18	A	2	NG1276	NG0341	backwards
18	A	3	NG1274	NG0305/306/307	short, fragmented pieces of NG0305, NG0306, NG0307; 2R - all of NG0307, then part of NG0306 and NG305
18	A	4	NG1307	NG1307
18	A	5	NG2107	NG0077	ORF intact, but a bit of fragments between it and the cloning insertion site
18	A	6	NG1842	NG1842
18	A	7	NG1858	NG1858
18	A	8	NG2030	NG2030
18	A	9	NG0415	NG0460
18	A	10	NG1401	NG0175	NG0175 1st 856 nt missing, 5' end of NG0174.1
18	A	11	NG0460	NG0460
18	A	12	NG1647	NG1647
18	B	1	NG0103	NG0103
18	B	2	NG0485	NG0485
18	B	3	NG0044	NG0044
18	B	4	NG0984	NG0984
18	B	5	NG1711	NG1711
18	B	6	NG1958	NG1958
18	B	7	NG0726	blank	seq poor
18	B	8	NG0815	NG0815
18	B	9	NG2072	NG2072
18	B	10	NG1521	NG0175	NG0175 1st 856 nt missing, 5' end of NG0174.1
18	B	11	NG0274	NG0274
18	B	12	NG0699	NG0699
18	C	1	NG1516	NG1544/45	5' NG1544, 3' NG1545
18	C	2	NG0260.2	NG0260.2
18	C	3	NG1600	NG1600
18	C	4	NG0143	NG0143
18	C	5	NG0367	NG0367
18	C	6	NG0589	NG0589
18	C	7	NG1890	NG1890
18	C	8	NG1047	NG1047
18	C	9	NG0903	NG0903
18	C	10	NG0395	NG0395
18	C	11	NG0375	NG0375
18	C	12	NG0956	NG0956
18	D	1	NG0361	NG0361
18	D	2	NG0650	NG0650
18	D	3	NG1807	NG1807
18	D	4	NG1467	NG1467
18	D	5	NG1873	NG1873
18	D	6	NG0127	NG0127
18	D	7	NG1909	NG1909
18	D	8	NG1926	NG1926
18	D	9	NG0977	NG0977
18	D	10	NG2150	NG2150	fragmented
18	D	11	NG0556	NG0556
18	D	12	NG1669	NG1669
18	E	1	NG0763	NG2014	backwards
18	E	2	NG1414	NG1414
18	E	3	NG0197	NG0197
18	E	4	NG0176	NG0176
18	E	5	NG1227	NG1227
18	E	6	NG1529	NG1529
18	E	7	NG0645	NG0645
18	E	8	NG1068	NG1068
18	E	9	NG1430	NG1430
18	E	10	NG1546	NG0395
18	E	11	NG0495	NG0216
18	E	12	NG1580	NG1580
18	F	1	NG0801	NG0801
18	F	2	NG0993	NG1993
18	F	3	NG0660	NG0660
18	F	4	NG1455	NG1455
18	F	5	NG1918	NG1713	missing 5' 584 nt
18	F	6	NG1140	NG1140
18	F	7	NG1167	NG1167
18	F	8	NG1265	NG1265
18	F	9	NG1061	NG1061
18	F	10	NG0870	NG0870
18	F	11	NG0199	NG0199
18	F	12	NG0962	blank	seq poor
18	G	1	NG1808	NG1808
18	G	2	NG0850	NG0850
18	G	3	NG0594	NG0594
18	G	4	NG1374	NG1374
18	G	5	NG1158	NG1158
18	G	6	NG1939	NG1939
18	G	7	NG1146	NG1146
18	G	8	NG0715	NG0545
18	G	9	NG0266	NG0266
18	G	10	NG0617	NG0308
18	G	11	NG0308	NG0308
18	G	12	NG1866	NG1866
18	H	1	NG0683	NG0683
18	H	2	NG0820	NG0820
18	H	3	NG0240	NG0240
18	H	4	NG0142	blank	fragmented
18	H	5	NG1283	NG1158
18	H	6	NG0918	NG0918
18	H	7	NG0236	NG0236
18	H	8	NG0974	NG0974
18	H	9	NG1485	NG1485
18	H	10	NG0216	NG1522	backwards, small piece
18	H	11	NG0545	NG0715
18	H	12	NONE	blank
19	A	1	NG2040	NG2040	seq poor
19	A	2	NG0043	NG0043
19	A	3	NG1735	NG1735
19	A	4	NG1988	NG1988
19	A	5	NG0371	NG0371
19	A	6	NG0898	NG0629	partial, internal
19	A	7	NG1514	NG1921	seq poor
19	A	8	NG1921	NG1921
19	A	9	NG1399	NG1399
19	A	10	NG0580	NG0580
19	A	11	NG0554	NG0554
19	A	12	NG0554	NG0554
19	B	1	NG1575	NG1575.1
19	B	2	NG0025	NG0025
19	B	3	NG1572	NG1735
19	B	4	NG0047	NG0047
19	B	5	NG0813	NG0813
19	B	6	NG0813	NG0813
19	B	7	NG0657	NG0657
19	B	8	NG0299	NG0299
19	B	9	NG1610	NG1610
19	B	10	NG1610	NG1610
19	B	11	NG1610	NG1610
19	B	12	NG0186	NG186.1
19	C	1	NG0186	NG186.1
19	C	2	NG1229	NG1610
19	C	3	NG1706	NG1706
19	C	4	NG1549	NG1549
19	C	5	NG1706	NG0813
19	C	6	NG2091	NG2091
19	C	7	NG0056	NG1716
19	C	8	NG1515	NG1515
19	C	9	NG1515	NG1515
19	C	10	NG1921	NG1921
19	C	11	NG2166	NG2166
19	C	12	NG0533	NG0533
19	D	1	NG1137	NG1137
19	D	2	NG1557	NG1522	backwards, partial
19	D	3	NG1870	blank	18 nt strech of NG1870
19	D	4	NG0949	NG0661
19	D	5	NG0661	NG0661
19	D	6	NG0327	NG1716
19	D	7	NG1716	NG1716
19	D	8	NG0255	NG1716
19	D	9	NG1931	NG1716
19	D	10	NG0068	NG0068
19	D	11	NG0068	NG0068
19	D	12	NG1695	NG1695
19	E	1	NG1695	NG1695
19	E	2	NG0949	NG0949
19	E	3	NONE	NG0949
19	E	4	NONE	blank
19	E	5	NONE	blank
19	E	6	NONE	blank
19	E	7	NONE	NG1716
19	E	8	NONE	NG1716
19	E	9	NONE	NG1716
19	E	10	NONE	NG0068
19	E	11	NONE	blank
19	E	12	NONE	blank	seq poor
19	F	1	NONE	NG1695	seq poor
19	F	2	NONE	NG0949
19	F	3	NONE	NG0949
19	F	4	NONE	blank
19	F	5	NONE	NG0661
19	F	6	NONE	blank
19	F	7	NONE	NG1716
19	F	8	NONE	NG1716
19	F	9	NONE	blank
19	F	10	NONE	blank
19	F	11	NONE	blank
19	F	12	NONE	NG1695
19	G	1	NONE	blank	seq poor
19	G	2	NONE	NG0949	seq poor
19	G	3	NONE	NG0949
19	G	4	NONE	blank
19	G	5	NONE	NG0661
19	G	6	NONE	blank
19	G	7	NONE	blank
19	G	8	NONE	NG1716
19	G	9	NONE	blank
19	G	10	NONE	blank
19	G	11	NONE	blank
19	G	12	NONE	blank
19	H	1	NONE	NG0949
19	H	2	NONE	blank
19	H	3	NONE	blank
19	H	4	NONE	NG0949
19	H	5	NONE	blank
19	H	6	NONE	blank
19	H	7	NONE	blank
19	H	8	NONE	blank	seq poor
19	H	9	NONE	NG1716
19	H	10	NONE	NG1716
19	H	11	NONE	blank	seq poor
19	H	12	NONE	blank
21	A	1	NG1133	NG1133
21	A	2	NG0182	NG0182
21	A	3	NG0413	NG0413
21	A	4	NG0389	NG0389
21	A	5	NG1076	NG1076
21	A	6	NG0211	NG0211
21	A	7	NG0819	NG0819
21	A	8	NG0435	NG0435
21	A	9	NG0169	NG0169
21	A	10	NG2121	NG2121
21	A	11	NG1835	NG1835
21	A	12	NG0081	NG0081
21	B	1	NG1775	NG1775
21	B	2	NG0405	NG0405
21	B	3	NG1980	NG1980
21	B	4	NG1881	NG1881
21	B	5	NG1196	NG1196
21	B	6	NG1285	NG1285
21	B	7	NG1470	NG1470
21	B	8	NG0766	NG0766
21	B	9	NG0404	NG0404
21	B	10	NG0263	NG0263
21	B	11	NG1489	NG1489
21	B	12	NG0848	NG0848
21	C	1	NG1059	NG1059
21	C	2	NG0001	NG0001
21	C	3	NG2164	NG2164
21	C	4	NG2059	NG2059
21	C	5	NG0564	NG0564
21	C	6	NG2007	NG2007	seq poor
21	C	7	NG2137	NG2137
21	C	8	NG0030	NG0532
21	C	9	NG1725	NG1725
21	C	10	NG2005	NG2005
21	C	11	NG0204	NG0204
21	C	12	NG1328	NG0279
21	D	1	NG0961	NG1379
21	D	2	NG1342	NG1342
21	D	3	NG0990	NG0990
21	D	4	NG0756	NG0756
21	D	5	NG0662	NG0662
21	D	6	NG1511	NG1511
21	D	7	NG0444	NG0444
21	D	8	NONE	blank
21	D	9	NONE	blank
21	D	10	NONE	blank
21	D	11	NONE	blank	seq poor
21	D	12	NONE	NG0627
21	E	1	NG1542	NG1542
21	E	2	NG2128	NG2128
21	E	3	NG2038	NG2038
21	E	4	NG2001	NG1748-51
21	E	5	NG0562	NG0562
21	E	6	NG0189	NG0189
21	E	7	NG1732	NG1732
21	E	8	NG1487	NG1487
21	E	9	NG2041	NG2041
21	E	10	NG0781	NG0781
21	E	11	NG0382	NG0382
21	E	12	NG0627	NG0627
21	F	1	NG1740	NG1740
21	F	2	NG2044	NG2044
21	F	3	NG0021	NG0021
21	F	4	NG1863	NG1863
21	F	5	NG1910	blank
21	F	6	NG1772	blank
21	F	7	NG1097	NG1097
21	F	8	NONE	blank
21	F	9	NONE	blank
21	F	10	NONE	NG0781
21	F	11	NONE	NG0382
21	F	12	NONE	NG0627
21	G	1	NONE	NG1740
21	G	2	NONE	blank
21	G	3	NONE	NG0021
21	G	4	NONE	NG1863
21	G	5	NONE	blank
21	G	6	NONE	blank
21	G	7	NONE	blank
21	G	8	NONE	blank
21	G	9	NONE	blank
21	G	10	NONE	blank
21	G	11	NONE	blank
21	G	12	NONE	blank
21	H	1	NONE	NG1740
21	H	2	NONE	NG2044
21	H	3	NONE	blank
21	H	4	NONE	NG1863
21	H	5	NONE	blank
21	H	6	NONE	blank
21	H	7	NONE	blank
21	H	8	NONE	blank
21	H	9	NONE	blank
21	H	10	NONE	blank
21	H	11	NONE	blank
21	H	12	NONE	blank
22	A	1	NG0144
22	A	2	NG0872
22	A	5	NG1944
22	A	7	NG1415
22	A	8	NG1416
22	A	9	NG1417
22	B	1	NG1105
22	B	2	NG2089
22	B	3	NG0032
22	B	4	NG2019
22	B	5	NG1636
22	B	6	NG0279
22	B	7	NG1379
22	B	8	NG0198
22	B	9	NG5060
22	B	10	NG2078
22	C	1	NG0753
22	C	2	NG0978
22	C	4	NG0036
22	C	6	NG0102
22	C	7	NG0739
22	C	8	NG1900
22	C	9	NG0996
22	C	10	NG1275
22	C	11	NG0094
22	C	12	NG1082
22	D	1	NG1745
22	D	2	NG0614
22	D	3	NG1205
22	D	4	NG0099
22	D	5	NG1895
22	D	6	NG0578
22	D	7	NG0529
