# Supplementary material for: Expression capable library for studies of Neisseria gonorrhoeae, version 1.0
Source: BMC Microbiol. 2005 Sep 1;5:50. doi: 10.1186/1471-2180-5-50 (PMC1236931; doi:10.1186/1471-2180-5-50)
Supplement: Additional File 1 — Zipped file which includes all of the sequencing data as .exp files generated from binary data using PREGAP4. These .exp files contain all of the sequences with quality cutoffs included and can be opened with word processing programs. [file 1471-2180-5-50-S1.zip › AF 1 exp sequence files/SeqPlate 9/primer D forward/BGACA2D0001A.exp]

ID   BGACA2D0001A
EN   BGACA2D0001A
LN   BGACA2D0001A.ztr
LT   ZTR
AQ   45.730000
AV   14 14 14 14 14 14 14 18 22 27 30 30 29 26 25 27 31 31 37 42 41 
AV        41 40 39 38 38 36 38 40 40 39 39 39 39 39 40 40 41 43 44 
AV        44 45 45 44 44 45 45 45 45 45 45 44 44 44 42 43 43 44 44 
AV        45 44 44 45 45 45 45 45 45 45 45 45 46 46 45 45 45 45 45 
AV        45 45 45 45 45 45 45 45 45 45 46 46 48 48 48 46 46 46 46 
AV        46 46 46 46 46 46 46 46 45 45 45 45 45 44 45 45 44 45 45 
AV        45 44 45 45 45 45 45 45 46 46 46 45 46 45 46 46 46 46 46 
AV        46 45 46 46 46 46 46 48 46 46 46 48 48 48 48 48 48 48 46 
AV        46 46 46 46 46 46 46 45 45 45 45 45 45 45 45 45 45 45 45 
AV        45 45 45 45 45 45 45 45 46 46 45 46 46 46 46 46 48 46 48 
AV        46 48 46 46 46 45 45 45 45 45 45 45 45 45 45 45 45 45 45 
AV        45 46 46 46 45 46 46 46 46 46 46 46 46 45 45 45 45 45 45 
AV        45 45 45 45 45 45 45 45 45 46 46 45 46 46 45 45 45 45 45 
AV        45 46 45 45 45 45 45 45 45 45 45 45 45 45 45 46 45 45 45 
AV        45 45 45 45 45 46 46 46 46 45 45 45 45 45 45 45 45 45 45 
AV        44 44 45 45 45 45 45 45 45 45 45 45 45 44 44 44 43 43 43 
AV        43 43 43 43 43 43 43 43 43 44 44 44 44 43 43 43 44 44 44 
AV        43 43 43 43 43 43 42 42 43 43 42 41 41 41 40 41 42 42 42 
AV        42 41 42 43 42 42 44 44 43 44 44 43 42 42 42 42 42 40 40 
AV        40 39 39 38 39 38 39 39 38 38 38 39 38 39 38 38 38 39 39 
AV        39 39 38 38 39 39 41 41 41 41 42 42 42 41 40 40 41 41 41 
AV        41 40 40 39 39 39 40 41 41 41 42 42 40 40 40 39 39 37 38 
AV        38 33 32 32 31 33 33 33 36 34 33 34 33 34 34 34 38 39 39 
AV        39 39 38 38 38 39 37 38 39 40 39 39 38 37 37 37 34 34 34 
AV        33 33 36 36 34 33 32 32 32 34 34 33 34 34 34 36 34 33 32 
AV        33 33 33 33 33 33 31 30 31 31 29 26 26 26 26 27 26 26 26 
AV        26 27 29 30 30 31 33 34 34 36 34 34 36 36 36 36 33 32 31 
AV        30 29 30 30 29 29 27 26 26 27 26 26 26 27 29 29 27 25 27 
AV        29 25 26 29 26 27 30 30 33 30 31 27 27 30 30 26 30 31 25 
AV        26 25 23 23 23 25 26 31 32 33 33 33 32 32 38 38 39 37 36 
AV        34 32 31 30 29 26 26 27 27 26 26 26 25 29 29 26 29 30 30 
AV        31 32 33 32 34 36 33 32 33 32 32 29 29 29 27 29 29 27 29 
AV        27 26 24 27 29 29 27 31 30 29 30 29 27 30 30 27 26 29 22 
AV        22 22 22 24 22 23 22 22 23 22 22 24 23 23 30 31 27 29 23 
AV        26 20 20 22 21 21 22 22 26 23 20 19 21 18 22 18 22 22 18 
AV        18 18 16 14 13 15 16 16 17 19 18 23 22 20 23 20 20 22 22 
AV        24 24 26 25 25 26 22 21 17 19 20 20 17 16 15 13 11 11 11 
AV        10 10 10 10 11 10 10 11 11 12 13 14 15 13 12 12 12 12 12 
AV        12 13 12 12 14 15 14 14 16 18 21 22 18 22 19 19 21 18 19 
AV        17 16 14 14 12 4 11 12 12 12 13 12 12 12 12 4 30 30 30 
AV        30 30 30 4 
SQ   
     CCGGGCCCAA TAATGATTTT ATTTTGACTG ATAGTGACCT GTTCGTTGCA CAAATTGATG
     AGCAATGCTT TTTTATAATG CCAACTTTGT ACAAAAAAGC AGGCTTCGAA GGAGATAGAA
     CCATGTTTGC CTATAACGGC TCGTTTTTAA TAAATAATTC AAGAGGTATC AACGTGTCTG
     ATTCCAAAAC GAAAGAACGC GCCACATTCG GCACGCGCCG CGCGTTTATG ATTGCCGCCA
     TCGGGTCCGC CGTCGGCTTG GGCAATATTT GGCGTTTCCC CTATATTGCT TTTGAAAACG
     GCGGCGGCGC GTTCATCCTG CCCTATCTGG TCGCGCTTCT GACGGCGGGC ATCCCGCTGC
     TGCTGCTCGA TTATGCCATC GGCCACCGTT ACCGGGGTTC TGCGCCCTTG GCTTTCCGCC
     GCCTCGGACG CTGGTTCGAG CCGGTCGGCT GGTGGAACGT GATGACCAAT ATCGTCATCT
     GCATCTATTA CGCAGTGATT ATCGGTTGGG CGGCAAGCTA TACCTATTAT TCGGTCAACG
     CCGCCTGGGG TGCGGATCCG CAGGGTTTTT TCTTTAAGGA CTTCCTGCAA ATGGCGGGCC
     CGGAAGCCTG GGGTTTGGAT TTTGTCGGCA AAGTCGCCGG CCCTTTGGCG GGCGTGTGGG
     TTTTTACCGC GCCATTATGG CTTTGGGCGT GCAAAAGGGC GTGGCGCGCG CCTCGTCGTT
     CTTTATGGCG CTGCTTTTGG GGATGTTTNT GATTATGGTC GGCATN
//
QL   8
QR   660
