# Supplementary material for: Expression capable library for studies of Neisseria gonorrhoeae, version 1.0
Source: BMC Microbiol. 2005 Sep 1;5:50. doi: 10.1186/1471-2180-5-50 (PMC1236931; doi:10.1186/1471-2180-5-50)
Supplement: Additional File 1 — Zipped file which includes all of the sequencing data as .exp files generated from binary data using PREGAP4. These .exp files contain all of the sequences with quality cutoffs included and can be opened with word processing programs. [file 1471-2180-5-50-S1.zip › AF 1 exp sequence files/SeqPlate 9/primer D forward/BGACA2D0002A.exp]

ID   BGACA2D0002A
EN   BGACA2D0002A
LN   BGACA2D0002A.ztr
LT   ZTR
AQ   44.310000
AV   52 52 52 52 52 52 52 16 14 15 16 17 18 19 22 25 24 22 22 23 30 
AV        31 38 42 41 42 39 36 34 33 31 32 33 34 32 32 32 32 32 33 
AV        33 37 41 43 43 44 44 42 41 43 43 43 43 43 42 42 40 40 39 
AV        39 39 39 41 42 41 41 42 42 42 43 43 45 45 45 45 45 45 45 
AV        45 45 45 45 45 45 45 44 44 45 45 44 44 44 45 45 46 46 46 
AV        45 45 45 45 45 45 46 45 45 45 45 45 44 43 43 43 42 42 42 
AV        42 42 42 43 43 43 43 43 43 45 44 45 45 45 45 45 45 45 45 
AV        45 45 45 45 45 45 45 45 45 45 45 45 45 45 45 45 46 45 45 
AV        45 45 45 45 45 45 45 45 45 45 45 45 45 45 45 45 45 44 44 
AV        45 45 45 45 44 44 44 44 44 44 44 43 45 45 45 44 44 43 43 
AV        43 43 43 43 43 43 43 43 43 43 43 43 43 43 43 44 44 44 44 
AV        44 42 43 41 41 42 42 42 41 42 42 42 42 42 42 42 44 44 45 
AV        45 45 45 45 45 45 44 44 42 42 41 41 40 40 40 40 40 41 41 
AV        42 43 43 44 45 44 45 44 44 45 45 45 44 44 44 43 41 41 41 
AV        41 41 42 43 42 42 41 41 41 41 41 41 42 42 42 42 42 39 39 
AV        40 40 41 41 41 40 39 40 40 39 39 39 39 42 42 42 41 42 42 
AV        42 43 44 43 43 43 43 43 42 42 42 41 41 40 40 40 39 39 40 
AV        40 40 39 39 39 38 38 38 38 39 38 37 37 38 38 37 37 37 36 
AV        37 38 38 37 37 34 37 37 37 37 36 37 36 36 37 33 32 32 34 
AV        36 37 36 36 33 33 33 33 34 34 34 36 36 37 34 33 33 34 34 
AV        37 37 37 37 36 37 37 39 38 36 37 37 36 34 34 33 33 32 31 
AV        30 31 31 32 31 31 31 31 33 32 32 32 33 36 34 36 34 34 33 
AV        34 36 36 37 37 37 37 36 36 34 37 38 38 37 37 37 38 40 40 
AV        40 40 41 42 41 41 41 41 39 41 39 38 38 37 36 36 34 33 33 
AV        33 32 32 31 33 32 32 32 31 32 33 32 32 30 30 30 31 30 30 
AV        31 32 33 26 27 27 27 29 27 31 31 31 32 30 29 29 26 25 30 
AV        30 29 27 24 25 25 25 25 23 24 22 22 22 25 25 25 25 25 25 
AV        27 26 21 21 22 22 22 22 22 22 22 22 21 21 22 22 23 26 26 
AV        21 22 21 20 20 20 20 20 21 19 19 18 17 19 16 20 20 22 25 
AV        24 25 25 22 22 24 23 25 26 25 30 27 29 27 25 25 23 22 25 
AV        23 22 24 21 21 22 22 24 22 22 21 21 22 22 20 22 22 21 22 
AV        22 18 18 19 22 21 21 21 20 21 22 22 19 19 21 22 24 24 22 
AV        21 22 25 25 26 27 31 25 29 29 25 24 26 25 27 30 29 27 26 
AV        22 22 19 21 22 22 25 26 24 23 20 19 17 18 16 16 15 15 16 
AV        16 13 11 11 12 12 12 12 14 12 14 13 14 15 12 12 14 16 15 
AV        15 12 12 12 11 11 11 13 13 12 14 15 14 14 13 12 14 16 14 
AV        16 16 16 15 15 14 12 12 13 14 13 13 13 13 14 14 14 14 14 
AV        14 17 20 19 18 17 17 17 18 19 22 18 16 16 15 15 14 12 13 
AV        13 12 14 13 12 11 11 12 13 14 14 13 14 16 16 14 15 16 15 
AV        14 16 15 14 14 15 15 14 14 12 13 14 14 12 14 17 14 14 14 
AV        12 12 12 13 13 13 12 13 12 11 10 10 10 10 10 10 9 4 8 8 
AV        8 8 8 8 8 
SQ   
     CCTAGCTGGG CCTACTATGA TTTTATTTTG ACTGTTAGTG ACCTGTTCGT TGCACAAATT
     GATGAGCAAT GCTTTTTTAT AATGCCAACT TTGTACAAAA AAGCAGGCTT CGAAGGAGAT
     AGAACCATGT CTGTTGTCAA TACGGCTGGG CAATCAAGGC ATCCGTCTTT TACCGGACAG
     GTAATTCCGC ACGCGGATGC CGTCCGAACA CCGGTTTCAG ACGGCATTTT TCCTTTGCCG
     CCAACACGCG TGCAAAAAAA ATCGCCCCTT GAGAAAGGGG CGCGAAAGGA ACACAAACCA
     CTACCAAAAC TTTAAATCTG CAACACTGCC TGCCGCATAC TGTACCCGAC GGGATATAAG
     GCCCTCACTA AATCATTTCG AGAAATCCAA ACTTCTTCAT CACCGACAGA AAATCTGCCT
     TTCTCCGGCA CCAGCTCCAA CAAAAACGGC TGAACCGCCG TATGCAGCTT GTCCTTACAC
     CGCCCCCGCT TTCTGGACAA CGCGGACAGG GCGCGTTTGT AGGCTTTATC CTTGCGGTCG
     AGCTCCCTCG CACTACCGAC CCAGCTCAAA CGAAGGTTGC GGCTTTCATC TTCAATCAAC
     AAAATACCTG TTTTCACTTT CCCCCACCTC GGGTTCGCAC GAAAGCGCAA TTATAATATT
     TGCCCGTCAT ATTGACATAT GCCGCTTCAT GCACCTGACA GTTACCACAA CAAAATGAGA
     CCCCGCTTTC TTGTACAAAG TTGGGCATTA TAACAAAGCA TTGCTTTACC ATTTGTTGCC
     ACGCACA
//
QL   1
QR   8
