# Supplementary material for: Expression capable library for studies of Neisseria gonorrhoeae, version 1.0
Source: BMC Microbiol. 2005 Sep 1;5:50. doi: 10.1186/1471-2180-5-50 (PMC1236931; doi:10.1186/1471-2180-5-50)
Supplement: Additional File 1 — Zipped file which includes all of the sequencing data as .exp files generated from binary data using PREGAP4. These .exp files contain all of the sequences with quality cutoffs included and can be opened with word processing programs. [file 1471-2180-5-50-S1.zip › AF 1 exp sequence files/SeqPlate 9/primer D forward/BGACA2D0003A.exp]

ID   BGACA2D0003A
EN   BGACA2D0003A
LN   BGACA2D0003A.ztr
LT   ZTR
AQ   43.670000
AV   4 4 4 4 4 4 4 11 11 10 11 12 12 13 14 14 17 18 16 19 24 26 26 
AV        32 38 37 37 32 30 29 27 26 27 31 32 30 29 29 29 27 30 31 
AV        36 40 41 42 42 42 40 40 41 42 42 43 41 37 34 33 33 31 32 
AV        32 32 34 34 33 33 33 33 36 41 42 43 42 44 44 44 44 43 43 
AV        43 43 43 43 43 42 42 43 43 43 43 43 42 44 44 45 45 45 45 
AV        45 45 45 45 45 45 45 45 45 44 45 44 43 43 42 41 40 41 41 
AV        41 41 42 41 42 42 42 42 43 43 44 44 45 45 45 45 45 45 45 
AV        45 44 44 44 44 44 45 45 45 45 45 45 45 45 45 45 45 45 45 
AV        45 45 45 45 45 45 45 45 45 44 44 44 43 44 44 43 43 43 43 
AV        43 44 43 43 43 42 42 42 41 41 42 43 43 43 42 42 42 43 43 
AV        43 44 44 44 45 44 44 43 42 42 42 42 42 41 41 40 40 40 39 
AV        39 38 38 38 39 39 40 39 38 38 38 39 39 39 40 40 41 41 41 
AV        39 39 40 40 41 41 40 40 40 41 40 41 41 40 39 40 39 38 37 
AV        37 37 38 38 37 36 36 34 34 36 37 37 37 38 38 38 37 37 37 
AV        37 37 36 36 36 34 36 36 36 36 36 33 34 34 34 34 36 37 38 
AV        37 36 34 34 36 34 33 37 36 34 36 32 32 32 31 32 33 36 34 
AV        34 34 36 34 32 33 32 36 34 34 34 34 32 32 32 32 32 32 34 
AV        36 36 37 38 37 38 37 37 36 37 38 37 36 34 33 31 30 30 25 
AV        26 25 25 25 26 26 24 22 23 23 24 26 24 25 27 25 26 26 27 
AV        27 27 30 31 31 32 31 31 34 34 34 37 36 36 36 33 33 32 31 
AV        32 31 30 31 31 30 31 31 32 31 32 34 34 34 36 37 37 38 38 
AV        39 40 39 39 37 38 37 36 36 32 32 27 27 26 25 24 24 22 22 
AV        24 24 20 22 22 22 22 25 26 24 23 24 24 21 21 21 21 25 24 
AV        23 24 25 25 24 26 24 25 24 30 30 29 24 24 24 23 25 25 24 
AV        22 22 22 22 22 22 20 21 22 19 19 20 19 16 16 17 16 17 17 
AV        16 15 17 17 18 19 19 19 16 15 16 15 16 15 15 15 16 15 14 
AV        14 14 13 12 14 16 16 16 15 17 15 15 14 14 15 14 12 12 11 
AV        12 12 12 13 13 12 14 14 16 16 14 15 15 16 18 17 17 17 16 
AV        16 16 17 15 14 15 18 17 19 18 17 19 19 15 14 12 13 13 15 
AV        15 14 13 12 13 13 11 12 11 12 12 14 11 10 10 10 10 11 11 
AV        10 10 12 11 10 10 11 10 11 11 12 11 10 10 11 10 11 11 12 
AV        15 15 15 15 13 13 12 14 14 15 15 16 17 17 17 14 14 12 13 
AV        14 16 16 17 17 15 16 12 12 11 12 14 13 13 13 11 11 10 10 
AV        10 11 10 11 11 10 10 9 9 9 9 10 11 12 12 11 10 10 10 9 
AV        9 9 10 9 10 10 10 9 9 9 10 11 12 14 16 15 16 15 17 17 16 
AV        14 14 14 15 16 15 14 13 12 14 14 14 12 12 12 15 14 14 12 
AV        10 10 11 11 12 12 11 11 12 13 12 11 10 10 10 12 11 10 9 
AV        9 9 10 9 9 8 9 9 4 14 14 14 14 14 14 14 
SQ   
     CTAGCTGGCC CCTAATAATG ATTTTATTTT GACTTATAGT GACCTGTTCG TTGCACAAAT
     TGTTGAGCAA TGCTTTTTTA TAATGCCAAC TTTGTACAAA AAAGCAGGCT TCGAAGGAGA
     TAGAACCATG TCCCGCCTGT TCCTGCTGCT TTTCCCTTGG GCAACCCTTG CCGCCTGCAC
     CCGAAACATA CCGGCAAGCC CCGCCGTTTC AAATTGCGCG CATCTTCACA ACCGCACCGT
     CCTGTATTTT GACGCACACG GCAAACCCGC CGACAGCACA GCAAAGGGCG GATTTTACAG
     GACCGTCGAA ATTCATGACA CAAACCGCAT CCTTATTCAA GACTTTAACA GCACGGGGAA
     TGCCCTCGTC AAACCCTATT GGTCGGACTG CCGGAAATTG TCCGTTTTCC CCGACAAACA
     TCTGACCATG AGCCATCCAT GAGACCCAGC TTTCTTGTAC CAAGTTGGCA TTATAAGAAA
     GCATTGCTTT ATCATCTTGT TGCAACGAAC AGGTCACTAT CAGTCAAAAT AAAATCATTA
     TTTGCCCTCC AGCTGATACC CCCTATAGCG AGTCGTATTA CATGTTCATA GCCGTTTCCT
     GGCAATTCTG GCCCGTGTCT CAAATCTCTG ATGTCACTTG CACCAGATAA AAACAATCCT
     CATGAACAAT AAAACTGCCG GCTTACCTAA CCGTAATAAA GGGGTGTTAT CATCATATTC
     ATGGAA
//
QL   20
QR   470
