# Supplementary material for: Expression capable library for studies of Neisseria gonorrhoeae, version 1.0
Source: BMC Microbiol. 2005 Sep 1;5:50. doi: 10.1186/1471-2180-5-50 (PMC1236931; doi:10.1186/1471-2180-5-50)
Supplement: Additional File 1 — Zipped file which includes all of the sequencing data as .exp files generated from binary data using PREGAP4. These .exp files contain all of the sequences with quality cutoffs included and can be opened with word processing programs. [file 1471-2180-5-50-S1.zip › AF 1 exp sequence files/SeqPlate 9/primer D forward/BGACA2D0004A.exp]

ID   BGACA2D0004A
EN   BGACA2D0004A
LN   BGACA2D0004A.ztr
LT   ZTR
AQ   8.130000
AV   10 10 10 10 10 10 10 8 8 8 8 8 8 7 8 8 8 8 8 8 8 8 8 8 8 8 8 
AV        8 9 8 8 8 8 8 8 8 8 8 8 8 8 8 8 8 8 9 9 9 9 10 11 12 13 
AV        14 4 18 19 16 16 16 15 14 17 17 17 18 21 19 17 16 13 11 
AV        12 12 11 10 10 9 9 8 8 8 8 8 8 8 8 8 8 8 8 8 8 8 8 8 8 
AV        8 8 8 8 8 8 8 8 8 8 8 8 8 8 8 8 8 8 8 8 8 8 8 8 8 8 9 9 
AV        9 9 9 9 9 9 9 9 9 9 8 8 8 8 8 8 8 8 7 7 7 7 6 4 7 7 7 7 
AV        7 8 8 8 8 8 8 8 8 8 8 8 8 8 8 8 8 8 8 8 8 8 8 8 8 8 8 8 
AV        8 9 8 8 9 9 9 9 10 11 10 10 9 10 10 9 8 8 8 8 8 8 8 8 8 
AV        4 8 8 8 8 8 8 8 8 8 8 8 8 8 8 8 8 8 8 8 8 8 8 8 8 8 8 8 
AV        8 8 8 8 8 8 8 8 8 8 8 8 8 8 8 8 8 8 8 8 8 8 9 9 8 8 9 9 
AV        8 9 8 8 8 8 8 8 8 8 8 8 8 8 8 8 8 8 8 8 8 8 8 8 8 8 8 8 
AV        8 8 8 8 8 8 8 8 8 8 8 8 8 8 8 8 8 8 8 8 8 8 8 8 9 9 8 9 
AV        8 9 9 9 9 8 8 8 8 8 8 8 8 8 8 8 8 7 7 7 7 8 8 8 8 8 8 8 
AV        8 8 8 8 8 8 8 8 8 8 8 8 8 8 8 8 8 8 8 8 8 8 8 8 8 8 8 8 
AV        8 8 8 8 8 8 8 8 8 8 8 8 9 8 8 8 8 8 8 8 8 8 8 8 8 8 8 8 
AV        8 8 8 8 8 8 8 8 8 8 8 8 8 8 8 8 8 8 8 8 8 8 8 8 4 8 8 8 
AV        7 8 8 8 8 8 8 8 8 8 8 8 8 8 8 8 8 8 8 8 8 8 8 8 8 9 9 9 
AV        9 9 10 10 10 10 10 9 9 9 9 9 9 9 9 9 9 8 8 8 8 8 8 8 8 
AV        8 8 8 8 8 8 8 8 8 8 8 8 8 8 8 8 8 8 8 8 8 8 9 8 8 8 8 8 
AV        8 8 8 8 8 8 8 8 7 7 8 7 8 8 8 8 8 8 8 8 8 8 8 9 8 8 8 8 
AV        8 8 8 8 8 8 8 8 8 8 8 8 8 8 8 8 8 8 8 8 8 8 8 8 8 8 8 8 
AV        8 8 8 8 8 8 8 8 8 8 8 8 8 8 8 8 8 8 8 8 8 8 8 9 8 8 8 9 
AV        8 8 8 8 9 9 9 8 8 8 9 9 9 9 9 9 9 9 9 9 9 9 9 9 9 9 9 8 
AV        8 8 8 8 9 8 8 8 8 8 8 8 8 8 8 8 8 8 8 8 8 8 8 8 8 8 8 8 
AV        8 8 8 9 9 9 8 8 9 9 9 4 9 9 9 9 8 9 8 8 8 8 8 8 8 8 8 8 
AV        8 8 8 8 8 8 8 8 8 8 4 8 8 8 8 8 8 8 8 8 8 8 8 8 8 8 8 8 
AV        8 8 7 7 7 8 7 8 8 8 8 8 8 8 8 8 8 8 8 8 8 8 8 8 8 8 8 8 
AV        8 8 8 8 9 9 9 9 9 4 10 10 10 9 9 9 9 9 9 9 8 8 8 8 8 8 
AV        8 8 8 8 8 8 8 8 8 8 8 8 8 8 8 8 8 8 8 8 8 8 8 8 8 8 8 8 
AV        8 8 8 8 8 8 8 8 4 8 8 8 8 8 8 8 8 8 8 8 8 8 8 8 8 8 8 8 
AV        8 8 8 8 8 8 8 8 8 8 8 8 8 9 8 8 9 9 9 8 9 9 9 9 9 8 8 8 
AV        8 8 8 8 8 8 8 8 8 8 8 8 9 9 8 8 9 8 8 8 8 8 8 8 8 8 8 8 
AV        8 8 8 8 8 8 8 8 8 8 8 7 7 8 8 8 8 8 8 8 8 8 8 8 8 8 8 9 
AV        8 8 8 8 8 8 9 9 9 9 8 8 8 8 8 8 8 8 8 8 8 8 8 8 8 8 8 8 
AV        8 8 8 8 8 8 8 8 8 8 8 8 8 8 8 8 8 8 8 8 8 8 8 8 8 4 8 8 
AV        8 8 8 8 8 8 8 8 8 8 8 8 8 8 8 8 8 8 8 8 8 8 8 8 8 7 7 7 
AV        8 7 8 8 8 8 8 8 8 8 8 8 8 8 8 8 8 8 8 8 8 8 8 8 8 8 8 8 
AV        8 8 8 8 8 8 8 8 8 8 8 8 8 8 8 8 8 8 8 8 7 8 8 8 8 7 7 7 
AV        7 7 7 7 7 7 8 8 8 8 8 8 8 8 8 4 8 8 8 8 8 8 8 8 8 8 8 8 
AV        8 8 8 8 8 8 8 8 8 8 8 8 8 8 8 8 8 8 8 9 9 9 8 8 8 8 8 8 
AV        8 8 8 8 8 8 4 8 8 8 8 8 8 8 8 8 8 8 8 8 8 8 8 8 8 8 8 9 
AV        8 8 8 8 8 8 8 8 8 8 8 8 8 8 8 8 8 8 8 8 8 8 8 8 8 8 8 8 
AV        8 8 8 8 8 8 8 8 8 8 8 8 7 8 8 8 8 8 8 8 8 8 8 8 8 8 8 8 
AV        8 8 8 8 8 4 8 8 8 8 8 8 8 8 8 8 8 8 8 8 8 8 8 8 8 8 4 13 
AV        13 13 13 13 13 4 
SQ   
     ATCTACAGCA CCGCCGCTGT TATACGAAGT CGAGTCATAG AGCGAACTCT CCTTNCTTTT
     TCCCTCTCCC TCCCTTTCTC GCTGTGTCTA CGCAAGTAGC TCTCATCTCC TTGTCCTCTG
     ATCACTGTTT TCTGTGCGTC ATGTCAGCNG CGCCTGGCAG GCCGCTACTT CTACATTGTG
     CTGTCTCTTC CTTCATCCGA CACGCANTGC CTTCTCTCAC TGCAGGCGTG TGACCGAGCG
     GGTATATGTG CCTGAGCACA GTATTGACAT CGATCCTCGT GCTGTGATCT GCTCTCGCGC
     GAATTGCAGC ATGTAATGAC GATCATTTGT CTGTATAGTC GATGTACTAT TCACCTCGCA
     CTTTGAGTCG GACGTACGTC ATCCGTATTA TCTGCGATTT GCTGGATGTG ATGTGATCAA
     TATGATNATA GCAGCGTGCA GTCGCGTACT TACTATCTCT TCTCTATTGT GCTTATCTTC
     TCACCTGCAC ACACGCGGCT GCTCTTGCGA CCAACTTCTC ATTTCACACG TGCTCTCGTC
     TCTCTGTGTC TAATTCATCA CACGTTACGC AACTAACATA TACTATGTAT CATGTCTCTC
     TCTCTTTCGA TATATGTGAG ATTCATTCTG TTGACGACTG TCGCTGTCGT CGCGTGTTCC
     GTNCTGTCGA CGCCGTGTAT CAGCCTTCGN GTCGTACGTG ATGAGAGTCG AACTCTTCGA
     TGGACAGCAC TCGGATTCGC GGCCNCCCCT ATATATTAAC GGGTCATTTC TTGAATTATC
     TGTCAACGCT GTCTATTNAC ACTACGCGCA CATGATCGCC GATTGCATAT CTCGACAATC
     CGTGCCTTCA TCCGTCGTCT CTATACTCAT GTATTGACTG CTGTTTACCA GCCCCTCGTG
     TCGCTTCGAT CGTTATCGGT CGTCTAGTCT ATACACACTA CACTCTCGAC TCGANCGTAT
     GTTTGTTCGT GGCGCGCGCG CGCACGCGCG GCGTATACGA TCCTGGACAT TATGCGATGA
     TCTCAAGTAT CATGTCATAC CACTTATCTT ATCTCANGCG CTGCTTACCT ACACTAGCGC
     TGCCGCCGCG TGATCGTGCA TGCNTGCTGA TCTGACGCGC GCCGCTCGTA TATACTGAGT
     CGCCGTCGAC GTGCGACACG TCTATCGAGA GCTGCGCATG ACACCANATA TCACTGATAT
     CTCGCGTTGT CAACN
//
QL   66
QR   68
