# Supplementary material for: Expression capable library for studies of Neisseria gonorrhoeae, version 1.0
Source: BMC Microbiol. 2005 Sep 1;5:50. doi: 10.1186/1471-2180-5-50 (PMC1236931; doi:10.1186/1471-2180-5-50)
Supplement: Additional File 1 — Zipped file which includes all of the sequencing data as .exp files generated from binary data using PREGAP4. These .exp files contain all of the sequences with quality cutoffs included and can be opened with word processing programs. [file 1471-2180-5-50-S1.zip › AF 1 exp sequence files/SeqPlate 9/primer D forward/BGACA2D0005A.exp]

ID   BGACA2D0005A
EN   BGACA2D0005A
LN   BGACA2D0005A.ztr
LT   ZTR
AQ   42.980000
AV   14 14 14 14 14 14 14 22 22 25 27 27 25 24 24 27 30 31 36 40 39 
AV        39 38 36 33 33 31 32 36 34 33 33 33 33 34 36 36 38 42 44 
AV        44 44 44 42 42 43 43 43 43 43 42 43 41 40 38 38 39 39 40 
AV        41 40 41 40 41 41 42 42 43 44 45 45 45 45 45 45 44 44 44 
AV        44 44 44 44 44 44 44 44 44 43 45 45 45 45 45 45 45 45 45 
AV        45 45 45 45 45 45 45 45 45 45 45 45 44 44 44 44 44 44 44 
AV        44 44 44 43 43 44 43 44 45 45 45 45 45 45 45 45 45 45 45 
AV        45 45 45 44 44 43 43 42 42 41 40 40 40 41 41 41 41 41 41 
AV        41 40 40 41 42 42 43 43 43 43 43 42 42 43 44 42 43 42 42 
AV        42 42 42 42 42 43 43 43 42 42 41 43 43 44 44 43 43 43 43 
AV        42 41 41 42 41 41 41 41 41 41 41 42 42 43 42 43 43 43 43 
AV        42 42 42 41 41 42 41 41 39 39 40 39 39 39 39 39 40 40 39 
AV        39 38 38 38 39 38 38 37 37 37 36 36 36 36 36 36 37 36 36 
AV        34 33 34 34 36 36 37 34 34 36 37 36 36 34 34 37 38 36 37 
AV        36 36 36 36 37 36 36 36 34 36 36 37 37 37 38 38 36 37 37 
AV        37 37 36 37 38 38 37 36 37 37 37 36 38 37 38 38 36 34 34 
AV        33 34 37 37 34 34 33 34 33 33 32 32 34 36 36 37 34 33 33 
AV        33 34 36 36 37 37 37 38 37 37 37 36 38 38 38 40 40 39 36 
AV        36 33 33 33 33 31 31 32 30 29 27 27 26 27 29 30 32 31 31 
AV        32 29 29 26 26 25 26 26 27 26 26 23 23 25 24 24 30 27 31 
AV        30 31 31 29 29 29 30 32 33 32 31 31 29 30 27 29 29 29 29 
AV        26 27 26 26 23 22 25 26 24 23 22 22 22 22 22 22 22 22 22 
AV        23 23 22 20 20 21 24 21 22 23 22 22 23 23 23 23 23 24 25 
AV        27 26 26 29 29 27 31 31 30 29 29 29 27 26 25 27 26 25 23 
AV        23 22 23 22 22 22 23 21 22 21 20 22 19 20 22 22 22 21 20 
AV        21 19 18 21 22 22 21 19 21 19 19 19 19 20 22 22 24 25 24 
AV        24 22 23 23 23 25 22 22 22 21 20 17 14 15 15 13 14 15 12 
AV        11 11 11 11 11 11 11 12 14 13 12 15 16 13 14 15 13 13 13 
AV        13 14 14 13 13 13 13 13 12 15 17 19 22 23 25 25 22 21 20 
AV        22 24 22 22 22 22 20 19 16 17 17 14 15 15 16 16 15 14 13 
AV        14 15 16 14 15 15 15 16 15 13 11 11 12 12 11 11 10 10 11 
AV        11 10 10 11 11 11 13 13 11 12 13 13 13 12 12 11 12 11 11 
AV        11 13 13 12 13 13 12 13 13 14 15 16 14 16 15 15 14 13 14 
AV        13 14 14 12 12 11 12 11 12 11 10 11 10 11 10 10 9 9 10 
AV        10 10 10 10 10 11 13 13 14 12 13 13 15 13 11 12 12 11 12 
AV        13 13 11 11 12 12 12 13 11 12 15 12 10 10 10 10 10 10 10 
AV        9 9 9 9 9 9 8 8 9 9 9 8 8 8 8 8 8 8 9 9 9 9 9 8 8 9 9 9 
AV        9 9 11 11 10 10 10 11 11 11 11 12 12 12 11 10 10 10 10 
AV        10 11 10 9 9 10 10 10 10 10 11 13 14 12 12 11 10 11 11 
AV        11 10 11 11 10 11 10 10 9 10 10 10 10 10 11 11 10 10 10 
AV        10 9 4 9 9 9 9 9 9 9 
SQ   
     CTGGGCCCAA TAATGATTTT ATTTTGACTG TTAGTGACCT GTTCGTTGCA CAAATTGATG
     AGCAATGCTT TTTTATAATG CCAACTTTGT ACAAAAAAGC AGGCTTCGAA GGAGATAGAA
     CCATGAGCCT GAAAACCCGC CTTACCGAAG ATATGAAAAC CGCGATGCGC GCCAAAGATC
     AAGTTTCCCT CGGCACCATC CGCCTCATCA ATGCCGCCGT CAAACAGTTT GAAGTAGACG
     AACGCACCGA AGCCGACGAT GCCAAAATCA CCGCCATCCT GACCAAAATG GTCAAACAGC
     GCAAAGACGG CGCGAAAATC TACACTGAAG CCGGCCGTCA GGATTTGGCA GACAAAGAAA
     ACGCCGAAAT CGACGTGCTG CACCGCTACC TGCCGCAAAT GCTCTCCGCC GGCGAAATCC
     GCACCGCCGT CGAAGCAGCC GTTGCCGAAA CCGGCGCGGC AGGTATGGCG GATATGGGCA
     AAGTGATGGT CGTATTGAAA ACCCGCCTCG CCGGCCAAGC CGGATATGGG CCGAAGTCAA
     CAAAATCTTG GAAACCGTAC TGACCGCCTG AGACCCAGCT TTCTTGTAAC AAGTTGGGCA
     TTATAAGAAA GCATTTGTTT AATCATTTGC TGCAACGAAC AGGTCACTAT CAGCCAAATA
     AAATCCATAA TTTGCCTCCA GCCGATCTCC CTTAAGTGAA GCTGAATAAT GGTCAACGCT
     GTTTTCTGGG CACCTCTGGC CCGTGGCCCA AAAACCTCTG AAGGTACCTT GCCCCATACA
     A
//
QL   7
QR   471
