# Supplementary material for: Expression capable library for studies of Neisseria gonorrhoeae, version 1.0
Source: BMC Microbiol. 2005 Sep 1;5:50. doi: 10.1186/1471-2180-5-50 (PMC1236931; doi:10.1186/1471-2180-5-50)
Supplement: Additional File 1 — Zipped file which includes all of the sequencing data as .exp files generated from binary data using PREGAP4. These .exp files contain all of the sequences with quality cutoffs included and can be opened with word processing programs. [file 1471-2180-5-50-S1.zip › AF 1 exp sequence files/SeqPlate 9/primer D forward/BGACA2D0006A.exp]

ID   BGACA2D0006A
EN   BGACA2D0006A
LN   BGACA2D0006A.ztr
LT   ZTR
AQ   10.600000
AV   9 9 9 9 9 9 9 8 8 9 9 9 11 10 11 10 11 10 12 14 15 14 4 14 12 
AV        12 10 9 9 9 9 8 8 8 8 8 8 8 7 7 7 8 8 8 8 8 9 9 10 10 11 
AV        11 11 11 11 11 10 10 10 9 8 8 8 8 8 8 8 8 9 10 10 10 11 
AV        11 12 13 11 11 11 13 11 11 11 11 11 11 11 11 10 9 9 9 10 
AV        10 10 9 9 9 9 8 9 9 8 9 9 9 9 9 8 9 9 9 9 9 9 9 9 4 9 9 
AV        10 11 11 12 12 12 10 10 10 9 8 9 9 9 9 9 9 8 8 8 9 9 10 
AV        11 12 15 13 16 15 15 13 12 12 12 14 13 14 13 15 15 12 12 
AV        11 12 11 11 12 14 12 11 11 11 11 10 10 10 11 11 11 12 12 
AV        12 12 12 12 12 11 10 10 10 12 12 11 11 10 9 9 9 9 9 9 9 
AV        10 9 9 9 9 9 8 9 9 9 9 9 9 9 9 9 9 10 9 9 9 9 10 10 9 9 
AV        9 9 9 9 10 9 9 10 10 10 11 11 10 11 11 11 12 12 12 12 12 
AV        11 10 10 10 9 10 10 10 11 11 11 10 9 9 9 9 9 9 9 9 8 9 
AV        8 8 8 8 8 8 8 8 8 8 9 8 8 8 8 8 8 8 8 8 8 8 8 8 8 8 8 8 
AV        8 8 8 8 8 8 8 8 8 8 8 8 8 8 8 8 9 8 9 9 9 9 9 9 9 8 8 8 
AV        8 8 8 8 8 8 8 8 8 8 8 8 9 9 10 10 10 11 11 11 11 12 11 
AV        11 11 10 10 10 9 9 9 8 8 8 8 8 8 8 8 8 8 8 7 8 8 8 8 8 
AV        8 8 8 8 8 8 7 7 8 8 8 8 8 8 8 8 8 8 8 9 8 9 9 9 8 9 8 8 
AV        8 8 8 8 8 8 8 8 8 8 8 8 8 8 8 8 8 9 8 9 9 9 8 9 9 9 9 9 
AV        8 8 8 8 8 8 8 8 8 8 8 8 8 8 8 8 8 8 8 8 8 8 8 8 8 9 8 9 
AV        8 9 9 9 9 10 10 10 10 10 10 10 9 9 9 9 9 9 9 8 8 8 8 8 
AV        8 8 8 8 8 8 8 8 9 9 9 9 9 8 8 8 9 8 8 8 8 8 8 8 8 9 8 8 
AV        8 9 9 8 8 9 9 9 8 8 8 8 8 8 8 8 8 8 8 8 7 7 7 7 7 7 8 8 
AV        8 8 8 8 8 8 8 8 8 8 8 8 8 8 8 8 8 8 8 8 8 8 8 8 8 8 8 8 
AV        8 8 8 8 8 8 8 8 8 8 8 8 8 8 8 8 8 8 8 8 8 8 8 8 8 8 8 9 
AV        9 9 9 9 9 10 10 9 10 10 10 9 9 8 8 8 8 8 8 8 8 8 8 8 8 
AV        8 8 8 8 8 8 8 8 8 9 9 8 8 9 9 9 8 8 8 8 8 8 8 8 8 8 8 8 
AV        8 8 8 8 8 8 8 8 8 8 8 8 8 8 8 8 8 8 8 8 8 8 8 8 8 9 9 8 
AV        8 8 8 8 8 8 8 8 8 9 9 9 8 8 9 10 10 10 10 10 9 9 9 8 8 
AV        8 8 8 8 8 8 8 8 8 8 8 8 8 8 8 8 8 8 8 8 7 8 8 8 8 8 8 8 
AV        8 8 8 9 8 8 8 8 8 8 8 8 8 8 8 8 8 8 8 8 8 8 8 8 8 8 8 8 
AV        8 8 8 8 8 8 8 8 8 8 8 8 4 8 8 8 8 8 8 8 8 8 8 8 8 8 8 8 
AV        8 8 8 8 8 8 8 8 8 8 8 8 8 8 8 8 8 8 8 9 9 9 9 8 9 8 8 9 
AV        8 8 8 8 8 8 8 8 8 8 8 8 8 8 8 8 8 8 8 8 8 8 8 8 8 8 8 8 
AV        8 8 8 8 8 8 8 8 8 8 8 8 9 8 9 8 8 8 8 8 8 8 8 8 8 8 8 8 
AV        8 8 9 9 10 10 9 11 10 11 11 10 9 9 9 9 9 8 8 8 8 8 8 8 
AV        8 7 7 8 8 8 8 8 8 8 8 8 8 8 9 9 9 9 9 9 9 9 9 9 9 10 9 
AV        9 8 9 8 9 9 9 8 8 8 8 8 8 8 8 8 9 8 9 8 8 8 8 8 9 9 9 9 
AV        9 9 9 8 8 8 8 8 8 8 9 8 8 8 8 8 8 8 8 8 8 8 8 8 8 8 8 9 
AV        9 9 8 8 8 8 9 8 8 8 8 8 8 8 8 8 8 8 8 8 8 8 8 8 8 7 8 8 
AV        8 4 5 5 5 5 5 5 4 
SQ   
     CTCATCTCCC CCCCCCCTCT CCNTTCTCTC GCCTCTCCTG CTTCCTTCTC TTCCCTGTCA
     TTGCTGCCGC CTGGCCAATA AGATTTATTT GATCTACACG ACCGAACGCT GCCCACANCG
     ATTCGCAACG CCTCCTTTAT AATGCCAACT TTGCACATAC AAGCAGGTTC CGTAACGAGA
     TATAACCATG CACCTGAAAC ACAGTTGATT TCAAATTGCC CGAAAAACTG GACCCGAATG
     CACCAAGCCT CGCCGCGCTC AATGCAATCT ATGCGCCATT GCGGCGGAGC CCTCCCTATT
     CTGCCCTCGC TACCGTCCTT GTATGTCTCT CCCGTCCCTC GCTCCCTCTT GCCTCTCCTT
     ATCCGTCGCG CCCACTTCTC ACTCCCCACT GCGCCCCATC TCTCTACCCT TCACTGTCTC
     TAAAGCAATA ACATCGCCTT TACTAGTTCC TTTCTGTTTT CTTTCTCCGC AACATCATTG
     ATCTTCTTAC GATCCTGAAC TCTTTCCTTT CGTCGCTATT CCGTCTCGCT CTCTATTGTC
     GTCCTGCAAT CCTCTCTACC ATCTCGTACC TTGATTTAAT ACCCCTTTTA CATGCTCTCC
     CATATCACTC CTCGTCTGGC CTGCATAGGC CTCTGGCTCT CTCCGTCCAT CCTCTCACTC
     GCCATATCAA CCTCGACTAC CGTTCCATCC TCCTCTACCT ATCTCTTCTC GCAATGTTTC
     TTCCTACCCC TCTCGACCTT CCTGATTTGC TTCGTCTGGC TTGTTACGCN CCATCCTCCT
     GCTCGCACTC TGTACGTTGC CTCCTCCGCA ACCCACCACT TTCGTCCTCT CGTCTTATCC
     CTTATCCTCG CGCTCCTACC TCCTCTTTTG CGCCTTACCG CTAATAACCC ACTTAGACGT
     GCCACGCTCA TCGCAATAGA AACAAGCAAA CCGCCCTGAA CAGATATAAG TCCCGCATCT
     CTCGAACCTC ACGACATCGG CGCTTTCTCA CTACGCCTTA TCTTCATGCC AAN
//
QL   147
QR   149
