# Supplementary material for: Expression capable library for studies of Neisseria gonorrhoeae, version 1.0
Source: BMC Microbiol. 2005 Sep 1;5:50. doi: 10.1186/1471-2180-5-50 (PMC1236931; doi:10.1186/1471-2180-5-50)
Supplement: Additional File 1 — Zipped file which includes all of the sequencing data as .exp files generated from binary data using PREGAP4. These .exp files contain all of the sequences with quality cutoffs included and can be opened with word processing programs. [file 1471-2180-5-50-S1.zip › AF 1 exp sequence files/SeqPlate 9/primer D forward/BGACA2D0007A.exp]

ID   BGACA2D0007A
EN   BGACA2D0007A
LN   BGACA2D0007A.ztr
LT   ZTR
AQ   44.720000
AV   45 45 45 45 45 45 45 24 25 26 26 25 23 23 25 30 30 36 41 40 40 
AV        40 39 38 38 37 37 39 39 38 38 38 38 39 40 39 40 43 44 44 
AV        45 44 43 42 43 44 43 44 43 43 43 43 43 42 43 43 43 45 45 
AV        44 44 45 45 45 45 45 45 45 45 45 46 46 45 45 45 45 45 45 
AV        45 45 45 45 45 45 44 45 45 45 46 46 46 46 46 45 45 45 45 
AV        46 46 46 46 46 45 45 45 44 45 45 45 44 44 44 44 44 44 44 
AV        44 44 43 43 45 45 45 45 45 45 45 45 45 45 45 45 45 46 46 
AV        46 46 45 45 45 46 46 48 48 48 46 46 45 45 45 45 45 45 45 
AV        45 45 45 45 44 45 45 45 45 45 45 45 45 45 45 45 45 45 44 
AV        44 44 44 44 44 44 44 44 44 44 43 43 43 44 44 44 44 44 44 
AV        44 44 43 43 44 44 44 45 45 44 44 43 43 44 43 43 43 43 43 
AV        43 43 43 43 43 43 43 42 43 42 42 42 42 42 42 42 42 42 41 
AV        41 41 40 41 41 41 40 39 39 39 39 39 39 39 39 39 38 39 39 
AV        40 40 42 42 42 41 41 41 40 40 39 40 41 40 41 41 40 40 40 
AV        39 41 40 40 41 42 43 42 41 42 41 39 38 37 37 36 36 36 37 
AV        37 34 36 36 36 36 37 40 40 41 41 42 42 43 42 41 41 39 39 
AV        39 39 38 38 37 37 37 36 36 34 32 32 33 34 34 34 32 33 33 
AV        33 32 34 36 36 34 38 36 36 37 37 37 37 37 37 38 34 34 33 
AV        26 30 29 31 32 31 31 32 33 33 34 34 37 37 34 41 41 41 40 
AV        39 38 36 33 34 34 32 30 31 30 31 31 30 30 29 30 31 31 30 
AV        30 24 26 25 23 24 22 22 22 22 23 22 22 23 26 25 29 27 30 
AV        31 30 31 29 30 30 30 31 32 31 30 31 30 30 30 31 33 33 33 
AV        36 34 37 36 34 34 34 34 36 34 33 27 27 27 26 24 24 23 24 
AV        21 21 21 21 19 19 19 22 22 22 22 24 25 25 25 30 27 29 30 
AV        32 33 34 33 33 36 34 32 30 30 29 27 27 24 22 22 21 19 20 
AV        19 19 20 21 22 23 24 24 23 26 27 29 27 30 29 31 26 25 24 
AV        24 23 22 22 24 22 20 19 22 22 24 25 29 31 32 26 26 27 29 
AV        30 32 34 31 30 24 23 22 20 19 15 17 16 16 16 15 15 14 16 
AV        16 16 16 16 15 15 18 19 22 19 19 21 19 21 20 21 22 23 24 
AV        27 29 22 19 19 24 24 22 23 4 22 22 22 22 23 20 17 22 23 
AV        22 22 22 23 22 24 21 18 17 17 17 19 16 16 15 15 15 14 13 
AV        12 12 15 17 18 17 17 17 17 18 19 19 17 17 19 22 22 22 20 
AV        19 19 17 17 20 17 17 17 18 19 17 14 14 14 14 15 16 15 16 
AV        13 13 13 12 13 12 13 15 13 13 15 15 14 16 14 16 21 22 25 
AV        22 22 23 21 22 22 22 18 18 18 19 19 16 15 14 15 14 15 15 
AV        13 13 13 14 16 17 15 16 19 19 17 18 16 16 15 16 16 13 12 
AV        11 11 13 11 11 12 4 11 12 11 12 13 12 12 13 13 12 12 12 
AV        11 10 9 10 4 10 10 9 10 10 10 10 10 10 11 11 13 13 13 15 
AV        14 13 12 12 13 12 12 12 12 11 11 11 12 12 11 11 11 13 14 
AV        14 16 15 18 20 21 21 19 17 17 17 22 18 16 13 14 12 12 12 
AV        12 12 11 10 11 11 4 45 45 45 45 45 45 45 
SQ   
     CGGGCCCAAT AATGATTTTA TTTTGACTGA TAGTGACCTG TTCGTTGCAC AAATTGATGA
     GCAATGCTTT TTTATAATGC CAACTTTGTA CAAAAAAGCA GGCTTCGAAG GAGATAGAAC
     CATGACGGGA AAGACGGTTG ATTTGAAATT GCCCGCAAAA CTGGACGGGC TGTTCAAGCC
     TTGCCGGTAC AAGGTTATGT ACGGCGGGCG CGGCGGCGGC AAATCGCACG GCGCGGCATC
     CGCACTGCTG GCGCTGGGGG CGCAACGCCC TTTGCGTATT TTATGCGCGC GCGAAATTCA
     AAAATCGATG CGCGATTCCG TACACCGCCT GTTGAAAGAC AAAGTGGCGC AGTTGGGTTT
     GGGGCATTTC TACGAAATAA CCGACTTCGA GATACGAGGC GCAAACGGCA CGCTGTTTGT
     ATTTTCGGGC CTGCAGTCGC ATACCGTGGA CAGCATCAAA TCGTTTGAAG GTATCGACAT
     CGTATGGGTT GAGGAAGGGC ACGGCGTCAG TAAAAAAAGC TGGGACGTGC TCACGCCGAC
     CATACGCAAA GAAAGTTCGG AANATTGGAT TACCCCTCAT CCCGATATGG AGACGGACGA
     AACCTACCGG CGTTTTATCG CTATGCCGTC CGAAGACACT TTGGCTTTGC GAAAATCACT
     GGCGCGACAA TCCGTGGTTT TCCCGAGCCA TGNACCGGGG AGCGGCTCAN AGCACAGCGT
     TCGATGAAAT AAGAGGACTA CCGGGATATT TGGGAAGGCA GCCGCGCATG GTATCGG
//
QL   1
QR   444
