# Supplementary material for: Expression capable library for studies of Neisseria gonorrhoeae, version 1.0
Source: BMC Microbiol. 2005 Sep 1;5:50. doi: 10.1186/1471-2180-5-50 (PMC1236931; doi:10.1186/1471-2180-5-50)
Supplement: Additional File 1 — Zipped file which includes all of the sequencing data as .exp files generated from binary data using PREGAP4. These .exp files contain all of the sequences with quality cutoffs included and can be opened with word processing programs. [file 1471-2180-5-50-S1.zip › AF 1 exp sequence files/SeqPlate 9/primer D forward/BGACA2D0008A.exp]

ID   BGACA2D0008A
EN   BGACA2D0008A
LN   BGACA2D0008A.ztr
LT   ZTR
AQ   43.450000
AV   43 43 43 43 43 43 43 17 15 14 13 12 12 12 13 14 14 4 4 13 15 
AV        15 19 22 24 30 38 32 31 25 25 24 25 27 29 27 26 25 26 25 
AV        26 26 33 37 43 43 44 44 42 41 42 42 43 43 44 41 42 36 33 
AV        31 31 31 30 32 33 32 32 32 32 32 34 34 41 42 44 44 44 45 
AV        44 45 44 44 45 45 45 45 45 45 45 45 44 44 43 44 44 45 45 
AV        45 44 44 43 43 44 44 45 44 45 45 45 44 44 44 44 44 44 44 
AV        44 43 43 43 43 43 43 42 42 42 42 42 43 43 43 43 43 43 43 
AV        44 44 44 45 45 45 45 45 45 45 45 45 44 44 44 44 43 43 43 
AV        42 42 43 43 43 42 42 43 44 44 44 44 45 44 44 44 45 45 45 
AV        44 44 44 44 44 43 42 41 41 42 42 42 42 42 42 42 42 43 43 
AV        42 44 44 44 44 43 43 43 43 43 42 42 42 41 40 40 40 40 40 
AV        40 40 41 40 40 40 41 41 41 41 41 41 40 40 41 41 40 40 40 
AV        39 40 39 40 39 39 40 40 40 40 39 39 39 39 39 40 39 39 39 
AV        39 40 38 38 38 38 39 38 39 39 38 39 38 37 37 37 36 37 38 
AV        38 38 38 36 36 36 37 37 37 37 38 36 37 37 34 37 34 34 37 
AV        36 36 34 34 36 37 37 38 38 37 39 38 39 40 39 39 40 41 41 
AV        40 39 39 39 38 33 34 33 32 29 29 29 26 26 25 24 25 23 22 
AV        24 27 27 26 29 31 31 30 30 29 29 29 27 30 27 26 26 25 25 
AV        22 20 19 19 20 20 21 19 19 19 17 18 18 16 17 18 21 21 21 
AV        22 21 21 22 22 22 24 24 24 25 24 24 23 22 22 19 20 19 20 
AV        21 19 18 18 16 17 16 16 15 15 15 17 16 14 15 14 14 14 13 
AV        15 15 15 13 12 13 12 12 11 12 12 11 11 11 12 12 11 11 11 
AV        12 12 12 12 12 11 11 12 12 13 11 11 12 12 13 12 12 12 12 
AV        12 14 13 14 12 13 16 15 17 18 19 20 22 23 19 20 21 21 22 
AV        24 19 18 17 17 17 14 15 16 14 14 14 13 13 13 12 15 14 14 
AV        12 11 11 11 10 11 12 11 12 11 11 11 10 11 11 11 11 12 12 
AV        13 13 14 13 13 14 14 14 15 13 13 15 13 12 13 11 10 11 11 
AV        11 10 9 10 9 10 10 9 10 10 10 10 10 9 9 9 10 10 10 10 10 
AV        10 10 9 10 10 11 12 12 11 11 11 11 11 11 11 10 10 10 10 
AV        10 10 9 9 10 10 9 9 9 9 10 11 10 10 11 9 9 10 10 10 10 
AV        10 10 10 9 9 9 10 11 11 12 13 13 14 12 13 12 12 14 15 15 
AV        13 12 12 11 10 9 9 9 9 9 9 9 9 9 8 9 9 9 9 9 9 9 9 9 9 
AV        10 10 10 11 11 11 11 10 11 12 12 14 13 11 11 10 10 9 9 
AV        9 9 9 9 9 9 9 8 9 9 9 9 9 10 9 10 9 9 9 9 9 9 9 9 8 9 8 
AV        8 8 8 8 8 8 8 8 8 8 8 8 8 8 8 9 9 10 11 11 11 12 13 13 
AV        12 12 13 13 12 11 10 9 9 9 8 8 8 8 8 8 8 8 8 8 8 8 8 8 
AV        8 8 8 8 8 8 8 8 8 8 8 8 9 9 9 10 11 10 10 10 10 10 10 11 
AV        11 10 10 11 11 10 10 11 12 10 11 11 11 10 10 10 10 9 9 
AV        9 9 9 9 8 9 8 8 8 8 8 8 9 9 9 8 8 8 8 8 8 8 9 9 8 8 9 9 
AV        9 9 9 10 10 11 11 10 11 12 12 12 12 12 12 11 4 18 18 18 
AV        18 18 18 4 
SQ   
     CCTAGCTGGG CCAATTANNT GATTTATTTT GACTGTCAGT GACCTGTTCG TTGCACAAAT
     TGATGAGCAA TGCTTTTTTA TAATGCCAAC TTTGTACAAA AAAGCAGGCT TCGAAGGAGA
     TAGAACCATG AGACTGACCA CCAAAGGGCG TTTCGCCGTT ACCGCTATGC TGGATTTGGC
     GATGAACGCG CAAACCGGCG CCGTCAAACT CAGTGCCATC AGCGAACGCC AAAATATATC
     CCTCTCCTAT CTCGAGCAAT TGTTCGGCAA ACTCCGCCGC GCCGGACTGG TTGAAAGCCT
     GCGCGGGCCC GGCGGCGGCT ACATCCTCGC CGCCCCTCCC GCACAAATCA ACATCGCCCA
     AATCATTTCC GCCGCCGAAG ACCGGCTGGA CGCGACCCAA CGCGGCAGCA AAGCCAATGT
     CACCACGGTG CGTCCTGCCT GACGCACGAC CTTTGGGAGA CTTTAAACAA AACCATCAAC
     GACTATTTCG GGCAGCGTTA CCCTGCTAAA GCATCACCTG AACAGAAAAA CAACGGCGAC
     GGTCCTCCGC CCTCGTCTCA CTTTCACACC ATTCACTCAA GACCCAGCTT TCCTTGCTAC
     AAGCTTGGCC ATTCCACAAA AGCCACTGCT TTACTCATTT CGGCGCCACC GCAATAGCCC
     TACTATCTCG TTACCACCAA CACCTCTATT TTGCCCTCCC GCCGAACAAC CCTCCTCTGC
     CCGGCTCTAT TATTCGGCTC TCACCTGCTT TCTGGTCCCT TTCGGCCCCC TTCCCTTATC
     ACCCTAAGCT CTTCCCTTTC TCCCTCCACN
//
QL   23
QR   347
