# Supplementary material for: Expression capable library for studies of Neisseria gonorrhoeae, version 1.0
Source: BMC Microbiol. 2005 Sep 1;5:50. doi: 10.1186/1471-2180-5-50 (PMC1236931; doi:10.1186/1471-2180-5-50)
Supplement: Additional File 1 — Zipped file which includes all of the sequencing data as .exp files generated from binary data using PREGAP4. These .exp files contain all of the sequences with quality cutoffs included and can be opened with word processing programs. [file 1471-2180-5-50-S1.zip › AF 1 exp sequence files/SeqPlate 9/primer D forward/BGACA2D0009A.exp]

ID   BGACA2D0009A
EN   BGACA2D0009A
LN   BGACA2D0009A.ztr
LT   ZTR
AQ   44.600000
AV   11 11 11 11 11 11 11 19 22 25 29 29 27 25 25 27 31 32 37 42 41 
AV        41 40 37 36 34 33 33 36 36 34 34 34 34 36 37 37 38 42 43 
AV        43 44 44 42 42 43 43 43 43 43 42 42 42 41 40 40 40 41 43 
AV        43 42 42 43 43 43 44 44 44 44 45 45 45 45 45 45 45 45 45 
AV        45 45 44 44 45 45 45 44 44 44 45 45 46 46 46 46 45 45 45 
AV        46 46 46 45 45 45 45 45 44 43 43 43 42 42 42 42 42 42 43 
AV        43 43 43 43 43 45 44 45 45 45 45 45 45 45 45 45 45 44 44 
AV        45 45 45 45 45 45 45 44 45 45 45 45 45 45 45 45 45 44 45 
AV        45 44 45 45 45 45 45 45 45 45 45 45 45 45 45 46 46 46 46 
AV        46 46 46 46 46 46 46 46 45 45 45 45 45 45 45 45 45 45 45 
AV        45 44 44 43 44 44 44 43 43 43 43 44 45 45 45 45 45 45 45 
AV        45 45 45 45 45 45 45 45 43 43 43 42 42 42 42 42 42 41 42 
AV        42 42 42 42 43 42 43 43 42 43 43 42 43 43 42 41 42 40 40 
AV        40 41 40 40 41 40 39 40 39 39 40 40 40 42 42 42 41 41 41 
AV        41 41 42 42 41 41 41 42 40 40 40 41 41 42 41 40 40 38 36 
AV        37 37 37 34 36 33 33 33 33 33 33 34 34 36 39 39 40 40 41 
AV        41 42 42 43 43 43 43 41 41 40 38 38 38 38 38 38 38 38 37 
AV        37 37 37 38 39 39 41 40 39 40 39 40 39 40 40 39 40 40 39 
AV        40 40 39 39 40 39 39 38 39 40 38 38 38 38 40 39 38 38 38 
AV        38 38 38 38 37 37 37 37 36 36 36 36 34 33 32 30 31 31 32 
AV        34 33 33 34 37 38 38 39 38 40 40 42 41 41 41 38 38 37 32 
AV        32 30 30 29 29 26 26 27 27 25 25 27 29 29 32 32 30 30 31 
AV        31 34 33 33 34 33 32 31 30 30 31 31 33 33 33 34 32 33 33 
AV        30 32 33 31 32 32 32 33 33 33 34 32 33 33 32 33 33 33 37 
AV        37 37 31 32 30 30 30 31 31 31 31 33 34 32 31 30 30 36 34 
AV        33 34 31 29 27 30 22 22 22 20 21 22 22 4 21 22 20 22 25 
AV        26 27 34 33 33 33 33 33 32 33 33 33 33 33 32 31 25 26 29 
AV        30 31 30 30 30 30 31 31 33 33 32 33 36 36 34 32 34 36 33 
AV        34 33 34 33 34 33 34 34 33 33 30 30 29 24 25 25 24 24 25 
AV        26 27 29 26 29 29 33 36 33 37 32 32 29 26 26 25 22 21 21 
AV        21 21 21 21 22 22 26 26 32 36 36 33 37 39 38 39 33 31 30 
AV        30 25 25 23 22 19 19 20 4 18 17 18 22 23 22 23 26 26 22 
AV        22 24 22 22 22 19 20 20 19 19 19 17 4 15 16 14 15 15 14 
AV        13 15 15 15 13 11 12 12 13 13 15 17 18 16 15 15 16 16 14 
AV        16 20 21 22 22 22 20 19 19 24 27 30 27 29 26 22 19 17 16 
AV        16 16 17 17 16 14 12 12 13 12 14 13 15 16 16 16 16 15 15 
AV        15 16 17 17 14 15 16 17 17 14 15 15 15 15 17 15 15 15 13 
AV        14 14 13 12 12 15 12 12 12 11 11 11 12 12 14 16 16 17 19 
AV        19 19 22 23 24 29 23 23 21 19 18 17 16 15 14 13 14 14 12 
AV        12 11 12 13 15 16 17 17 17 17 19 16 15 13 15 13 4 21 21 
AV        21 21 21 21 21 
SQ   
     CTGGGCCCAA TAATGATTTT ATTTTGACTG ATAGTGACCT GTTCGTTGCA CAAATTGATG
     AGCAATGCTT TTTTATAATG CCAACTTTGT ACAAAAAAGC AGGCTTCGAA GGAGATAGAA
     CCATGAACCG GACTTATGCC AATTTCTACG AAATGCTCGC CGCCGCCTGC CGCAAAAACG
     GCAACGGCAC GGCAGTGTTC GACGGCAAGG AAAAAACCGC CTACCGCGCG CTCAAGCAGG
     AAGCCGAAGC CGTCGCGGCG TATCTGCAAA ATATCGGCGT GAAGTTCGGC GACACGGTCG
     CGCTGGCGGT TTCCAATTCC ACAGAATTTA TTACCGCCTA TTTCGCCGTC TCCGCCATCG
     GCGCGGTCGC CGTACCGATG AACACATTTT TGAAAAACAG CGAATACGCG TATATCCTGA
     ACGACTGCAA GGCGCGCTTC CTGTTCGCCT CGGCCGGCCT GTCAAAAGAA TTGGCGGGCC
     TGAAGGCGCA NACGCCCGTC GAAAAATCAT TTGGACGGAC AAAGCCGGCC GGCCGGCGAA
     ACGGCGGAAG GCGATGCCTT TTTTGAAACG TGCGCCGCTT CCCCGAAAAA CCCGACTTGN
     GCCGCCAACC CCGGGATAAT GANTTGGCAC ACATCATCTA CACCTCCGGC ACGACGGGGC
     ATCCCAAGGC GCGCTAATCA GTTACGCCAA CCTGTTCGCC AACCTGAACG GCATCGAACG
     CATCTTTAAA TTTCCAACGC GACCGCTTTA TCGTTTTCCT GCCGATG
//
QL   8
QR   491
