# Supplementary material for: Expression capable library for studies of Neisseria gonorrhoeae, version 1.0
Source: BMC Microbiol. 2005 Sep 1;5:50. doi: 10.1186/1471-2180-5-50 (PMC1236931; doi:10.1186/1471-2180-5-50)
Supplement: Additional File 1 — Zipped file which includes all of the sequencing data as .exp files generated from binary data using PREGAP4. These .exp files contain all of the sequences with quality cutoffs included and can be opened with word processing programs. [file 1471-2180-5-50-S1.zip › AF 1 exp sequence files/SeqPlate 9/primer D forward/BGACA2D0010A.exp]

ID   BGACA2D0010A
EN   BGACA2D0010A
LN   BGACA2D0010A.ztr
LT   ZTR
AQ   44.610000
AV   50 50 50 50 50 50 50 21 19 19 21 23 27 34 36 36 34 33 32 34 37 
AV        38 41 44 43 43 42 40 40 39 37 38 40 40 38 38 38 38 38 39 
AV        39 39 42 43 44 44 44 42 42 43 43 43 43 43 43 43 42 42 41 
AV        41 41 42 43 44 44 44 44 44 44 45 45 45 45 45 45 45 45 45 
AV        45 45 45 45 45 45 45 45 45 45 45 44 45 45 45 45 46 46 46 
AV        45 45 45 45 46 46 46 46 46 46 46 46 45 45 45 45 45 44 44 
AV        44 44 45 45 44 44 44 44 44 45 45 45 46 46 46 46 46 46 46 
AV        46 46 45 46 45 45 45 45 46 46 46 45 45 45 45 45 45 45 45 
AV        45 45 45 45 45 45 45 45 44 45 45 45 45 45 45 45 43 44 43 
AV        43 42 42 43 43 43 43 43 43 43 43 42 45 44 45 45 44 44 44 
AV        44 44 43 43 43 43 43 43 44 44 44 44 44 45 44 45 44 44 45 
AV        45 45 45 44 44 44 44 44 44 44 44 44 43 43 42 42 42 42 43 
AV        43 42 42 42 42 42 42 42 43 43 44 43 43 42 42 42 41 42 42 
AV        42 41 41 41 41 40 40 41 41 42 42 42 44 43 43 43 44 44 43 
AV        43 43 43 43 42 42 42 40 40 41 41 41 41 40 40 41 41 40 40 
AV        41 40 40 41 39 39 39 38 38 39 39 38 38 38 38 34 34 34 33 
AV        34 33 34 34 34 34 34 36 36 36 36 40 38 39 40 39 40 40 39 
AV        39 39 39 38 38 38 37 37 38 39 38 39 39 39 39 40 40 40 41 
AV        41 41 41 41 41 41 41 42 41 41 40 40 40 40 40 40 40 38 37 
AV        34 34 33 33 34 34 32 32 31 32 32 31 29 31 30 32 33 33 33 
AV        33 32 36 36 34 36 36 38 40 40 41 41 42 42 41 41 42 42 41 
AV        42 42 40 36 34 32 32 31 29 26 27 27 26 24 25 23 22 23 25 
AV        25 29 27 29 30 32 31 31 32 34 33 34 34 34 36 36 36 37 36 
AV        37 36 36 37 34 34 34 33 34 33 34 33 33 32 31 30 31 31 31 
AV        29 30 29 31 31 32 32 31 30 30 29 30 27 26 27 30 31 32 30 
AV        29 27 27 29 31 29 33 32 32 33 30 29 27 26 26 26 26 22 22 
AV        19 19 19 19 19 19 20 19 19 19 20 20 21 24 23 29 26 26 27 
AV        29 27 29 29 26 26 26 26 24 25 26 26 30 31 30 27 30 30 33 
AV        34 36 32 31 29 26 26 24 22 22 23 26 27 26 24 25 25 29 31 
AV        33 34 34 37 38 37 36 32 32 33 36 36 34 34 33 30 31 32 26 
AV        24 24 24 25 24 23 20 20 20 19 20 23 24 23 24 23 22 22 19 
AV        19 19 19 19 19 19 19 17 16 14 15 16 17 18 20 19 19 21 17 
AV        17 18 17 16 16 20 17 19 16 15 16 17 16 13 15 15 15 15 14 
AV        13 12 14 12 12 14 13 12 13 15 13 14 13 15 17 15 16 17 18 
AV        20 17 18 19 18 19 21 17 17 17 18 22 22 22 22 21 20 19 19 
AV        19 20 19 23 22 20 19 17 15 14 15 14 16 15 12 12 12 13 11 
AV        12 12 11 12 13 13 11 11 10 11 13 13 13 13 16 16 17 20 19 
AV        20 17 20 24 23 22 18 16 17 17 16 16 15 14 13 11 13 13 14 
AV        15 15 17 19 16 14 14 12 11 10 11 11 10 9 9 9 10 10 9 10 
AV        10 9 10 11 12 14 16 17 19 17 17 14 15 16 17 19 19 16 15 
AV        14 11 10 10 10 11 11 11 11 11 10 4 33 33 33 33 33 33 33 
AV        
SQ   
     CCTACCGGGC CCAATAATGA TTTTATTTTG ACTGATAGTG ACCTGTTCGT TGCACAAATT
     GATGAGCAAT GCTTTTTTAT AATGCCAACT TTGTACAAAA AAGCAGGCTT CGAAGGAGAT
     AGAACCATGA TGAAAACCTT ACTGCCCTTT TTCGACGTGG CGCGCGTCAG CGGCGAAGAC
     CGCCAAACCT TCCTGCACGG ACAGCTTTCC AACGACATCA ATAATCTTCA GACCGGGCAG
     GCGTGTTACG CGACTTACAA CACGCCCAAA GGCCGCGTCA TCGCCAATAT GATTGTCGTC
     AACCGTGGAG ACGATTTGCT GCTGATTATG GCGCAAGATT TGCTTGAAGC AACGGTCAAA
     CGCCTGCAGA TGTTTGTGTT GCGCGCCAAA GCCGTTTTTG AAATCCTTGA AGATTACGCC
     GTCGGCGCGG AATTGGCAGC ATCCGCCGAA CCGCTTGCCG CGCAAGAACC CAGTCTCGCC
     TTTACCTCCG AATGCGTCTC AGACGGCATC TGTTCCGTCA TCCTGCACCA TCGGGGCATT
     TTGCACATCG CCCCCGAAAC CGCCCTACCC CCTTATGACG CTGCCGCCGA AAACGCGTGG
     CGGCTGCACG AAATCCGCAG CGGGTATCCG TGGATATGCG CGGCTACCCA AGAACCGCCG
     TCGCCCCAAT GCTCAACCAG CACATCATTC GGCGGCGTAC ACTTTCAAAA AGGCTGCTAC
     CCGGGACAGG AAATCATCGC GCGCGCCCAG TATCGGGGGC AGTCAAACGC GTCTTGGCGG
     TA
//
QL   1
QR   9
