# Supplementary material for: Expression capable library for studies of Neisseria gonorrhoeae, version 1.0
Source: BMC Microbiol. 2005 Sep 1;5:50. doi: 10.1186/1471-2180-5-50 (PMC1236931; doi:10.1186/1471-2180-5-50)
Supplement: Additional File 1 — Zipped file which includes all of the sequencing data as .exp files generated from binary data using PREGAP4. These .exp files contain all of the sequences with quality cutoffs included and can be opened with word processing programs. [file 1471-2180-5-50-S1.zip › AF 1 exp sequence files/SeqPlate 9/primer D forward/BGACA2D0011A.exp]

ID   BGACA2D0011A
EN   BGACA2D0011A
LN   BGACA2D0011A.ztr
LT   ZTR
AQ   41.880000
AV   4 4 4 4 4 4 4 17 17 17 16 15 15 19 19 24 31 31 38 38 37 32 31 
AV        30 29 30 32 32 31 31 30 30 32 33 33 34 41 42 42 43 43 41 
AV        39 40 40 40 40 39 39 39 37 37 36 36 36 37 37 39 39 39 38 
AV        38 38 39 39 40 40 41 41 41 41 41 41 41 41 41 42 42 43 43 
AV        44 44 44 43 43 43 43 44 45 45 45 45 44 44 44 44 44 45 45 
AV        44 44 44 44 44 43 43 43 43 42 42 42 43 43 44 43 44 44 42 
AV        42 42 42 43 43 43 43 43 42 41 41 41 41 41 42 42 42 42 42 
AV        42 42 40 41 41 41 41 41 41 41 41 41 41 42 41 41 41 42 41 
AV        41 41 40 40 41 41 41 41 41 41 41 42 42 42 43 44 45 45 45 
AV        44 44 44 45 44 44 44 43 43 43 43 42 42 42 41 41 41 40 39 
AV        38 38 38 37 37 37 38 38 36 36 36 36 36 34 36 37 36 36 37 
AV        37 34 34 34 37 37 38 39 39 41 40 41 42 43 42 42 42 42 43 
AV        42 42 41 40 41 40 40 40 39 39 39 39 40 39 39 39 39 39 40 
AV        39 39 39 39 38 38 38 38 38 38 38 38 39 38 37 36 36 36 36 
AV        37 37 38 37 38 37 38 38 38 38 39 41 41 40 40 38 38 37 37 
AV        37 37 37 36 34 34 33 33 34 33 33 36 34 34 34 33 33 32 32 
AV        33 32 31 31 26 27 27 27 29 29 29 30 30 31 32 31 31 32 31 
AV        34 34 34 34 33 34 33 32 27 27 26 26 27 25 25 26 24 25 24 
AV        25 24 20 20 22 19 19 20 20 22 21 21 20 19 19 18 19 21 20 
AV        22 25 26 24 24 20 19 18 20 19 19 19 19 19 20 20 21 19 21 
AV        21 23 25 27 25 26 26 26 25 25 24 24 24 26 24 19 21 19 17 
AV        17 19 19 19 20 21 19 18 17 16 16 19 19 22 22 22 22 17 18 
AV        17 15 17 18 18 19 19 17 17 15 16 16 15 18 17 19 19 17 15 
AV        15 16 16 18 18 19 19 19 17 16 14 14 15 14 15 15 15 15 15 
AV        16 16 15 16 16 17 20 17 19 20 20 22 21 20 20 19 15 16 14 
AV        14 14 14 16 15 15 14 13 15 15 15 13 14 14 16 17 15 16 15 
AV        16 16 17 17 16 16 16 19 20 19 19 19 22 22 21 22 23 22 22 
AV        21 20 20 19 20 21 18 16 16 16 17 17 16 16 14 13 12 13 12 
AV        13 12 14 15 15 14 12 11 11 11 12 14 15 12 13 13 13 13 14 
AV        15 15 16 19 21 22 22 22 19 22 19 19 19 19 17 16 15 16 14 
AV        13 13 14 13 13 13 16 15 16 13 12 11 11 10 11 12 12 11 11 
AV        11 11 10 9 9 10 10 10 12 11 10 10 10 9 9 10 9 10 10 11 
AV        11 11 11 11 11 11 10 10 11 10 10 10 10 11 10 10 10 9 10 
AV        9 9 10 10 10 10 11 11 11 10 11 11 11 12 11 13 13 13 11 
AV        12 13 13 13 12 12 11 11 11 11 11 11 11 11 12 11 10 9 10 
AV        10 10 11 12 13 14 13 12 11 11 11 12 14 15 12 11 11 10 10 
AV        10 10 10 10 10 10 9 9 9 9 10 11 10 10 11 11 10 10 11 11 
AV        10 10 9 9 9 9 9 9 8 8 8 8 8 8 8 8 9 9 10 9 9 9 10 10 10 
AV        10 10 12 11 11 11 10 11 10 10 10 9 8 9 9 9 9 8 8 9 9 9 
AV        9 9 9 9 10 10 10 9 10 9 10 9 9 8 9 8 8 9 9 8 8 4 10 10 
AV        10 10 10 10 10 
SQ   
     GGGCCCACTA CTGATTTTAT TTTGACTGTT AGTGACCTGT TCGTTGCACA AATTGATGAG
     CAATGCTTTT TTATAATGCC AACTTTGTAC AAAAAAGCAG GCTTCGAAGG AGATAGAACC
     CTGATTTTTG TTAATCCACT ATATCAGACG GAAGAGGGAA TCGCACAAAC GGTTGTTAAA
     GGCAAAACGA CCCGGGCGGA GGTAGAGGCA CGTTTCGGGA AGCGCAACCC TTTCGGCTGT
     TATGCCTATC ACGAGGTCAG CCTGCCGATT TATAATTTTT TGCCGACCAA TTTCATCTAT
     ATGAAATCGG AGCGGCGGCA TTGGGAATGG TGCGCGGATT ACGACGGGGA GGGAGTCGTC
     CGGGACTACC GCTTTACACA TAAAGTGGAA AAAGACGAGC GTTCCGTCAT CCGGGATACG
     GTTGGCGCAA TCCGCACAGA AGCGGGCAAA TCCTTGTCGC ACCCTGAAAA ATGAGACCCA
     GCTCTCCTTG TACAAAGTTG GCATTATAAG AAAGCATTGC TTTATTCATT GGTTGCACCC
     AACAGGTCAC TTATCACTCC AAATAAAATC ATCATTTGCC CTCCAGCTGA TTTCCCCCTA
     TAGCGAGCCG TATTACATGG TCATAGCTGT TTCCTGGCCA CCTCTGGCCC GTGTCCTCAA
     AATCCCTGAG GTTACATTGC CCACGACAAA ATCATTTCGC CTGAACAATA AACTTGTCCT
     GTTCACTACA TAGTATCCCG AGGGGTGGTT CGCGCCCTAT TCAACGCGGA CCGTTAAGGC
     CGCGA
//
QL   15
QR   352
