# Supplementary material for: Expression capable library for studies of Neisseria gonorrhoeae, version 1.0
Source: BMC Microbiol. 2005 Sep 1;5:50. doi: 10.1186/1471-2180-5-50 (PMC1236931; doi:10.1186/1471-2180-5-50)
Supplement: Additional File 1 — Zipped file which includes all of the sequencing data as .exp files generated from binary data using PREGAP4. These .exp files contain all of the sequences with quality cutoffs included and can be opened with word processing programs. [file 1471-2180-5-50-S1.zip › AF 1 exp sequence files/SeqPlate 9/primer D forward/BGACA2D0012A.exp]

ID   BGACA2D0012A
EN   BGACA2D0012A
LN   BGACA2D0012A.ztr
LT   ZTR
AQ   43.490000
AV   52 52 52 52 52 52 52 19 17 18 22 24 25 30 32 32 31 30 29 31 34 
AV        36 40 43 41 42 41 39 38 38 36 36 38 38 37 37 37 37 37 39 
AV        39 40 42 43 43 44 45 43 42 43 43 43 43 43 42 42 42 42 40 
AV        41 41 41 43 44 43 43 43 44 44 44 45 45 44 45 45 45 45 45 
AV        45 45 45 45 45 45 45 45 45 45 45 45 45 45 45 45 46 46 46 
AV        45 45 45 45 45 45 45 45 45 45 45 45 45 43 43 43 43 42 42 
AV        42 42 43 42 42 42 43 43 43 45 45 45 45 46 45 45 45 45 45 
AV        45 45 45 45 45 45 45 44 44 44 44 44 44 45 45 45 45 45 44 
AV        44 44 44 43 44 44 43 43 43 43 42 42 43 44 44 44 44 44 45 
AV        44 44 44 44 42 42 43 42 41 40 40 41 41 41 41 41 41 41 40 
AV        42 42 43 43 44 43 43 42 41 41 42 41 41 41 41 41 41 40 40 
AV        39 40 40 40 40 40 40 39 39 40 40 39 39 40 39 40 38 38 39 
AV        39 38 38 40 40 38 39 39 39 39 40 39 41 40 41 42 41 41 41 
AV        40 41 42 40 40 39 38 38 37 37 37 33 34 33 33 32 32 30 31 
AV        31 30 27 27 30 30 31 32 30 32 32 30 30 31 31 30 33 37 37 
AV        34 33 34 32 33 33 32 34 32 33 33 33 31 30 31 32 31 30 33 
AV        33 32 33 33 33 32 32 32 31 31 30 30 30 27 29 29 29 27 29 
AV        30 31 32 32 34 34 32 32 33 32 31 31 30 33 33 29 27 27 27 
AV        27 27 29 29 29 32 32 30 30 29 27 32 31 30 26 25 24 24 23 
AV        24 24 22 24 22 22 23 19 18 19 19 19 18 17 18 18 18 19 16 
AV        17 17 17 20 22 22 23 24 25 27 27 27 29 27 32 32 32 32 31 
AV        30 31 33 30 31 30 30 29 27 30 27 29 26 26 24 25 24 22 23 
AV        23 25 23 21 21 19 17 16 16 17 15 15 13 14 14 13 13 14 15 
AV        16 16 16 15 17 17 18 19 21 21 22 24 22 21 21 20 20 21 22 
AV        19 18 21 19 20 16 17 17 16 16 16 16 16 19 20 22 21 21 22 
AV        20 23 23 25 27 27 24 26 22 20 16 15 17 17 16 17 15 13 12 
AV        11 11 13 13 16 17 20 17 16 16 15 16 17 20 17 20 19 17 17 
AV        16 15 14 16 17 18 19 19 20 19 23 22 21 22 21 21 22 22 23 
AV        22 21 20 20 19 21 20 21 22 22 21 19 20 22 18 17 17 18 19 
AV        17 16 15 15 15 13 13 14 14 12 12 11 11 11 11 11 11 11 11 
AV        11 11 12 11 11 11 12 12 12 12 11 11 12 13 11 10 11 11 12 
AV        11 10 11 12 11 10 12 10 10 9 10 12 12 12 11 11 12 12 10 
AV        10 11 11 12 12 12 11 11 11 12 12 11 11 10 11 11 11 10 10 
AV        9 10 10 9 9 9 8 9 9 9 10 10 10 9 10 9 9 9 9 9 9 10 11 10 
AV        9 10 11 11 12 11 12 12 12 11 10 10 10 11 11 11 11 10 9 
AV        9 9 9 9 9 9 9 10 9 9 9 9 9 8 8 9 9 9 9 9 10 11 10 9 10 
AV        9 9 9 10 11 12 11 12 11 11 11 11 12 14 14 16 16 15 15 14 
AV        13 15 15 14 12 11 10 10 9 10 10 10 10 10 10 10 9 9 9 9 
AV        10 9 9 10 9 9 9 9 9 8 9 9 9 9 10 9 10 10 10 10 10 10 9 
AV        9 9 9 9 9 9 9 9 8 8 8 8 8 4 7 7 7 7 7 7 7 
SQ   
     CCAGCTGGGC CCAATAATGA TTTTATTTTG ACTGATAGTG ACCTGTTCGT TGCACAAATT
     GATGAGCAAT GCTTTTTTAT AATGCCAACT TTGTACAAAA AAGCAGGCTT CGAAGGAGAT
     AGAACCATGG GTTCTTTGGC GGCACTGTAT GTTTTGGGTA TGGAGCCTTG CGTTTTGTGC
     ATCAGTCAGC GGTTATGCGT TTTGGCAACC GCATTGTGTG CGGCAGTTGT GCTGGCGTGT
     AAGCCCAAGG GCAGGGTGGG CGGACTGTCG GGCGCAGTGT TTATCAGTAT TCCCGCCGTT
     ACGGGTATTT CTGTTGCGGC ATATCAGTTG TGGTTGCAGT CGCTGCCGCC GGGTGCGGCT
     CCTTCGTGCG GCGCGCCGTG GACGTTTCGA TTGAAGGGCT GGCCTTTGTT TGATTGGTTC
     GAGCCTGTTG TGCGCGGTTT CGGAATTGTG CCGAACCGGA TTATCTGTTA GGGGTTGCTT
     TGCCTGTTTG GAGCGCGGCC GTATTTTTTG CCGGTTGTCC TGACGTTTTG GTGGGCGTGG
     GCCAGGCCTA ATTAAGACCC ACTTTCCTTG TACAAAGTTG CCATTATAAG AAACGCTTGC
     TTTACCACTT TGTTGCAACG AACAGGTCAC TATCCGCCAA ACTAAAATCA TAATTTGCCA
     CCCCGCTGAC TCCCCTTATC GGGAGTCCTA ATAACTGGGC CATACCTGTT TCCGGGCACC
     TCTGCCCGTG TCCCAAACCT CTGGAGGTCC TTGCCCAAAA AAAAATATCC ATCCCGCACA
     A
//
QL   1
QR   8
