# Supplementary material for: Expression capable library for studies of Neisseria gonorrhoeae, version 1.0
Source: BMC Microbiol. 2005 Sep 1;5:50. doi: 10.1186/1471-2180-5-50 (PMC1236931; doi:10.1186/1471-2180-5-50)
Supplement: Additional File 1 — Zipped file which includes all of the sequencing data as .exp files generated from binary data using PREGAP4. These .exp files contain all of the sequences with quality cutoffs included and can be opened with word processing programs. [file 1471-2180-5-50-S1.zip › AF 1 exp sequence files/SeqPlate 9/primer D forward/BGACA2D0013A.exp]

ID   BGACA2D0013A
EN   BGACA2D0013A
LN   BGACA2D0013A.ztr
LT   ZTR
AQ   40.710000
AV   13 13 13 13 13 13 13 11 12 12 13 16 16 14 14 14 16 19 19 4 29 
AV        30 24 23 19 19 18 22 25 25 24 24 23 23 23 25 25 31 34 42 
AV        42 43 43 41 41 42 42 43 43 43 41 41 34 32 30 30 30 30 31 
AV        32 31 30 30 31 30 33 33 39 41 42 42 42 42 41 41 41 42 42 
AV        42 42 42 42 42 43 43 43 43 43 45 45 45 45 45 45 44 44 44 
AV        45 45 45 45 45 45 45 44 44 44 44 43 43 42 42 42 42 42 43 
AV        41 41 41 41 40 41 41 41 42 42 41 42 42 41 42 43 43 43 43 
AV        43 42 42 42 41 41 40 40 40 39 39 39 38 38 38 38 39 39 39 
AV        40 40 41 40 40 39 38 39 40 39 40 40 41 41 40 40 41 42 42 
AV        42 43 42 42 41 42 41 41 41 40 40 40 39 38 39 38 38 39 38 
AV        38 38 38 39 37 37 37 37 37 37 37 37 37 36 37 37 37 37 37 
AV        37 38 38 38 37 37 36 33 32 31 30 31 30 30 31 31 30 29 30 
AV        31 32 33 34 34 34 34 34 36 36 36 37 36 36 34 33 33 33 31 
AV        32 34 33 33 34 33 33 32 33 33 33 34 33 34 38 38 37 37 37 
AV        34 34 34 34 36 34 34 34 34 33 32 31 32 31 32 33 33 33 33 
AV        34 34 37 36 34 37 37 38 38 39 37 37 37 36 38 38 38 37 38 
AV        39 38 37 37 37 38 39 39 38 37 36 36 36 34 33 33 34 27 27 
AV        24 25 24 26 25 26 26 26 25 27 29 29 27 34 34 34 33 31 30 
AV        30 30 31 29 26 26 26 26 25 23 21 22 21 21 20 20 18 18 18 
AV        19 18 15 14 14 16 16 16 17 17 18 18 19 16 16 16 16 19 21 
AV        19 19 19 18 19 19 21 21 22 26 25 25 27 29 30 31 25 24 24 
AV        21 21 19 18 18 19 18 19 17 16 16 13 13 14 13 13 14 14 13 
AV        12 12 12 12 12 11 11 12 15 12 13 15 14 14 15 14 13 13 13 
AV        13 15 14 14 14 14 12 12 13 14 14 13 14 13 12 12 12 12 11 
AV        10 12 13 11 11 11 10 10 10 10 9 9 9 9 9 9 8 8 9 8 8 8 8 
AV        8 8 8 8 9 9 9 9 10 9 9 10 11 11 11 10 10 11 10 10 10 9 
AV        10 9 10 11 11 11 11 12 14 15 14 15 12 12 14 12 11 10 9 
AV        9 9 8 8 8 8 8 8 8 8 8 8 9 9 9 9 8 9 9 9 9 10 9 10 10 10 
AV        9 9 9 9 10 10 10 10 9 9 10 11 10 11 10 10 11 12 11 10 11 
AV        10 10 10 10 10 10 10 11 11 11 10 10 10 11 11 13 11 12 12 
AV        12 11 11 11 10 10 10 9 10 9 9 8 8 8 8 8 8 8 8 8 9 9 9 9 
AV        9 10 10 11 11 11 10 10 10 9 9 8 8 9 8 9 8 8 8 9 9 9 8 9 
AV        9 9 9 9 9 9 9 9 8 8 8 8 8 8 8 8 8 8 8 8 8 8 8 8 8 8 8 8 
AV        8 8 8 8 8 8 8 8 8 8 8 9 9 8 8 8 8 8 8 8 8 8 9 9 10 10 9 
AV        10 10 11 11 12 12 12 12 11 11 10 10 10 10 9 9 9 9 9 8 8 
AV        8 8 9 9 9 9 9 9 9 9 9 8 9 9 9 9 9 8 9 9 9 9 9 9 9 9 10 
AV        10 10 9 10 10 10 10 10 10 9 9 9 9 9 9 9 8 8 8 8 8 8 8 8 
AV        8 8 4 10 10 10 10 10 10 10 
SQ   
     CTAGCGGCCT ACTATGATTN ATTTTGACTG TCAGTGACCT GTTCGTTGCA CAAATTGATG
     AGCAATGCTT TTTTATAATG CCAACTTTGT ACAAAAAAGC AGGCTTCGAA GGAGATAGAA
     CCGTGAACAA GTCTGAATTG ATCGAAGCGA TTGCTCAAGA AGCCGATATT TCCAAAGCCG
     CCGCACAAAA AGCTTTGGAT GCCACTACCA ACGCAGTAAC CAACGCCCTG AAACAAGGCG
     ACACCGTTAC TCTGGTCGGT TTCGGTACTT TCTACGTCGG CGAACGTGCG GAACGCCAAG
     GCCGCAACCC CAAAACCGGC GAGCCTCTGA CCATTGCCGC CGCCAAAACG CTTAAATTCC
     GTGCAGGTAA AGTATTGAAA GACGCACTGT AAGACCCAGC TTTCTCGTAC AAAGTTGGCA
     CTATAAGAAA GCATTGCTTA TCAATTTGTT GCAACGAACA GGTCCCTAAC CACTCAACAT
     ACAATCCATC ATTTGCCACT CCACCTGATA TCCCCTATAG TGCAGCCGAA TCCACTGCCC
     CTAGCTGTTT CCTCGCACCT CTGTGCCGCG CCCCAACACC TCTGATGTCT ACATTGCTCT
     AGATACCATC TCTCCTTATG AATAACACCA CCGCCTGCTT CACCAACATT CATCCCGGGC
     GTCACCAACC ATCTTCACCC TAAACCCTTA GGCCCCGCAT AAATTTCACA TGACCCCTCA
     TTATATGGCC GACAACGGGC TCCGGATATG GACGCGCACC CGTTGCCCTC CTT
//
QL   27
QR   361
