# Supplementary material for: Expression capable library for studies of Neisseria gonorrhoeae, version 1.0
Source: BMC Microbiol. 2005 Sep 1;5:50. doi: 10.1186/1471-2180-5-50 (PMC1236931; doi:10.1186/1471-2180-5-50)
Supplement: Additional File 1 — Zipped file which includes all of the sequencing data as .exp files generated from binary data using PREGAP4. These .exp files contain all of the sequences with quality cutoffs included and can be opened with word processing programs. [file 1471-2180-5-50-S1.zip › AF 1 exp sequence files/SeqPlate 9/primer D forward/BGACA2D0014A.exp]

ID   BGACA2D0014A
EN   BGACA2D0014A
LN   BGACA2D0014A.ztr
LT   ZTR
AQ   44.430000
AV   50 50 50 50 50 50 50 22 20 20 22 26 30 33 36 36 34 33 33 34 37 
AV        38 41 43 42 42 40 38 38 34 33 33 36 36 34 34 34 34 34 36 
AV        36 38 41 42 44 45 45 43 43 44 44 44 44 44 43 43 39 37 34 
AV        34 34 34 37 37 36 36 36 36 36 38 38 41 43 44 44 45 45 43 
AV        44 44 44 44 44 44 43 43 44 44 44 43 43 43 45 45 45 45 45 
AV        45 44 44 44 45 45 45 45 45 45 45 45 45 44 45 45 45 44 44 
AV        44 44 44 44 44 44 44 44 44 45 45 45 45 45 45 45 45 45 45 
AV        45 45 45 45 45 45 45 45 45 45 45 45 45 45 45 45 45 44 44 
AV        44 45 44 44 44 44 44 43 43 43 44 44 44 44 45 45 45 45 45 
AV        45 45 45 45 45 45 45 45 44 44 44 44 44 44 44 44 44 44 44 
AV        44 43 43 43 44 43 43 42 42 42 42 42 42 42 41 42 43 42 42 
AV        42 42 41 42 42 43 42 43 42 42 43 43 43 41 41 41 41 42 41 
AV        41 41 41 41 41 42 41 41 41 42 43 42 42 42 41 41 40 40 40 
AV        40 40 40 40 40 40 40 39 39 39 40 41 41 41 41 41 40 39 39 
AV        39 39 38 40 41 40 39 38 38 39 39 38 38 39 39 38 38 39 39 
AV        38 37 38 38 38 38 37 38 38 39 40 41 41 42 41 41 41 41 41 
AV        40 40 40 39 38 38 37 37 34 32 33 32 32 32 33 32 33 32 34 
AV        34 33 34 34 36 37 38 38 38 39 37 38 39 37 37 37 37 36 36 
AV        37 33 33 33 34 34 34 34 33 36 36 33 33 34 34 36 38 37 38 
AV        37 37 39 38 38 38 38 39 39 38 38 36 36 36 33 33 31 30 31 
AV        32 27 27 27 25 27 27 26 27 27 27 27 30 27 25 25 29 29 29 
AV        27 27 27 29 26 29 27 29 27 27 29 30 27 27 26 29 26 27 25 
AV        27 27 25 25 26 25 25 24 27 27 25 25 27 26 27 24 24 24 24 
AV        24 25 25 26 26 25 26 25 23 24 24 27 26 29 25 26 26 25 23 
AV        23 23 24 25 29 27 22 23 22 23 25 26 25 25 25 26 24 22 22 
AV        18 17 20 19 19 19 18 18 17 17 19 19 21 21 21 24 25 25 27 
AV        25 24 24 23 25 24 25 25 26 30 26 27 26 27 27 31 31 29 30 
AV        29 30 25 24 23 24 25 24 25 22 21 19 22 22 23 24 24 26 26 
AV        26 25 26 23 22 23 20 21 19 19 19 17 17 17 17 17 17 15 18 
AV        19 19 22 21 22 21 19 19 21 22 20 20 19 22 22 22 19 19 22 
AV        22 25 26 26 25 22 23 19 20 19 17 17 19 17 16 15 14 14 14 
AV        14 15 16 16 16 15 16 16 16 16 18 19 17 19 17 17 19 16 19 
AV        19 24 24 22 22 22 21 22 20 19 18 17 16 19 18 18 15 16 17 
AV        17 16 16 16 20 19 23 22 22 22 20 20 20 19 19 19 22 19 18 
AV        18 17 17 17 15 15 16 16 18 16 16 13 13 14 12 12 12 13 11 
AV        12 12 12 11 11 14 14 17 16 14 16 13 14 15 15 15 12 12 14 
AV        13 12 13 12 12 11 12 15 13 13 15 14 14 16 16 15 14 14 12 
AV        11 11 11 10 10 10 9 9 10 10 9 9 9 9 9 10 11 10 11 11 11 
AV        11 11 11 10 11 12 12 14 14 13 13 14 15 18 15 17 15 12 13 
AV        12 11 11 10 11 10 10 10 9 9 9 9 9 11 12 11 11 10 11 11 
AV        12 12 4 12 12 12 12 12 12 12 
SQ   
     CCTACTGGGC CCAATAATGA TTTTATTTTG ACTGTTAGTG ACCTGTTCGT TGCACAAATT
     GATGAGCAAT GCTTTTTTAT AATGCCAACT TTGTACAAAA AAGCAGGCTT CGAAGGAGAT
     AGAACCATGA ACCGTAACGA AATTTTATTC GACCGCGCCA AGGCCATCAT CCCCGGCGGC
     GTGAATTCGC CCGTGCGCGC ATTCGGCAGC GTCGGCGGCG TGCCGCGCTT CATCAAAAAA
     GCCGAAGGCG CGTATGTTTG GGACGAAAAC GGCACGCGCT ACACCGATTA TGTCGGCTCT
     TGGGGGCCTG CGATTGTCGG ACACGCGCAT CCCGAAGTCG TCGAAGCCGT GCGCGAAGCT
     GCGTTGGGCG GTTTGTCGTT CGGCGCGCCC ACCGAAGGCG AAATCGCCAT TGCCGAACAA
     ATTGCCGAAA TTATGCCGTC TGTCGAACGG CTGCGCCTCG TCAGCTCCGG CACGGAAGCG
     ACGATGACTG CCATCCGTCT GGCACGCGGT TTTACCGGCC GCGACAAAAT CATCAATTTG
     AAGGCTGCTA CCACGGCCAT TCCGACAGCC TGTTGGTGAA AGCAGGCAGC GGTCTGCTTA
     CTTCCGGCAA TCTTTCTTCC GCCGGTGTGC CTGCCGACTT TACAAACATA CTTTGGTACT
     CGAATACAAC AACATCCGCC AACTCGAAGA GGCCTTTGTC CAAAGCGGCG ACCGACTCGC
     CTGCGTGATT GTCGAACCCT TCGTCGGCAA AATGACCTCG TCCGCCCGAC CGAAC
//
QL   1
QR   478
