# Supplementary material for: Expression capable library for studies of Neisseria gonorrhoeae, version 1.0
Source: BMC Microbiol. 2005 Sep 1;5:50. doi: 10.1186/1471-2180-5-50 (PMC1236931; doi:10.1186/1471-2180-5-50)
Supplement: Additional File 1 — Zipped file which includes all of the sequencing data as .exp files generated from binary data using PREGAP4. These .exp files contain all of the sequences with quality cutoffs included and can be opened with word processing programs. [file 1471-2180-5-50-S1.zip › AF 1 exp sequence files/SeqPlate 9/primer D forward/BGACA2D0015A.exp]

ID   BGACA2D0015A
EN   BGACA2D0015A
LN   BGACA2D0015A.ztr
LT   ZTR
AQ   34.690000
AV   40 40 40 40 40 40 40 12 12 13 14 16 18 17 16 12 13 14 14 14 4 
AV        16 4 12 11 4 11 11 13 15 19 18 17 21 22 22 24 31 34 42 
AV        42 42 43 42 40 39 41 41 42 42 42 36 34 29 25 24 24 23 23 
AV        25 25 25 24 24 24 24 31 32 39 40 42 42 43 44 43 44 43 44 
AV        44 44 45 45 45 45 45 45 45 44 43 44 44 45 44 44 44 43 43 
AV        43 43 43 43 43 43 43 43 43 43 43 43 43 42 41 41 39 39 39 
AV        39 39 39 38 37 37 37 36 36 36 36 34 37 36 34 36 36 34 37 
AV        38 37 37 37 36 36 36 36 33 33 33 33 31 31 31 31 30 29 30 
AV        32 32 32 31 32 32 32 32 34 34 33 33 33 36 34 34 34 36 36 
AV        38 39 39 38 37 37 37 37 38 36 34 33 32 32 27 27 26 26 27 
AV        27 24 24 24 24 22 24 25 26 26 30 27 29 27 26 29 30 30 31 
AV        30 32 31 31 30 31 30 30 25 26 26 26 24 23 24 23 24 24 24 
AV        24 22 24 25 27 26 29 27 31 31 31 32 31 30 30 29 31 27 29 
AV        29 29 27 27 26 26 25 24 24 25 25 25 24 26 25 26 26 23 24 
AV        22 22 18 18 15 14 14 15 14 13 14 14 14 14 13 14 12 14 12 
AV        12 14 13 12 14 15 14 13 12 12 12 11 13 14 16 15 15 13 13 
AV        11 11 12 12 13 13 13 14 13 12 12 14 12 13 12 13 12 12 12 
AV        12 11 11 11 12 12 13 13 15 15 17 17 19 17 15 17 18 17 17 
AV        17 16 16 15 13 13 11 12 10 11 11 10 10 10 9 9 9 8 9 8 9 
AV        9 9 9 9 9 9 9 10 11 10 10 10 10 11 11 11 11 10 11 11 11 
AV        11 11 11 13 14 15 13 13 14 12 11 12 12 12 12 12 11 11 11 
AV        10 10 11 10 9 10 10 10 10 9 9 8 9 9 8 9 9 9 9 9 9 9 9 9 
AV        9 9 10 11 11 10 10 11 11 10 10 11 10 9 10 10 11 10 10 9 
AV        9 9 9 9 9 9 10 10 10 10 10 9 9 9 9 9 9 9 9 9 9 9 9 9 9 
AV        9 9 9 8 8 8 8 8 8 8 8 8 8 9 9 9 8 9 9 8 9 9 9 8 8 8 8 8 
AV        8 8 8 8 8 9 9 9 9 9 10 10 10 10 10 11 11 11 11 11 10 10 
AV        10 10 9 10 9 9 9 9 9 9 9 9 8 8 8 8 8 8 8 8 8 8 8 8 8 8 
AV        8 8 8 8 8 8 8 8 8 8 8 8 8 8 8 8 8 8 8 8 8 8 8 8 8 8 8 9 
AV        9 9 9 9 9 9 9 8 8 9 9 10 10 10 9 10 9 10 10 10 9 9 10 10 
AV        10 9 8 8 8 8 8 8 8 8 8 8 8 8 8 8 9 9 10 10 9 10 10 9 10 
AV        10 11 11 11 11 11 11 11 12 12 14 14 16 17 16 17 17 15 15 
AV        12 12 11 12 11 11 11 10 9 9 9 9 8 8 8 8 8 8 8 8 8 8 9 9 
AV        9 9 9 9 10 10 10 10 10 9 9 9 9 9 9 10 10 10 10 9 9 9 9 
AV        9 9 9 8 8 8 8 8 8 8 8 8 9 9 9 9 9 9 9 9 9 9 8 8 8 8 8 8 
AV        8 9 8 9 9 9 9 10 11 12 14 13 13 13 12 11 10 11 10 9 9 9 
AV        9 9 9 8 8 9 8 8 8 9 8 9 9 9 9 9 9 9 10 9 10 11 10 11 11 
AV        11 11 10 10 10 9 9 8 8 8 8 8 9 8 8 8 8 4 17 17 17 17 17 
AV        17 17 
SQ   
     CTAGTCGGCC AAATATGATT NANTTNGACC TATAGTGACC TGTTCGTTGC ACAAATTGAT
     GAGCAATGCT TTTTTATAAT GCCAACTTTG TACAAAAAAG CAGGCTTCGA AGGAGATAGA
     ACCATGGCAC AAACGGCGGA TTTGGAAACC GTCCATATCA AAGGGCAGCG TTCGTACAAC
     GCGATTGCCA CCGAGAAAAA CGGCGATTAC AGCTCGTTAA AGGCAGTTAT ATGGATGACC
     GCCTCAATAC CCGCGTCTCC CCCTGCCGCC TGAGACCTAG CTTTCTTGTA CAAAGTTGGC
     ATTATAAGAC AGCATTGCTT ATCAACTCGT CGCAACGAAC AGGCCACTAC CCAGTTCAAT
     CTAATCTCAT CATTTTCCTC CTATCTGATC TCCCTTATAG TGAGTCCTCA CTACTGCGTC
     ACAGCTGTTT CCCGGTCCTC TCTGGCTCCG GTCTCCAATC TCCCGATGCT ACCTGGCATT
     CACACACTTT CCTCCTCACC AACCCCTCAC ACTGTCCCGC TCACCACATC CACCCATAAC
     CTCGCGCGCG CCTGATCCAC TATTCACGCT GACCACCCCT ATGCCTCAAC TATGCTTCCA
     CCTGGTCCGC GATTTTACAC GGTTTTACTC GTGCCCCCCC CCCCGTTCCC CAATCTATGC
     GCATCGCTTC TTCCCCTCTT CTGCTCTCCC CAATCCGCCA GACTTCCTCC TGAACCCGGC
     CACGAGCCCC GCCTGCTATG CCCCGCAACC CCTAATCTCG ATTACCTAAC TCGCTACGCG
     TCTTTCCTGC ACC
//
QL   33
QR   271
