# Supplementary material for: Expression capable library for studies of Neisseria gonorrhoeae, version 1.0
Source: BMC Microbiol. 2005 Sep 1;5:50. doi: 10.1186/1471-2180-5-50 (PMC1236931; doi:10.1186/1471-2180-5-50)
Supplement: Additional File 1 — Zipped file which includes all of the sequencing data as .exp files generated from binary data using PREGAP4. These .exp files contain all of the sequences with quality cutoffs included and can be opened with word processing programs. [file 1471-2180-5-50-S1.zip › AF 1 exp sequence files/SeqPlate 9/primer D forward/BGACA2D0016A.exp]

ID   BGACA2D0016A
EN   BGACA2D0016A
LN   BGACA2D0016A.ztr
LT   ZTR
AQ   38.390000
AV   43 43 43 43 43 43 43 19 17 15 17 20 21 23 25 25 25 24 22 22 26 
AV        26 34 37 41 39 40 33 32 25 25 23 24 26 27 25 25 24 25 24 
AV        26 25 32 34 41 41 42 41 39 38 38 38 39 38 38 32 33 31 25 
AV        22 22 22 22 23 24 26 25 25 25 26 31 31 33 38 41 41 42 42 
AV        41 42 41 41 41 42 42 42 42 42 42 42 42 41 41 42 42 42 42 
AV        43 41 41 41 41 41 41 42 41 42 42 42 43 42 41 42 43 41 37 
AV        36 37 37 38 36 37 37 36 36 34 36 34 36 37 40 41 40 40 39 
AV        40 39 39 40 41 42 42 42 41 41 41 39 39 39 39 39 40 40 38 
AV        38 38 38 37 37 37 37 40 40 40 41 41 41 41 41 42 42 42 43 
AV        44 44 43 42 42 43 43 43 42 41 41 40 37 36 32 32 31 30 30 
AV        30 30 30 27 27 26 25 22 24 26 27 26 27 27 27 25 23 22 23 
AV        23 23 25 27 27 26 26 25 24 22 22 23 24 25 23 23 23 21 18 
AV        19 18 17 17 16 17 16 16 16 16 16 16 16 17 19 19 19 21 20 
AV        22 21 22 22 20 19 19 19 20 20 19 19 19 19 19 19 19 20 20 
AV        22 24 22 24 23 24 25 24 21 20 20 18 20 20 19 19 18 17 14 
AV        15 15 14 13 16 16 15 17 16 16 15 15 15 16 19 16 15 17 19 
AV        19 17 19 19 15 15 14 13 13 14 13 15 14 12 11 11 12 11 11 
AV        13 12 15 14 15 15 16 15 16 20 19 19 20 22 21 21 23 22 25 
AV        24 25 24 25 25 25 27 27 26 24 24 23 20 19 17 14 14 12 11 
AV        11 10 10 10 10 10 10 10 11 10 10 12 12 15 15 15 15 13 12 
AV        12 12 12 12 11 12 11 10 9 9 9 9 9 9 9 9 9 8 8 8 8 8 9 9 
AV        9 9 9 9 9 9 8 9 9 9 9 9 10 9 9 9 9 9 9 9 9 9 9 9 9 9 9 
AV        9 10 10 11 11 12 14 12 12 12 14 12 12 10 10 10 9 9 9 9 
AV        8 8 8 8 8 8 8 8 8 8 8 8 8 8 8 9 9 9 9 9 9 9 10 10 11 10 
AV        10 10 9 10 10 9 9 9 9 10 9 9 9 8 9 9 9 9 9 9 9 9 9 9 9 
AV        10 11 10 11 11 11 11 10 9 9 9 9 9 9 9 8 8 8 8 8 8 8 8 8 
AV        8 8 8 8 8 9 9 9 9 9 10 10 10 10 10 9 9 9 9 10 9 9 9 9 9 
AV        9 8 9 9 8 9 9 9 9 9 10 10 9 9 9 9 10 10 12 12 11 11 11 
AV        11 10 10 9 10 9 10 10 11 10 10 10 10 10 9 9 9 9 10 9 10 
AV        9 9 9 10 9 9 9 9 10 11 11 11 11 11 10 10 10 9 9 9 9 9 8 
AV        8 8 8 8 8 8 8 8 8 8 9 9 9 9 10 11 11 11 12 11 11 11 12 
AV        13 14 14 14 13 13 13 12 11 10 10 10 10 9 9 9 9 10 11 11 
AV        11 10 10 10 10 11 11 12 12 12 12 12 11 11 10 10 11 10 10 
AV        11 10 10 10 10 10 9 9 9 9 10 9 9 9 9 9 9 9 9 9 9 9 9 8 
AV        8 8 9 9 9 8 9 9 9 9 9 9 10 9 10 11 10 10 9 9 10 10 9 10 
AV        10 11 11 10 11 11 11 11 12 13 12 11 11 10 9 9 9 9 9 9 9 
AV        9 9 8 8 9 9 8 8 8 8 8 9 9 9 8 8 8 9 9 8 9 9 9 9 9 8 8 8 
AV        8 8 8 8 8 8 8 8 9 9 9 9 10 10 10 10 4 17 17 17 17 17 17 
AV        4 
SQ   
     CCTGCTGGGG CCAACTAATG ATTTTATTTT GACTGTCAGT GACCTGTTCG TTGCACAAAT
     TGATTAGCAA TGCTTTTTTA TAATGCCAAC TTTGTACAAA AAAGCAGGCT TCGAAGGAGA
     TAGAACCATG CCGTCCCGCG CAAGGAAAGG GGGTCTATTA TTACAAATCG TGCAAAACCT
     GCCGCAACAA GGCAGTCCGG CAAAAGCGCG CGGCGGCGGG AGCCGGCGCG ATGACGGCGG
     CAAGGCTGCA CGGATACATC CGCGCCGCGC ACGCCGCCTG CCCGATATTG GGCGCCGGCC
     TGTGGACGCA ACCGGCACGC GAATGCGCGT GATACGCCTT ATCCTGCCTT ACCCCGTATC
     GGCAAATCGA TATTGGCCGC ATTTGGCGCA CCATGCCTCT CACGATCTCG TAAGCTGTGG
     TCGTATACCG ATACCGTCCG CCCTATCCCG CACCGGCCGT GTCGCGACGC CCTTTCTACC
     CCTTTGTGAC CGTCGCCCCT GTTCTTCGAT TCCTAACCCT AATCCACATG TCCGGTTCAC
     ACCAAACGTC GCTCCCCTTC CACCTCTCCC TTTTTGTTTC CCCCGTACGC CTCTCATGGC
     TTCTCCCTTA TTTCCTCCCA CGTCGTCCTT GTCTCTCTGC CCCCCAACCC CCTGTCCCAT
     CCGTTCTCCT ACCCCCTCTT CTCCCTTCCT CCCTTGCCCA TTCCCCTTGG CCGCCCCCTC
     TCCTCCGTTC TCCTCCTCCC TCCCTTCACT GACCCGCTCC CCCTACCTTC CTCCTCCTCA
     ATCACTCCCC TTCTCCCTCC TCN
//
QL   11
QR   230
