# Supplementary material for: Expression capable library for studies of Neisseria gonorrhoeae, version 1.0
Source: BMC Microbiol. 2005 Sep 1;5:50. doi: 10.1186/1471-2180-5-50 (PMC1236931; doi:10.1186/1471-2180-5-50)
Supplement: Additional File 1 — Zipped file which includes all of the sequencing data as .exp files generated from binary data using PREGAP4. These .exp files contain all of the sequences with quality cutoffs included and can be opened with word processing programs. [file 1471-2180-5-50-S1.zip › AF 1 exp sequence files/SeqPlate 9/primer D forward/BGACA2D0017A.exp]

ID   BGACA2D0017A
EN   BGACA2D0017A
LN   BGACA2D0017A.ztr
LT   ZTR
AQ   43.480000
AV   4 4 4 4 4 4 4 18 19 19 19 18 17 17 20 20 26 33 39 39 40 40 38 
AV        37 36 33 36 38 38 37 37 36 37 37 38 37 38 41 42 42 43 42 
AV        41 40 41 41 41 41 41 41 41 40 40 38 38 38 39 40 41 41 41 
AV        41 41 42 42 43 44 43 45 45 45 45 45 45 44 45 44 44 44 44 
AV        44 44 45 45 44 44 44 45 45 46 46 46 45 45 45 45 45 45 45 
AV        45 45 45 44 44 44 43 43 43 42 42 42 42 42 42 42 42 42 42 
AV        42 42 43 43 44 45 45 45 45 45 45 46 45 45 45 45 45 45 45 
AV        44 44 44 44 44 43 43 44 44 44 44 45 44 44 44 45 45 45 45 
AV        45 45 45 45 45 45 45 44 44 44 44 44 43 43 43 43 43 43 43 
AV        43 43 43 44 44 43 43 43 42 43 43 43 43 41 42 41 41 41 41 
AV        41 42 42 42 42 41 40 40 40 42 42 42 42 42 41 40 39 39 38 
AV        37 38 37 37 37 37 37 36 36 36 38 40 39 39 39 41 39 40 40 
AV        40 39 39 39 37 36 36 33 33 34 34 34 37 37 37 37 38 39 39 
AV        42 43 42 43 43 43 43 43 42 42 42 42 41 41 40 40 39 40 40 
AV        41 40 40 40 39 40 39 37 38 38 39 38 38 37 37 37 37 37 36 
AV        37 38 38 40 39 39 38 39 39 41 41 41 41 40 41 40 40 41 41 
AV        41 40 41 40 39 38 37 37 37 38 38 39 38 38 37 37 38 38 39 
AV        40 40 40 39 40 40 37 36 31 32 30 30 31 29 29 26 26 26 29 
AV        27 26 29 29 33 33 36 33 33 33 31 32 32 31 30 29 27 23 24 
AV        25 23 22 24 22 23 24 24 23 25 25 26 27 33 33 31 33 34 34 
AV        30 29 29 26 27 23 22 4 23 22 20 21 21 21 19 23 24 24 29 
AV        29 33 33 32 30 26 29 25 24 24 27 25 25 26 25 24 20 19 20 
AV        19 22 22 24 24 19 20 21 21 20 19 20 4 26 26 29 27 27 26 
AV        27 33 32 33 33 32 34 32 29 27 27 30 29 27 29 29 30 30 23 
AV        24 22 22 22 23 22 4 19 20 19 19 20 20 19 22 22 24 24 25 
AV        27 29 30 31 29 31 25 27 27 29 30 27 29 26 26 26 22 24 21 
AV        22 19 23 22 22 22 22 23 20 21 21 21 23 23 27 25 29 27 25 
AV        22 21 19 20 22 23 22 22 22 20 20 22 21 21 22 22 23 24 23 
AV        21 22 23 22 21 23 23 21 22 22 18 19 19 19 16 18 17 17 17 
AV        16 16 17 17 17 19 23 27 25 23 24 24 25 27 27 31 29 29 31 
AV        29 25 23 23 22 24 27 27 27 25 25 23 22 21 20 22 24 20 21 
AV        22 19 18 16 15 16 15 15 16 15 15 15 13 16 14 11 13 12 14 
AV        15 15 15 16 15 16 15 13 14 14 15 19 19 19 20 20 18 19 16 
AV        14 15 15 15 15 15 16 14 13 14 14 14 14 13 13 16 16 17 17 
AV        16 14 14 15 15 14 13 12 12 12 15 12 13 15 12 13 12 12 11 
AV        12 13 12 11 11 11 10 11 10 9 11 11 12 11 12 11 10 11 11 
AV        11 11 13 11 11 12 12 11 10 11 11 11 11 11 11 10 10 10 11 
AV        10 10 10 10 11 12 12 12 14 12 14 15 12 11 10 11 12 10 11 
AV        11 10 10 11 10 11 11 11 11 12 12 12 11 12 10 10 11 10 10 
AV        11 11 12 11 11 11 11 10 12 12 13 13 12 14 15 15 12 12 4 
AV        4 4 4 4 4 4 4 
SQ   
     CGGGCCCATT AATGATTTTA TTTTGACTGA TAGTGACCTG TTCGTTGCAC AAATTGATGA
     GCAATGCTTT TTTATAATGC CAACTTTGTA CAAAAAAGCA GGCTTCGAAG GAGATAGAAC
     CATGAAATGG TTGAAACGCC TGACGGTCAT TGTCGGGACT TTTTACCGCT ATCGGCTGGC
     AGGTCTGTGC GTTTCGCTGA TGGGTAGCGG TTGGATATGC GCTCTGCTGA AAATGATGCC
     GCAGTCGTCC AAATTGAAAA ACGAACCGCC TGCCGTCCGT CTGCGCCTTG CCTTGGAAAG
     CCTGGGGCCG ATTTTCATCA AGTTCGGGCA GGTTTTGTCC ACACGCCTCG ATTTGATTCC
     GCACGATTAC GCCGTCGAAC TGGCAAAGCT GNCAGACAAA GTGCCGCCTT TTGACGCGCG
     GCTTTCGCGT GAACNAATCG AAAAATCGCT GGGTCAGCCC ATCGAANAGC TGTATGCGGA
     ATTTGAAACC GAGCCCGTCG CCAGCGCGTC CAACGCCCAA GTACACAAAG CCCGCCTGCA
     TTCGGGCGAA CGAGTGGCGG TCAAAGTTTT GCGCCCCAAC CTCTTGGCCC TTATCGAACA
     AGACTTGTCG CTGACGCGTT TCGGCGCGGC TTGGGTCGGA CGCTTGGTTT CAGAACGGCA
     GCGTCTGAGC CGCGCGAAGT GGTGGCGGAG TCGACAAATA CCTGGCCGAC GAATTGGATT
     TGATGCGCGA AGCCGCCCAT GCAGGGACAC TCGGGCGCAA TTTCCAAACA N
//
QL   14
QR   392
