# Supplementary material for: Expression capable library for studies of Neisseria gonorrhoeae, version 1.0
Source: BMC Microbiol. 2005 Sep 1;5:50. doi: 10.1186/1471-2180-5-50 (PMC1236931; doi:10.1186/1471-2180-5-50)
Supplement: Additional File 1 — Zipped file which includes all of the sequencing data as .exp files generated from binary data using PREGAP4. These .exp files contain all of the sequences with quality cutoffs included and can be opened with word processing programs. [file 1471-2180-5-50-S1.zip › AF 1 exp sequence files/SeqPlate 9/primer D forward/BGACA2D0018A.exp]

ID   BGACA2D0018A
EN   BGACA2D0018A
LN   BGACA2D0018A.ztr
LT   ZTR
AQ   44.680000
AV   46 46 46 46 46 46 46 22 19 19 22 24 29 33 36 36 34 33 32 34 37 
AV        38 40 43 42 43 42 37 36 34 32 33 34 34 33 32 32 32 32 34 
AV        33 34 41 42 43 43 44 42 41 43 43 43 43 43 43 43 41 40 38 
AV        38 38 38 40 40 39 39 40 40 40 41 41 42 43 45 45 45 45 44 
AV        44 44 44 44 44 44 43 43 44 44 44 43 44 44 45 45 45 45 45 
AV        45 45 45 45 45 45 46 46 46 46 45 45 45 45 45 45 45 44 44 
AV        44 44 44 44 44 44 44 44 44 45 45 45 45 45 45 46 46 46 46 
AV        46 46 46 46 46 45 46 46 46 45 45 45 45 45 45 45 45 45 45 
AV        45 45 45 45 45 45 45 45 45 45 45 45 45 45 44 45 44 45 45 
AV        45 45 45 45 45 45 45 45 45 45 45 45 45 44 43 43 43 43 42 
AV        43 42 43 42 42 42 41 42 41 42 43 43 42 42 41 41 41 40 40 
AV        41 41 41 40 41 40 40 40 40 39 41 41 41 43 41 41 40 40 41 
AV        40 40 41 41 40 42 41 41 41 41 43 43 43 43 43 43 43 42 41 
AV        42 42 41 41 41 41 41 41 41 41 41 41 42 42 41 41 39 40 40 
AV        40 40 39 39 39 38 39 38 39 38 39 39 41 41 41 40 41 41 41 
AV        41 42 41 41 41 42 42 40 39 38 38 39 38 39 38 39 39 39 40 
AV        39 36 36 37 36 36 37 37 37 37 37 37 34 34 33 33 37 37 39 
AV        40 40 40 41 39 39 39 38 39 39 39 39 39 38 37 33 34 33 31 
AV        33 33 33 33 33 34 36 34 34 36 36 38 37 38 39 39 39 39 39 
AV        40 40 40 41 41 40 40 41 40 41 39 39 36 36 34 33 32 32 25 
AV        26 24 25 25 25 25 26 25 26 26 26 27 27 27 33 31 33 32 32 
AV        32 32 32 32 32 33 34 33 33 32 33 36 34 36 32 32 30 31 31 
AV        31 32 32 32 31 30 29 29 29 30 34 32 33 33 31 32 30 29 29 
AV        30 31 30 29 30 27 25 27 29 27 29 29 29 26 27 24 22 22 22 
AV        21 22 22 22 19 19 19 19 20 22 22 24 22 25 25 26 26 25 26 
AV        30 30 30 29 29 27 29 29 26 26 27 27 29 27 29 31 31 30 32 
AV        31 33 32 31 37 36 34 33 33 34 30 30 30 30 29 30 30 30 30 
AV        30 30 25 25 24 24 27 25 23 19 20 20 18 19 19 18 18 18 19 
AV        21 21 19 21 19 19 19 19 19 18 18 19 19 22 19 17 18 17 14 
AV        17 20 19 19 21 22 21 21 20 19 22 21 19 17 20 18 17 18 17 
AV        13 14 15 14 15 15 15 16 17 20 20 22 23 22 24 31 29 27 31 
AV        33 33 33 33 30 30 31 30 27 24 23 23 25 20 20 17 15 15 14 
AV        16 4 14 12 12 13 12 11 11 12 12 14 14 13 14 14 16 16 17 
AV        18 17 17 17 17 19 17 17 18 17 16 16 14 13 14 13 13 12 14 
AV        14 14 14 13 12 14 13 12 14 16 13 14 14 15 16 14 13 14 14 
AV        13 12 12 13 13 12 14 13 15 15 14 14 14 15 17 17 15 16 16 
AV        16 16 14 16 15 12 12 13 12 11 11 12 14 14 15 14 13 13 14 
AV        15 17 17 17 15 17 19 17 15 14 14 14 15 16 15 15 13 14 14 
AV        16 16 15 16 18 19 18 19 16 17 18 15 17 19 16 14 13 12 12 
AV        12 12 14 12 14 12 12 12 11 10 11 11 11 13 12 11 10 9 9 
AV        9 10 10 10 10 10 10 4 11 11 11 11 11 11 11 
SQ   
     CCTACTGGGC CCAATAATGA TTTTATTTTG ACTGATAGTG ACCTGTTCGT TGCACAAATT
     GATGAGCAAT GCTTTTTTAT AATGCCAACT TTGTACAAAA AAGCAGGCTT CGAAGGAGAT
     AGAACCATGA ATCCGCTTTT TACCCAAGAA CGCAGGATTT TCCATAAGAA ATTATTGGAT
     GGCAATATTC TTGCAACCAA CAATAGAGGC GTAGTCAGCA ATGCGGATGG GAGCAATACC
     CGAAGTTTCA ATATAGCCAA GGGGATTGCC GACTTACTGC ATTCGGAAAC GGTTTCGGAA
     AGATTACCCG GTCAGACATC GGGAAATGCT TTTGAAGCAA TATGCAGTGA GTTTGTCCAA
     TCTGCTTTTG AAAAATTGCA GCATATCAGA CCCGGCGACT GGAATGTTAA GCAGGTCGGT
     TCTCGCAACC GTCTGGAAAT CGCACGTTAT CAGCAATACG CACATCTGAC AGCCTTAGCC
     AAGGCTGCCG AAGAAAACCC CGAATTGGCT GCCGCCTTGG GCAGTGATTA CACCATTACT
     CCCGATATTA TCGTTACCAG AAATTTGATT GCAGATGCAG AAATCACCGT AATGAATTTT
     TAGTTGATGA ANATATTGCC ACATATGCCA GTTTGCGTGC GGGTATGGCA ATATGCCGCT
     GCTCCACGCC AGTATCTCTT GTAAATGGAC GATTCGCAGC GACGGGGCTC CAAATGCCCG
     TTCTGAGGGA TGAATTTGGT TAGAACCAGA AAAGGCAGAC TGCCCCACAT TGTTGTC
//
QL   1
QR   9
