# Supplementary material for: Expression capable library for studies of Neisseria gonorrhoeae, version 1.0
Source: BMC Microbiol. 2005 Sep 1;5:50. doi: 10.1186/1471-2180-5-50 (PMC1236931; doi:10.1186/1471-2180-5-50)
Supplement: Additional File 1 — Zipped file which includes all of the sequencing data as .exp files generated from binary data using PREGAP4. These .exp files contain all of the sequences with quality cutoffs included and can be opened with word processing programs. [file 1471-2180-5-50-S1.zip › AF 1 exp sequence files/SeqPlate 9/primer D forward/BGACA2D0019A.exp]

ID   BGACA2D0019A
EN   BGACA2D0019A
LN   BGACA2D0019A.ztr
LT   ZTR
AQ   43.630000
AV   42 42 42 42 42 42 42 17 16 16 18 19 22 27 29 29 27 25 25 32 33 
AV        33 38 41 38 39 38 38 38 37 36 36 39 39 38 38 37 38 38 41 
AV        41 41 42 43 43 44 44 42 42 43 43 43 43 43 42 42 42 42 40 
AV        40 39 39 41 42 41 41 41 42 42 43 43 43 43 44 44 45 45 44 
AV        44 44 44 44 44 44 44 44 44 44 44 44 44 44 45 45 45 45 45 
AV        45 45 45 45 45 45 45 45 45 45 44 44 44 43 43 43 42 42 42 
AV        42 42 42 43 43 42 43 42 43 44 44 45 45 45 45 45 45 44 45 
AV        45 45 44 44 43 44 43 43 43 43 42 43 43 44 43 43 44 44 44 
AV        44 44 44 44 44 44 44 44 44 44 45 45 44 44 45 44 44 45 45 
AV        45 45 44 44 44 44 43 43 44 44 44 44 43 43 43 43 42 42 42 
AV        42 42 43 43 43 42 42 41 41 41 41 42 43 43 43 43 43 42 42 
AV        42 42 43 43 43 43 43 42 42 42 42 42 42 42 41 40 40 41 41 
AV        40 40 39 39 39 39 40 39 39 39 40 41 41 40 40 41 41 41 41 
AV        41 40 40 40 39 39 39 39 39 40 40 40 40 40 40 41 42 42 43 
AV        43 43 42 42 42 42 42 41 42 42 38 38 38 37 36 34 36 33 34 
AV        33 33 33 33 33 34 37 37 38 37 38 39 39 41 40 42 42 41 41 
AV        40 40 40 39 39 39 39 38 36 36 34 31 31 32 32 32 31 31 32 
AV        32 31 32 32 34 34 34 38 37 37 34 37 37 37 36 36 37 37 37 
AV        36 36 36 33 34 32 31 32 30 29 30 30 29 29 29 29 27 27 26 
AV        25 25 26 26 26 25 25 22 22 22 21 22 22 22 24 25 24 25 25 
AV        23 25 25 26 23 24 24 23 23 23 23 22 22 21 21 23 23 24 24 
AV        22 22 24 22 21 21 21 22 21 22 21 19 19 17 17 19 19 18 19 
AV        20 20 17 17 18 20 20 19 18 20 21 22 21 22 22 20 21 23 19 
AV        19 16 16 17 21 21 20 19 20 20 21 21 20 17 22 19 22 23 22 
AV        22 18 18 17 17 18 15 16 16 17 16 15 15 15 14 14 17 17 18 
AV        14 12 14 14 12 12 13 14 14 13 13 12 11 11 10 11 12 12 12 
AV        15 14 14 16 15 14 16 15 16 16 19 19 19 19 18 17 18 18 17 
AV        19 20 18 17 18 16 14 14 15 15 16 14 14 12 13 13 12 12 14 
AV        13 14 15 14 14 14 13 15 14 14 12 10 11 11 11 12 11 11 12 
AV        12 12 13 13 13 15 17 17 16 16 13 14 15 13 13 13 12 12 12 
AV        13 12 12 15 17 16 19 18 17 19 19 17 15 15 15 15 17 18 15 
AV        15 13 13 11 11 11 10 11 12 12 11 10 10 9 10 10 10 9 10 
AV        11 11 11 11 11 10 10 10 10 9 9 9 9 10 10 10 9 10 9 10 9 
AV        10 11 10 10 9 9 10 11 11 11 11 10 12 10 12 11 11 11 13 
AV        15 14 14 12 12 11 11 11 10 10 10 10 10 9 10 9 9 9 9 9 9 
AV        9 9 9 9 9 10 10 10 10 10 9 9 9 10 10 10 10 10 10 10 9 10 
AV        10 10 11 12 11 10 10 10 10 11 10 10 10 9 10 10 9 9 9 10 
AV        10 10 9 9 9 9 9 9 9 9 9 9 10 10 10 10 11 12 13 12 12 12 
AV        12 15 15 14 12 10 9 9 9 8 8 8 8 8 9 9 8 8 8 9 9 4 8 8 8 
AV        8 8 8 4 
SQ   
     CCTACCGGGC CAAATAATGA TTTTATTTTG ACTGATAGTG ACCTGTTCGT TGCACAAATT
     GATGAGCAAT GCTTTTTTAT AATGCCAACT TTGTACAAAA AAGCAGGCTT CGAAGGAGAT
     AGAACCATCC TGTTCGGACT CTACGCCTCA CGCGTCGCCA TGGTGCTGAT TTACATCTTC
     TCACCCAAAA CCGACCTCAA CTTTTACATT TTCGCCGCCG CACTCGGATT CACATGGCTC
     GCCACCGTCG CCCCGACCGC CGCCGTTACC GGCAAACTCT TCGGCACGCG CTACCTCGCC
     ACCCTGTTCG GACTGGTGAT GCTCACCCAC CAAATCGGCG GATTCCTCGG CTCGTACATC
     GGCGGCATCG TGATTACACA ATTCGGTGAC TACGGCTGGA TGTGGTACGC CGATGCCGTA
     CTCGCCGGCA CGGCAGCCCT GCTTGTCCTG CCCGTCCGCG AACCCCTAAC CGCCGCATGA
     CCCAGCTTCC TTGTACAAGT TGGCATTATA AAAAAGCATT GCTTACCAAT TTGCTGCACC
     GAACAGGTCC ACATCAGCCA AAATAAACCC ATTATTTGCC ATCCCGCTGA TATCCCCCAT
     ACTGAGCCCC ATTACATGGC CCCACCCGTT CCCTGCCACC TCGGGCCCGG GCCTCAAATC
     TCTGATGTTC TTGGCCCAGA TAAAACTCCC CTCTGGAACA TAAACTTGCC GGCCTACTAA
     CCGAACAAAA GGGGGGTTTG GACCATACCA GCGGGAACGT CCGN
//
QL   12
QR   413
