# Supplementary material for: Expression capable library for studies of Neisseria gonorrhoeae, version 1.0
Source: BMC Microbiol. 2005 Sep 1;5:50. doi: 10.1186/1471-2180-5-50 (PMC1236931; doi:10.1186/1471-2180-5-50)
Supplement: Additional File 1 — Zipped file which includes all of the sequencing data as .exp files generated from binary data using PREGAP4. These .exp files contain all of the sequences with quality cutoffs included and can be opened with word processing programs. [file 1471-2180-5-50-S1.zip › AF 1 exp sequence files/SeqPlate 9/primer D forward/BGACA2D0020A.exp]

ID   BGACA2D0020A
EN   BGACA2D0020A
LN   BGACA2D0020A.ztr
LT   ZTR
AQ   43.610000
AV   43 43 43 43 43 43 43 21 21 17 18 22 26 29 30 30 29 27 27 30 31 
AV        32 34 36 41 42 38 37 37 34 33 34 37 37 34 34 34 34 34 36 
AV        36 39 41 42 43 43 43 42 40 41 40 41 41 40 38 38 34 33 32 
AV        32 32 32 34 36 36 36 36 36 37 39 39 42 43 44 44 44 45 43 
AV        43 43 43 43 43 43 43 43 43 43 44 43 43 43 44 44 45 45 45 
AV        45 44 44 44 44 44 44 44 45 45 45 45 45 44 44 44 43 43 43 
AV        43 43 43 43 43 43 43 42 42 42 42 43 44 44 44 44 44 44 44 
AV        44 44 44 45 45 45 45 45 45 45 44 44 44 43 44 44 43 43 43 
AV        43 43 43 43 43 43 44 44 44 45 44 45 45 45 45 45 45 45 45 
AV        45 45 45 45 45 45 45 45 45 44 44 44 43 43 43 42 42 42 43 
AV        41 41 39 39 39 41 41 41 41 41 41 40 40 39 39 42 42 43 43 
AV        42 42 42 42 43 42 43 43 43 43 42 42 42 43 42 42 41 41 40 
AV        40 41 41 41 41 41 41 41 40 40 41 41 41 42 41 40 40 40 39 
AV        39 40 40 40 40 39 38 38 39 38 39 40 39 38 38 38 38 38 38 
AV        39 40 40 40 40 40 39 40 41 42 43 43 43 41 41 41 41 42 41 
AV        42 42 42 41 41 41 41 41 41 42 41 41 41 40 40 40 40 40 39 
AV        38 39 38 36 37 33 36 36 33 34 34 34 33 33 36 36 34 36 37 
AV        36 39 38 37 38 37 37 37 37 36 34 34 36 36 37 36 33 34 34 
AV        33 34 34 33 33 34 33 34 33 32 31 32 32 32 32 33 32 33 34 
AV        34 34 36 36 36 36 36 36 37 37 33 33 33 33 31 30 24 25 25 
AV        25 25 25 25 23 23 26 26 26 27 25 26 30 29 29 30 26 26 27 
AV        27 29 29 25 22 21 19 19 19 18 17 17 19 19 18 18 18 17 18 
AV        20 19 23 22 17 19 19 16 16 16 16 16 17 17 18 18 19 19 20 
AV        24 23 23 27 27 29 23 24 24 24 24 24 24 24 23 24 25 25 26 
AV        26 26 31 29 27 27 29 26 26 25 26 26 22 23 23 22 21 21 21 
AV        20 19 20 22 21 21 21 20 23 19 19 19 21 21 22 23 23 19 19 
AV        18 19 19 18 18 22 22 23 22 23 23 24 24 23 24 27 27 25 26 
AV        22 22 19 19 18 18 17 16 14 17 14 14 15 16 16 19 16 18 15 
AV        15 15 12 13 15 12 14 12 11 11 11 11 12 12 13 14 12 14 12 
AV        12 12 12 14 14 13 13 11 12 11 10 10 11 11 12 12 14 14 13 
AV        12 12 12 14 13 14 16 16 15 14 14 14 15 14 12 14 13 13 13 
AV        14 13 14 15 14 15 15 14 14 16 19 17 19 21 17 16 19 18 17 
AV        18 15 16 17 17 15 15 16 15 13 15 13 14 12 13 13 15 15 14 
AV        12 12 12 13 12 13 14 16 13 14 15 16 15 16 14 17 19 18 17 
AV        19 20 19 16 18 18 16 16 17 16 17 16 17 16 16 16 16 16 17 
AV        19 16 16 16 16 14 15 14 12 12 11 11 11 12 11 11 12 12 12 
AV        12 12 12 12 15 14 16 16 14 15 16 13 14 16 13 11 13 13 13 
AV        12 14 13 11 13 12 12 14 12 10 11 13 13 14 14 14 11 10 11 
AV        10 11 10 9 10 10 9 9 8 8 8 8 8 9 9 9 9 9 9 9 9 10 10 10 
AV        10 10 10 12 10 10 10 10 10 10 11 10 9 9 9 9 4 36 36 36 
AV        36 36 36 36 
SQ   
     CCTACTGGGC CCAATACTGA TTTTATTTTG ACTGTTAGTG ACCTGTTCGT TGCACAAATT
     GATGAGCAAT GCTTTTTTAT AATGCCAACT TTGTACAAAA AAGCAGGCTT CGAAGGAGAT
     AGAACCATGC TCAAAATAAC CATAATTGCG GCGTGTGCGG AAAACCTGTG CATCGGGGCG
     GGCAATGCTA TGCCTTGGCA CATCCCCGAA GATTTCGCAT TTTTCAAAGC CTATACCTTG
     GGCAAACCCG TCATTATGGG GCGGAAAACG TGGGAATCCC TGCCCGTCAA ACCCCTGCCC
     GGACGGAGGA ACATCGTCAT CAGCCGGCAG GCGGATTATT GCGCGGCAGG CGCGGAAACG
     GTGGCAAGTT TGGAGGTGGC ATTGGCATTG TGCGCCGGCG CGGAAGAAGC CGTCATTATG
     GGCGGCGCGC AGATATACGG ACAAGCGATG CCATTAGCGA CCGATTTGCG GATAACCGAA
     GTGGATTTGT CTGTGGAAGG AGATGCATTT TTCCCAGAAA TAGACCGGAC GCATTGGAGA
     GAAGCAGAGC GGACGGACCG CGTGTCACCA CCAAAGGCGC TGCATATACT TCGTGCATTA
     CCTCAGGGAT AAGACCAGCT TTCTTGTCAA AGTTGGATTT ATAAGAAAGC ATTGCTTATC
     ATTTGTTGCA ACGAACAGGT CCATATCATC CAAATAAAAT CATTATTGGC CTCCCCCTGA
     TATCCCTATC GTGACCCTAT TACATGGCCT AACTGTTTCT CGCAGCCCGG CC
//
QL   11
QR   408
