# Supplementary material for: Expression capable library for studies of Neisseria gonorrhoeae, version 1.0
Source: BMC Microbiol. 2005 Sep 1;5:50. doi: 10.1186/1471-2180-5-50 (PMC1236931; doi:10.1186/1471-2180-5-50)
Supplement: Additional File 1 — Zipped file which includes all of the sequencing data as .exp files generated from binary data using PREGAP4. These .exp files contain all of the sequences with quality cutoffs included and can be opened with word processing programs. [file 1471-2180-5-50-S1.zip › AF 1 exp sequence files/SeqPlate 9/primer D forward/BGACA2D0021A.exp]

ID   BGACA2D0021A
EN   BGACA2D0021A
LN   BGACA2D0021A.ztr
LT   ZTR
AQ   42.830000
AV   41 41 41 41 41 41 41 11 12 12 13 14 16 15 13 11 11 12 11 11 4 
AV        16 4 15 14 4 11 11 13 15 18 17 4 22 22 22 24 24 30 33 41 
AV        43 44 43 41 40 41 41 41 41 41 39 39 34 32 30 31 31 32 34 
AV        36 36 36 36 36 37 39 39 43 45 45 45 45 45 45 45 44 44 44 
AV        44 44 44 44 44 45 45 45 45 45 45 45 45 45 45 45 45 45 45 
AV        45 45 45 45 45 44 44 44 44 43 43 43 44 43 43 43 43 43 43 
AV        43 43 43 43 43 45 44 45 45 45 45 45 45 45 45 45 44 44 44 
AV        44 44 44 43 43 42 42 42 41 42 42 42 43 43 42 43 43 43 44 
AV        44 45 45 45 45 45 45 45 45 45 45 45 45 45 45 43 43 43 43 
AV        43 41 41 41 41 41 41 40 41 41 40 40 40 40 39 39 40 40 40 
AV        39 39 39 39 39 39 39 41 41 40 40 40 40 40 40 38 38 36 36 
AV        34 33 33 34 33 33 32 32 30 29 27 30 30 31 32 31 32 32 30 
AV        29 30 27 27 31 32 32 30 31 31 31 32 32 31 32 32 31 34 33 
AV        32 29 29 23 22 22 21 20 19 20 20 21 21 17 18 19 20 20 23 
AV        22 22 22 22 22 22 21 21 19 23 22 22 23 22 22 26 26 29 29 
AV        29 27 25 25 23 22 22 22 22 24 23 20 19 17 17 19 18 18 17 
AV        19 18 17 17 14 14 14 16 15 13 12 11 11 11 11 12 11 12 13 
AV        15 14 12 13 14 14 16 14 12 12 12 12 12 12 12 12 13 14 13 
AV        12 14 14 16 17 16 16 18 17 16 15 14 13 13 14 13 11 11 11 
AV        12 11 11 11 10 10 11 11 11 11 10 10 11 12 11 11 12 11 11 
AV        11 12 11 11 10 11 12 12 11 10 10 11 11 12 13 13 12 14 13 
AV        13 12 12 11 11 11 11 10 10 9 9 9 10 9 9 9 9 9 9 9 10 11 
AV        11 10 12 11 11 11 10 11 11 12 11 11 9 9 9 8 9 9 8 9 8 9 
AV        9 8 9 9 9 9 10 10 11 12 12 14 13 12 11 11 13 11 12 14 13 
AV        12 12 11 9 9 9 9 9 9 9 8 9 8 8 8 8 8 8 9 9 9 9 9 8 8 9 
AV        8 8 8 9 9 9 9 10 9 9 9 9 10 9 9 9 10 10 9 9 9 9 9 9 10 
AV        10 10 10 10 10 9 10 9 10 10 9 9 9 9 9 9 9 9 8 8 8 8 8 8 
AV        8 8 8 8 8 8 8 8 8 8 8 8 8 8 8 8 8 8 9 9 9 9 9 9 9 10 9 
AV        9 9 10 11 11 13 12 12 11 11 10 11 10 9 9 9 9 9 9 9 9 9 
AV        9 9 9 9 9 9 9 9 9 8 8 8 8 8 8 8 8 8 8 9 9 9 10 10 11 11 
AV        11 12 12 12 14 13 13 11 11 11 11 10 11 11 11 11 10 10 10 
AV        10 10 10 10 11 10 9 9 9 8 8 8 8 8 8 8 8 8 8 8 8 8 8 8 8 
AV        9 9 8 9 9 9 9 10 10 10 10 10 10 9 9 9 9 8 8 8 8 8 8 8 8 
AV        9 9 9 10 10 10 11 11 11 11 10 9 10 10 10 10 10 10 9 9 10 
AV        10 10 10 10 11 10 10 10 10 10 9 10 10 10 10 9 9 9 9 10 
AV        10 10 9 9 10 10 10 11 11 11 10 11 10 10 10 9 9 9 9 9 9 
AV        8 8 8 8 8 8 8 8 8 8 8 4 14 14 14 14 14 14 14 
SQ   
     CTAGTCGGCC AACTATGATT NANTTNGACT GTNAGTGACC TGTTCGTTGC ACAAATTGAT
     TAGCAATGCT TTTTTATAAT GCCAACTTTG TACAAAAAAG CAGGCTTCGA AGGAGATAGA
     ACCATGCCGT CTGAAACGCC AAAGCCGAGC AGAGCCTAAA ATTGCCGATG TTGATGCATT
     GCGTCCGATT GATGCGTTGA TGATCGGTGT TGCCCAAGTG TTTGCACTGG TTCCGGGTAC
     GTCCCGTTCG GGCAGTACGG TTATGGGCGG CATTGGTGGA ATGAGACCCA GCTTTCTTGT
     ACAAAGTTGG CATTATAACA AAGTTTTGCT TATCAATTCG TTGCAACGAA CAGGTTCACT
     ATCAGTCCAA ATCAACTCTT TCTTTGCCCT CCTGCTGACT CCTCCTATAT GAGTCTCCAT
     TACCTGGCCA TACCTGTTTC CTGATCCCTT TGGCTCCTGT CTCAACCTCC CTGACGCTTC
     CTTGCCCAAT TACCAATTCT TCCCTCCTGC CTCACTCCCA TTGTCTGCTT CCTCCTCCCC
     TCCATTCTGT CGTGTTTGAT TCTCCTTCTC CCCTTCACTT TCTAGCTCCC GTTCAACTCT
     GTTCTCCATG CTTCTTTCCC CCCCCCCCCC TTCCCCCCCT ATCCTGCCCG CCCATCTCCG
     GCTACTCCCT CTCCTTTGCT TTGCACTCCC CCTCTCCCCA TTTGCTTCCC ACCCTGTCTT
     CCCTTCTTTC CCCTTCATTT TCCCCACTCA CTGCCTTTCT CTTCTTG
//
QL   33
QR   259
