# Supplementary material for: Expression capable library for studies of Neisseria gonorrhoeae, version 1.0
Source: BMC Microbiol. 2005 Sep 1;5:50. doi: 10.1186/1471-2180-5-50 (PMC1236931; doi:10.1186/1471-2180-5-50)
Supplement: Additional File 1 — Zipped file which includes all of the sequencing data as .exp files generated from binary data using PREGAP4. These .exp files contain all of the sequences with quality cutoffs included and can be opened with word processing programs. [file 1471-2180-5-50-S1.zip › AF 1 exp sequence files/SeqPlate 9/primer D forward/BGACA2D0022A.exp]

ID   BGACA2D0022A
EN   BGACA2D0022A
LN   BGACA2D0022A.ztr
LT   ZTR
AQ   43.510000
AV   50 50 50 50 50 50 50 22 20 20 22 25 29 33 36 36 34 33 33 34 37 
AV        38 40 43 42 42 42 38 38 36 34 34 37 37 34 34 34 34 36 36 
AV        37 37 41 42 43 44 44 42 41 42 42 42 42 42 42 41 41 40 38 
AV        39 39 39 41 42 41 41 42 42 42 42 43 43 43 44 44 44 45 44 
AV        44 44 44 44 44 44 44 44 44 45 45 44 45 45 45 45 46 46 46 
AV        46 45 45 45 45 45 46 45 45 45 45 45 45 45 45 44 44 43 44 
AV        44 44 44 45 44 44 44 44 44 45 45 45 44 44 44 44 44 44 44 
AV        44 44 44 44 44 44 44 45 45 45 45 45 45 45 45 45 45 45 44 
AV        44 44 43 43 43 43 43 43 42 42 42 43 43 43 43 43 43 43 43 
AV        43 43 42 43 42 42 42 41 41 41 42 41 41 42 42 41 42 42 41 
AV        42 42 41 42 43 42 42 44 43 43 42 42 42 43 43 43 43 43 43 
AV        44 44 44 43 43 44 44 44 44 43 42 41 42 42 42 41 41 41 41 
AV        40 39 39 40 40 40 42 40 40 39 40 40 40 37 37 37 37 38 38 
AV        38 37 37 39 39 39 38 38 38 41 41 43 42 42 42 41 41 40 40 
AV        40 40 41 40 40 40 40 40 40 39 38 39 39 39 39 39 38 37 38 
AV        38 37 37 37 33 33 36 34 36 37 36 38 38 39 39 38 39 38 38 
AV        42 43 43 43 43 43 43 43 43 42 42 42 42 42 42 42 41 40 41 
AV        41 41 41 40 40 40 40 40 41 42 42 42 43 43 43 43 42 41 42 
AV        41 40 40 40 38 37 37 34 34 34 33 33 33 34 33 32 34 36 34 
AV        36 37 34 32 31 32 32 33 33 33 33 36 33 33 33 31 30 30 34 
AV        36 33 33 33 32 33 33 33 36 36 36 36 37 37 36 36 39 39 38 
AV        37 37 37 36 36 34 36 34 34 37 36 37 36 33 33 32 31 31 33 
AV        31 32 30 31 31 31 32 32 32 34 34 36 38 37 36 36 34 36 37 
AV        37 37 36 36 32 30 30 30 29 30 30 31 31 32 32 33 31 31 31 
AV        33 32 32 30 32 32 30 31 31 31 29 26 27 24 24 23 24 24 22 
AV        22 21 22 19 19 19 18 19 18 20 20 17 19 19 21 22 20 19 4 
AV        19 19 20 20 22 19 18 22 22 22 22 21 22 22 24 23 20 20 19 
AV        19 21 22 23 22 22 24 25 22 22 24 23 26 26 24 25 23 22 22 
AV        22 20 17 17 17 16 17 15 15 16 17 17 17 18 19 18 17 19 18 
AV        22 22 21 26 25 23 23 19 20 19 17 19 17 17 19 16 15 15 15 
AV        15 16 15 15 15 16 16 15 17 16 16 17 17 15 15 15 15 14 17 
AV        17 18 17 17 16 16 13 14 14 14 13 12 13 15 15 14 13 14 13 
AV        16 16 19 19 21 25 26 32 30 29 26 27 24 22 25 19 19 19 19 
AV        16 15 14 12 12 12 13 12 15 13 13 16 16 13 13 13 14 14 15 
AV        13 12 12 13 13 14 15 15 14 14 12 14 13 14 15 17 18 19 18 
AV        17 18 17 15 17 18 21 22 19 19 17 15 14 15 15 14 14 12 14 
AV        14 15 12 12 13 13 14 14 13 13 11 11 12 11 10 11 11 13 14 
AV        15 13 14 15 14 14 16 15 12 14 16 13 13 11 11 10 11 11 11 
AV        14 14 12 14 14 12 12 14 13 16 14 17 17 15 14 13 13 15 14 
AV        14 14 13 11 11 10 10 10 10 10 11 11 12 12 12 14 17 19 18 
AV        16 15 17 17 17 15 14 14 13 13 4 39 39 39 39 39 39 39 
SQ   
     CCTACTGGGC CCAATAATGA TTTTATTTTG ACTGATAGTG ACCTGTTCGT TGCACAAATT
     GATGAGCAAT GCTTTTTTAT AATGCCAACT TTGTACAAAA AAGCAGGCTT CGAAGGAGAT
     AGAAACCATG AACCACACTC CTATCCACCC CAAACTCGCC GAAATCACCG GGCGCATTAT
     CGAACGCAGC CGTCCGACGC GTGAAAAATA TCTGGCGAAA ATCCGCAGTG CCAAACAGAT
     GGGACGCTTA GAGCGCAACC AGCTCGGCTG CAGCAATTTG GCGCACGGCT ATGCCGCCAT
     GCCCAAAAGC ATCAAAATCG AAATGCTTCA GGAAACCGTC CCCAACTTAG GCATCATCAC
     TGCCTACAAC GACATGGTTT CCGCACACCA GCCGTTTAAA GACTTCCCTG ACCAAATCAA
     AGACGAAGCA CAAAAAAACG GCGCGACCGC ACAAGTCGCC GGCGGCACGC CTGCCATGTG
     CGACGGCATC ACGCANGGCT ACGCCGGCAT GGAATTGTCA CTGTTTTCCC GCGACGTGAT
     TGCGATGAGT ACCGCCGTCG GGCTGTCGCA CCAAATGTTT GAGGGCAGCC TGTTTATGGG
     CGTGTGCGAC AAAATCGTTC CGGGTCTGAT GATAGGTGCG CTTTCGTTCG GTCATATTCC
     GGGTTCTTCG TTCCGGCGGG CCGATGTCCA GCGGCATTCG GCATAATAAA AAAGCCTGTC
     ACCGCTACTT TTCGCGGAAG GCAAGTCGGA CGCCACGAAT TTTTGAAAGC CAAATGGGTT
//
QL   1
QR   481
