# Supplementary material for: Expression capable library for studies of Neisseria gonorrhoeae, version 1.0
Source: BMC Microbiol. 2005 Sep 1;5:50. doi: 10.1186/1471-2180-5-50 (PMC1236931; doi:10.1186/1471-2180-5-50)
Supplement: Additional File 1 — Zipped file which includes all of the sequencing data as .exp files generated from binary data using PREGAP4. These .exp files contain all of the sequences with quality cutoffs included and can be opened with word processing programs. [file 1471-2180-5-50-S1.zip › AF 1 exp sequence files/SeqPlate 9/primer D forward/BGACA2D0023A.exp]

ID   BGACA2D0023A
EN   BGACA2D0023A
LN   BGACA2D0023A.ztr
LT   ZTR
AQ   40.750000
AV   45 45 45 45 45 45 45 13 12 12 14 15 17 21 21 4 19 19 25 25 25 
AV        31 31 38 39 39 39 39 38 39 41 42 40 40 40 40 41 42 42 41 
AV        42 43 43 44 44 42 42 43 43 43 43 42 42 42 43 43 41 42 41 
AV        42 43 44 43 43 44 44 44 45 45 44 44 44 44 44 45 44 44 44 
AV        44 44 44 44 44 44 44 44 45 45 45 45 45 45 46 46 46 45 45 
AV        45 45 45 46 46 45 45 45 45 45 45 45 45 44 44 44 44 44 44 
AV        44 44 44 43 43 42 42 43 42 43 43 43 42 42 42 42 41 41 41 
AV        41 40 39 39 39 38 37 37 38 38 37 37 39 39 39 39 40 40 40 
AV        41 43 42 42 42 42 43 43 43 43 43 43 43 43 41 41 41 42 42 
AV        41 41 41 41 38 38 38 38 38 38 40 40 38 38 37 37 34 33 33 
AV        36 36 36 36 36 37 37 37 39 39 40 39 41 42 40 41 40 39 39 
AV        39 39 39 38 38 38 37 38 38 37 38 37 37 37 36 37 37 36 36 
AV        36 36 37 37 37 38 39 40 39 39 40 40 40 40 40 40 38 36 36 
AV        37 36 36 36 36 36 34 34 33 33 33 34 37 39 39 39 39 40 39 
AV        38 37 37 38 40 38 38 36 33 33 33 34 32 30 31 32 33 33 32 
AV        32 34 33 36 37 37 36 34 36 37 37 36 34 33 33 33 33 33 33 
AV        33 32 32 31 31 30 29 29 31 31 32 30 31 31 32 30 30 31 32 
AV        31 32 32 33 33 33 32 33 31 30 30 32 29 30 30 30 30 27 25 
AV        25 24 24 24 24 24 23 22 24 24 23 23 25 24 23 23 24 24 24 
AV        25 26 26 25 26 26 26 27 27 29 31 29 31 32 32 31 30 30 31 
AV        29 31 30 30 29 30 31 32 31 32 31 31 32 30 27 24 24 26 23 
AV        22 22 22 22 22 22 23 22 22 22 25 27 27 27 27 27 27 27 27 
AV        25 25 23 25 26 27 25 24 24 24 26 27 29 26 27 26 26 27 25 
AV        25 23 26 30 30 29 30 29 24 26 26 26 25 26 27 22 23 24 23 
AV        21 20 17 17 19 19 17 19 19 18 17 21 20 18 19 22 21 24 24 
AV        23 22 23 21 21 21 22 22 21 19 17 17 18 18 19 19 19 19 20 
AV        19 19 18 16 15 17 17 18 18 16 16 17 17 17 17 17 15 13 15 
AV        18 15 14 14 14 15 15 16 13 13 14 14 15 17 17 16 19 19 17 
AV        16 17 16 16 21 19 17 17 15 15 15 14 15 13 15 15 15 14 14 
AV        13 15 13 12 14 12 12 14 11 11 11 11 10 10 9 9 9 9 10 10 
AV        10 10 10 11 13 13 14 14 13 12 14 13 13 13 13 14 15 14 12 
AV        11 11 10 11 12 14 13 16 17 18 17 15 14 14 17 20 19 17 17 
AV        15 13 11 11 9 10 9 9 9 9 9 8 8 8 8 8 9 9 9 10 10 11 10 
AV        11 11 10 11 10 10 11 11 10 10 10 10 9 9 9 9 9 9 9 9 9 9 
AV        9 10 9 9 9 9 9 10 11 11 11 10 10 11 11 11 11 11 11 11 11 
AV        12 10 10 10 10 10 10 10 10 9 9 9 9 10 9 9 9 10 9 9 10 10 
AV        9 9 10 11 11 11 10 10 10 10 10 12 12 12 12 12 12 12 11 
AV        11 11 12 13 13 12 11 9 9 8 9 10 10 9 9 10 9 9 9 9 9 9 9 
AV        9 10 9 9 8 8 8 8 9 8 8 9 9 9 9 9 9 9 9 9 8 9 4 17 17 17 
AV        17 17 17 17 
SQ   
     CTAGTCGGCC TAATANTGAT TTATTTTGAC TGATAGTGAC CTGTTCGTTG CACAAATTGA
     TGAGCAATGC TTTTTTATAA TGCCAACTTT GTACAAAAAA GCAGGCTTCG AAGGAGATAG
     AACCATGCGT CAGGCATTAG AAAGTGCACA CCGAGGTTGG GGACAATCCA TCATCATCGG
     CGTAGCGGAT GCAGGACAAG AAATTTCAAC GCGTCCGTTC CAATCGGTAA CAGGCCGTGT
     TTGGAAAGGC TCGGCATTTG GTGGTGTTAA AGGCCGCTCC GAGCTTCCGA AAATGGTGGA
     GGATTCAATG AAAGGCGATA TCCAATTAGA ACCATTTGTG ACCCATGCAA TGACCCTTGA
     TCAAATCAAT GAAGCCTTTG AGTTAATGCA CGAAGGTAAA TCGATCCGCG CTGTTATTCA
     TTACTAAGAC CCAGCTTTCT TGTACAAAGT TGGCATTATA AGAAAGCATT GCTTATCAAT
     TTGTTGCAAC GAACAGGTCA CTATCAGTCA AAATAAAATC ATTATTTGCC ATCCAGCTGA
     TATCCCCTAT AGTGAGTCGT ATAACATGCT CATAACTGTT TCCTGGCAGC TCTGGCCCTT
     GTCTCAAAAT CTCTGATGCT TCATCGCACA ATATAAAAAT ATACCATCAT GGACAATCAA
     CACTGTCTGC TTACATAAAC ATTAATACAG CGGCTGTTAT GAGCCATATC CACCGGAAAA
     CGTCCAGGCC TCGATTTAAA TCCACCAGGG ATCCGGAATT ATATGGTAAA A
//
QL   18
QR   461
