# Supplementary material for: Expression capable library for studies of Neisseria gonorrhoeae, version 1.0
Source: BMC Microbiol. 2005 Sep 1;5:50. doi: 10.1186/1471-2180-5-50 (PMC1236931; doi:10.1186/1471-2180-5-50)
Supplement: Additional File 1 — Zipped file which includes all of the sequencing data as .exp files generated from binary data using PREGAP4. These .exp files contain all of the sequences with quality cutoffs included and can be opened with word processing programs. [file 1471-2180-5-50-S1.zip › AF 1 exp sequence files/SeqPlate 9/primer D forward/BGACA2D0024A.exp]

ID   BGACA2D0024A
EN   BGACA2D0024A
LN   BGACA2D0024A.ztr
LT   ZTR
AQ   41.400000
AV   19 19 19 19 19 19 19 21 22 22 27 27 27 26 24 24 26 30 30 36 40 
AV        40 40 37 33 30 29 27 29 31 31 30 29 27 27 24 24 24 27 33 
AV        37 38 38 38 36 36 37 37 37 38 41 40 40 33 30 23 23 23 23 
AV        25 26 25 24 24 23 23 24 23 30 33 40 40 40 41 40 40 40 40 
AV        41 41 42 43 43 44 44 44 43 44 43 45 45 45 45 45 45 44 44 
AV        44 44 44 44 44 44 44 44 44 43 43 43 43 41 39 39 37 38 38 
AV        36 36 34 36 36 36 37 37 37 38 41 40 40 40 40 43 42 42 41 
AV        41 41 41 41 42 42 41 42 43 43 43 43 43 43 44 43 43 43 43 
AV        42 42 41 42 42 42 42 42 42 40 41 41 41 41 42 42 41 42 43 
AV        42 43 43 43 43 44 43 43 44 43 42 42 43 42 42 43 42 41 41 
AV        41 41 42 41 42 42 43 43 44 44 43 42 42 43 42 43 43 43 43 
AV        42 42 41 40 39 39 39 40 40 39 37 37 36 37 36 37 37 38 37 
AV        37 37 37 38 38 39 41 41 41 41 41 41 40 40 41 41 41 41 41 
AV        40 39 39 40 40 39 39 40 40 40 40 40 39 39 39 40 41 40 39 
AV        38 38 39 39 39 39 39 39 39 39 40 40 39 39 38 39 39 38 37 
AV        34 34 34 34 34 34 34 33 33 34 34 34 34 37 37 39 38 38 38 
AV        39 39 39 40 40 37 32 24 20 19 18 17 17 17 17 17 16 16 16 
AV        16 17 20 25 30 29 31 32 32 32 30 31 31 32 32 32 33 33 32 
AV        30 31 31 32 32 33 32 30 31 31 32 32 32 30 31 34 33 33 31 
AV        31 31 32 33 32 32 31 31 31 33 31 31 31 31 33 33 31 32 32 
AV        33 33 32 32 31 32 34 33 34 34 33 33 34 33 33 34 34 36 37 
AV        30 30 29 29 27 29 29 27 27 26 24 22 19 18 17 22 22 22 22 
AV        23 21 21 21 20 22 22 21 23 25 25 22 21 19 18 17 19 19 17 
AV        19 19 19 21 20 19 20 21 23 24 27 27 29 25 26 25 23 23 25 
AV        26 22 22 21 19 19 19 19 19 21 22 21 22 22 22 21 25 25 25 
AV        26 23 24 25 23 19 19 20 19 19 17 18 18 17 17 18 19 16 17 
AV        16 19 19 19 19 20 22 21 17 19 18 18 18 22 19 19 20 21 21 
AV        19 18 17 18 18 19 19 17 18 18 17 16 16 15 13 13 12 14 12 
AV        13 12 13 13 13 13 15 16 14 15 14 16 14 14 16 17 17 14 14 
AV        14 13 14 14 16 17 19 20 24 21 21 21 18 22 19 19 16 15 15 
AV        15 14 14 14 13 14 14 13 16 16 18 17 19 17 19 17 18 17 15 
AV        17 17 17 18 17 16 16 16 17 17 18 18 19 19 21 19 20 20 21 
AV        21 20 19 22 18 16 15 15 12 12 12 12 10 10 10 10 10 10 10 
AV        11 12 13 12 14 15 16 13 15 13 14 14 14 13 13 14 15 15 15 
AV        16 15 15 17 16 18 18 18 15 15 13 12 12 12 12 10 11 11 11 
AV        11 11 11 9 9 10 12 12 12 11 10 12 11 11 12 12 12 12 13 
AV        14 14 13 14 15 16 17 16 16 16 16 16 16 16 17 16 16 14 14 
AV        12 12 11 11 11 9 9 9 8 8 8 8 8 8 9 8 8 9 9 9 9 9 10 11 
AV        11 12 13 12 12 11 13 12 11 13 12 12 13 12 12 14 14 14 14 
AV        13 12 12 12 11 10 11 12 12 13 13 12 12 11 12 12 12 12 11 
AV        11 11 11 10 9 9 8 9 8 8 4 8 8 8 8 8 8 8 
SQ   
     GCCGGGCCCA ATAATGATTT TATTTTGACT GTTAGTGACC TGTTCGTTGC ACAAATTGAT
     GCGCAATGCT TTTTTATAAT GCCAACTTTG TACAAAAAAG CAGGCTTCGA AGGAGATAGA
     ACCATGGCGG AGGGCATTGC CGCGACCCGC GCCGAAGCGA GGATAACCGA CGGCGGGCGG
     CTTTCCATCA GCAGCCGCTT CCAAACCGAG CTGCCCGACC AGCTCCAACA GGCGTTGCGC
     CGGGGCGTAC CGCTCAACTT TACCTTAAGC TGGCAGCTTT CCGCCCCGAC AATCGCTTCT
     TATCGGTTTA AATTGGGGCA TCTGATTGGC GATGACGACA ATATTGACTA CAAACTAAGT
     TTCCATCCGC TGACCAACCG CTACCGCGTT ACCGTCGGCG CATTTTCCAC CGATTACGAC
     CCTTTGGATG CGGCATTGCG CGCGACCGGC GCGGTTGCCA ACTGGACAGT CCTGAACAAA
     GGCGCGTTGC CCGGTGCGGA AGCAGGGGAA ACCCAGGCGG AAATCCGCCT GACGCTGTCC
     ACCTTCAAAC TTGGCCAACC CTTTCCAAAT CACCGCATTG ACTTCTCAAA ACTGGCATTT
     GGATTCCGGG TGGAAACCTC TCTACATCCT CGGGAACAAA TAAGACCCAG CTTTCTTGTA
     CAAGGCTGGC ATTATAAGAA AAGCATTGCT TATCAATTTG TTGCAACGCA CAGGTCCCAA
     TCACGCCTAA TAAGAACCAT TATTTGCCCT CCCGGCTGAT ATCCCCAATA GCGAGCCCCA
     TTCCG
//
QL   7
QR   316
