# Supplementary material for: Expression capable library for studies of Neisseria gonorrhoeae, version 1.0
Source: BMC Microbiol. 2005 Sep 1;5:50. doi: 10.1186/1471-2180-5-50 (PMC1236931; doi:10.1186/1471-2180-5-50)
Supplement: Additional File 1 — Zipped file which includes all of the sequencing data as .exp files generated from binary data using PREGAP4. These .exp files contain all of the sequences with quality cutoffs included and can be opened with word processing programs. [file 1471-2180-5-50-S1.zip › AF 1 exp sequence files/SeqPlate 9/primer D forward/BGACA2D0025A.exp]

ID   BGACA2D0025A
EN   BGACA2D0025A
LN   BGACA2D0025A.ztr
LT   ZTR
AQ   43.790000
AV   45 45 45 45 45 45 45 24 22 22 25 27 30 32 34 34 34 32 32 33 36 
AV        36 39 43 42 42 41 36 34 32 31 32 34 34 32 32 32 32 32 33 
AV        33 34 42 42 44 44 44 42 41 43 42 42 42 42 41 41 39 38 37 
AV        37 37 38 39 41 40 40 41 41 41 42 43 45 45 45 45 45 45 44 
AV        44 44 44 44 43 43 43 43 44 44 44 44 44 44 45 45 46 46 46 
AV        45 45 45 45 46 46 46 45 45 45 45 45 45 43 44 44 44 43 44 
AV        43 43 44 44 44 44 44 44 44 44 44 44 44 45 44 45 45 44 45 
AV        45 45 45 45 45 45 45 45 45 45 45 45 45 45 45 45 45 45 45 
AV        45 45 45 45 45 45 45 45 45 45 44 44 44 44 44 44 43 44 43 
AV        44 43 43 43 42 41 42 42 43 43 42 43 43 42 41 41 41 40 41 
AV        41 42 42 40 40 40 41 41 42 42 43 43 43 43 43 43 43 42 43 
AV        43 43 43 42 42 41 41 41 40 41 41 40 40 40 39 40 39 38 39 
AV        39 39 40 40 40 39 39 38 38 39 39 40 41 41 41 40 41 39 39 
AV        40 40 39 41 41 40 40 39 40 38 38 39 39 40 40 40 41 42 42 
AV        42 43 42 42 42 43 43 43 42 41 40 40 39 39 39 39 39 39 40 
AV        39 40 40 40 40 40 41 41 41 41 40 40 40 40 40 39 39 39 39 
AV        38 38 38 38 39 39 39 39 39 38 38 40 40 39 40 41 40 41 39 
AV        39 39 40 41 40 41 40 39 38 39 38 38 38 38 40 40 38 38 37 
AV        37 38 39 39 39 39 40 40 39 39 37 37 39 38 39 39 37 37 37 
AV        37 37 37 36 38 36 38 39 37 37 37 38 38 38 38 38 38 37 36 
AV        34 36 37 37 39 39 37 36 37 37 37 37 37 39 40 40 40 38 38 
AV        37 37 38 39 39 39 39 39 40 38 38 38 34 36 33 36 36 34 34 
AV        32 33 34 31 31 32 31 31 33 33 33 33 33 34 33 33 33 32 36 
AV        33 32 34 33 34 33 36 36 33 34 32 33 32 31 31 31 31 30 30 
AV        30 27 27 27 29 25 25 25 26 27 29 30 30 31 30 30 33 30 30 
AV        32 34 37 36 33 31 31 30 31 27 26 24 22 22 21 19 19 19 17 
AV        19 20 19 19 19 20 23 23 25 29 24 26 26 24 25 24 25 26 24 
AV        24 23 22 22 22 23 25 25 22 24 25 25 22 21 22 21 21 22 22 
AV        20 20 20 20 21 16 16 17 18 19 20 17 18 18 17 17 16 16 16 
AV        16 17 17 16 17 15 15 16 14 14 14 14 14 15 14 15 15 12 13 
AV        12 13 14 14 16 15 15 15 14 13 12 12 14 17 15 17 17 15 16 
AV        13 15 16 16 17 18 19 17 17 16 17 17 18 16 17 22 19 19 19 
AV        17 17 17 19 16 17 17 16 15 18 18 16 17 16 17 19 19 19 19 
AV        22 20 20 21 19 18 15 16 13 14 14 13 13 13 13 12 13 13 13 
AV        15 16 17 15 19 18 15 15 14 14 13 16 15 16 16 16 14 15 16 
AV        16 17 19 17 19 18 17 15 15 13 11 11 13 12 12 11 12 12 13 
AV        12 12 12 14 13 14 17 17 16 15 17 17 17 16 15 17 19 18 21 
AV        22 20 17 17 20 21 22 18 19 20 17 17 18 17 16 15 17 16 14 
AV        13 12 13 16 13 13 15 16 16 15 15 13 12 14 15 14 15 15 12 
AV        12 12 12 11 11 12 11 12 12 11 10 10 9 9 9 9 9 9 9 4 12 
AV        12 12 12 12 12 12 
SQ   
     CCTGCTGGGC CCAATAATGA TTTTATTTTG ACTGATAGTG ACCTGTTCGT TGCACAAATT
     GATGAGCAAT GCTTTTTTAT AATGCCAACT TTGTACAAAA AAGCAGGCTT CGAAGGAGAT
     AGAACCATGA CCACGGAAAA CCAAGCCGGC AGTCCGGCAT CCGGAATCGG CACGTCCGAA
     CAAACAAAAG CCGCGCCGAA AGTGAAAAAA ACGTTCGATC CGCGTGCCAG CGTGATTCAA
     ATCCATCCCG AAGGCGAACG CATCCATCCC AAAAAGGCGG AAGGACGGTT CGCCAAACTG
     CGTATCGCCG CCGTATTGGC GACCCAGTTT GTGTTTTACG TCATTCCGTG GTTCAACTGG
     AGCGGAAGGC AGGCCGTCGT TTTCAATATC CCCGAACGGC ATTTCTTCAT TTTCGGATTG
     TCGTTGGGGG TGGGCGATTT GATTTACCTT GCCCTGCTGC TGATGATTTG CGCCTTCGGG
     CTGTTTTGGT GGACGACGAT TGCCGGCCGT TTGTGGTGCG GCTATTCCTG CCCCGCAACG
     GTTTACACCG AAATTATGCT GTGGATCGAC AACCTGTTCG AAGGCGATAG AAACAAACGC
     CTGAAGCTGG ATAAATCCGC GTGGAATTTC CCCAAAATCC GCATCAAAGC CACCAAATAC
     CTGTTGATTT TCCTTGTCTG GGCGTGGAAG GGCATCACTT TTGCCGGCTG TTTGCCCCCA
     TCGCCAGTTG GTTCCGATTT ATCCCCGGAG AACAGGCGGG GCCCGATGTT
//
QL   1
QR   493
