# Supplementary material for: Expression capable library for studies of Neisseria gonorrhoeae, version 1.0
Source: BMC Microbiol. 2005 Sep 1;5:50. doi: 10.1186/1471-2180-5-50 (PMC1236931; doi:10.1186/1471-2180-5-50)
Supplement: Additional File 1 — Zipped file which includes all of the sequencing data as .exp files generated from binary data using PREGAP4. These .exp files contain all of the sequences with quality cutoffs included and can be opened with word processing programs. [file 1471-2180-5-50-S1.zip › AF 1 exp sequence files/SeqPlate 9/primer D forward/BGACA2D0026A.exp]

ID   BGACA2D0026A
EN   BGACA2D0026A
LN   BGACA2D0026A.ztr
LT   ZTR
AQ   43.820000
AV   46 46 46 46 46 46 46 19 16 16 18 22 25 26 33 34 34 32 31 31 34 
AV        36 36 41 40 40 39 33 33 31 30 31 32 33 32 31 31 31 32 33 
AV        33 34 41 42 43 44 44 41 41 42 42 42 42 42 41 40 38 37 34 
AV        36 34 34 38 38 38 38 38 38 38 39 40 43 44 45 45 45 45 44 
AV        44 44 45 45 45 45 45 44 44 45 44 44 44 44 45 45 45 45 45 
AV        45 45 45 45 45 45 45 45 45 45 45 45 45 45 45 45 45 44 45 
AV        44 44 44 44 44 43 44 43 43 44 44 44 45 45 45 45 45 45 45 
AV        44 45 45 45 45 45 45 45 45 45 45 45 45 45 45 45 45 45 45 
AV        44 44 44 44 44 44 45 44 44 44 44 44 44 44 44 44 44 44 44 
AV        43 43 43 43 42 42 42 42 42 42 42 42 41 41 41 42 41 41 42 
AV        42 42 42 42 42 41 42 42 42 42 41 40 41 40 40 39 39 39 38 
AV        38 37 36 36 36 36 37 37 37 34 33 34 33 34 34 34 34 34 34 
AV        33 33 33 32 32 33 36 36 36 34 34 32 32 32 32 32 33 32 32 
AV        31 31 30 30 29 30 30 32 33 34 34 33 32 33 36 37 37 37 36 
AV        37 37 37 36 34 34 34 37 36 32 32 32 32 31 30 31 30 30 30 
AV        30 30 26 26 26 29 26 26 25 26 29 25 25 26 27 27 26 29 29 
AV        29 27 30 30 30 30 29 31 31 31 30 27 29 30 29 27 29 29 26 
AV        26 25 26 26 25 25 25 27 25 25 25 26 25 25 29 25 27 26 24 
AV        26 26 27 27 26 27 27 27 27 27 26 29 27 27 29 24 25 23 22 
AV        23 21 20 19 19 19 19 16 17 17 17 19 19 19 20 19 21 22 21 
AV        22 21 22 22 22 23 24 24 25 24 25 24 21 21 20 20 22 19 19 
AV        17 14 13 12 12 12 12 12 13 13 15 14 14 16 16 18 21 19 19 
AV        19 19 19 20 19 19 19 19 19 19 17 16 17 19 18 19 19 19 21 
AV        22 17 16 17 16 15 17 20 20 19 21 20 19 19 19 19 22 22 22 
AV        23 25 25 23 22 21 21 20 20 19 16 17 19 18 18 18 16 14 15 
AV        14 14 14 14 14 14 16 16 16 15 15 15 14 16 15 15 15 13 14 
AV        12 13 14 13 12 11 11 10 11 11 11 11 11 12 11 12 11 10 11 
AV        11 11 11 11 12 12 13 14 12 13 15 13 13 15 15 16 16 15 15 
AV        12 12 11 11 13 11 10 11 10 11 10 9 10 11 10 10 10 11 10 
AV        10 10 10 10 9 9 10 10 9 9 11 11 10 10 10 10 10 9 10 10 
AV        11 10 10 10 9 9 10 10 9 9 9 10 9 9 9 9 9 9 9 9 9 8 9 9 
AV        9 10 10 10 9 10 11 11 11 11 10 10 11 11 11 12 11 11 11 
AV        11 12 10 11 10 11 11 10 10 10 9 9 11 11 10 10 11 11 10 
AV        10 10 11 11 11 12 11 12 11 10 11 10 10 10 10 11 10 10 12 
AV        12 11 10 10 10 10 10 11 11 11 10 10 10 10 9 9 9 9 9 9 9 
AV        9 9 9 10 10 11 12 11 12 12 13 13 14 16 14 15 16 17 17 19 
AV        16 16 16 15 16 15 17 17 17 19 17 16 16 13 13 13 13 12 12 
AV        11 11 10 9 9 9 8 8 8 8 8 8 8 8 8 8 8 8 8 8 8 8 9 9 9 9 
AV        9 10 9 9 9 9 10 10 11 10 10 10 11 12 12 13 12 14 13 14 
AV        14 14 13 12 12 12 12 12 11 11 11 10 10 9 9 4 8 8 8 8 8 
AV        8 8 
SQ   
     CCTAGCCGGG CCCAATATGA TTTTATTTTG ACTGATAGTG ACCTGTTCGT TGCACAAATT
     GATGAGCAAT GCTTTTTTAT AATGCCAACT TTGTACAAAA AAGCAGGCTT CGAAGGAGAT
     AGAACCATGA AATGGCTCTT CACCCTTTTG GCGGTACTCA ATATTGCCGT ATTCGGCGGC
     ACGGTGGGCT ATAAATTGGC CGTTAAAGCG GCGGGCGGCG TGCCGGAAAA CCGGGCCGTC
     GAAAACACGC CCCCCGCAAC GCCCGCCGCC GGCAATGCGG CGGCATCCGT GGAGGATACG
     GCGGCACTGC TCAAACCGGG CGACATCCTG AGCGAAGAAC AGGCGGAGCA GTTGCGCTTG
     AAAAAAGAAG CGGAACAGAA AAAACTGAGG GAGAAAAAAC AGCGTGTAAG AAAAAGCCCG
     CCGCGTAAAA ACTCGCCGGC CGAAAAGCGC GCAGGCGGAA CGTGAAAACG GCGCGGCGGA
     TGCCTTATGC GCCGCGCAGG CAAGCCTCAC GATGGACGAA CACCACTACC CCCGCATCAA
     ACGCCTCTTG GCCAATTGGC CTCACGTTGC CACCAGCACC TCCTAAAATC GCACTGCCCA
     AGCCCAACCT GCCGACAAAA CCCTACCGCG TCGTCCCTGC TCGTTCCCGC TGATGCCCAA
     AAACCAGGCG GCGTATCTGC TCTGCCAAAA GTTTCAACCC CCACACCGTT TGACGTCGCC
     TAGACTTCCG GGGCGGCCAC CACCGCGTAT AACCCCCACC CCTGCAAAAC CCATTGCCTA
     AGG
//
QL   1
QR   8
