# Supplementary material for: Expression capable library for studies of Neisseria gonorrhoeae, version 1.0
Source: BMC Microbiol. 2005 Sep 1;5:50. doi: 10.1186/1471-2180-5-50 (PMC1236931; doi:10.1186/1471-2180-5-50)
Supplement: Additional File 1 — Zipped file which includes all of the sequencing data as .exp files generated from binary data using PREGAP4. These .exp files contain all of the sequences with quality cutoffs included and can be opened with word processing programs. [file 1471-2180-5-50-S1.zip › AF 1 exp sequence files/SeqPlate 9/primer D forward/BGACA2D0027A.exp]

ID   BGACA2D0027A
EN   BGACA2D0027A
LN   BGACA2D0027A.ztr
LT   ZTR
AQ   7.150000
AV   6 6 6 6 6 6 6 8 8 8 8 4 8 8 8 8 8 8 4 7 7 7 7 4 8 4 8 8 8 8 8 
AV        8 8 8 4 8 8 8 4 8 8 8 8 4 8 8 8 8 8 8 8 4 8 4 8 8 8 8 8 
AV        8 7 7 7 7 7 7 7 7 7 7 7 7 7 7 8 4 8 8 8 8 8 7 8 8 8 8 8 
AV        8 8 8 8 8 8 8 8 8 8 8 8 8 8 8 8 8 8 8 8 8 4 8 8 8 8 8 8 
AV        8 8 8 8 8 8 8 4 9 4 9 4 9 9 9 9 8 8 8 8 8 8 4 8 8 8 8 8 
AV        8 8 8 8 8 8 8 4 8 4 8 8 8 8 8 8 8 8 8 8 8 8 7 7 7 7 7 8 
AV        8 7 7 8 8 7 7 4 7 7 7 7 7 7 7 8 7 7 7 8 8 4 8 8 8 8 8 8 
AV        8 8 8 8 4 8 4 8 8 8 8 8 8 8 8 8 8 8 8 9 9 9 9 9 8 4 8 8 
AV        8 8 8 8 7 8 7 8 8 4 8 8 8 8 7 4 7 8 8 8 8 7 7 7 7 4 8 8 
AV        8 8 8 4 8 8 7 8 8 8 8 8 8 4 8 8 8 8 8 8 8 4 8 8 8 8 8 8 
AV        8 8 8 8 8 8 8 8 8 8 8 8 8 8 8 8 8 8 8 8 8 8 4 8 8 8 8 8 
AV        8 4 8 8 4 8 7 7 8 8 8 8 8 8 8 8 8 8 8 8 8 8 8 8 8 8 8 8 
AV        8 8 8 8 8 8 8 8 8 8 8 8 8 8 8 8 8 8 8 8 8 8 8 4 8 8 8 4 
AV        8 8 8 8 8 8 8 8 8 8 7 8 8 8 8 8 8 4 8 8 8 7 8 8 8 8 8 8 
AV        8 8 8 8 8 8 8 8 8 8 8 8 8 8 8 8 8 7 7 8 8 8 8 8 8 8 8 8 
AV        8 4 8 4 8 8 8 8 8 8 8 8 8 8 8 8 8 8 8 8 8 8 8 8 8 8 8 8 
AV        7 7 7 7 7 7 7 7 7 7 7 7 6 6 6 7 4 7 7 7 7 7 7 7 7 7 7 7 
AV        7 7 7 7 8 4 8 8 8 8 8 8 8 8 8 8 4 8 8 8 8 8 8 8 8 8 8 8 
AV        8 8 8 8 8 8 8 8 8 8 8 8 8 4 8 7 7 7 7 7 7 7 7 7 7 7 7 7 
AV        7 7 8 7 7 4 8 8 8 8 8 8 8 8 8 8 8 8 8 8 8 8 8 8 8 7 4 8 
AV        7 8 8 8 4 7 8 8 7 8 8 8 8 8 8 8 8 8 8 8 8 8 8 9 8 8 8 8 
AV        8 8 8 8 8 9 8 8 4 8 4 8 8 8 8 8 8 8 8 8 8 8 8 7 7 7 7 7 
AV        7 7 7 6 6 7 7 7 7 4 7 7 7 7 7 7 7 7 7 7 7 7 7 8 8 8 7 7 
AV        8 8 8 8 8 8 8 8 8 8 7 8 8 8 8 7 4 7 8 7 7 7 7 7 8 8 8 8 
AV        8 8 8 7 8 4 7 7 7 7 7 7 7 7 7 7 7 7 7 7 7 7 7 7 7 7 4 7 
AV        4 8 8 8 8 8 4 8 8 8 8 8 8 8 8 4 8 8 8 8 8 8 8 8 8 8 8 8 
AV        8 8 8 8 9 8 8 8 8 8 8 8 8 8 8 8 8 8 8 8 8 8 8 9 8 8 8 8 
AV        8 8 8 8 8 8 8 8 8 8 8 8 4 8 8 8 8 8 8 8 8 8 8 8 8 8 8 8 
AV        8 8 4 8 8 8 9 9 9 4 9 9 9 8 8 9 9 9 9 9 9 4 8 8 8 8 8 9 
AV        4 9 8 8 8 8 8 8 9 8 9 9 9 9 9 9 10 10 10 10 11 10 9 9 9 
AV        9 9 9 8 8 8 8 8 8 8 8 8 8 8 8 8 8 8 8 8 8 8 8 8 8 8 8 8 
AV        8 8 8 8 8 8 8 8 8 8 8 8 8 8 8 9 8 8 8 4 8 8 8 8 8 8 8 8 
AV        8 8 8 8 8 8 8 8 8 8 8 4 8 8 8 8 8 8 8 8 8 8 8 8 8 8 8 8 
AV        8 8 8 8 8 8 8 8 8 8 8 8 7 7 7 7 7 7 8 8 4 7 8 8 8 7 8 8 
AV        8 8 8 8 8 8 8 8 8 8 4 8 4 8 8 8 8 8 8 8 8 8 8 8 8 8 8 8 
AV        8 8 8 8 8 8 8 8 8 8 8 8 4 8 8 8 8 8 8 8 8 8 8 8 8 8 8 8 
AV        8 8 8 8 8 8 8 8 8 8 7 8 7 7 8 7 7 7 7 7 4 8 8 8 8 8 8 8 
AV        8 8 4 8 8 8 8 8 8 8 8 8 8 8 8 8 8 8 8 8 8 8 8 8 8 8 8 8 
AV        8 8 8 8 8 8 8 8 8 8 8 8 8 8 8 8 8 8 8 8 8 8 8 8 8 8 8 8 
AV        8 8 8 8 8 8 8 8 8 8 8 8 8 8 8 8 8 8 8 8 8 8 8 8 8 8 8 8 
AV        8 8 7 7 7 7 4 4 7 8 7 8 8 8 8 8 8 8 8 8 8 8 7 8 8 8 8 8 
AV        7 7 7 7 7 7 7 7 7 7 8 7 7 8 8 8 8 8 8 8 8 8 8 8 8 8 8 8 
AV        8 8 8 8 8 8 8 8 8 8 8 8 8 8 8 8 8 8 8 8 8 8 8 8 7 7 8 8 
AV        8 8 8 8 8 8 8 8 8 8 8 8 8 8 8 8 8 8 8 8 8 8 8 8 8 8 8 8 
AV        8 8 8 7 8 8 7 7 8 8 8 8 8 8 8 8 8 8 8 8 8 9 9 8 8 8 8 8 
AV        8 8 8 8 8 8 8 8 8 8 8 8 8 8 8 8 8 8 8 8 8 8 8 8 8 8 8 8 
AV        8 8 8 8 8 8 8 8 8 8 8 8 8 8 8 8 8 8 9 8 8 4 8 8 4 8 8 8 
AV        8 8 8 8 8 8 8 8 8 7 7 7 8 8 8 8 8 8 8 8 8 8 8 8 8 8 8 8 
AV        8 7 7 7 7 7 7 7 7 4 7 7 7 4 7 8 8 8 8 8 8 8 8 8 8 8 8 8 
AV        8 8 8 8 8 8 8 8 8 9 8 8 8 8 8 8 8 8 8 8 4 8 8 8 8 8 8 8 
AV        8 8 8 8 8 9 9 9 9 9 9 8 8 8 9 9 9 9 9 9 9 9 9 9 8 8 8 8 
AV        9 8 8 8 8 8 8 7 7 7 7 7 7 7 8 8 8 8 8 8 9 8 9 9 9 9 9 8 
AV        9 8 8 8 8 8 8 8 8 8 8 8 8 8 8 8 8 8 8 8 8 8 8 8 8 8 8 8 
AV        8 8 8 8 8 8 8 8 8 8 8 8 8 9 9 9 8 8 8 8 8 8 8 8 8 8 8 8 
AV        8 8 8 8 8 9 9 8 8 8 9 9 8 8 8 8 9 9 9 8 8 8 8 9 9 8 8 8 
AV        8 8 8 8 8 8 8 8 8 8 8 7 7 7 7 4 9 9 9 9 9 9 4 
SQ   
     CGTTCTTATC CNTCCGACNT GCTNCNACAG CACANTATNA CGANACTGTC ANGNCATTGC
     ACTCTCTGCT ACGCANCTAT GACGTGCACT ATTACATATC TAGTACACNA CACATACGCG
     CTNCNCNCTC TGTGGCGNCG TGCATCGTTG NTNGCTACAT GACGATACGA TAGTCTCTNC
     ATCATCGTCG CTNCTTCGTC GCTNTNATGC TTGCACTTGT TTGTNTCTGT TCTGCGNAGT
     CCNTGCTACG ATNGACTGNC TGACGTATNC ACGTGCNCTG CCGTTGCATA ACACGATTCG
     TGATGNCTAA TANCTNATAC CGTAGAATTC GGCATAACAC GTAGTATCGG CATTATGATC
     TANTAGNGTG AGCAGTGAGT GTCGNCAGAT CGTGCCGGGT AGATGATAGC AGCTGCTAAC
     GATCNTNTAT AGAGTCCATA CGCAGTTCGT CGTACTCTGT CTACTTTNAC GTGACATATG
     TGTANTGATA TCGATNTATA TGTGATAGCT AGCGACGCAG NTTCTCTGTC ACGCTGCGCG
     NTATACTGAT CGCGCCTGCT CNCTACGNTG TGTCTCGCAC GTTGTCTGCT CTGCTGTTAN
     TNTTGCTGAC GCGGTATCTA GTGTCTCTNG ATACTGTATA CATATTCATA CTGCATATAG
     CAANCGATGC GTCTGCCCGT NCACTACGCA TATTCGTGTG TNTNCTATTN GAGTCTCTNA
     TGTGACTAGA CGCGTCATCA TTGATCGCGT CCGTGCGGGT TGCCTCGCGT CNTGCATCGA
     CTCTCACGTN TCATCTNCTT CATCGGCTNT ATGTTNTATC TCGTCGACTC GATTACGCCT
     GATCGATACG ATATCATACT CATACTTCTC ATGCGCTCCG TCTGCTTNTA CGCATACTAT
     TCGTGCTNTC TACGATGTAC CTTGAGTACA CGTGCGTCCT GTACNCGTAC CCATCATTCA
     CANTNCCATA CTACGTCTCG TCTACTTCAG ACNGTTCGTA GTGCGAGTCA TACGCGCCGC
     TATCAGCANA TCGACTATNG CTAAGTACTC TGTCACTACG TATCATACCA CATCCGCTAC
     GCGTGGATCA TACTACGCGC GTCATACGTT GTGTCCGATA ACTGTANNCG CGTCATACGT
     CGTCAGCTCT CGCTATTACT CACAGCATCT ACATCTCGTC GTTTACAACT CTCGATTAAT
     CTCGTTGCCT TCACGCACTC ATCGTCTATA CTCGATGTAC CTAAGCGTTG TGCTACCAAC
     GCGCGCGTCG ACTCTTGTTC CGATTTGGAT CCATCTACTC TATATAGCGN CTNCTCTCAT
     GAGTACGTGC GCATGTTAAT TATTGTCGGC CTCNGCGNCC GCCGCCCGTA TGCTCCTGTA
     TTTACTCACT GANCCATACT CTTACATCGG CGAGAACGCC TCACAGCGCA ATACTACTCA
     TACGGCGCAC CGCGCATCGC GAGGCATTAT ACGCATATCG CCGGCACTAT CTATAGTTCT
     CGGCAGCTCT CGTATGTCCT CGTATGCGCG CATTAATCGA CAAGTGCTAT CCGTGGTGCA
     TGN
//
QL   835
QR   837
