# Supplementary material for: Expression capable library for studies of Neisseria gonorrhoeae, version 1.0
Source: BMC Microbiol. 2005 Sep 1;5:50. doi: 10.1186/1471-2180-5-50 (PMC1236931; doi:10.1186/1471-2180-5-50)
Supplement: Additional File 1 — Zipped file which includes all of the sequencing data as .exp files generated from binary data using PREGAP4. These .exp files contain all of the sequences with quality cutoffs included and can be opened with word processing programs. [file 1471-2180-5-50-S1.zip › AF 1 exp sequence files/SeqPlate 9/primer D forward/BGACA2D0028A.exp]

ID   BGACA2D0028A
EN   BGACA2D0028A
LN   BGACA2D0028A.ztr
LT   ZTR
AQ   8.210000
AV   7 7 7 7 7 7 7 8 8 8 8 8 8 8 8 8 8 8 8 8 8 8 9 9 10 10 10 12 12 
AV        12 12 11 11 10 10 10 9 9 8 8 8 8 8 8 8 7 7 7 7 6 7 6 6 
AV        7 7 7 8 7 7 8 8 8 8 8 8 8 8 8 8 4 8 8 8 8 8 8 8 8 9 8 8 
AV        8 8 8 8 8 8 8 8 8 8 8 8 8 8 8 8 8 8 8 8 8 8 8 8 8 8 8 8 
AV        9 8 8 8 8 8 8 8 8 8 8 8 8 8 8 8 8 8 8 8 8 8 8 8 8 8 8 8 
AV        9 8 8 8 8 8 8 9 8 8 8 8 8 7 8 8 8 8 8 8 8 8 8 8 8 8 8 8 
AV        8 8 8 8 8 8 8 8 8 8 8 8 8 8 8 9 9 9 8 8 8 9 9 9 10 9 9 
AV        9 10 9 9 9 9 9 9 9 9 9 8 8 8 8 8 8 8 8 8 8 8 8 8 8 8 8 
AV        8 8 8 8 8 8 8 8 8 9 9 9 9 8 8 8 8 8 9 9 9 9 9 8 8 8 8 8 
AV        8 8 8 8 8 8 8 8 8 8 9 8 9 8 8 8 8 8 8 8 8 8 8 8 8 7 7 7 
AV        7 8 8 8 8 8 8 8 8 8 8 8 8 8 8 8 8 8 8 8 8 8 8 8 8 8 8 8 
AV        8 8 8 8 8 8 8 8 8 8 8 9 8 8 8 8 8 9 9 8 8 8 8 8 8 8 8 8 
AV        8 8 8 8 8 8 8 8 8 8 8 8 8 8 8 8 8 8 8 7 8 8 8 8 8 8 8 8 
AV        8 8 8 8 8 8 8 8 8 8 8 8 8 8 8 8 8 8 8 8 8 8 7 7 7 7 7 8 
AV        8 8 8 8 8 8 8 8 8 8 8 8 8 8 8 8 8 8 8 8 8 8 8 8 8 8 8 8 
AV        8 8 8 8 8 8 8 8 9 8 8 8 8 8 8 8 8 8 8 8 8 8 8 8 8 8 8 8 
AV        8 8 8 8 8 8 8 8 8 8 8 8 8 8 8 8 8 8 8 8 8 8 8 8 8 8 8 8 
AV        8 8 8 8 8 8 8 8 8 8 8 8 8 8 8 7 8 8 8 8 8 8 8 8 8 8 8 8 
AV        8 8 8 8 8 8 8 8 8 8 8 8 8 8 8 8 8 8 8 8 8 8 8 8 8 8 8 8 
AV        8 8 8 8 8 8 8 8 8 8 9 9 9 8 8 8 9 9 9 9 9 9 10 9 9 9 9 
AV        9 9 10 11 10 10 9 9 9 9 9 9 8 8 8 8 9 8 8 8 8 8 8 8 8 8 
AV        8 8 8 8 8 8 8 8 8 8 8 8 8 8 8 8 8 8 8 9 9 8 8 8 9 8 8 9 
AV        9 9 9 8 8 8 8 8 8 9 9 8 9 9 9 9 9 10 11 10 10 10 10 10 
AV        10 9 10 10 9 9 9 9 9 8 8 8 8 8 8 8 8 8 8 8 8 8 8 8 8 8 
AV        8 8 8 8 8 8 8 8 8 8 8 8 8 8 8 8 8 8 8 8 8 8 8 8 8 8 8 8 
AV        8 8 8 8 9 9 9 10 10 10 9 9 9 9 9 9 9 9 9 9 8 8 8 8 8 8 
AV        8 8 8 8 8 8 8 8 8 8 8 8 8 8 8 8 8 8 8 8 8 8 8 8 8 8 8 9 
AV        8 8 9 9 9 9 9 9 8 8 8 8 8 8 8 8 8 8 8 8 8 9 8 9 9 10 10 
AV        10 9 9 9 9 9 9 9 9 10 9 9 9 9 8 9 9 9 9 9 8 9 8 8 8 8 8 
AV        8 8 8 8 8 8 8 8 8 8 8 8 8 8 8 8 8 8 8 8 8 8 8 8 9 9 8 8 
AV        8 8 8 8 8 8 8 8 8 8 8 8 8 8 8 8 8 8 8 8 8 8 8 8 8 8 8 8 
AV        8 8 8 8 8 8 8 9 8 8 8 8 8 8 8 8 8 8 8 8 8 8 8 8 8 8 8 8 
AV        8 8 8 8 8 8 8 8 8 8 8 8 8 8 8 8 8 8 8 8 8 8 8 8 8 8 8 8 
AV        8 8 8 8 8 8 8 8 8 8 8 8 8 8 8 8 8 8 8 8 8 8 8 8 8 8 8 8 
AV        8 8 8 8 8 8 8 8 8 8 8 8 8 8 8 8 8 8 8 8 9 8 9 9 10 10 11 
AV        11 12 11 10 10 9 10 9 9 9 9 9 9 9 9 8 8 8 8 8 8 8 8 8 8 
AV        8 8 8 8 8 8 8 8 9 8 8 8 9 9 9 9 9 9 8 8 9 8 9 8 8 8 8 8 
AV        8 8 8 8 9 9 9 8 8 8 8 8 8 8 8 8 8 8 8 8 8 8 8 8 8 8 8 8 
AV        8 8 8 8 8 8 8 8 8 8 8 8 8 8 8 8 8 8 9 8 8 8 8 9 8 8 8 8 
AV        9 8 8 8 8 8 8 8 8 8 8 8 8 8 8 8 8 8 9 9 10 10 10 10 10 
AV        10 11 11 13 12 13 12 11 11 10 10 10 11 10 10 10 10 9 9 
AV        9 8 8 8 8 8 8 8 8 8 8 8 4 7 7 7 7 7 7 7 
SQ   
     CGTGTTACAC ACAGTGGCGA TCTTATCTTC TTCATCGTCT TTCGCTACAA TTAGTATCTA
     GTATAGTGCN ACCGTACACC CGACGGGGAC TGCGGTCCCT ATAAGAAGTA CATTCTTCTC
     CCCACTCCCG TTGCGCGTGT TTTTTGAGCA CAGTGTTCGA ACGAGATAGT GGACCTTCTT
     ACATTTGCAC ATTTTTCATA AACCCAAACG AGCCGCAATA CCAACAGCAA TAACCCAACG
     ACGGAAGAAG CGGACTCTTA ATACAAGCAG GTCCACGAGA GATGAATGAT GATAACGGGA
     TGGAACTACA ACGCTTTAGT AAGTCCATAC GAACCCTGAT ATTTGCGGCA CTTACTCCTC
     GAATTTTTCC CACTCACGTC TGATCCTAGT TGAATAAGAT AGCGTGTGAC ACCCCTCACT
     GCTATCGTTT TACATTGTCT TATCGTATCG CTTCGATTGC ACGTCCACTC TTCGTCCCCA
     ACTGACTACG GGTCAAGTCT CATCACTTTT GTGTCTCTCA GTCTTCCGGG AATGTCATTC
     ATACTTTCGC TTTCTTCATC TAGATACGAT TTTTTCGTCC ATTGCAGTTT AGCATTTCGT
     TTCTTTCCAG TGTACTTCCT CATCACCATT ATTCTACTTT CGTCTCCTAC ATGTTCTAAC
     TCTATCTCTC TATAAACACA CCACCGCCAT CATAACCACC CGGTTAACAC CCCACACTCG
     TTCCTGTATA AGCGCTCAAG CGCGTGAGCG TCCTACCACA CGCACACTCG CCTTATCGAA
     TCACCATATA CCGTGCCGTG AGTGCATGAC GCTAACGTCA TGAGATATAG GTTTATATGC
     AGGACACTGT CGACCTTCGT GCTTTATCTG TCACAAGGGT GATTACTCTA CACAGAGACT
     CGTGCCAATC GTCGACGTCG TGTCCGCCCG ACAGCGCCGA CAAATCACCA TTACCGTACG
     CCATGAACAC GCGATCCTAC CTCGGCAAGA GCGCCACACC ACGGCATACG CACCTAGAGG
     GGAGCCGAGC ATCATGGAGA GTGTGCGCTA GCACCGGCCC TAGTAAAGAA CGCCGAGAGA
     GGCGTAGGTA AACGAAATGG ATGCTATAGC AAAAACGGGT ATTACCGGAG CAAG
//
QL   1098
QR   1100
