# Supplementary material for: Expression capable library for studies of Neisseria gonorrhoeae, version 1.0
Source: BMC Microbiol. 2005 Sep 1;5:50. doi: 10.1186/1471-2180-5-50 (PMC1236931; doi:10.1186/1471-2180-5-50)
Supplement: Additional File 1 — Zipped file which includes all of the sequencing data as .exp files generated from binary data using PREGAP4. These .exp files contain all of the sequences with quality cutoffs included and can be opened with word processing programs. [file 1471-2180-5-50-S1.zip › AF 1 exp sequence files/SeqPlate 9/primer D forward/BGACA2D0029A.exp]

ID   BGACA2D0029A
EN   BGACA2D0029A
LN   BGACA2D0029A.ztr
LT   ZTR
AQ   44.420000
AV   44 44 44 44 44 44 44 15 13 13 11 13 14 14 15 17 18 4 16 17 19 
AV        19 24 30 32 37 38 38 34 34 32 31 32 36 36 34 34 33 34 34 
AV        37 37 37 42 42 44 45 44 43 43 44 44 44 43 44 43 43 44 43 
AV        41 39 39 39 40 41 41 41 40 41 41 41 41 41 42 43 45 45 45 
AV        45 44 44 44 45 45 45 45 45 45 45 45 45 44 44 44 45 45 45 
AV        45 45 45 45 45 45 45 45 46 46 46 46 45 46 45 45 45 45 45 
AV        45 45 44 43 43 44 44 44 44 43 43 44 44 44 45 45 45 45 45 
AV        45 45 44 44 45 45 45 44 44 44 44 44 43 43 44 45 44 44 44 
AV        44 44 45 45 45 45 45 45 45 45 45 45 45 45 45 45 45 45 45 
AV        45 45 45 45 45 45 45 45 45 45 44 44 43 43 43 43 43 43 43 
AV        43 43 43 43 43 43 44 44 44 44 44 45 45 45 44 44 44 44 44 
AV        44 45 44 45 45 45 45 45 45 45 45 45 45 45 45 45 45 45 45 
AV        45 45 44 44 44 44 44 45 44 45 45 45 45 45 44 43 43 43 43 
AV        43 42 42 42 42 42 41 40 41 41 43 42 41 40 40 40 40 41 41 
AV        40 40 42 42 41 41 40 40 41 40 39 38 38 36 34 34 34 34 33 
AV        32 31 30 31 30 32 33 34 34 34 34 34 34 34 36 39 39 40 40 
AV        39 39 38 38 37 37 38 39 39 38 37 36 36 36 37 38 39 38 38 
AV        39 39 38 38 37 37 38 38 38 38 37 36 34 37 37 36 36 36 36 
AV        37 37 33 34 36 36 36 36 34 33 34 34 34 34 33 32 31 36 36 
AV        33 33 34 33 34 36 36 34 34 34 37 36 36 34 32 33 33 32 32 
AV        32 31 31 33 32 31 30 32 31 32 33 32 33 34 34 34 34 32 32 
AV        33 33 32 31 31 29 29 30 26 25 27 23 23 23 24 24 23 24 23 
AV        24 26 24 24 25 25 24 25 25 25 22 22 24 25 25 24 23 27 26 
AV        25 23 23 24 24 25 29 26 26 27 26 26 25 25 25 27 29 27 27 
AV        29 29 26 29 27 26 26 27 29 29 25 25 25 25 27 26 27 29 29 
AV        29 25 23 22 23 22 24 22 22 22 21 20 19 19 19 17 20 22 22 
AV        22 23 23 24 24 24 24 23 24 23 23 26 24 22 21 21 20 19 22 
AV        20 20 21 23 22 21 22 22 21 24 20 17 17 19 19 22 22 22 20 
AV        18 19 17 15 15 14 16 17 16 15 12 12 11 11 11 12 11 11 14 
AV        14 13 13 13 13 14 14 14 15 15 15 15 16 17 17 17 20 19 21 
AV        20 18 20 17 16 16 16 17 15 15 15 15 13 13 12 13 12 14 17 
AV        17 19 18 17 21 18 19 17 20 19 17 17 19 16 15 13 13 11 11 
AV        11 11 11 12 12 12 12 12 11 11 12 11 10 11 10 10 10 9 9 
AV        9 9 9 9 9 10 10 11 10 11 12 12 11 13 15 14 15 16 14 17 
AV        15 16 13 15 15 12 13 13 12 10 10 10 9 9 9 10 9 9 9 9 9 
AV        9 9 9 10 10 9 10 10 9 10 10 11 10 10 11 10 12 12 11 10 
AV        11 11 11 12 11 11 11 11 12 12 14 13 12 12 12 12 12 12 11 
AV        11 12 14 12 12 11 11 11 10 11 12 12 12 12 14 13 12 11 11 
AV        11 11 11 10 10 10 10 10 10 10 9 9 9 9 10 10 10 10 9 10 
AV        10 10 9 10 9 9 10 9 9 9 9 9 9 9 9 9 8 4 9 9 9 9 9 9 9 
SQ   
     CCTAGCTCGG CCAACTANTG ATTTTATTTT GACTGATAGT GACCTGTTCG TTGCAACAAA
     TTGATGAGCA ATGCTTTTTT ATAATGCCAA CTTTGTACAA AAAAGCAGGC TTCGAAGGAG
     ATAGAACCCT GCCGCCGTTG ACAGCCTATA ATGAATCCAC TTATTCATCA AGCAAAGGAA
     TCATCTATGC AAACCCGCAT CCTCTCCGCC GTACTGCTGG CTTTTTCAAC CGCTGCCTTT
     GCCGGGGGCG CATTCACGCT GCAATTCGAC AACCCGTCCG AAGACGGCGG CTTCACGCAA
     AACCAGCTTT TGAGCGCGCC TTACGGCTTC GGCTGTTCGG GCGGCAATGC TTCGCCCGCG
     CTGTCGTGGT AAAACCCGCC CGCAGGGACA AAAAGTTTCG TCCTGACCGT TTACGATAAG
     ACCCAGCTTT CTTGTACAAA GTTGGCATTA TAAGAAAGCA TTGCTTATCA ATTTGTTGCA
     ACGAACAGGT CACTATCAGC CAAAATAAAA TCATTATTTG CCATCCAGCT GATATCCCCT
     ATAGCGAGCC GCATTACATG GTCATAGCTG TTTCCTGGCA GTCCTGGTCC GTGTCTCAAA
     ACCTCTGATG TCACCATTGC ACACATAACA ATATATCCCC ATGACCAATA AAACTGCCTG
     CCTACTCAAC CATAATACCA GGCGTGTTAT GAGCCATATT CAAGGGAAAA GTCTAGGCCC
     CATTAAATCC CACATGCATG CGATTCAATG GGATAAACGG CCCTCGAATT GAC
//
QL   22
QR   490
