# Supplementary material for: Expression capable library for studies of Neisseria gonorrhoeae, version 1.0
Source: BMC Microbiol. 2005 Sep 1;5:50. doi: 10.1186/1471-2180-5-50 (PMC1236931; doi:10.1186/1471-2180-5-50)
Supplement: Additional File 1 — Zipped file which includes all of the sequencing data as .exp files generated from binary data using PREGAP4. These .exp files contain all of the sequences with quality cutoffs included and can be opened with word processing programs. [file 1471-2180-5-50-S1.zip › AF 1 exp sequence files/SeqPlate 9/primer D forward/BGACA2D0030A.exp]

ID   BGACA2D0030A
EN   BGACA2D0030A
LN   BGACA2D0030A.ztr
LT   ZTR
AQ   45.030000
AV   52 52 52 52 52 52 52 24 22 22 24 26 29 36 37 37 36 34 34 36 38 
AV        38 41 43 42 43 42 39 39 37 36 37 39 39 38 38 37 37 37 38 
AV        38 39 43 44 44 45 45 43 43 44 44 43 44 44 44 43 43 42 40 
AV        40 40 41 42 43 42 42 43 43 43 43 44 44 44 45 45 45 45 45 
AV        45 45 45 45 45 45 45 45 45 45 45 45 45 45 45 45 46 46 46 
AV        46 45 45 45 45 46 46 46 46 46 46 45 45 45 45 45 45 45 45 
AV        45 44 45 45 45 45 45 44 44 45 45 45 45 46 45 45 45 45 46 
AV        46 46 46 48 48 46 46 46 45 45 45 45 45 45 45 45 45 45 45 
AV        45 45 45 45 45 45 45 45 45 45 45 44 44 44 44 44 45 45 45 
AV        45 45 45 45 45 45 45 45 45 45 45 45 44 44 45 44 44 44 44 
AV        44 44 45 45 45 44 45 45 45 45 45 45 45 45 45 45 45 45 45 
AV        45 45 45 45 45 45 45 45 45 45 45 45 45 45 45 45 45 45 44 
AV        43 43 43 43 44 43 44 43 44 44 44 44 42 42 43 44 44 44 44 
AV        44 44 44 44 43 42 42 42 44 44 43 43 43 43 43 43 43 43 42 
AV        44 44 44 44 44 44 44 43 43 44 44 43 43 43 44 43 43 42 42 
AV        42 42 42 41 42 42 41 42 42 42 42 42 43 44 43 43 43 43 44 
AV        44 44 44 44 43 42 42 43 40 40 40 40 41 40 40 39 39 40 39 
AV        39 40 39 37 39 39 39 38 37 37 38 38 38 39 39 39 39 38 40 
AV        40 40 40 41 42 42 41 41 41 40 40 39 39 40 40 37 37 37 36 
AV        36 36 36 36 37 37 37 38 38 38 37 39 39 40 41 41 42 42 42 
AV        42 42 41 40 39 39 40 38 39 38 37 33 33 33 33 33 33 33 34 
AV        36 36 36 38 38 37 37 36 36 36 33 33 33 32 33 32 32 31 32 
AV        32 34 32 36 36 36 37 38 38 39 39 40 41 41 36 36 34 31 31 
AV        29 24 25 24 24 23 22 22 22 22 27 26 25 31 30 31 33 33 31 
AV        32 32 34 34 33 31 30 30 30 27 26 27 29 29 30 29 29 26 25 
AV        26 27 25 24 25 27 29 29 29 29 31 31 29 31 33 32 32 34 36 
AV        36 36 33 33 32 31 30 27 29 27 25 25 25 25 26 29 27 30 29 
AV        31 32 33 36 36 34 36 37 37 38 38 36 34 36 37 30 26 26 25 
AV        24 24 25 25 25 24 25 27 29 27 29 33 34 32 32 33 31 31 27 
AV        26 26 22 20 19 19 19 21 20 21 21 21 21 21 23 22 22 24 26 
AV        25 25 22 20 20 21 18 17 19 19 19 19 19 19 20 20 20 21 21 
AV        21 21 25 24 24 24 23 24 26 26 26 27 25 26 26 27 27 22 23 
AV        23 19 20 20 17 4 18 17 18 17 17 16 16 19 20 20 22 20 20 
AV        19 17 16 17 16 14 15 16 16 15 13 13 14 15 12 15 15 13 13 
AV        14 18 18 17 18 4 21 20 22 20 24 22 22 27 23 23 22 21 22 
AV        20 20 22 23 21 22 22 20 21 19 21 19 19 20 17 18 15 15 12 
AV        13 14 12 12 12 12 13 12 12 13 13 12 13 13 15 14 12 15 15 
AV        14 13 13 15 14 13 15 16 17 16 16 16 18 18 20 22 23 22 22 
AV        18 16 15 14 14 15 15 16 13 13 14 14 14 14 13 13 15 15 14 
AV        14 14 14 14 15 14 14 14 13 14 15 19 17 19 19 19 19 19 18 
AV        20 19 19 19 19 20 17 14 15 12 13 13 11 11 11 10 10 4 15 
AV        15 15 15 15 15 15 
SQ   
     CCTACCGGGC CCAATAATGA TTTTATTTTG ACTGATAGTG ACCTGTTCGT TGCACAAATT
     GATGAGCAAT GCTTTTTTAT AATGCCAACT TTGTACAAAA AAGCAGGCTT CGAAGGAGAT
     AGAACCATGA GTCAAAACCA ACCCGGACCC CATCCCAAAT CCAAAGCCAG ACCCAAAACC
     CGATCCAAAG CCAGACCCAA ATCCAAAACC AGACCCTACT CCCGATCCAA CGCCGACACC
     CGTTCCGGAG AAACGCATTA CGCCTTCTAC GGCAGCCGTA CTCAATATGG CAGCAACATT
     ACCGTTGGTA TTTGATGCTG AGCTAAACAG TATTCGCGAG CGGTTGAACA TAATGAAAGC
     GAGTCCACAC AACAATAATG TCTGGGGGGC GACGTATAAC ACCCGTAATA ATGTCACCAC
     CGATGCGGGT GCCGGGTTTG AGCAGACGCT GACCGGAATG ACAGTGGGGA TCGACAGCCG
     TAATGATATT CCTGAAGGAA TTACCACGCT AGGCGCTTTT ATGGGCTATT CCCATTCACA
     TATCGGTTTT GATCGCGGAG GACATGGCAG CGTGGGCAGT TATTCTCTGG GCGGCTATGC
     CAGTTGGGAA CATGANAGTG GTTTCTATCT GGACGGTGTC GTGAAGCTGA CCCNGTTTAA
     AGTAACGTAG CAGGTAAATG AGCAGCGGTG AAGCCGCCAA TGGCAGTTAC CACAGCACGG
     GCTGGGCGGT CACATTGAAA CCGGAAGGCG ATTTACCGAT GGTACTGGGA CCTGACGCGT
     ATGCATG
//
QL   1
QR   558
