# Supplementary material for: Expression capable library for studies of Neisseria gonorrhoeae, version 1.0
Source: BMC Microbiol. 2005 Sep 1;5:50. doi: 10.1186/1471-2180-5-50 (PMC1236931; doi:10.1186/1471-2180-5-50)
Supplement: Additional File 1 — Zipped file which includes all of the sequencing data as .exp files generated from binary data using PREGAP4. These .exp files contain all of the sequences with quality cutoffs included and can be opened with word processing programs. [file 1471-2180-5-50-S1.zip › AF 1 exp sequence files/SeqPlate 9/primer D forward/BGACA2D0031A.exp]

ID   BGACA2D0031A
EN   BGACA2D0031A
LN   BGACA2D0031A.ztr
LT   ZTR
AQ   32.750000
AV   41 41 41 41 41 41 41 16 15 15 17 19 22 24 27 30 29 29 30 31 34 
AV        34 38 39 39 36 37 37 34 34 38 38 37 37 36 37 37 38 38 38 
AV        42 43 43 44 44 42 42 43 43 43 43 43 43 43 42 42 41 41 41 
AV        41 42 43 42 42 42 43 43 43 44 44 44 44 44 44 45 44 44 44 
AV        44 44 44 44 44 44 44 45 45 45 45 44 45 45 45 45 45 45 45 
AV        45 45 45 45 45 45 45 45 45 45 45 44 44 44 44 44 44 44 44 
AV        44 44 44 44 43 42 40 40 40 40 40 39 38 38 33 32 32 31 30 
AV        27 26 27 26 24 24 23 23 23 22 25 24 24 24 24 27 25 24 25 
AV        27 27 30 31 31 32 31 32 32 33 30 30 32 34 34 34 32 32 31 
AV        32 31 26 27 27 25 29 27 29 29 29 25 26 26 26 25 27 33 29 
AV        29 31 30 30 30 30 29 30 29 29 30 29 26 26 29 27 29 27 24 
AV        25 24 25 22 23 23 22 21 22 17 17 16 14 14 15 14 14 15 17 
AV        16 16 16 18 17 20 20 22 23 24 22 23 23 22 23 22 21 22 21 
AV        19 19 20 19 17 16 17 17 16 15 15 14 14 12 12 13 13 13 13 
AV        13 14 14 14 15 16 15 17 17 22 20 22 22 22 22 23 25 25 27 
AV        29 29 29 29 29 29 32 31 31 30 32 34 32 32 32 31 30 29 29 
AV        29 27 27 27 26 26 25 24 26 26 26 26 26 27 23 23 20 20 19 
AV        20 20 21 22 22 22 22 22 21 21 24 25 31 30 31 30 31 31 29 
AV        27 27 26 27 27 27 24 22 22 19 20 19 18 18 17 18 17 17 16 
AV        16 15 16 16 17 19 17 19 18 16 17 15 16 16 17 15 16 16 16 
AV        15 13 14 13 13 15 16 17 16 15 15 15 15 14 12 11 13 14 14 
AV        15 15 14 14 14 15 15 18 16 17 19 22 20 19 19 19 15 14 14 
AV        12 12 11 10 11 10 9 9 10 10 10 9 10 11 11 11 11 12 12 11 
AV        10 11 11 10 10 9 10 10 10 9 10 10 9 9 9 10 11 11 10 10 
AV        11 11 11 11 11 10 10 11 12 11 11 11 10 11 10 10 9 9 9 10 
AV        10 11 11 11 12 11 10 10 9 10 11 11 10 11 11 12 11 10 10 
AV        10 11 12 13 13 14 14 14 13 13 12 11 12 12 13 13 12 12 11 
AV        12 11 10 10 10 9 9 9 9 9 10 10 10 10 11 10 10 11 12 12 
AV        13 15 14 15 13 11 11 10 10 10 11 13 12 10 10 10 10 10 9 
AV        10 10 9 10 10 9 9 9 9 9 9 9 9 9 9 9 9 10 9 9 9 10 10 9 
AV        10 10 11 10 10 9 10 10 10 9 9 10 9 8 9 8 8 8 8 8 9 8 8 
AV        8 8 8 8 8 8 8 8 8 8 8 8 8 8 9 8 9 9 9 9 10 10 10 10 11 
AV        11 12 12 11 11 12 13 12 11 13 14 15 15 15 16 16 14 11 12 
AV        13 11 11 11 12 11 10 10 9 9 9 8 8 9 9 9 9 9 9 8 8 8 9 9 
AV        9 8 9 8 9 8 9 9 10 9 9 9 10 9 9 10 10 10 10 10 10 10 9 
AV        9 10 9 10 9 10 10 10 9 10 10 10 10 10 9 9 9 9 10 10 10 
AV        9 9 9 9 9 9 9 9 9 9 9 9 9 9 9 10 10 10 10 11 10 10 10 10 
AV        11 12 12 11 11 10 10 10 10 9 9 9 9 9 9 9 9 9 8 9 9 9 9 
AV        8 9 9 9 9 8 8 8 8 8 9 8 8 8 8 8 8 8 8 4 4 4 4 4 4 4 4 
SQ   
     CCTAGCTCGG CCAATATGAT TTATTTTGAC TGATAGTGAC CTGTTCGTTG CACAAATTGA
     TGAGCAATGC TTTTTTATAA TGCCAACTTT GTACAAAAAA GCAGGCTTCG AAGGAGATAG
     AACCATGTGG CTATATGTGC GGTTCGGCGT ATTTTGCCGC TTCTGTTCGG AGATGGTGCA
     GGGAAGGGCG GGAAGGAAGA AAAGGGGATT TTTATCAACT CGCCGGAGCA ATCGATGGGT
     TGCACATAAA GGCATCATTT TGAATACGAG ATCATATCAC ACTTTACTTT ATCCCCGTTC
     CTTTTCGGTC GGAACCCCGC CGTTTTCGGC GGTAAAAACC GACCGGAGGC GGAATGCGGG
     GCAGGTTTTT GTGCCGTGCG GTGTCGGAAT CTCGTTTTAC TCAAGCCGGC CATGCCATCT
     GAAAGCCGAC CCGTCGGACT TCAGACGTCA TTTGCTATAA CACCCAGCTT TGCTGGACAT
     ATTTGGCCTT AATAGTAAAG CCTTGCCTTT GAATTTGCTG CAACGATCTG CGCCCTTTTC
     GTCCAGATCT TATCCTTGAT TGTGCCGCCA TTCGATCGCA CCTATCGTCG ATCTGGATTA
     CTTGGCCACG GAGGTATACC GGTATTCTCT ACCCCCCGGC CCCGTTCCCC TGACGTACCT
     TGGCACTTGA TCCTTACTGT ATCACCTTTA CCCACCGCAT TGGTCTGCTT GCTGTATCAT
     TCTGAGAAGG CGGCTTGTTA GCCTATTCCC CCAATTCACG TTCGGGCGCG CACAAGTTCC
     CTACTGGCTG
//
QL   12
QR   221
