# Supplementary material for: Expression capable library for studies of Neisseria gonorrhoeae, version 1.0
Source: BMC Microbiol. 2005 Sep 1;5:50. doi: 10.1186/1471-2180-5-50 (PMC1236931; doi:10.1186/1471-2180-5-50)
Supplement: Additional File 1 — Zipped file which includes all of the sequencing data as .exp files generated from binary data using PREGAP4. These .exp files contain all of the sequences with quality cutoffs included and can be opened with word processing programs. [file 1471-2180-5-50-S1.zip › AF 1 exp sequence files/SeqPlate 9/primer D forward/BGACA2D0032A.exp]

ID   BGACA2D0032A
EN   BGACA2D0032A
LN   BGACA2D0032A.ztr
LT   ZTR
AQ   44.940000
AV   48 48 48 48 48 48 48 19 19 20 22 24 29 36 37 37 37 34 33 36 38 
AV        38 41 43 42 42 41 37 37 36 34 34 37 38 36 36 36 37 37 38 
AV        38 39 43 44 44 45 45 43 42 43 43 43 43 43 43 43 40 39 38 
AV        38 38 38 40 40 40 40 40 41 41 42 42 45 45 45 45 45 45 45 
AV        45 45 45 45 45 45 45 45 45 45 45 45 45 45 45 45 46 45 45 
AV        45 45 45 45 45 45 45 45 45 45 45 45 45 44 44 44 44 44 44 
AV        44 44 44 44 43 43 44 44 43 44 44 44 45 45 45 45 45 45 46 
AV        46 46 46 46 48 48 48 48 46 46 46 46 46 46 46 46 46 46 46 
AV        45 45 45 45 45 45 45 45 45 45 44 45 45 44 44 44 44 44 44 
AV        44 45 45 45 45 45 45 45 45 45 45 45 45 45 45 45 45 45 45 
AV        45 45 44 44 44 44 44 45 45 45 45 44 44 45 45 45 44 44 44 
AV        44 44 44 37 34 34 36 36 36 36 36 36 36 37 37 37 37 36 42 
AV        44 44 43 43 43 43 42 41 41 41 41 41 40 40 41 41 41 40 41 
AV        41 42 43 44 44 44 44 44 45 44 44 44 45 45 44 44 44 44 44 
AV        44 45 44 44 44 44 44 44 44 43 43 43 42 42 42 42 41 41 41 
AV        41 42 41 41 41 42 42 42 43 43 43 42 42 43 43 43 43 43 43 
AV        43 43 40 40 39 39 39 38 39 39 38 38 38 37 37 37 37 40 40 
AV        40 40 40 41 40 39 40 40 40 39 39 39 37 37 37 37 37 37 37 
AV        34 33 33 34 33 33 34 33 36 36 36 37 36 36 37 40 40 40 40 
AV        40 40 40 40 38 38 38 37 37 38 36 37 37 37 34 34 36 37 32 
AV        34 34 36 37 36 34 34 32 32 32 34 33 31 30 34 34 33 33 33 
AV        33 32 33 33 32 32 32 34 36 34 34 31 32 31 31 30 30 29 29 
AV        30 31 30 29 29 30 30 31 30 29 29 31 30 32 33 34 33 34 34 
AV        34 36 36 38 38 38 39 38 39 38 37 37 37 37 32 33 32 32 31 
AV        31 31 30 32 30 32 31 31 26 26 31 31 32 30 29 30 30 30 29 
AV        30 29 30 30 31 32 30 30 26 26 26 24 23 23 23 22 22 22 23 
AV        26 26 30 29 31 31 33 36 36 34 36 34 33 32 32 31 26 25 24 
AV        22 23 22 22 23 22 21 20 22 22 22 22 23 22 24 23 22 23 22 
AV        22 23 23 26 22 22 22 22 21 21 18 19 20 20 21 20 19 19 19 
AV        22 19 16 16 16 17 19 19 16 16 16 17 16 15 14 13 15 19 17 
AV        17 17 17 17 20 20 19 19 22 25 25 25 25 24 29 31 25 24 25 
AV        24 24 23 23 19 18 19 22 20 18 15 14 17 19 19 20 17 17 17 
AV        19 19 19 19 19 19 22 19 17 15 15 14 16 16 18 19 19 19 16 
AV        16 19 17 17 20 18 19 15 16 15 15 14 14 13 14 14 13 14 14 
AV        12 14 14 17 17 19 19 16 14 13 14 15 15 14 17 15 17 15 15 
AV        14 12 11 12 13 15 15 12 12 11 11 12 12 12 11 12 12 13 14 
AV        15 13 14 16 15 16 16 17 16 15 15 14 15 15 15 15 17 14 15 
AV        14 15 14 15 15 14 15 17 18 17 15 15 14 14 12 14 13 15 14 
AV        13 14 12 12 12 11 11 11 12 12 12 13 11 11 12 12 11 12 11 
AV        11 11 11 11 11 12 11 10 11 10 10 11 11 11 10 10 10 10 10 
AV        10 10 11 10 10 10 4 8 8 8 8 8 8 8 
SQ   
     CCTACCGGGC CCAATAATGA TTTTATTTTG ACTGTTAGTG ACCTGTTCGT TGCACAAATT
     GATGAGCAAT GCTTTTTTAT AATGCCAACT TTGTACAAAA AAGCAGGCTT CGAAGGAGAT
     AGAACCATGT CTGAAAAACC GGAAAAAATC GTTTTGGCAA GCGGCAATGC CGGCAAGCTC
     AAAGAATTCG GCAACTTATT CAAACCTTAC GGCATCACCG TATTGCCGCA ATCCGCATTC
     GGCATACCCG AATGCCCCGA ACCCTATCCC ACCTTTGTCG AAAACGCGCT GGCAAAAGCC
     CGGCACGCCG CCGGACACAG CGGGCTGCCC GCACTCGCCG ACGACAGCGG CATCTGTGCC
     GCCGCCCTAA ACGGCGCGCC GGGCATCCAT TCCGCACGTT ACGCCGGCAG CAATCCCAAA
     TCCGATACCG CCAACAACCT GAAACTTGCC GCCGAACTTG CCGGCAAGGC CGACAAAAGT
     TGTTCTTATG TCTGCGTATT GGTTTTTGTC CGTCATAAAG ACGACCCGCG CCCGATTATC
     GCCGAGGGCA TATGGCACGG ACTATGGCAC GACACGCCGC TCGGGCAAAA CGGTTCCGGT
     ACGACCCGAT TTTTATCTGC CCGACACGGC AAACCGCCCG CGACTGGATC GGAGTCAAAA
     ACGCGAAGCC ACCGGCGGAG GACTCGCCGA TTTATCCGCA ACTCCCCCTT AAGACCAGCT
     TTCTGTACAA AGTTGGCATT AAACAAGCAT TGCTTATCAT TTGTTGCACC AACAGT
//
QL   1
QR   8
