# Supplementary material for: Expression capable library for studies of Neisseria gonorrhoeae, version 1.0
Source: BMC Microbiol. 2005 Sep 1;5:50. doi: 10.1186/1471-2180-5-50 (PMC1236931; doi:10.1186/1471-2180-5-50)
Supplement: Additional File 1 — Zipped file which includes all of the sequencing data as .exp files generated from binary data using PREGAP4. These .exp files contain all of the sequences with quality cutoffs included and can be opened with word processing programs. [file 1471-2180-5-50-S1.zip › AF 1 exp sequence files/SeqPlate 9/primer D forward/BGACA2D0033A.exp]

ID   BGACA2D0033A
EN   BGACA2D0033A
LN   BGACA2D0033A.ztr
LT   ZTR
AQ   44.140000
AV   45 45 45 45 45 45 45 21 19 19 22 25 27 34 36 36 36 34 33 36 38 
AV        38 41 44 43 43 43 43 42 41 39 39 41 41 40 40 39 40 40 41 
AV        41 40 41 42 42 44 44 41 41 42 42 42 42 42 42 42 43 42 40 
AV        40 40 40 42 43 43 43 43 43 44 44 44 44 43 45 45 45 45 45 
AV        45 44 45 44 44 44 44 44 44 44 44 44 44 44 45 45 45 45 45 
AV        45 45 45 45 45 45 45 45 45 45 44 44 44 43 43 43 43 43 43 
AV        43 43 43 44 44 44 44 44 45 45 45 45 45 45 45 45 45 45 45 
AV        45 45 45 45 45 45 45 45 44 44 44 43 43 44 44 44 44 45 44 
AV        44 44 44 44 44 44 44 44 45 45 45 44 44 44 44 44 44 44 44 
AV        44 45 45 45 45 45 45 44 44 44 44 45 45 45 45 44 43 43 43 
AV        43 43 43 43 43 43 41 41 41 41 41 42 43 43 43 43 43 43 44 
AV        45 44 46 44 44 44 44 44 43 43 42 43 43 44 43 43 43 43 45 
AV        45 45 44 44 45 43 44 44 44 44 43 43 41 41 42 40 40 41 39 
AV        39 38 38 39 37 37 37 36 37 36 36 36 36 36 39 39 41 41 41 
AV        42 43 43 44 44 44 45 45 45 45 43 43 44 44 43 43 42 42 42 
AV        42 42 43 43 44 44 45 44 44 44 44 44 44 44 44 44 44 43 43 
AV        42 42 42 42 41 41 41 41 39 40 39 39 38 39 39 39 39 40 40 
AV        41 42 42 42 42 43 44 44 45 45 45 45 44 44 43 42 42 41 41 
AV        42 41 41 41 39 38 38 34 37 37 36 37 38 39 37 37 37 36 36 
AV        38 39 38 40 41 37 38 38 38 38 39 39 40 41 40 39 39 39 38 
AV        36 38 38 39 38 38 37 37 36 36 36 34 36 34 36 38 39 39 38 
AV        38 38 38 39 37 36 37 37 37 38 40 40 40 40 41 41 43 41 41 
AV        42 41 39 39 40 38 37 37 36 36 36 33 32 33 34 34 34 37 34 
AV        34 37 36 36 33 33 33 31 31 30 30 31 30 29 30 31 29 30 29 
AV        30 31 31 29 30 30 29 27 27 26 26 26 29 30 31 30 30 30 33 
AV        32 33 36 36 38 37 38 37 34 33 33 33 34 33 36 34 36 36 36 
AV        36 36 34 32 29 29 29 27 26 27 29 29 27 25 26 23 24 25 26 
AV        30 30 31 33 32 32 31 31 32 34 30 34 34 36 36 37 36 34 31 
AV        31 31 31 31 30 29 32 30 25 24 23 24 25 25 27 27 26 25 25 
AV        24 24 25 25 27 29 30 30 29 30 29 27 29 24 24 24 24 23 24 
AV        25 24 24 24 24 23 23 23 23 30 27 26 27 29 29 27 26 26 26 
AV        24 24 21 21 21 19 20 21 22 21 22 22 21 18 19 17 18 20 22 
AV        19 18 19 18 18 19 18 17 19 22 21 23 22 22 18 21 22 20 20 
AV        20 16 13 14 15 14 15 15 15 14 16 16 17 19 19 18 22 23 22 
AV        21 22 23 23 20 22 19 19 18 17 16 17 17 20 18 18 19 18 16 
AV        19 17 19 16 15 14 15 15 14 14 15 15 15 15 17 16 17 16 20 
AV        23 25 22 20 22 22 22 22 22 21 21 22 20 20 20 17 18 22 26 
AV        20 17 17 17 14 16 14 13 15 13 12 13 13 12 11 13 14 14 15 
AV        19 17 21 22 19 23 24 22 20 20 19 21 22 24 24 23 21 17 15 
AV        16 15 15 16 17 14 15 14 14 14 14 14 16 15 15 13 13 12 13 
AV        13 13 12 12 11 10 9 9 9 10 10 4 4 4 4 4 4 4 4 
SQ   
     CCTACCGGGC CCAATAATGA TTTTATTTTG ACTGATAGTG ACCTGTTCGT TGCACAAATT
     GATGAGCAAT GCTTTTTTAT AATGCCAACT TTGTACAAAA AAGCAGGCTT CGAAGGAGAT
     AGAACCATGT CCGGGCGGCA CGAAGCCTGT ATCACTCCCG CGCGCCGCGC AAGGCAGTGC
     TTGAATCGAG GAAACACGAT GCGCCACCTA CCCCTGTTTT CACTAATGCT TTTCCCGGCA
     TCGGTTTACG CCGCAGATTC GGACGGCGCA AACCTAAACC TGCTGTGGGG CTTGCCCTTT
     GCCCTGATTT TGCTGTCTAT CGCATTGGGT CCCTTGTTTT TTTCGCATAC CTGGCATCAC
     CATTACGGCA AAATCACCGC CTTTTGGACA TTGCTCTTCC TCATCCCGTT CAGTTTGGTT
     TTTGGCGCGT CCGCCGGTAT CCATACCGTC GCACACGCAC TCGTTGAAGA ATATATCCCC
     TTCATCCTGC TGCTGCTTGC CCTGTACACC ATTTCAGGCG GCATTTTGGT TTGGGGCGAC
     TTGAACGGCA CACCCAAGCT CAACACCGCC CTGCTTGCCG TCGGTACGGC ACTTGCCTCT
     ATCATGGGAA CGACCGGCGC GGCAATGCTG ATGATTCGTC CGCTGCTGAA AGCAACCAAG
     ACCGTACCCG CCGCGGGCAC ATCGTCATCT TCTTCATTTT CCTGGTTGCA AACATCGGCG
     GCGGCCTGAC CCTTTTGGCG ACCCCCCACT CTTCCCCGGT TTCTCTCAAG CGTAGATTTC
     A
//
QL   10
QR   597
