# Supplementary material for: Expression capable library for studies of Neisseria gonorrhoeae, version 1.0
Source: BMC Microbiol. 2005 Sep 1;5:50. doi: 10.1186/1471-2180-5-50 (PMC1236931; doi:10.1186/1471-2180-5-50)
Supplement: Additional File 1 — Zipped file which includes all of the sequencing data as .exp files generated from binary data using PREGAP4. These .exp files contain all of the sequences with quality cutoffs included and can be opened with word processing programs. [file 1471-2180-5-50-S1.zip › AF 1 exp sequence files/SeqPlate 9/primer D forward/BGACA2D0034A.exp]

ID   BGACA2D0034A
EN   BGACA2D0034A
LN   BGACA2D0034A.ztr
LT   ZTR
AQ   44.550000
AV   50 50 50 50 50 50 50 21 19 20 25 27 29 36 37 37 36 34 33 34 37 
AV        38 41 43 42 42 40 37 36 34 32 33 36 36 34 34 33 34 33 36 
AV        36 37 40 42 42 44 43 41 41 43 43 43 43 44 42 42 38 36 32 
AV        33 33 33 36 36 34 34 36 36 36 37 37 42 44 45 45 45 45 45 
AV        45 45 45 45 45 45 45 45 45 45 45 45 45 45 45 45 46 46 46 
AV        45 45 45 45 45 46 46 45 45 45 45 45 45 44 44 44 43 42 43 
AV        43 42 43 44 44 43 44 43 43 44 44 44 45 45 45 45 45 45 45 
AV        45 45 45 45 45 45 45 45 45 45 45 45 45 45 45 45 45 45 45 
AV        45 45 45 45 45 45 45 45 45 45 45 45 45 45 45 45 45 45 45 
AV        45 45 45 45 45 45 44 44 44 44 44 44 44 44 44 44 43 43 44 
AV        45 45 45 45 45 44 44 44 43 44 44 43 44 39 34 34 33 34 34 
AV        33 34 34 34 34 34 34 33 33 39 43 43 43 43 43 44 43 43 43 
AV        44 43 44 44 44 44 44 44 44 44 43 42 42 42 42 42 42 42 43 
AV        41 41 40 40 40 40 40 41 39 39 40 40 40 41 40 42 43 43 43 
AV        43 43 43 42 45 44 44 43 43 42 42 42 41 41 41 41 41 41 41 
AV        41 41 42 42 41 41 41 41 41 41 42 42 42 43 43 44 44 43 43 
AV        44 44 44 44 45 45 45 44 44 44 43 38 37 37 37 37 37 36 36 
AV        34 36 37 37 37 37 36 40 40 40 40 40 40 41 41 37 34 34 36 
AV        34 34 36 36 37 36 34 33 34 34 34 38 40 39 38 39 39 39 39 
AV        39 39 40 40 40 39 39 39 40 40 38 37 37 33 33 33 34 33 32 
AV        31 31 31 30 30 30 32 31 32 34 34 34 34 34 36 38 33 33 34 
AV        32 32 30 31 31 30 31 30 29 27 27 27 31 31 30 31 32 33 36 
AV        34 34 34 34 33 31 31 31 32 31 31 32 31 31 30 31 31 30 30 
AV        32 34 34 33 34 34 34 36 34 34 34 32 32 33 32 33 34 33 33 
AV        34 34 34 34 37 38 37 39 38 36 36 36 34 33 32 31 31 29 26 
AV        25 23 23 23 24 25 27 26 27 30 27 27 26 29 31 31 32 32 33 
AV        33 33 31 32 31 31 33 32 33 33 33 33 34 31 31 31 29 30 27 
AV        30 29 29 29 29 31 30 27 29 30 30 27 30 26 29 26 27 21 23 
AV        23 22 22 22 22 22 22 22 22 25 24 25 24 24 23 23 23 23 25 
AV        24 26 27 26 23 23 19 19 19 22 24 24 23 22 21 21 21 21 21 
AV        23 21 26 23 25 25 22 22 23 21 22 22 18 17 18 18 17 17 16 
AV        16 16 14 12 11 13 13 13 15 15 15 14 15 15 16 16 16 20 22 
AV        23 22 22 19 19 19 17 19 19 19 19 21 21 21 23 22 22 23 21 
AV        21 22 22 23 24 22 22 21 21 16 17 16 16 16 19 19 19 19 17 
AV        17 19 21 21 22 27 24 26 25 20 22 20 20 20 23 21 19 18 16 
AV        15 13 13 12 13 14 13 11 12 12 11 12 13 14 16 16 16 14 15 
AV        16 17 19 22 22 19 20 19 17 16 16 14 16 18 19 16 14 14 14 
AV        12 14 14 14 13 14 13 16 16 14 14 14 15 14 14 16 15 13 14 
AV        14 14 13 12 12 13 13 14 14 14 14 12 12 15 15 13 12 12 12 
AV        11 11 10 11 11 11 11 12 10 10 10 10 11 11 11 12 11 11 10 
AV        10 10 11 11 11 10 10 10 10 10 10 4 16 16 16 16 16 16 16 
AV        
SQ   
     CCAGCCGGGC CCAATAATGA TTTTATTTTG ACTGTTAGTG ACCTGTTCGT TGCACAAATT
     GATGAGCAAT GCTTTTTTAT AATGCCAACT TTGTACAAAA AAGCAGGCTT CGAAGGAGAT
     AGAACCATGA CTGCTCTCAA ACCCGCCCTG CCCGACTACC TCGGCAACAT CCGCATCATC
     CTCACACGCA CCAGCCACCC CGCCAACATC GGAGCTGCCG CACGCGCGAT GAAAACGATG
     GGTCTGCACA GGCTGACCAT CGTCACCCCC AATCTGATGG CAACGCCGAT GACGGAAAAT
     CCGCCCGTTT TTAATCCCGA TGACGTGCAA AGTTTTGCAC TGCCTGAAGA AAGTTTCATC
     CTCGCTTCCG GCGCGGCGGA CGTATTGCAC AACGCCGAAA TCGTCGCCAC ACTGGACGAA
     GCCCTTGCCG ACACCACCAT CGCCTGCGCC CTGACCAGCC GCCGCCGCGA AATCACCGCG
     CCGCTGCAAA CCCCGCGCGA TTTGGTGCCC GAATTACTGC AGGCCGCCAA CCGCGGCGAG
     AAAGTGGCGC TGGTCTTCGG CAACGAGACT TTCGGCTTGA GCATCGAAGA AGTCCGAGCG
     TGCAACCGAC TGATGACCAT CAACGGCAAC CCCGACTATT TCTCGCTTCA ACTCGCCCAA
     AGCGTGCAGG TCGTGTGCTA CGAAATTTTC GCCCAAACCG ATTCGCCCAT GACCCATCTT
     CAACAGGAAG ACCACGCCCC CACCCCACGA GCAAATCATA GGCATGCCCG CCCACATGAA
     A
//
QL   1
QR   9
