# Supplementary material for: Expression capable library for studies of Neisseria gonorrhoeae, version 1.0
Source: BMC Microbiol. 2005 Sep 1;5:50. doi: 10.1186/1471-2180-5-50 (PMC1236931; doi:10.1186/1471-2180-5-50)
Supplement: Additional File 1 — Zipped file which includes all of the sequencing data as .exp files generated from binary data using PREGAP4. These .exp files contain all of the sequences with quality cutoffs included and can be opened with word processing programs. [file 1471-2180-5-50-S1.zip › AF 1 exp sequence files/SeqPlate 9/primer D forward/BGACA2D0035A.exp]

ID   BGACA2D0035A
EN   BGACA2D0035A
LN   BGACA2D0035A.ztr
LT   ZTR
AQ   39.810000
AV   39 39 39 39 39 39 39 17 18 19 20 23 29 30 26 25 26 26 34 33 34 
AV        38 39 40 41 41 41 40 40 43 43 42 42 41 42 42 43 43 43 43 
AV        44 44 45 44 43 43 43 43 43 43 43 42 42 42 42 42 40 40 41 
AV        41 40 42 41 41 41 41 42 42 42 42 42 43 42 42 43 43 43 43 
AV        42 42 42 42 41 41 42 42 42 42 43 42 43 43 44 44 44 43 43 
AV        43 43 43 43 43 42 43 43 43 42 42 42 42 42 42 41 42 41 42 
AV        42 41 39 40 39 38 38 39 39 39 40 40 40 39 39 38 39 40 40 
AV        41 42 42 41 41 41 40 39 39 40 39 40 41 40 39 39 38 38 37 
AV        37 37 37 39 37 37 38 37 37 38 39 40 39 38 39 40 40 41 41 
AV        43 42 42 42 41 41 41 41 42 44 44 43 41 41 40 40 40 39 40 
AV        40 38 37 36 34 34 33 30 32 32 32 31 30 31 31 29 31 30 30 
AV        31 27 27 31 31 31 31 32 31 30 27 30 30 32 31 31 34 33 33 
AV        31 31 32 30 32 33 33 33 31 30 31 31 30 31 30 30 31 30 31 
AV        27 27 29 29 30 30 27 29 30 27 26 27 27 27 26 29 30 30 31 
AV        30 31 33 32 32 33 36 36 36 36 33 33 33 33 31 32 31 29 27 
AV        29 30 27 29 29 29 32 33 32 31 34 34 33 36 37 37 37 39 39 
AV        38 38 37 38 39 39 38 37 39 36 36 36 36 36 33 36 34 36 34 
AV        33 34 32 31 29 33 32 29 29 29 31 30 30 29 29 27 27 30 31 
AV        32 31 31 34 34 34 34 32 33 31 27 26 27 27 29 27 26 26 26 
AV        25 23 21 22 22 23 29 30 30 31 29 30 30 27 27 26 29 31 32 
AV        30 30 29 26 26 25 26 26 26 30 30 29 29 29 27 30 29 30 33 
AV        32 26 26 27 29 25 25 26 22 22 23 23 23 22 22 21 25 22 20 
AV        19 21 22 22 23 23 22 21 22 22 22 24 24 26 27 30 27 26 26 
AV        29 26 22 22 22 20 21 20 19 22 21 21 22 22 22 20 19 24 22 
AV        20 22 22 23 23 23 23 21 20 20 19 22 22 22 24 23 20 19 19 
AV        17 17 16 17 17 17 17 17 15 14 14 15 17 18 18 17 16 19 19 
AV        17 18 16 16 19 19 19 19 19 18 18 19 21 19 19 20 20 23 22 
AV        22 23 22 22 22 21 21 20 21 22 22 22 22 20 21 20 20 20 22 
AV        18 17 16 17 17 15 13 13 13 13 13 12 13 13 11 13 13 11 10 
AV        11 11 13 14 14 14 13 13 14 15 14 13 14 14 15 14 14 13 13 
AV        13 12 13 13 12 11 14 15 16 17 19 19 18 19 19 19 20 18 19 
AV        19 19 17 16 15 16 17 19 22 20 17 17 17 17 17 17 17 19 18 
AV        19 15 15 14 13 14 16 16 17 17 19 19 19 20 20 18 21 19 19 
AV        19 19 15 16 16 16 16 15 17 16 18 16 16 17 15 14 15 18 18 
AV        19 19 19 19 17 18 18 21 21 21 21 22 22 18 18 18 17 17 17 
AV        17 16 15 15 15 15 14 14 13 15 15 13 14 14 14 15 14 12 12 
AV        13 12 13 13 13 13 13 12 12 11 10 11 11 12 12 11 11 12 12 
AV        13 14 13 16 16 16 17 15 15 16 16 17 16 16 16 16 16 16 17 
AV        17 15 15 16 15 16 16 16 17 16 15 15 14 13 12 12 13 14 12 
AV        13 11 11 11 10 11 11 12 12 12 12 11 11 10 12 11 13 12 11 
AV        14 13 13 11 11 11 11 13 13 14 13 12 12 13 13 13 12 12 4 
AV        27 27 27 27 27 27 27 
SQ   
     CTACCGGGCC AAATATGATT TATTTTGACT GATAGTGACC TGTTCGTTGC AACAAATTGA
     TGAGCAATGC TTTTTTATAA TGCCAACTTT GTACAAAAAA GCAGGCTTCG AAGGAGATAG
     AACCATGGAT TTGACGGAAT CGGCGGCAAT GGCGGGATCG GTAATATTGA AGGGATTGGT
     GGAGGCCGGC GGCAACGGCG GGGGCGGAAA AGACGCGCCA GCCGCCGGAA TCGTAGCCGA
     GGGCGAGTCG GGGGTGGACG GAGCGGGTGC GGATGTTTTT GAAATAATCG CTTACCGTGC
     TTATTGTTGT GCCTTTTTTT GCACCGGTTG CTTCGGGATA ATCGCGGGTG ATGTGCTCGT
     AGGCGTAAGC CAGATCCGCC TGCACATACG GGCCGCGCCC ATGGTCTTCA CCCGCCGCCT
     GCCAAGCATC AGGGCGAGCA GGAGGGGTCT GTATTGCATG GTTCGGCTTT CGGAAAAAAT
     CGGATAAGAC CCAGCTTTCT TGTACAAAGT TGGCATTATA AGAAAGCATT GCTTATCAAT
     TCGTTGCAAC GAACAGGTCA CTATCAGTCA CAATAAAATC ATTATTTGCC ATCCAGCTGA
     TATCCCCTAT AGTGAGTCGT ATTACATGGT CATAGCTGTT TCCTGGCAGC TCTGGCCCGT
     GTCTCAAACT CTCTGATGTT CCATTGCACA AGATTAAAAT ATCTCCTCAT GAACAATAAA
     ACTGCCTGCT TACATAAACC GTAATTCCAA GTGTCGTTAT GCAGCATATT CACCGGGTAA
     CCGTCGAG
//
QL   10
QR   421
