# Supplementary material for: Expression capable library for studies of Neisseria gonorrhoeae, version 1.0
Source: BMC Microbiol. 2005 Sep 1;5:50. doi: 10.1186/1471-2180-5-50 (PMC1236931; doi:10.1186/1471-2180-5-50)
Supplement: Additional File 1 — Zipped file which includes all of the sequencing data as .exp files generated from binary data using PREGAP4. These .exp files contain all of the sequences with quality cutoffs included and can be opened with word processing programs. [file 1471-2180-5-50-S1.zip › AF 1 exp sequence files/SeqPlate 9/primer D forward/BGACA2D0036A.exp]

ID   BGACA2D0036A
EN   BGACA2D0036A
LN   BGACA2D0036A.ztr
LT   ZTR
AQ   43.610000
AV   12 12 12 12 12 12 12 17 21 26 27 27 26 24 24 25 30 30 36 41 40 
AV        40 40 41 40 39 38 39 42 42 41 41 41 41 41 42 42 41 42 43 
AV        43 44 44 42 42 43 43 43 43 43 42 42 43 43 42 42 42 42 44 
AV        45 44 44 44 45 45 45 45 45 45 45 45 45 45 45 45 45 45 45 
AV        44 44 44 44 44 45 45 44 44 44 45 45 45 45 45 45 45 45 45 
AV        45 45 45 46 46 45 45 45 44 44 44 44 44 43 43 43 44 43 43 
AV        43 43 43 43 44 43 42 43 43 43 44 44 44 45 45 44 45 45 42 
AV        43 42 44 43 44 43 43 42 40 40 40 40 40 40 42 42 43 43 42 
AV        42 42 42 42 44 44 44 44 44 44 44 45 45 45 45 45 45 45 45 
AV        45 45 45 45 45 45 45 44 44 44 44 44 44 44 44 43 44 44 44 
AV        44 43 43 44 44 45 45 45 45 44 44 43 43 42 42 43 42 42 42 
AV        41 41 41 41 40 41 41 41 41 41 41 40 41 41 42 42 42 42 41 
AV        42 42 42 41 42 42 40 41 41 41 40 39 37 37 37 37 38 37 39 
AV        39 38 39 38 38 38 39 39 41 40 40 39 37 38 38 37 38 38 40 
AV        40 40 40 40 41 42 41 41 42 42 41 41 41 39 39 39 39 38 39 
AV        38 38 39 38 39 39 40 40 40 42 41 41 41 41 42 42 42 42 43 
AV        43 43 43 43 42 40 39 39 38 38 39 38 38 37 37 37 36 36 36 
AV        34 37 37 37 38 37 36 37 37 36 34 34 36 36 36 37 37 38 37 
AV        37 38 36 37 36 36 37 37 34 34 36 34 34 34 34 32 32 34 32 
AV        33 36 34 33 36 33 33 33 32 33 33 36 33 33 33 33 33 33 33 
AV        33 36 34 36 37 37 38 38 40 40 39 39 40 41 41 41 39 38 38 
AV        33 31 31 30 30 30 31 31 30 30 29 29 29 27 27 30 30 29 29 
AV        30 29 30 29 30 30 30 30 33 32 33 36 33 36 32 27 26 25 26 
AV        23 22 22 21 17 19 18 18 19 19 22 24 22 23 24 24 26 29 25 
AV        30 29 26 26 24 24 22 22 24 24 23 24 22 22 25 25 26 27 27 
AV        26 26 26 27 29 27 27 24 26 26 25 25 25 25 25 27 26 30 29 
AV        29 29 30 33 33 33 26 26 23 24 23 23 21 19 19 18 17 19 19 
AV        18 19 20 19 22 19 21 20 22 23 23 22 23 20 21 21 21 23 25 
AV        24 29 29 30 27 25 26 26 25 27 26 27 27 26 21 20 21 21 20 
AV        22 22 22 22 22 22 18 18 19 19 23 24 20 4 19 19 16 17 18 
AV        17 17 19 15 15 13 12 13 14 14 13 14 15 15 14 13 13 13 15 
AV        14 14 15 15 16 17 18 19 20 19 19 19 20 21 20 18 19 19 19 
AV        15 15 12 12 11 11 11 11 10 11 11 12 13 12 13 14 14 16 17 
AV        17 19 19 18 21 21 22 22 21 22 19 22 21 21 21 22 22 22 22 
AV        22 22 24 23 22 23 27 26 29 25 26 26 25 29 30 29 26 25 25 
AV        25 26 26 26 26 31 31 25 23 22 19 19 19 19 17 16 15 14 13 
AV        13 11 11 12 13 14 15 14 14 13 12 14 15 17 16 16 16 15 14 
AV        14 14 14 13 14 13 15 15 14 13 12 12 12 13 15 12 12 13 11 
AV        12 13 11 11 11 11 12 11 11 11 11 13 13 13 16 13 12 12 12 
AV        4 27 27 27 27 27 27 27 
SQ   
     CCGGGCCCAA TAATGATTTT ATTTTGACTG ATAGTGACCT GTTCGTTGCA CAAATTGATG
     AGCAATGCTT TTTTATAATG CCAACTTTGT ACAAAAAAGC AGGCTCGAAG GAGATAGAAC
     CATGCCGACA ATGGGGGCGG AGATGAATAC ACGAAATATG CGCTATATTC TTTTGACAGG
     ACTGTTGCCG ACGGCATCCG CTTTTGGAGA GACCGCGCTG CAATGCGCCG CTTTGACGGA
     CAATGTTACG CGTTTGGCGT GTTACGACAG GATTTTTGCG GCACAGCTTC CGTCTTCGGC
     AGGGCAGGAA GGGCAGGAGT CGAAAGCCGT ACTCAATCTG ACGGAAACCG TCCGCAGCAG
     CTTGGATAAG GGCGAGGCGG TCATTGTTGT TGAAAAAGGC GGGGATGCGC TTCCTGCCGA
     CAGTGCGGGC GAAACCGCCG ATATCTATAC GCCTTTGAGC CTGATGTACG ACTTGGACAA
     AAACGATTTG CGCGGGCTGT TGGGCGTACG CGAACACAAT CCGATGTACC TTATGCCGTT
     TTGGTATAAC AATTCGCCCA ACTATGNCCC GAGTTCGCCG ACGCGCGGTA CGACTGTACA
     GGAAAATTCG GACAGCAGAC ACGTGCGGAA CCAAATTGCA GGTTTCGTTC AAAGCAAAAT
     TGCCGAAATT TGTTTAAAAC CGCGCGGATC TGGGTTCGGC TACACCCAAG ATCCGATTGG
     CAGATTTACA ACCCAGGCAG GAATCCGCGC C
//
QL   8
QR   444
