# Supplementary material for: Expression capable library for studies of Neisseria gonorrhoeae, version 1.0
Source: BMC Microbiol. 2005 Sep 1;5:50. doi: 10.1186/1471-2180-5-50 (PMC1236931; doi:10.1186/1471-2180-5-50)
Supplement: Additional File 1 — Zipped file which includes all of the sequencing data as .exp files generated from binary data using PREGAP4. These .exp files contain all of the sequences with quality cutoffs included and can be opened with word processing programs. [file 1471-2180-5-50-S1.zip › AF 1 exp sequence files/SeqPlate 9/primer D forward/BGACA2D0037A.exp]

ID   BGACA2D0037A
EN   BGACA2D0037A
LN   BGACA2D0037A.ztr
LT   ZTR
AQ   42.110000
AV   39 39 39 39 39 39 39 14 15 17 19 22 25 27 27 26 25 24 27 29 36 
AV        39 43 41 41 42 43 42 41 40 41 43 43 42 42 41 42 42 44 44 
AV        43 43 44 45 45 45 42 41 42 42 42 42 42 42 42 42 42 41 42 
AV        41 42 44 45 45 44 44 44 44 45 45 44 44 44 44 45 45 44 44 
AV        44 44 44 44 44 44 44 44 44 44 43 43 43 44 44 45 45 45 45 
AV        44 44 44 44 45 45 45 45 45 45 45 45 43 43 43 43 43 43 43 
AV        43 43 45 44 44 44 43 43 44 45 45 45 45 45 45 45 44 44 45 
AV        44 44 45 45 45 45 45 45 45 44 44 44 44 43 44 44 45 45 44 
AV        44 44 43 43 44 43 43 43 44 44 44 43 43 42 41 41 40 40 39 
AV        39 39 40 40 38 38 38 37 37 37 37 37 38 37 37 37 37 37 36 
AV        36 36 36 38 38 37 38 38 38 38 38 39 39 38 39 41 41 41 41 
AV        41 41 42 40 41 41 40 39 36 34 33 32 32 32 32 32 32 29 29 
AV        29 29 31 32 33 34 36 36 34 34 33 33 32 34 36 36 36 37 37 
AV        38 37 37 37 36 37 38 37 38 36 34 34 33 32 32 31 32 33 31 
AV        32 32 29 31 30 30 31 30 30 30 30 30 27 27 30 30 29 31 29 
AV        29 31 31 32 32 30 31 31 32 32 32 32 33 32 34 36 36 34 36 
AV        34 36 34 34 36 37 37 37 37 39 37 37 36 36 36 37 37 37 37 
AV        36 36 34 33 33 33 34 34 36 36 36 33 34 31 31 32 32 33 33 
AV        33 32 31 30 29 29 30 32 31 33 34 33 33 32 31 31 31 32 31 
AV        33 32 30 30 31 29 25 26 26 26 27 27 26 26 26 25 25 27 25 
AV        22 23 25 25 24 24 24 25 24 23 24 24 24 19 21 22 23 22 22 
AV        20 20 20 19 19 19 19 19 19 22 22 22 22 23 22 24 24 23 24 
AV        22 22 22 18 18 19 17 19 19 18 18 18 19 20 18 21 19 20 23 
AV        22 22 20 19 19 19 19 19 17 17 18 18 19 18 17 17 17 16 17 
AV        16 16 16 17 19 17 17 18 18 17 18 18 17 20 20 17 15 15 14 
AV        14 16 16 16 15 16 14 15 15 16 16 17 19 19 18 19 16 17 16 
AV        16 17 20 19 19 18 17 20 22 23 19 16 17 17 18 17 15 15 16 
AV        16 16 15 15 13 14 16 19 19 18 19 21 23 23 18 17 16 17 16 
AV        14 13 12 11 11 11 11 11 11 10 10 10 10 9 9 9 10 10 11 11 
AV        11 11 11 12 12 13 15 13 16 20 17 16 15 14 13 12 12 11 10 
AV        11 11 10 12 11 11 12 11 11 12 11 13 13 14 15 13 13 11 10 
AV        11 10 10 11 10 10 10 9 9 9 9 9 9 9 10 10 11 12 11 13 11 
AV        12 12 13 14 13 12 12 14 14 11 10 10 10 10 10 10 10 9 9 
AV        9 10 10 10 9 10 10 10 10 10 11 10 10 11 10 11 11 11 11 
AV        11 10 10 10 9 9 9 9 10 10 10 9 9 9 9 9 9 9 10 10 11 10 
AV        10 10 10 10 10 10 9 9 9 9 9 9 9 9 9 9 9 9 9 9 10 10 11 
AV        12 13 12 13 15 16 15 16 16 16 16 15 15 14 12 12 11 12 12 
AV        12 11 11 11 12 11 11 11 11 10 10 10 11 10 11 10 10 10 9 
AV        9 9 9 9 9 9 9 9 9 9 8 9 9 9 9 9 9 9 10 9 9 9 10 10 9 10 
AV        9 9 9 9 9 9 4 8 8 8 8 8 8 4 
SQ   
     CTAGTGGGCC CATTAATGAT TTTATTTTGA CTGATAGTGA CCTGTTCGTT GCACAAATTG
     ATGAGCAATG CTTTTTTATA ATGCCAACTT TGTACAAAAA AGCAGGCTTC GAAGGAGATA
     GAACCTTGAG CGGTGAACCA TCAGATTTTG ACGGTTCCTT ATATGTAGAA CCGTCAGTAG
     AACCGTCAGG ATCAAATGCG CGCGGCGCGC GCGCCCCTGC CGGACCGCAC CCTGCGAAAC
     CGCAAACGGC GCCTCCCGAA ACCGCAGCGG CGGCGAAGGC GAAAAAAACC GGCAGGCACG
     AAACCGAGCT TTCGCTGCTT GCCGACTACG GCATCACGGG GCAGGTGGCG GCGGACTTCC
     TGCAAGTCCG CAAGGCAAAA CGGCAGCCGC TGACGGAAAC GGCAATGCGC CTGATTGCCG
     CCGATGCGGA GAAATGCGGG ATGACGGCGC TGCAGGCGGC GGAGTACGCC ATCGCCAGCG
     CCTGGGCCAG CTTCCGCGCC GAATGGCTGC AAACAAAAAC TTTCGGCGGG TCTGGACACC
     CCGGCGGCCC GCTCCAAACC AAACCGCCGC CGTGCTGGAA GCGGGAACCT ACGGCTATAT
     GCCGACCACG GATTTTTGAG ACCCAGCTTC TCTGTACAAA GTTGGAATTA TAACAAAGCA
     TCGCTTATTA CTTTGTTGCC AGAACCGGTC CCTTACCCCT CAAAATAAAT CCTAATTTGC
     CCTCTAGCTG ACATCCCCTA TGGGGGTCGT ATTAATGGCA CTCGTGTTCC CGGN
//
QL   11
QR   396
