# Supplementary material for: Expression capable library for studies of Neisseria gonorrhoeae, version 1.0
Source: BMC Microbiol. 2005 Sep 1;5:50. doi: 10.1186/1471-2180-5-50 (PMC1236931; doi:10.1186/1471-2180-5-50)
Supplement: Additional File 1 — Zipped file which includes all of the sequencing data as .exp files generated from binary data using PREGAP4. These .exp files contain all of the sequences with quality cutoffs included and can be opened with word processing programs. [file 1471-2180-5-50-S1.zip › AF 1 exp sequence files/SeqPlate 9/primer D forward/BGACA2D0038A.exp]

ID   BGACA2D0038A
EN   BGACA2D0038A
LN   BGACA2D0038A.ztr
LT   ZTR
AQ   43.880000
AV   50 50 50 50 50 50 50 22 19 20 23 27 27 34 36 36 36 33 32 34 37 
AV        34 36 40 38 39 39 39 39 38 36 37 39 39 37 37 39 41 41 42 
AV        42 42 43 43 43 45 44 42 42 43 42 42 42 42 42 42 42 42 41 
AV        42 42 42 44 45 44 45 45 45 45 45 45 45 45 45 45 45 45 45 
AV        45 45 45 45 45 45 45 45 45 45 45 45 45 45 45 45 46 46 46 
AV        45 45 45 45 45 45 46 45 45 45 45 45 45 44 44 43 43 42 43 
AV        43 43 43 43 43 43 43 43 43 44 44 45 45 45 45 45 45 45 45 
AV        45 45 45 45 45 45 45 45 45 44 44 44 45 44 44 43 43 44 44 
AV        44 43 43 44 44 45 45 44 45 45 45 45 44 43 44 44 43 43 43 
AV        43 44 44 44 43 42 43 43 43 43 43 43 44 44 43 42 42 42 42 
AV        43 43 43 43 43 43 44 44 44 43 45 45 45 45 43 44 44 39 32 
AV        31 31 31 30 30 30 30 30 30 29 30 29 27 33 40 41 41 42 41 
AV        40 41 40 40 39 40 39 39 38 39 37 37 36 36 37 38 38 37 37 
AV        38 38 39 40 40 39 40 36 36 36 34 34 32 33 33 33 34 32 33 
AV        33 30 31 36 33 33 33 33 34 34 33 33 31 30 30 30 33 31 31 
AV        33 32 31 31 30 30 30 30 32 32 31 30 31 32 31 29 32 32 31 
AV        31 32 33 32 31 31 33 30 31 30 31 33 31 31 32 32 31 32 32 
AV        33 34 34 36 33 34 32 32 34 34 34 36 34 33 34 33 32 31 31 
AV        31 31 33 34 32 32 32 31 29 29 25 25 25 23 23 24 24 22 22 
AV        22 23 23 22 24 25 29 29 29 25 25 26 22 23 23 23 23 22 22 
AV        22 21 20 21 22 26 26 29 32 31 31 30 29 30 27 30 29 30 30 
AV        27 29 27 26 27 27 25 24 26 26 30 31 31 32 33 32 33 34 32 
AV        32 33 32 31 27 27 25 25 27 24 24 22 23 23 22 22 24 23 24 
AV        23 23 22 23 22 22 21 22 20 20 21 19 19 21 22 26 22 24 24 
AV        26 26 26 29 31 27 29 25 26 24 22 21 22 21 21 17 17 17 17 
AV        17 19 19 23 19 19 19 19 22 22 19 24 21 19 19 18 17 15 14 
AV        16 16 18 17 15 16 17 15 16 17 14 16 16 17 17 17 16 13 13 
AV        14 13 11 13 12 11 12 12 12 14 12 12 12 14 14 14 15 17 15 
AV        18 17 16 14 12 12 12 12 11 11 12 12 11 11 10 9 10 11 11 
AV        12 12 12 12 14 14 14 14 15 15 18 21 21 22 22 22 23 24 24 
AV        26 24 22 21 19 19 16 16 17 17 19 18 16 15 14 13 13 12 13 
AV        13 12 14 11 11 10 9 9 9 9 9 8 8 9 9 9 9 9 9 9 9 9 10 10 
AV        11 11 12 12 13 13 14 14 12 15 13 15 15 13 12 12 13 12 11 
AV        10 10 10 10 10 10 9 9 9 9 9 9 8 9 9 9 10 10 10 11 12 14 
AV        13 14 13 12 12 14 14 13 12 12 11 10 10 10 10 9 9 9 9 9 
AV        10 9 10 12 11 10 11 12 11 11 12 12 13 12 11 10 11 11 11 
AV        10 11 11 11 11 11 11 11 12 11 11 12 12 11 11 10 10 10 9 
AV        10 9 10 10 9 10 10 10 10 10 10 11 10 11 12 11 11 11 11 
AV        11 12 14 14 13 14 14 14 13 12 11 10 11 10 10 11 10 10 9 
AV        9 9 9 9 10 11 13 13 12 12 12 11 11 11 11 4 4 4 4 4 4 4 
AV        4 
SQ   
     CCTGCCGGGC CCAATAATGA TTTTATTTTG ACTGATAGTG ACCTGTTCGT TGCACAAATT
     GATGAGCAAT GCTTTTTTAT AATGCCAACT TTGTACAAAA AAGCAGGCTT CGAAGGAGAT
     AGAACCATGT TCAAGCCGCA TCGGCGGCAG ACGGGACGAA AAATGACGTT TGACGAATGG
     TTGGGCTTGT CAAAACTGCC TAAAATTGAA GCAAGGATGC TGCTGCAATA TGTTTCGGAA
     TATACGCGCG TGCAGTTGTT GACGCGGGGC GGGGAAGAAA TGCCGGACGA AATCCGACAG
     CGGGCGGACA GGCTGGCGCA ACGCCGTCTG AACGGCGAGC CGGTTGCCTA TATTTTAGGT
     GTGCGCGAAT TTTATGGCAG ACGCTTTACA GTCAACCCGA ACGTGCTGAT TCCGCGCCCC
     GAAACCGAAC ACTTGGTCGA AGCCGTATTG GCGCGCCTGC CCGAAAACGG CCGCGTGTGG
     GATTTGGGGA CGGGCAGCGG CGCATTTGCC GTACCCGTTG GCTCGACCCC CCGATGCGTT
     TGTGCGCGCA TCCGACATCA GCACGCCCGC CCTTTGAACG GCGCGAAAAA ATGCGGCGGA
     TCCTGCCGCG CGGGTCGAAT TTGCCCCGGT CCGGGGTCCG CACCCTACTG CCGTCTGAAA
     GGCAATGTGA CTTCATCGTG TCCACCCCCC CCTATTCGGA AACGGGAATA ACCTTTGTCA
     CAGGGGAATT TGCGGTTGGA CCCCCAAAAC GCGTTGACTG ATTTTTCAGA TGGCN
//
QL   1
QR   9
