# Supplementary material for: Expression capable library for studies of Neisseria gonorrhoeae, version 1.0
Source: BMC Microbiol. 2005 Sep 1;5:50. doi: 10.1186/1471-2180-5-50 (PMC1236931; doi:10.1186/1471-2180-5-50)
Supplement: Additional File 1 — Zipped file which includes all of the sequencing data as .exp files generated from binary data using PREGAP4. These .exp files contain all of the sequences with quality cutoffs included and can be opened with word processing programs. [file 1471-2180-5-50-S1.zip › AF 1 exp sequence files/SeqPlate 9/primer D forward/BGACA2D0039A.exp]

ID   BGACA2D0039A
EN   BGACA2D0039A
LN   BGACA2D0039A.ztr
LT   ZTR
AQ   43.210000
AV   10 10 10 10 10 10 10 17 17 17 21 22 22 20 19 19 22 23 31 36 40 
AV        39 39 38 37 36 34 33 34 37 37 36 36 34 36 36 37 37 39 42 
AV        43 44 45 44 42 41 41 41 42 42 42 40 40 36 34 32 32 32 33 
AV        34 36 37 36 36 36 36 38 38 42 43 45 45 45 45 44 44 44 44 
AV        44 44 44 44 44 45 45 45 45 45 44 45 45 46 46 46 45 45 45 
AV        45 45 44 45 44 44 44 44 44 44 43 43 43 43 42 42 42 43 43 
AV        43 43 43 43 43 42 43 43 43 44 44 44 44 44 43 44 44 44 44 
AV        44 44 44 44 44 44 44 43 43 43 43 44 43 43 43 42 43 44 44 
AV        44 43 43 44 43 42 42 42 43 43 43 44 44 43 43 43 44 43 43 
AV        44 44 45 44 44 43 43 42 43 43 44 43 43 43 43 42 43 43 43 
AV        43 42 42 42 42 42 42 41 42 42 42 42 42 42 42 41 42 42 43 
AV        42 42 42 42 41 41 41 42 41 41 41 41 42 41 41 41 40 39 38 
AV        39 38 38 38 38 38 37 36 36 36 36 36 36 38 39 39 40 40 40 
AV        39 38 38 39 40 40 40 39 40 38 39 38 38 38 38 39 40 41 40 
AV        39 38 38 37 37 38 37 36 36 36 36 36 34 33 32 32 32 32 32 
AV        30 30 30 31 29 29 29 29 30 31 31 32 32 32 32 34 34 34 34 
AV        34 36 34 33 33 33 33 33 33 33 34 34 34 33 34 36 34 33 33 
AV        34 33 33 33 31 32 31 31 31 31 31 31 31 30 31 30 30 31 30 
AV        32 29 29 29 29 30 29 27 29 29 29 29 27 26 24 23 25 25 26 
AV        27 27 26 26 26 27 27 29 30 30 33 34 33 33 30 27 26 27 27 
AV        29 26 26 25 24 24 23 24 23 24 24 26 26 26 27 27 26 26 27 
AV        27 29 26 22 22 19 20 19 19 17 16 17 18 18 18 19 18 17 21 
AV        22 25 26 27 23 25 27 25 26 25 24 22 22 23 20 20 20 20 19 
AV        22 21 17 18 17 17 16 17 19 18 20 21 21 20 20 19 21 26 21 
AV        22 22 23 20 20 20 18 17 16 14 12 12 11 11 13 13 13 11 12 
AV        12 12 12 11 11 12 15 14 15 15 14 15 16 16 15 15 15 16 14 
AV        17 17 16 15 13 13 14 12 12 12 14 14 13 13 14 13 12 12 13 
AV        16 14 14 12 12 13 13 14 14 16 18 17 19 17 16 17 20 19 23 
AV        22 17 16 14 12 11 10 10 10 11 10 10 10 10 10 11 11 11 12 
AV        13 12 13 14 13 12 12 12 12 12 12 10 12 12 12 11 12 12 13 
AV        12 14 14 15 15 15 14 16 15 16 16 19 16 16 16 16 16 16 13 
AV        12 12 12 12 14 14 13 12 13 13 11 11 11 10 11 11 11 10 10 
AV        9 8 8 8 8 8 9 9 9 4 9 9 9 9 9 9 10 10 10 10 11 11 12 12 
AV        13 14 14 12 12 13 14 12 12 12 11 12 12 12 12 12 10 10 11 
AV        12 11 11 11 13 13 12 11 12 11 11 11 12 11 10 11 11 11 10 
AV        9 9 10 10 10 10 10 10 9 10 10 10 10 10 10 11 10 10 9 9 
AV        9 9 10 11 10 11 10 10 10 10 10 9 10 10 10 9 9 8 8 9 8 8 
AV        8 9 8 8 8 8 8 8 8 8 8 8 8 9 8 8 8 8 8 8 9 9 9 9 9 9 10 
AV        10 9 10 11 11 12 12 12 12 12 10 11 11 10 9 9 10 10 10 10 
AV        9 10 9 9 9 9 9 8 9 9 9 4 10 10 10 10 10 10 10 
SQ   
     GCCGGGCCCA CTAATGATTT TATTTTGACT GTTAGTGACC TGTTCGTTGC ACAAATTGAT
     GAGCAATGCT TTTTTATAAT GCCAACTTTG TACAAAAAAG CAGGCTTCGA AGGAGATAGA
     ACCATGGATA TCCGGTATTT CGGCACAACG CCCCGCTATT CCGAAGCGGT TTGCGCGGGC
     GGCTTGATTT TCCTCTCCGG CATGGTTCCC GAAAACGGTG AAACGGCTGC CGAACAGACT
     GCCGACGTGC TTGCCCAAAC CGACCGCTGG CTGGCGGAAT GCGGCTCGGA CAAGGCACAC
     GTTTTGGATG CGGTCATCTA CCTGCGTGAT ATGGGCGACT ATGCGGAAAT GAACGGCGTG
     TGGGACGCTT GGGTTGCCGC CGGCAGAACG CCCGCCCGCG CCTGCGTGGA AGCGCGGCTC
     GCCCGTCCGG AGTGGCGCGT CAAAATCACA ATAACCGCCG TGAAGAGAGA CGCGCGCACT
     GCATAAGATC CAGCTTTCTT GTACAAGATG GCATTACAAG AAAGCATTGC TTATCAATTT
     GTCGTCACGA ACAGGTCACT ATCAGTCAAA ACAAATCCTT ATTTGCCATC CAGCTGATAT
     CCCCTATAGT GAGTCGCTTN TACTTGTCCA AACCTGTTTC CCGGTACCTC TGGCCCGTGT
     CTCAAATTCC TGAAGTTCAC TGCCCCAGAT AAAATAGCTC CCCCGACACA TAGAATGGCC
     GCCTACATTA CCATCAACAC AGGGGGGTTA GGAAGCCTAT TTCCGGGAAA GTCCGAGCCG
//
QL   16
QR   407
