# Supplementary material for: Expression capable library for studies of Neisseria gonorrhoeae, version 1.0
Source: BMC Microbiol. 2005 Sep 1;5:50. doi: 10.1186/1471-2180-5-50 (PMC1236931; doi:10.1186/1471-2180-5-50)
Supplement: Additional File 1 — Zipped file which includes all of the sequencing data as .exp files generated from binary data using PREGAP4. These .exp files contain all of the sequences with quality cutoffs included and can be opened with word processing programs. [file 1471-2180-5-50-S1.zip › AF 1 exp sequence files/SeqPlate 9/primer D forward/BGACA2D0040A.exp]

ID   BGACA2D0040A
EN   BGACA2D0040A
LN   BGACA2D0040A.ztr
LT   ZTR
AQ   41.370000
AV   4 4 4 4 4 4 4 22 23 24 22 21 21 22 26 26 34 39 38 39 32 32 31 
AV        30 29 31 33 33 32 31 31 31 30 32 32 38 40 41 42 42 41 39 
AV        39 39 39 39 40 40 32 32 26 24 23 23 22 23 26 26 27 27 27 
AV        26 27 34 34 41 42 43 43 44 44 42 42 41 42 42 42 42 42 42 
AV        43 43 43 42 43 43 44 44 45 45 44 43 42 42 42 42 42 41 40 
AV        40 40 40 40 40 40 41 41 41 40 41 41 41 42 43 43 43 43 43 
AV        43 43 43 43 44 44 45 44 44 44 44 45 43 43 42 42 43 43 43 
AV        41 41 41 41 41 41 41 41 42 42 43 43 43 42 41 43 42 43 43 
AV        43 43 44 44 43 43 42 41 40 41 42 42 42 42 41 40 40 39 39 
AV        39 40 41 41 42 42 41 41 42 42 41 40 40 39 39 39 38 37 38 
AV        37 37 37 37 37 36 37 38 39 39 40 38 39 39 39 39 39 39 37 
AV        37 37 36 36 36 36 36 36 36 34 32 33 32 32 33 33 33 34 34 
AV        33 32 31 30 30 31 33 33 32 32 31 30 29 30 30 30 31 31 31 
AV        31 31 30 29 30 30 32 33 33 31 32 30 27 29 30 29 31 32 30 
AV        30 30 31 26 23 25 25 26 29 29 29 29 27 26 27 29 29 27 32 
AV        36 34 34 33 34 34 36 36 36 37 38 38 37 37 37 37 37 37 37 
AV        31 27 25 22 22 22 22 21 22 21 20 20 21 21 22 24 26 29 32 
AV        33 33 33 33 32 32 34 31 27 27 25 27 29 30 29 29 27 26 26 
AV        27 27 26 29 32 31 32 31 29 27 25 24 27 27 27 27 27 26 26 
AV        29 27 27 26 26 26 27 26 26 22 23 24 20 20 20 16 17 17 18 
AV        19 20 18 18 18 20 20 20 24 23 24 24 23 22 22 22 22 21 21 
AV        20 19 19 19 19 19 18 19 19 18 16 15 15 17 16 17 17 17 15 
AV        15 15 13 14 14 16 19 19 18 20 19 19 20 19 24 23 24 30 27 
AV        27 26 26 25 26 26 27 25 25 26 25 26 25 24 22 22 19 19 20 
AV        19 19 19 21 19 19 19 18 17 17 17 16 19 19 19 20 20 17 16 
AV        17 17 17 14 15 14 17 18 17 17 16 16 16 17 16 16 17 15 18 
AV        19 17 17 16 17 15 14 13 12 11 13 13 13 15 14 12 13 11 11 
AV        11 12 13 14 16 17 16 14 12 11 12 14 14 15 16 15 14 15 15 
AV        14 14 14 15 17 17 17 17 16 17 16 16 16 16 17 18 19 19 16 
AV        16 15 13 13 12 12 12 12 12 12 11 10 9 9 10 9 10 11 10 11 
AV        11 10 11 11 10 11 11 13 13 13 15 14 15 16 17 17 16 17 17 
AV        16 15 15 15 15 15 14 15 15 14 14 14 15 15 15 14 15 14 12 
AV        12 11 12 12 12 12 12 12 12 11 11 11 11 12 14 15 17 16 14 
AV        12 12 13 13 13 13 12 13 15 12 11 11 10 10 11 11 12 11 11 
AV        11 11 12 13 13 15 17 16 16 16 14 14 13 15 12 12 11 11 9 
AV        9 9 9 9 9 8 8 8 9 9 9 9 10 10 10 10 10 11 10 11 12 14 14 
AV        13 13 13 14 16 15 16 17 15 14 14 14 12 13 15 14 14 14 12 
AV        11 10 10 10 11 11 11 10 11 11 11 10 10 10 11 10 11 11 11 
AV        10 11 12 14 13 13 12 13 13 12 11 11 11 10 10 11 11 10 10 
AV        9 9 9 9 4 5 5 5 5 5 5 5 
SQ   
     TGGGCCAACA ATGATTTTAT TTTGACTGTT AGTGACCTGT TCGTTGCACA AATTGATGAG
     CAATGCTTTT TTATAATGCC AACTTTGTAC AAAAAAGCAG GCTTCGAAGG AGATAGAACC
     ATGAAACCCA AACCACACAC CGTCCGCACC CTGATTGCCG CCGTCCTCAG CCTTGCCCTC
     GGCGGCTGCT TCAGCGCAGT CGTCGGCGGG GCCGCCGTCG GCGCAAAATC CGTCATCGAC
     CGCCGAACCA CCGGCGCGCA AACCGATGAC AACGTTATGG CGTTGCGTAT CGAAACCACC
     GCCCGTTCCT ACCTGCGCCA AAACAACCAA ACCAAAGGCT ACACGCCCCA AATCTCCGTC
     GTCGGCTACA ACCGCCACCT GCTGCTGCTC GGACAAGTCG CCACCGAATG CGAAAAACAG
     CTCGTCGGCC AGATTGCACG TTCCGAACAG GCCCGCCCGA AGCGTATACA ACTACATATA
     CGTCGCCTCT CTGCCGCGCA CTGCGGGCGA CATGGCCGGC TACACTTGGA ACACTCCAAG
     TCCGCGCCAC GCTGCTGGGC ATCAGCTCCG CTACTCAGGC GCGCGTCAAA ACCATTACCT
     ACGGCAATGT AACTTACGTC ATGGGCATCT TCCCCCCCGG AAAACAGGCG CAAATTACCC
     AAAAATCCCC CCACTGTCGG GGTAAAAAAG CTTTACCCTT ACAAAACTAC GTCAAGGTGA
     CACCAGCTTT CTTGGACAAG TTGGCATACC ATAAAGCTTG CT
//
QL   7
QR   381
