# Supplementary material for: Expression capable library for studies of Neisseria gonorrhoeae, version 1.0
Source: BMC Microbiol. 2005 Sep 1;5:50. doi: 10.1186/1471-2180-5-50 (PMC1236931; doi:10.1186/1471-2180-5-50)
Supplement: Additional File 1 — Zipped file which includes all of the sequencing data as .exp files generated from binary data using PREGAP4. These .exp files contain all of the sequences with quality cutoffs included and can be opened with word processing programs. [file 1471-2180-5-50-S1.zip › AF 1 exp sequence files/SeqPlate 9/primer D forward/BGACA2D0041A.exp]

ID   BGACA2D0041A
EN   BGACA2D0041A
LN   BGACA2D0041A.ztr
LT   ZTR
AQ   44.130000
AV   4 4 4 4 4 4 4 22 22 22 22 19 19 20 25 26 33 34 41 41 41 39 38 
AV        37 34 36 38 38 38 37 37 38 38 38 38 39 43 43 44 45 45 44 
AV        43 44 44 44 44 44 43 43 42 41 39 40 40 40 41 42 41 42 42 
AV        42 42 43 43 45 45 45 45 45 46 45 45 45 45 44 44 44 44 44 
AV        44 44 44 43 44 44 45 45 46 46 45 45 45 45 45 45 45 46 45 
AV        45 45 45 45 45 44 45 44 43 43 43 43 43 43 43 43 43 44 43 
AV        43 44 44 45 45 45 45 45 45 45 45 46 46 46 46 45 45 46 46 
AV        46 46 46 46 46 46 46 45 45 45 45 45 45 45 45 45 45 45 45 
AV        45 45 45 45 45 44 44 45 45 45 44 44 44 43 44 43 42 42 42 
AV        42 43 42 42 42 42 43 43 43 43 43 44 45 44 43 43 44 44 43 
AV        43 43 42 42 42 41 42 42 41 41 42 41 42 41 41 42 41 41 41 
AV        40 40 40 40 41 40 40 41 40 41 41 40 41 41 41 41 42 43 42 
AV        42 44 43 43 43 43 44 45 45 44 43 44 44 44 44 43 43 42 42 
AV        42 42 40 40 39 39 40 39 38 37 38 38 38 38 38 38 37 39 39 
AV        38 39 39 39 39 39 40 38 38 38 38 38 39 38 38 39 37 34 36 
AV        36 37 36 38 38 38 38 39 39 39 39 39 40 42 42 40 40 41 40 
AV        39 39 39 38 38 38 36 36 36 34 33 36 33 33 33 33 34 34 36 
AV        34 36 37 37 34 36 37 36 38 37 38 38 39 40 38 39 38 38 34 
AV        37 37 37 37 37 37 34 36 34 33 33 33 36 36 37 37 36 36 34 
AV        34 33 33 33 33 33 34 33 33 32 32 33 36 34 34 34 36 38 37 
AV        36 36 32 32 30 31 31 31 31 27 29 30 29 30 30 31 31 32 32 
AV        34 36 36 36 33 38 36 34 33 32 32 32 27 30 30 27 25 23 23 
AV        25 22 24 25 25 27 26 25 30 27 27 30 32 33 33 32 34 33 33 
AV        30 29 30 30 30 29 27 25 24 23 23 24 26 26 26 27 29 22 23 
AV        22 23 22 23 24 23 22 22 21 21 20 22 21 25 25 26 29 30 30 
AV        31 31 26 25 23 23 24 22 22 20 19 19 19 19 20 21 22 27 26 
AV        27 29 24 22 25 27 29 31 29 29 27 27 27 26 23 24 22 22 24 
AV        22 22 22 22 22 21 19 19 19 19 18 18 18 17 17 15 16 12 12 
AV        12 12 11 10 10 10 11 10 11 11 11 13 12 15 15 15 14 14 17 
AV        18 16 17 18 17 19 19 18 17 15 14 12 15 17 16 16 15 14 15 
AV        13 13 12 11 11 11 12 14 13 13 13 13 15 15 12 15 15 17 21 
AV        21 22 22 23 20 21 17 15 15 16 17 17 17 17 17 17 14 14 12 
AV        15 14 16 19 17 17 17 17 16 15 15 17 19 19 20 19 20 19 19 
AV        20 19 22 23 22 23 19 19 17 14 15 16 15 16 15 15 17 16 16 
AV        16 14 16 15 17 17 17 14 14 13 15 15 15 14 14 14 15 15 15 
AV        15 18 17 18 18 19 19 17 16 17 17 19 19 17 16 17 18 16 17 
AV        17 17 17 17 17 17 18 15 15 15 16 16 15 17 18 17 16 15 17 
AV        15 15 15 17 17 19 19 17 17 14 14 15 16 17 17 20 19 17 17 
AV        18 15 15 16 14 15 14 13 13 12 12 11 10 10 9 9 10 9 9 9 
AV        9 9 9 8 8 8 8 9 9 9 10 10 10 9 10 12 4 32 32 32 32 32 32 
AV        32 
SQ   
     CGGGCCAAAA GTGATTTTAT TTTGACTGAT AGTGACCTGT TCGTTGCACA AATTGATGAG
     CAATGCTTTT TTATAATGCC AACTTTGTAC AAAAAAGCAG GCTTCGAAGG AGATAGAACC
     ATGAACCGAA TCGAGGAAAC GGAAGCGGTC CAATCACTGG CCAGCGTAGG GGCGGAACAG
     AACATTTTGG GCGGCATCTT GATTGAACCG ACGGCGATTG CGCGGTGCGC AATCCTGACC
     CCTGAAAAGC TTTACCAGGC GCAACACAGG ATTATTTTCC GCGCTCTGCT GGATATGGCG
     GCGGCAAACG AGCCTATCGA CATCATCACG CTGAACGACA AGCTGGAAGC GCGCGGCGAG
     GCGGAAAACG CGGGTGGCCT GGCTTACTTG ATAGACCTGA ACCAAAACAC CCCAAGCGCG
     AAGAATATCA GCCGGTACGT TGGGATTGTG AACGACAGGT TTGTCGAGCG CGGCTTGCTG
     AAGGCTTCGG CGGCGATTGA AAAAATCGCG GTTTCCAAAG ACGGCGGGAC GGTCGCAGAT
     AGCTGTCCTA GGCGGCCGAC GAATTGGCGG CAGGCGGCAA AGACGCGGTA AAGCGTGAAA
     CCAAGACATT CGGCCAGACC GTTGAGGATT TGATTGGCGG TTTGGACCAA AGCTTGACGG
     GGTGCGTTTC CGGATGCCTA CCGGCTTGAT GAAGCTTGAC GGGATGACCG GCGGCTTGCC
     GGATGGAAAC CTGAATGTGA TTGCGGCGCG TCGTCTATGG GTAAAAGGTG
//
QL   13
QR   490
