# Supplementary material for: Expression capable library for studies of Neisseria gonorrhoeae, version 1.0
Source: BMC Microbiol. 2005 Sep 1;5:50. doi: 10.1186/1471-2180-5-50 (PMC1236931; doi:10.1186/1471-2180-5-50)
Supplement: Additional File 1 — Zipped file which includes all of the sequencing data as .exp files generated from binary data using PREGAP4. These .exp files contain all of the sequences with quality cutoffs included and can be opened with word processing programs. [file 1471-2180-5-50-S1.zip › AF 1 exp sequence files/SeqPlate 9/primer D forward/BGACA2D0042A.exp]

ID   BGACA2D0042A
EN   BGACA2D0042A
LN   BGACA2D0042A.ztr
LT   ZTR
AQ   43.780000
AV   50 50 50 50 50 50 50 22 20 19 22 24 29 30 34 37 38 36 34 34 36 
AV        37 38 41 44 42 42 42 42 42 41 40 41 42 43 40 40 40 40 41 
AV        42 42 42 42 43 43 44 44 42 42 44 44 44 44 44 44 43 43 43 
AV        41 41 41 41 43 44 43 43 44 44 44 44 45 45 44 45 45 46 46 
AV        45 45 45 45 45 45 45 45 45 45 45 45 45 45 45 45 45 46 46 
AV        46 45 45 46 46 46 46 48 46 46 46 45 45 45 44 45 44 44 43 
AV        43 44 43 43 44 44 44 44 44 44 45 45 45 45 45 45 44 45 45 
AV        45 44 43 43 42 43 43 43 43 44 44 44 44 44 44 43 44 44 44 
AV        43 43 42 43 42 42 42 43 42 43 42 43 44 44 44 44 44 45 45 
AV        45 45 45 44 44 44 44 42 42 43 42 42 42 43 42 42 42 42 42 
AV        42 42 42 44 44 44 44 45 44 43 43 42 42 42 42 42 41 42 41 
AV        41 41 41 41 41 42 42 43 43 44 43 42 42 42 41 42 42 41 42 
AV        42 42 42 42 41 41 41 41 41 40 41 41 40 41 41 40 40 40 40 
AV        40 40 40 40 40 40 40 40 40 40 40 40 41 40 40 39 39 38 40 
AV        39 39 39 39 39 36 36 37 34 36 36 38 38 39 39 40 40 40 40 
AV        40 42 42 42 43 43 42 41 41 39 39 39 40 40 41 41 40 40 40 
AV        40 39 40 40 40 42 41 41 41 41 40 40 40 41 41 41 41 40 40 
AV        39 39 40 39 39 39 40 40 40 39 40 37 38 39 39 40 40 39 39 
AV        37 36 36 36 36 36 36 38 38 38 37 36 36 37 30 32 33 32 32 
AV        30 31 4 31 31 31 31 31 29 30 37 37 36 36 36 37 36 36 34 
AV        33 32 33 33 36 36 36 34 36 34 34 34 36 36 36 37 37 34 34 
AV        32 31 30 30 30 32 32 32 33 33 30 31 31 33 33 36 32 31 32 
AV        33 32 32 32 31 29 31 30 30 30 31 32 33 33 33 32 32 31 31 
AV        32 34 36 36 36 34 33 33 32 36 36 33 33 31 27 26 26 26 26 
AV        25 26 26 26 26 26 25 26 27 30 33 34 33 32 32 31 30 30 29 
AV        30 30 30 27 26 25 25 24 24 25 27 29 29 30 26 25 25 25 29 
AV        29 30 30 29 27 26 25 25 26 26 30 31 31 30 30 30 29 26 26 
AV        26 26 26 22 22 21 20 20 19 21 20 19 21 21 22 24 25 23 26 
AV        22 22 23 24 25 24 22 22 22 22 21 18 17 18 19 22 22 21 20 
AV        20 19 20 22 22 18 20 18 16 16 16 16 16 17 17 15 16 17 15 
AV        15 19 19 23 23 23 22 23 24 22 22 23 23 23 26 25 24 23 23 
AV        29 26 27 27 25 25 25 27 25 22 22 22 20 21 19 19 21 21 21 
AV        22 24 22 22 23 24 23 23 21 20 23 22 20 20 21 20 19 21 21 
AV        22 22 19 19 23 22 19 20 19 19 19 19 19 17 16 15 15 17 17 
AV        17 18 19 18 21 21 19 17 17 17 18 19 20 20 21 21 19 20 20 
AV        19 19 18 20 17 19 17 17 17 17 15 15 17 17 18 18 17 18 17 
AV        17 16 16 16 16 18 19 15 15 15 15 14 13 13 14 15 14 15 15 
AV        12 13 14 17 15 14 12 14 15 13 12 14 14 12 11 13 12 11 11 
AV        13 13 14 13 14 16 15 12 13 14 16 16 16 14 14 14 14 14 13 
AV        12 11 12 14 13 11 10 10 11 13 12 11 11 11 12 11 12 12 12 
AV        13 13 13 13 4 38 38 38 38 38 38 38 
SQ   
     CCTAGCTGGG CCCAATAATG ATTTTATTTT GACTGATAGT GACCTGTTCG TTGCACAAAT
     TGATGAGCAA TGCTTTTTTA TAATGCCAAC TTTGTACAAA AAAGCAGGCT TCGAAGGAGA
     TAGAACCATG AAAGCTTATC TGGCTCTGAT TTCTGCCGCC GTTATCGGTT TGGCTGCCTG
     CTTTCAAGAA CCTGCCGCGC CTGCCGCCGA GGCAACTCCT GCCGGTGAAG CACCCGCTTC
     CGAAGCGCCT GCCGCCGAAG CTGCTCCTGC AGATGCTGCC GAAGCCCCTG CTGCCGGCAA
     CTGTGCGGCA ACTGTCGAAT CCAACGACAA TATGCAGTTC AACACCAAAG ACATCCAAGT
     CAGCANAGCA TGTAAAGAGT TCGCCATCAC TCTGAAACAT ACCGGTACGC AACCCAAAGC
     CAGCATGGGT CACAACCTTG TGATTGCCAA AGCTGAAGAC ATGGACGGCG TATTTAAAGA
     CGGCGTAGGT GCTGCCGATA CCGACTATGT CAAACCTGAC GATGCGCGCG TTGTTGCCCA
     CACCAAACTG ATCGGCGGCG GCGAAGAGTC TTCCCTGACT TTAGATCCTG CCAAATTGGC
     TGACGGCGAC TACAAATTTG CCTGCACCTT CCCGGGTCAC GGTGCTTTGA TGAACGGCAA
     AGTGACTTTG GTCGATTAGA CCCAGCTTTC TTGTACAAAG TTGGCATTAT AAGAAAGCAT
     GCTTTATCAT TTGTTGCACC GAACAGGTCC TATCACTCAA AATAAATCTT AATG
//
QL   1
QR   10
