# Supplementary material for: Expression capable library for studies of Neisseria gonorrhoeae, version 1.0
Source: BMC Microbiol. 2005 Sep 1;5:50. doi: 10.1186/1471-2180-5-50 (PMC1236931; doi:10.1186/1471-2180-5-50)
Supplement: Additional File 1 — Zipped file which includes all of the sequencing data as .exp files generated from binary data using PREGAP4. These .exp files contain all of the sequences with quality cutoffs included and can be opened with word processing programs. [file 1471-2180-5-50-S1.zip › AF 1 exp sequence files/SeqPlate 9/primer D forward/BGACA2D0043A.exp]

ID   BGACA2D0043A
EN   BGACA2D0043A
LN   BGACA2D0043A.ztr
LT   ZTR
AQ   39.180000
AV   4 4 4 4 4 4 4 18 19 19 18 17 17 19 20 25 32 38 36 37 38 38 37 
AV        36 34 36 38 38 37 37 36 36 37 38 38 38 40 42 42 43 43 41 
AV        40 40 40 40 40 40 39 40 39 38 36 36 34 36 37 38 38 37 37 
AV        37 37 37 37 37 37 39 38 39 39 38 38 37 38 38 38 39 39 39 
AV        39 40 39 40 40 40 41 41 43 43 43 42 42 41 41 42 42 42 42 
AV        41 41 42 42 42 41 41 41 41 40 40 40 41 41 41 41 42 42 41 
AV        39 40 40 41 41 41 41 41 40 40 40 40 40 40 40 40 40 40 40 
AV        40 40 40 40 40 40 40 40 40 40 41 42 42 40 40 40 40 41 39 
AV        40 40 41 41 40 41 40 40 40 42 41 40 40 38 39 38 38 36 36 
AV        36 36 36 34 33 34 36 34 34 36 36 36 36 37 38 38 37 36 36 
AV        37 37 36 38 38 33 33 33 33 34 32 32 33 36 36 33 34 34 33 
AV        31 36 37 38 38 34 33 31 29 26 26 29 29 30 29 29 27 26 26 
AV        25 27 29 30 30 30 27 25 23 22 23 24 26 27 22 22 22 23 24 
AV        25 27 29 31 31 32 27 24 22 20 25 25 24 24 22 20 20 20 19 
AV        19 18 22 23 26 27 27 27 25 24 22 23 23 23 22 22 22 19 19 
AV        19 20 19 19 20 21 26 25 26 25 26 29 30 34 34 34 31 33 34 
AV        34 34 31 32 31 31 33 32 31 30 27 27 26 25 25 25 20 22 22 
AV        20 19 20 21 21 21 22 22 22 23 22 22 27 27 29 30 31 27 29 
AV        30 27 27 29 25 23 22 24 22 22 18 19 17 17 17 15 14 14 12 
AV        14 14 14 14 14 12 12 12 12 13 13 15 15 12 15 15 15 15 15 
AV        14 14 15 14 15 15 14 14 15 17 17 15 14 14 12 13 16 14 12 
AV        11 10 10 10 9 9 9 9 10 10 10 11 11 11 14 15 15 12 12 13 
AV        15 15 16 16 14 13 13 14 13 12 12 14 16 16 16 17 17 15 14 
AV        14 16 16 16 18 16 16 15 15 14 12 12 11 12 12 13 12 11 11 
AV        11 12 13 14 13 15 18 17 22 22 22 21 19 21 19 18 17 14 14 
AV        16 14 11 12 11 11 12 11 11 11 12 13 12 13 12 12 12 13 11 
AV        12 11 10 11 11 10 10 9 9 9 9 8 8 8 9 9 9 9 9 9 9 9 9 10 
AV        11 11 12 12 14 13 13 12 14 14 15 14 14 12 11 10 10 10 10 
AV        9 9 9 9 8 8 8 8 9 9 9 10 10 10 9 10 10 10 10 10 9 9 9 9 
AV        9 9 8 8 8 8 8 8 8 8 8 8 8 8 8 8 9 9 9 10 10 10 10 10 10 
AV        10 10 9 10 10 10 10 10 11 11 10 11 10 9 10 9 9 9 9 9 9 
AV        9 8 9 8 8 8 8 8 9 9 9 9 9 9 9 9 9 8 9 9 9 9 10 9 9 8 9 
AV        9 9 9 9 9 10 9 10 9 9 9 9 9 9 8 8 9 9 9 9 9 9 8 9 9 9 9 
AV        9 9 9 10 10 9 10 9 9 9 9 9 9 9 9 9 9 9 9 8 8 8 8 8 8 8 
AV        8 8 8 8 8 9 9 9 9 9 8 9 10 9 9 10 10 10 11 10 9 9 9 9 9 
AV        9 9 9 9 9 9 8 9 9 9 9 10 9 9 9 9 9 9 9 8 9 9 8 8 8 8 8 
AV        9 9 9 9 9 9 9 9 9 9 9 9 10 9 9 9 9 9 9 8 8 8 8 8 8 8 8 
AV        8 8 8 8 8 4 24 24 24 24 24 24 24 
SQ   
     CGGGCCATCA ATGATTTTAT TTTGACTGAT AGTGACCTGT TCGTTGCACA AATTGATGAG
     CAATGCTTTT TTATAATGCC AACTTTGTAC AAAAAAGCAG GCTTCGAAGG AGATAGAACC
     ATGAAGCTGC CGCGCAACCG CTTCAGCCTG CTTTCCGCAT TGTGGTTTGC CGGCGGCATC
     TATTCGCTGC TCTTCAAAGC TGCCGACACC GCGCCGCCGC CGTTTCCACA TTTCGACAAA
     GCAGCACACC TTGTCCTGTT TTTCGCACAA ATCTTGCTTC TGGCCAACGC ATTCAAAACC
     GGAAAACTTC CCATCCCCTA CCGCAGCCTG ACTGCGTTCG CCTTCTGTTT CGCCGTCGGC
     AGCGAATGCC CGCAGGCACG GTTTACCCGC ACCCGAACCG GCAGTCTGCC CGATGCCTTT
     GCCGACCCGA CGGGCGCAGC CCTTGCCTTC TTTGCCGCGC GCTCTGCCTG CCGCCCGGAC
     TAACATCCAG CTTTCTTTGC CCAACTCTCG CATTTTCCAG AAAGCCTTGC TTATCAATTT
     GTCGCCACCG ACCCGGTCAC TCATCACCAT AAACACATCT TTATCTGCCC TTCCGCTCAT
     ATCCCCCAAC GCGAGTCCCA TTAACTGGTC CTACCTCGTT CCTGAACCCT CTGGTCCCGG
     CCCCAAACCT CCGAGTTTCC CCTGCACCAG ACCAACTTAT CCTCCCTCAA CAACAACCTC
     TCCCGCCCCA TAACAGTCCA CACAGGGATG TTACGACCCG ATTCTCACGA CCAATTCCAC
     TCCC
//
QL   14
QR   270
