# Supplementary material for: Expression capable library for studies of Neisseria gonorrhoeae, version 1.0
Source: BMC Microbiol. 2005 Sep 1;5:50. doi: 10.1186/1471-2180-5-50 (PMC1236931; doi:10.1186/1471-2180-5-50)
Supplement: Additional File 1 — Zipped file which includes all of the sequencing data as .exp files generated from binary data using PREGAP4. These .exp files contain all of the sequences with quality cutoffs included and can be opened with word processing programs. [file 1471-2180-5-50-S1.zip › AF 1 exp sequence files/SeqPlate 9/primer D forward/BGACA2D0044A.exp]

ID   BGACA2D0044A
EN   BGACA2D0044A
LN   BGACA2D0044A.ztr
LT   ZTR
AQ   40.470000
AV   52 52 52 52 52 52 52 21 18 18 19 22 23 25 31 33 32 31 30 32 37 
AV        38 38 41 40 41 41 42 42 41 40 40 42 42 41 41 40 40 40 42 
AV        42 42 42 42 43 43 42 40 39 40 39 40 40 40 39 39 39 40 38 
AV        38 37 38 39 40 39 40 40 41 41 41 41 41 41 42 42 41 42 42 
AV        42 41 41 40 40 39 39 39 38 39 38 39 41 41 42 42 44 44 44 
AV        43 42 42 41 42 41 42 42 42 41 40 40 40 39 40 41 41 41 42 
AV        41 42 42 41 41 41 42 42 42 42 42 40 40 41 42 43 42 42 44 
AV        44 42 41 41 41 41 41 43 42 40 37 37 38 38 38 38 39 40 40 
AV        40 40 40 40 40 40 40 40 40 39 39 39 39 40 40 39 40 40 39 
AV        40 41 43 43 43 43 42 43 44 43 43 43 42 41 40 40 40 39 39 
AV        39 37 37 36 36 36 36 36 37 38 39 40 40 40 40 40 42 43 43 
AV        44 43 43 43 43 43 43 41 39 39 39 40 39 39 39 38 38 37 36 
AV        36 36 34 37 39 40 40 40 39 39 39 41 41 43 44 42 42 42 42 
AV        41 41 41 41 41 40 40 39 39 39 37 37 36 36 36 37 37 38 37 
AV        38 39 39 39 39 39 41 42 42 41 41 41 41 41 40 41 41 41 41 
AV        39 37 36 37 38 40 40 39 39 37 38 38 37 37 38 40 41 41 41 
AV        41 39 38 40 38 39 39 39 39 39 38 38 39 39 38 37 38 38 37 
AV        39 39 39 39 39 39 39 39 39 38 39 40 38 38 38 38 37 37 38 
AV        38 39 39 39 38 37 37 36 37 36 34 34 36 36 34 34 34 34 34 
AV        34 36 36 38 38 40 41 42 39 39 40 39 38 38 38 37 38 37 37 
AV        37 37 38 37 39 39 39 40 41 40 41 42 37 36 36 37 36 36 37 
AV        37 34 34 33 33 34 36 36 40 40 40 40 40 40 39 38 39 39 40 
AV        39 39 38 37 37 36 36 36 36 33 37 36 37 36 36 33 34 36 36 
AV        32 32 31 31 30 31 30 30 30 31 31 33 32 30 27 29 30 31 30 
AV        30 29 29 30 30 27 27 29 25 27 30 32 33 32 33 33 34 32 29 
AV        29 30 29 29 31 31 27 29 29 29 29 30 30 31 33 33 33 32 32 
AV        32 32 36 34 34 34 32 32 33 36 37 34 36 36 36 36 34 32 31 
AV        32 32 32 31 30 27 26 26 25 25 26 25 25 27 29 27 26 23 20 
AV        21 22 22 22 20 20 19 20 19 19 19 19 19 23 24 24 22 23 22 
AV        22 23 21 19 19 19 18 19 19 16 17 15 15 14 15 14 14 15 16 
AV        16 15 15 14 14 15 15 16 14 14 14 16 14 15 14 13 14 13 13 
AV        12 13 13 14 16 14 15 14 16 16 17 15 16 17 17 18 18 15 14 
AV        14 16 16 17 17 16 16 19 18 19 17 16 13 15 13 15 13 12 12 
AV        12 10 10 10 10 9 9 10 10 11 11 11 12 12 13 13 15 13 14 
AV        14 16 16 14 15 14 14 16 16 15 15 15 13 15 14 14 14 14 16 
AV        16 17 17 14 14 15 15 15 17 15 14 14 14 14 14 12 11 11 12 
AV        12 11 11 10 10 11 10 9 10 9 9 10 10 10 10 10 11 11 11 11 
AV        11 13 12 11 13 11 13 12 12 12 10 11 11 10 10 9 9 9 10 10 
AV        10 9 9 9 9 10 9 9 9 10 10 9 10 9 10 10 11 12 14 13 13 16 
AV        15 13 12 14 16 15 15 15 14 11 12 10 10 9 9 9 9 9 9 8 9 
AV        8 9 8 9 9 4 40 40 40 40 40 40 40 
SQ   
     CCTAGCTGGG CCAAATATGA TTTTATTTTG ACTGATAGTG ACCTGTTCGT TGCACAAATT
     GATGAGCAAT GCTTTTTTAT AATGCCAACT TTGTACAAAA AAGCAGGCTT CGAAGGAGAT
     AGAACCATGT TGAGGTTTTT GACGGAACGG CGGTTTTTGC CCGCCGGGTT TCAGGCGTGG
     TTGTTCGGCA CGGCGACGCG GGTGCTGGAG GCGGTCAGCG GTTTGGGCTT GTCGGGTTAC
     GCGGCGGTGT TCGCGCTTGC GCCCGACGAG ATTTACGCGT GGCGGATTCA TTACAAACTC
     CAGGATATTC CGGAGGCGTG GACGGTGGGG GTGCTGGCGG CGGCGGGGCT GCTTCAGACG
     GCATTGCTGT TTGCGCGGGG CGTGAGGGCT TGTGTGGCTT CGGCCTACCT GCTTTTGTTT
     TCGGGCTTTG TGTGGTTTTT GGTTTCGGTG GCGTTTTGGG GGGCGTACCC GCCTTTGAAC
     ACGGGTATGG TCGTTCCGCC GCTGTTGGCG TTTTTCTGCG CGCTGGCGGG GAATAATGCG
     CTGAGGTCTT TGTTTTCCGC GCAAAAGTCG CGGGGTTTGG CGGATGATGG GTCGTGAGAC
     CCAGCTTTCT TGTACAAAGT TGGCATTATA AGACAGCATT GCTTATCAAT TTGCTGCACC
     GAACAGGCTC CTATCAGTCA AAACAAATCA TTATCTGGCA TCTCACTGAT ATTCCTTATA
     GCGAGTCTTA TTACATCGGT CTAGCTGGTT TCTGGCAGCT TTGGCCTGCG TATCAAATCT
     TG
//
QL   1
QR   9
