# Supplementary material for: Expression capable library for studies of Neisseria gonorrhoeae, version 1.0
Source: BMC Microbiol. 2005 Sep 1;5:50. doi: 10.1186/1471-2180-5-50 (PMC1236931; doi:10.1186/1471-2180-5-50)
Supplement: Additional File 1 — Zipped file which includes all of the sequencing data as .exp files generated from binary data using PREGAP4. These .exp files contain all of the sequences with quality cutoffs included and can be opened with word processing programs. [file 1471-2180-5-50-S1.zip › AF 1 exp sequence files/SeqPlate 9/primer D forward/BGACA2D0045A.exp]

ID   BGACA2D0045A
EN   BGACA2D0045A
LN   BGACA2D0045A.ztr
LT   ZTR
AQ   43.800000
AV   40 40 40 40 40 40 40 23 24 24 24 23 22 22 25 29 30 37 41 41 40 
AV        40 38 37 36 34 34 38 38 36 36 36 36 37 38 38 38 43 43 44 
AV        44 44 43 43 43 43 43 43 43 43 43 44 42 42 41 41 41 42 42 
AV        43 43 42 43 43 43 43 43 44 44 45 44 45 45 44 44 44 45 44 
AV        45 45 44 44 45 45 45 44 44 45 45 45 46 45 45 45 45 45 45 
AV        45 45 45 45 45 45 45 45 45 45 45 44 44 44 45 44 44 44 44 
AV        44 44 44 43 43 44 44 44 44 45 44 44 44 43 45 45 45 45 45 
AV        45 44 44 44 44 44 44 44 44 44 44 44 43 43 44 44 44 44 44 
AV        44 44 44 44 44 43 42 42 43 43 43 43 43 43 43 43 44 44 43 
AV        44 43 44 43 44 44 43 44 44 43 43 43 43 42 43 43 44 44 44 
AV        43 43 43 43 44 44 44 42 42 41 40 40 40 39 39 39 40 39 38 
AV        38 37 38 39 40 41 40 39 39 40 40 40 40 40 41 40 40 40 40 
AV        40 40 40 40 40 40 39 39 39 39 39 39 39 38 39 39 39 40 41 
AV        40 40 41 41 42 41 41 42 41 42 40 40 40 41 40 41 41 41 41 
AV        40 40 41 42 42 41 42 42 42 41 40 40 41 40 39 41 41 40 40 
AV        39 40 41 40 41 41 41 41 39 40 41 40 39 40 39 38 38 37 36 
AV        36 36 36 31 32 32 30 27 27 27 29 29 29 29 30 30 29 29 32 
AV        31 31 32 32 32 31 29 29 27 27 26 26 27 26 25 24 23 24 24 
AV        24 24 26 26 27 27 29 30 26 29 29 30 30 31 31 31 33 32 31 
AV        29 29 27 27 30 30 30 32 32 30 26 26 27 27 23 26 26 27 27 
AV        26 25 25 25 23 26 29 29 29 26 32 31 31 31 31 30 30 29 29 
AV        25 25 25 26 25 26 26 24 25 24 24 23 25 24 25 29 27 25 25 
AV        26 26 26 27 26 25 26 30 29 31 32 32 32 33 33 32 32 33 36 
AV        37 38 38 33 34 33 27 29 29 29 27 27 27 25 24 24 23 22 26 
AV        26 26 29 26 24 24 25 25 26 25 25 26 25 25 21 20 20 21 22 
AV        22 23 22 22 20 21 19 19 17 17 19 17 17 19 19 21 21 22 19 
AV        22 18 20 21 23 22 22 24 22 22 22 20 18 17 19 17 20 18 18 
AV        19 20 19 17 19 19 20 19 20 19 19 22 19 20 17 17 17 16 17 
AV        17 16 13 14 12 12 11 11 12 12 12 11 10 11 11 11 10 11 12 
AV        13 13 15 15 14 14 14 15 15 14 14 11 13 13 12 13 12 12 12 
AV        14 13 14 15 16 18 18 22 20 19 22 22 23 23 22 19 21 22 19 
AV        19 16 16 16 17 17 16 16 13 14 15 17 17 18 17 17 17 17 17 
AV        16 17 18 17 22 22 19 18 17 16 17 16 19 20 19 19 18 18 16 
AV        16 15 15 16 17 16 16 16 16 16 16 15 14 14 14 15 15 14 13 
AV        11 13 11 11 11 12 12 14 13 14 15 13 12 13 13 16 16 16 17 
AV        17 16 13 14 15 12 12 12 13 12 11 11 11 11 10 9 9 10 9 9 
AV        10 10 10 10 11 11 11 11 11 14 15 14 13 14 15 16 15 14 15 
AV        12 12 13 12 13 13 13 14 14 13 11 11 13 13 12 12 12 12 11 
AV        11 10 9 9 10 9 9 9 9 9 9 10 9 9 9 10 9 10 10 10 10 11 11 
AV        11 13 15 15 16 16 14 11 12 12 11 12 12 11 10 10 10 9 9 
AV        8 8 9 9 9 4 12 12 12 12 12 12 12 
SQ   
     CGGGCCCAAT AATGATTTTA TTTTGACTGA TAGTGACCTG TTCGTTGCAA CAAATTGATG
     AGCAATGCTT TTTTATAATG CCAACTTTGT ACAAAAAAGC AGGCTTCGAA GGAGATAGAA
     CCATGTCTGA AAAACCGGAA AAAATCGTTT TGGCAAGCGG CAATGCCGGC AAGCTCAAAG
     AATTCGGCAA CTTATTCAAA CCTTACGGCA TCACCGTATT GCCGCAATCC GCATTCGGCA
     TACCCGAATG CCCCGAACCC TATCCCACCT TTGTCGAAAA CGCGCTGGCA AAAGCCCGGC
     ACGCCGCCGG ACACAGCGGG CTGCCCGCAC TCGCCGACGA CAGCGGCATC TGTGCCGCCG
     CCCTAAACGG CGCGCCGGGC ATCCATTCCG CACGTTACGC CGGCAGCAAT CCCAAATCCG
     ATACCGCCAA CAACCTGAAA CTTGCCGCCG AACTTGCCGG CAAGGCCGAC AAAAGTTGTT
     CTTATGTCTG CGTATTGGTT TTTGTCCGTC ATAAAGACGA CCCGCGCCCG ATTATCGCCG
     AGGCCATATG GCACGGACAA TGGCACGACA CGCCGCTCGG GCAAAACGGT TTCGGTTACG
     ACCCGTATTT TTATCTGCCC AAAACCGGCA AAACCGCCGC CGAATTGAAT TCGGAGGTCA
     AAAACCGCGA AAGCCCACGC GCGCAGGCAC TCGCCGATTT AATCCGAAAA CTCGCCCTTT
     AGACCCAGCT TTCTTGTCCA AAGTTGGCAT TATAAAAAAG CTCTGCTTAT CACTCTGGTG
//
QL   1
QR   484
