# Supplementary material for: Expression capable library for studies of Neisseria gonorrhoeae, version 1.0
Source: BMC Microbiol. 2005 Sep 1;5:50. doi: 10.1186/1471-2180-5-50 (PMC1236931; doi:10.1186/1471-2180-5-50)
Supplement: Additional File 1 — Zipped file which includes all of the sequencing data as .exp files generated from binary data using PREGAP4. These .exp files contain all of the sequences with quality cutoffs included and can be opened with word processing programs. [file 1471-2180-5-50-S1.zip › AF 1 exp sequence files/SeqPlate 9/primer D forward/BGACA2D0046A.exp]

ID   BGACA2D0046A
EN   BGACA2D0046A
LN   BGACA2D0046A.ztr
LT   ZTR
AQ   43.210000
AV   48 48 48 48 48 48 48 18 17 17 22 23 26 33 34 34 33 32 31 33 36 
AV        36 39 42 41 41 41 42 41 40 39 39 41 41 39 39 39 39 39 40 
AV        40 40 40 41 41 42 42 40 40 42 42 42 42 42 41 41 42 42 40 
AV        41 40 40 41 42 41 41 42 42 42 43 43 43 42 44 44 44 44 45 
AV        45 44 44 44 43 44 43 43 43 44 43 43 43 43 44 45 45 45 45 
AV        44 44 45 44 44 45 45 44 44 44 43 43 43 41 42 41 41 40 41 
AV        40 40 40 41 41 41 41 41 41 42 42 43 43 44 43 43 43 43 44 
AV        43 43 43 44 43 43 43 43 43 43 44 44 44 43 43 43 44 44 42 
AV        42 42 43 43 43 43 43 43 43 43 44 44 44 44 44 44 44 44 44 
AV        44 44 44 44 44 44 44 45 45 44 45 45 45 45 45 45 45 45 45 
AV        44 44 44 43 43 43 43 43 43 42 42 41 41 41 41 42 42 42 42 
AV        41 40 41 39 39 39 38 38 38 38 38 38 37 37 37 38 39 39 42 
AV        42 42 43 43 43 42 42 42 43 43 43 43 43 42 40 39 39 39 37 
AV        38 39 38 39 39 39 39 38 38 38 39 39 41 41 43 43 43 43 43 
AV        43 42 42 42 42 43 43 43 42 42 39 38 37 36 36 36 36 33 34 
AV        33 33 33 33 33 33 36 34 37 38 37 37 37 39 40 39 39 38 39 
AV        39 40 40 41 40 40 40 40 39 39 37 38 37 36 34 34 32 32 30 
AV        32 32 31 32 32 31 33 32 33 36 36 36 38 37 38 36 32 32 32 
AV        31 31 30 31 30 31 24 24 22 22 22 24 27 27 25 26 26 26 25 
AV        26 26 26 26 25 27 26 26 27 27 31 30 32 33 34 34 32 39 40 
AV        43 42 43 41 38 39 38 38 36 34 33 31 33 31 30 29 29 29 29 
AV        31 30 30 30 31 31 32 34 33 36 37 36 36 37 32 33 32 32 31 
AV        31 31 30 26 29 27 27 24 24 24 30 29 29 32 33 30 32 32 34 
AV        34 34 32 34 33 32 32 30 27 26 26 30 27 27 29 24 24 26 26 
AV        26 27 26 29 29 29 27 26 27 22 22 25 25 25 25 22 22 22 21 
AV        22 19 20 20 20 24 24 24 24 23 23 23 19 21 22 20 22 20 20 
AV        20 20 20 17 19 20 21 23 27 26 22 22 22 23 23 23 24 22 23 
AV        22 22 20 19 21 19 22 29 29 29 27 29 27 27 26 26 24 21 21 
AV        16 17 17 16 14 4 14 15 15 14 15 14 15 18 19 19 19 19 18 
AV        21 22 24 22 22 22 25 27 27 26 23 29 27 26 26 26 24 24 24 
AV        23 24 23 21 19 17 18 15 16 16 13 13 14 12 12 11 11 10 11 
AV        11 12 11 13 11 11 12 11 11 13 12 15 13 14 14 15 14 14 15 
AV        16 14 15 17 18 18 18 16 19 19 19 21 23 25 25 26 31 27 24 
AV        22 22 22 23 24 25 24 21 19 20 19 21 19 18 19 19 16 17 18 
AV        17 17 14 16 17 17 15 13 14 15 15 16 19 21 21 19 19 23 21 
AV        21 19 22 22 20 18 18 17 17 17 13 14 13 11 12 10 10 10 11 
AV        12 13 12 11 11 10 10 11 10 10 10 10 11 11 12 10 10 9 9 
AV        9 9 11 10 10 10 10 12 12 13 12 14 13 15 17 14 14 12 11 
AV        12 12 12 11 10 10 10 9 10 10 9 10 10 10 12 13 13 12 12 
AV        12 11 11 13 11 12 11 10 11 12 12 10 10 10 11 11 10 10 9 
AV        10 9 10 11 4 20 20 20 20 20 20 20 
SQ   
     CTTACCGGGC CCAATAATGA TTTTATTTTG ACTGATAGTG ACCTGTTCGT TGCACAAATT
     GATGAGCAAT GCTTTTTTAT AATGCCAACT TTGTACAAAA AAGCAGGCTT CGAAGGAGAT
     AGAACCATGA CCCATTACGT TACGTTTATG TCCCAAACCC ACAACGAAAA TTCCCGCGTC
     AAAATCCCCG CCGTTTTGCA CCTGATGCGC TTGGGCTATG ATTATCTTTC GCTAAAAAAT
     GCAAATTGGG ACAGACAAAC CAATATCTTT CCCGAAATCT TTGTAGACAG CCTCTGCCGC
     ATCAATCCCG ATTTGCCGCC GGATGATGCA CGCCGCCTGC TTGCCGACAT ACGCTTAGAG
     CTGGATAACG AAGATTTGGG GCAAAAATTT TACGAACGCC TCACCAATCA ATCCGGCGGT
     AAGAAGCTGA TCGATTTCCA AATTTTGACA ACACAGTTTC CACGTTGTAA CTGAGTTGCC
     TCGTATCAAC GGCGACGAAG CATTCCGCCC CGACATTGCC CTGTTGGTAA ACGGCATGCN
     CCTGGTCTTT ATCGAAGTCA AAAAGCCCAA CAATAAAGGC GGCATCGGCG AAGAGCGGGA
     GCGCATGGGC CAACGTGCGA AAAATCCCAA ATTCCGCCGT TTTATCAACA TCACCCAATT
     CATGATTTTT TCCAACACAT GGAATACGAC GACGGCGCAT CGGAGCCGCC ACAAGGGCGT
     TTTACCCTCG TCTGCTTGCG GAAGCCCGTA TTCAACACTT CGCGAAGAGA TAAT
//
QL   1
QR   8
