# Supplementary material for: Expression capable library for studies of Neisseria gonorrhoeae, version 1.0
Source: BMC Microbiol. 2005 Sep 1;5:50. doi: 10.1186/1471-2180-5-50 (PMC1236931; doi:10.1186/1471-2180-5-50)
Supplement: Additional File 1 — Zipped file which includes all of the sequencing data as .exp files generated from binary data using PREGAP4. These .exp files contain all of the sequences with quality cutoffs included and can be opened with word processing programs. [file 1471-2180-5-50-S1.zip › AF 1 exp sequence files/SeqPlate 9/primer D forward/BGACA2D0047A.exp]

ID   BGACA2D0047A
EN   BGACA2D0047A
LN   BGACA2D0047A.ztr
LT   ZTR
AQ   38.560000
AV   43 43 43 43 43 43 43 21 19 20 24 26 26 33 34 34 33 32 31 33 36 
AV        37 40 44 42 43 42 37 36 36 34 34 37 37 36 36 34 36 36 37 
AV        37 37 44 44 44 45 45 43 42 43 43 43 43 43 43 42 41 41 39 
AV        39 39 40 41 43 42 42 42 43 43 43 44 45 45 45 45 46 46 45 
AV        45 45 45 45 45 45 45 45 45 45 45 44 44 44 45 45 45 45 45 
AV        45 45 45 45 45 45 45 46 46 46 45 45 45 45 45 44 44 43 44 
AV        44 44 44 45 44 44 45 43 41 42 42 41 40 39 38 37 36 34 34 
AV        34 34 33 34 37 36 36 36 37 37 38 38 39 39 39 38 39 39 39 
AV        40 39 39 40 41 40 40 39 38 38 37 38 38 38 38 38 38 38 38 
AV        38 37 34 36 37 38 38 38 34 36 36 33 34 33 31 31 31 33 34 
AV        34 34 33 32 33 32 32 32 33 34 34 33 34 36 33 32 32 31 32 
AV        32 32 31 33 33 30 30 31 31 29 31 30 31 32 32 29 31 32 32 
AV        32 34 33 34 34 36 34 34 33 31 31 34 33 32 32 30 31 30 29 
AV        29 29 30 31 32 33 34 32 32 31 31 27 26 26 26 26 26 25 23 
AV        22 22 21 22 24 23 21 24 25 25 24 23 22 23 25 25 26 27 25 
AV        24 26 29 27 27 29 27 31 32 33 31 31 30 30 32 31 26 24 24 
AV        23 24 23 22 22 17 18 17 19 17 16 14 4 15 16 17 17 17 16 
AV        17 21 22 23 22 22 19 22 24 23 22 21 22 21 23 23 23 22 22 
AV        21 22 29 25 24 26 25 26 25 23 22 21 19 20 20 22 21 21 24 
AV        23 22 23 25 24 22 23 23 24 23 24 25 25 24 23 23 24 24 22 
AV        22 23 23 23 24 26 26 24 23 24 24 22 21 22 24 22 23 23 22 
AV        19 17 16 16 18 17 17 19 19 19 19 22 23 23 24 27 26 26 24 
AV        23 25 20 19 16 16 16 13 12 12 12 11 12 11 12 12 11 11 12 
AV        13 12 12 14 15 13 13 14 13 14 14 13 14 14 14 13 14 14 12 
AV        12 12 12 12 13 13 14 14 14 15 15 17 17 18 21 19 21 20 21 
AV        22 20 17 15 15 16 15 15 15 15 15 16 14 14 12 10 11 12 14 
AV        15 14 13 13 13 13 13 11 13 12 15 17 16 16 15 12 14 12 11 
AV        11 11 11 13 12 13 13 14 15 12 13 15 14 17 21 19 19 20 21 
AV        22 18 17 16 16 16 14 15 12 12 12 12 12 11 11 10 12 13 13 
AV        12 14 16 15 18 19 17 15 13 14 15 17 16 16 17 17 18 17 15 
AV        15 14 15 17 16 14 14 12 12 12 11 11 11 11 12 13 14 13 12 
AV        15 17 17 19 19 19 18 17 17 17 15 16 15 16 13 13 11 11 11 
AV        10 9 10 9 9 8 8 8 8 8 9 9 9 8 8 8 8 8 8 9 9 10 10 10 10 
AV        10 10 12 11 11 13 15 16 16 15 15 14 14 11 10 10 10 10 11 
AV        11 11 10 10 10 9 9 10 9 10 11 10 9 9 9 10 9 9 9 9 10 10 
AV        11 12 11 11 12 12 11 12 12 13 14 15 15 12 12 12 13 14 12 
AV        12 12 11 11 10 10 10 9 9 9 9 9 8 8 8 9 8 9 9 8 8 8 8 8 
AV        8 8 8 8 9 8 8 8 8 8 9 9 9 9 9 10 10 10 10 9 9 9 9 9 9 9 
AV        9 9 8 8 8 8 8 8 9 9 9 9 8 9 10 10 10 11 11 11 11 10 10 
AV        9 10 4 4 4 4 4 4 4 4 
SQ   
     CCAGCCGGGC CCAATAATGA TTTTATTTTG ACTGATAGTG ACCTGTTCGT TGCACAAATT
     GATGAGCAAT GCTTTTTTAT AATGCCAACT TTGTACAAAA AAGCAGGCTT CGAAGGAGAT
     AGAACCATGA AGCACGCTCC GATTATCCTC CTGCTTACCG CTTCGTCCGC CGCCCTACTT
     TCGGCGGGCT GCACCGCCCT TCCCTCTGAC CGGCCGCCGC TTCGCACCCT GCCGAAAAGC
     GCGCCCATCC AACCCGCCAA CCCATACAGC CGGCCGCCTT CAGGCACGCC GGACGGCGCA
     TTCAGCACCC GCGCCTCANA CGGGCGCGTC TTGAAAAGCA TCGTCAAAAA CGGCGTGTTC
     GACCGCTTTG TCGATATTTA CCATCCAAAC GGCAAACTGC ATTCGCACAC GCCGGTTGAA
     AACGGCGTGA CGCATGGCTA TACCGAACAG GACATATTGC GGACGCGCAT CCTGTACCGG
     GACGGGCATA TCGTCCGAGC GCAAACTTTG CATGCGTCTG CGCAGGTGGA ACGCGAATGG
     CAGCCGTCAG ACCCAGCTTC TTGTACACGT TGGCATTACA GAACGCTTGC TTATCATTTT
     GTTGCAACGA ACAGCCACTA TCCAGCAAAA CACACCTTAT TTGCCTTCCC GCTGATATCC
     CTTTAGCGAA TCATATACTT GGCCATAGCT GTTCCCTGGC GGCTCTGGCG CGTGCTTACA
     CTCCCTGAGG TGACTTGCCC CCGATACAAC ACTTCCCCTG ACAATAAAAT GTCCGTTC
//
QL   9
QR   312
