# Supplementary material for: Expression capable library for studies of Neisseria gonorrhoeae, version 1.0
Source: BMC Microbiol. 2005 Sep 1;5:50. doi: 10.1186/1471-2180-5-50 (PMC1236931; doi:10.1186/1471-2180-5-50)
Supplement: Additional File 1 — Zipped file which includes all of the sequencing data as .exp files generated from binary data using PREGAP4. These .exp files contain all of the sequences with quality cutoffs included and can be opened with word processing programs. [file 1471-2180-5-50-S1.zip › AF 1 exp sequence files/SeqPlate 9/primer D forward/BGACA2D0048A.exp]

ID   BGACA2D0048A
EN   BGACA2D0048A
LN   BGACA2D0048A.ztr
LT   ZTR
AQ   44.440000
AV   43 43 43 43 43 43 43 23 22 19 22 26 30 31 34 37 37 36 36 34 36 
AV        38 38 41 44 43 43 38 37 36 36 33 34 36 37 34 34 34 34 32 
AV        33 33 38 40 41 42 43 43 41 40 40 41 41 41 42 41 41 36 33 
AV        30 30 30 30 32 33 33 32 32 32 32 34 34 40 42 44 44 45 45 
AV        44 44 44 44 45 45 45 45 45 45 45 45 45 45 45 45 45 46 46 
AV        46 45 45 45 45 45 45 45 45 45 45 45 45 45 44 44 43 43 42 
AV        42 43 42 43 44 44 44 44 42 42 43 43 43 44 44 44 45 45 45 
AV        44 44 44 44 45 45 45 45 45 46 46 45 45 45 45 45 45 45 45 
AV        45 45 45 45 45 45 45 45 44 45 45 45 45 45 45 46 46 46 46 
AV        46 45 45 46 46 46 45 46 45 45 45 45 44 44 44 44 44 44 44 
AV        43 42 43 43 43 43 43 43 43 43 43 43 43 43 43 43 44 43 43 
AV        42 42 42 42 43 40 40 40 40 40 40 40 40 39 40 41 41 41 41 
AV        40 43 43 43 43 43 43 40 39 40 40 40 38 39 39 38 38 38 38 
AV        38 39 39 41 41 40 40 41 41 41 41 41 40 40 38 38 37 37 37 
AV        38 39 38 37 37 37 37 37 38 37 38 38 39 39 39 37 37 38 37 
AV        37 37 37 36 34 37 37 34 36 33 33 34 33 33 36 34 36 34 37 
AV        38 38 38 40 39 40 41 41 42 41 41 41 40 39 39 38 38 38 38 
AV        39 39 38 37 33 34 32 33 33 34 33 33 33 33 33 33 29 29 29 
AV        31 30 33 33 33 32 32 32 31 31 31 31 36 36 37 36 34 31 31 
AV        27 29 30 29 29 29 29 29 26 26 26 26 29 29 27 32 32 31 30 
AV        31 30 27 27 30 29 26 27 26 29 30 29 27 27 29 26 27 30 29 
AV        29 30 31 31 32 31 31 30 30 25 24 25 26 24 24 24 23 23 24 
AV        23 23 24 25 24 30 30 31 30 29 30 25 26 27 25 25 23 23 24 
AV        23 20 19 20 22 22 23 22 22 22 22 22 25 26 26 26 31 33 32 
AV        32 30 29 32 30 29 31 31 30 30 31 30 30 27 26 25 24 24 24 
AV        27 25 25 23 23 22 21 22 19 18 19 16 19 18 17 18 19 19 16 
AV        17 17 16 16 16 16 16 19 18 19 17 16 17 16 19 19 20 21 21 
AV        20 20 21 21 21 22 23 24 24 23 23 21 17 17 17 18 19 20 17 
AV        15 15 15 16 16 15 13 14 16 17 14 14 12 12 14 16 14 14 14 
AV        14 16 17 17 16 16 18 18 20 19 16 17 17 17 16 16 16 16 15 
AV        15 15 16 16 16 17 20 19 18 18 17 15 14 15 17 16 16 14 15 
AV        15 13 12 13 15 15 15 18 17 14 14 13 13 16 14 13 12 13 14 
AV        11 10 10 10 10 12 11 10 10 10 11 11 12 13 11 12 13 14 15 
AV        14 14 16 17 17 16 15 15 13 12 12 12 11 11 11 12 12 10 11 
AV        11 11 10 10 10 10 10 11 12 11 10 9 9 10 10 10 10 11 12 
AV        12 11 11 10 11 11 12 12 13 12 12 12 11 11 11 12 12 13 14 
AV        14 17 17 16 15 15 13 15 16 16 16 15 15 16 16 14 12 13 13 
AV        14 15 17 16 13 14 14 16 16 16 15 15 16 15 16 13 13 12 13 
AV        16 15 14 12 13 11 11 13 11 11 12 14 14 14 13 12 12 11 12 
AV        11 12 12 11 12 12 11 11 10 10 10 11 10 10 11 11 10 10 11 
AV        10 10 9 9 10 10 10 9 11 11 9 9 10 9 9 11 4 4 4 4 4 4 4 
AV        4 
SQ   
     CCTAGCTGGG CCCAATAATG ATTTTATTTT GACTGTTAGT GACCTGTTCG TTGCACAAAT
     TGATTAGCAA TGCTTTTTTA TAATGCCAAC TTTGTACAAA AAAGCAGGCT TCGAAGGAGA
     TAGAACCATG AGCGATACCC CCGCTACCCG CGATTTCGGC CTGATCGACG GGCGGGCCGT
     AACCGGCTAT GTGCTGTCCA ACCGGCGTGG TACGTGCGTC TTCGTGCTGG ACTTGGGCGG
     GATTGTGCAG GAATTTTCCG TTTTGGCAGA CGGCGTGCGC GAAAACCCCG TGGTGTCGTT
     CGACGATGCG GCTTCCTATG CGGACAATCC GTTTCAGATT AACAAGCAGA TAGGGCGCGT
     GGCCGGACGC ATCCGCGGTG CGGCGTTCGA CATCAACGGT AGGACTTACC GCGTGGAGGC
     CAACGAAGGC AGGAACGCGC TGCACGGCGG TTCGCACGGG CTGGCCGTTA CCCGTTTCAA
     CGCGGTGGCG GCAGACGGCC GACGGTTATC CCACGATTTG GATATTTCCT ACCGCCTGGA
     CGAAGACCGC CCGCTTACCG TTACCTATCG CGCCACCGCG CTCGGGCGAC ACGGTGCTCG
     ACCCGACGCT GCCCATTAAC TGGCTGCTGG ACGCGGGCCT GCCCGATGCG GTTCTGCATT
     TTCCGCCAGG CGGACTATTC CGGCCGAAGC CAAAAACTGC CCGTCTTACG GTTTCAGAAG
     GCCTCAAGTT TTGAGACCCG CTTTCTTGTA CAATCTGGCA TTAAAACAAG CATTGGTTTC
     CATTTG
//
QL   10
QR   442
