# Supplementary material for: Expression capable library for studies of Neisseria gonorrhoeae, version 1.0
Source: BMC Microbiol. 2005 Sep 1;5:50. doi: 10.1186/1471-2180-5-50 (PMC1236931; doi:10.1186/1471-2180-5-50)
Supplement: Additional File 1 — Zipped file which includes all of the sequencing data as .exp files generated from binary data using PREGAP4. These .exp files contain all of the sequences with quality cutoffs included and can be opened with word processing programs. [file 1471-2180-5-50-S1.zip › AF 1 exp sequence files/SeqPlate 9/primer D forward/BGACA2D0049A.exp]

ID   BGACA2D0049A
EN   BGACA2D0049A
LN   BGACA2D0049A.ztr
LT   ZTR
AQ   44.860000
AV   27 27 27 27 27 27 27 22 22 22 29 30 30 29 27 26 29 32 33 37 41 
AV        40 41 41 37 36 34 33 33 36 36 34 34 34 34 34 36 36 37 43 
AV        43 44 45 44 44 44 44 44 44 44 44 44 44 44 42 40 39 39 40 
AV        40 40 41 41 41 41 41 42 42 42 44 45 45 45 46 46 45 45 45 
AV        45 45 45 45 44 44 44 44 44 43 44 44 45 45 46 46 45 45 45 
AV        45 45 45 45 45 45 45 45 45 45 45 45 45 45 45 45 45 45 45 
AV        45 45 45 45 45 44 44 45 45 45 45 44 44 43 43 43 44 44 44 
AV        44 44 44 44 44 44 44 45 45 45 45 45 45 45 45 45 45 45 45 
AV        45 45 45 45 45 45 45 45 45 45 46 46 46 46 45 46 46 45 45 
AV        45 45 45 45 45 45 45 45 45 45 45 45 45 45 45 45 45 45 45 
AV        45 45 45 45 45 45 45 45 45 45 45 45 45 45 45 46 45 45 46 
AV        45 45 45 44 44 43 43 43 43 43 43 43 42 42 42 43 43 43 42 
AV        42 42 41 40 40 40 40 39 40 40 39 38 39 39 39 40 40 40 41 
AV        42 42 41 42 41 42 42 43 43 43 43 43 43 43 43 43 43 44 44 
AV        44 43 43 43 43 43 43 43 43 43 43 43 43 43 43 43 43 43 43 
AV        43 44 43 43 43 43 43 43 43 42 42 41 42 42 43 42 42 42 41 
AV        42 42 42 42 41 42 42 42 42 41 41 41 41 40 41 40 40 40 40 
AV        40 41 42 41 42 43 43 42 42 42 43 43 42 42 42 42 41 41 40 
AV        39 38 37 39 39 37 36 36 36 32 32 30 31 31 32 32 32 33 33 
AV        31 33 33 33 33 37 37 39 39 37 38 37 38 38 38 39 40 40 40 
AV        39 39 38 37 37 37 36 36 36 36 34 34 34 33 33 33 33 33 32 
AV        34 34 34 36 34 34 36 34 34 34 33 33 32 33 33 32 31 32 31 
AV        33 33 32 32 32 31 32 31 32 32 34 33 33 32 32 30 30 31 31 
AV        24 26 24 25 25 24 24 4 29 27 29 27 26 25 26 33 33 33 34 
AV        34 34 30 29 27 29 26 27 29 30 30 31 31 30 31 32 32 37 36 
AV        34 34 34 31 31 29 26 24 24 24 22 22 22 19 20 20 20 20 22 
AV        22 23 23 25 24 25 24 25 26 29 29 30 30 29 30 29 30 31 29 
AV        27 29 29 25 26 26 25 23 24 27 27 30 30 29 32 33 32 32 33 
AV        30 29 27 30 29 27 27 26 25 22 22 22 22 22 23 25 26 26 23 
AV        23 25 25 24 23 26 27 25 24 24 23 23 22 22 22 22 19 19 20 
AV        20 19 19 22 19 19 19 19 18 19 19 19 22 19 17 18 18 18 16 
AV        19 16 14 13 13 12 13 13 12 12 14 13 12 12 13 12 14 16 18 
AV        20 23 23 20 22 21 20 22 22 22 22 24 22 25 24 22 21 22 26 
AV        25 26 26 24 19 20 22 22 23 22 21 20 20 19 19 18 21 17 17 
AV        19 16 16 16 16 16 14 14 15 12 12 11 9 10 11 11 13 13 12 
AV        13 12 14 15 15 15 15 16 20 20 21 17 14 14 12 11 12 11 11 
AV        11 11 11 11 11 11 10 10 11 12 13 12 12 13 12 12 15 13 12 
AV        12 12 14 14 15 14 15 16 16 16 15 12 13 14 16 17 14 14 14 
AV        14 13 11 11 11 11 12 13 12 13 12 12 13 13 14 15 17 16 15 
AV        16 14 15 12 12 12 11 11 11 11 11 10 10 11 11 11 12 12 14 
AV        14 15 17 14 12 13 11 11 10 10 10 11 4 8 8 8 8 8 8 8 
SQ   
     GCCGGGCCCA ATAATGATTT TATTTTGACT GATAGTGACC TGTTCGTTGC AACAAATTGA
     TGAGCAATGC TTTTTTATAA TGCCAACTTT GTACAAAAAA GCAGGCTTCG AAGGAGATAG
     AACCATGTAC CGACACATCG AATACTATCC CGGCGACCCG ATTTTGAGTT TGGTCGAAAC
     CTTCAAAAAC GACCCGCGCC CCGAAAAAGT CAATTTGAGC ATAGGCATTT ATTTCGACGA
     CGAAGGCAGA ATGCCCGTAC TGGAATCCGT AAGCCGTGCC GAAACCGCCC GTGCCGCCGC
     GCCAGCGCCG TCGCCCTACC TGCCGATGGA GGGTTTGGAC GTTTACCGCA GCGCGGTGCA
     GCATTTGTTG TTCGGCAAAG GCAACCCCGC GCTCGCGCAG GGACGCATCG TTACCGTACA
     GACTCTGGGC GGCTCGGGCG CGCTCANAGT CGGGGCGGAT TTCCTGCACC GCTGGTTTCC
     CGAAGCGCGC GCCTACGTCA GCGATCCGAC TTGGGACAAC CATCGCGGCA TTTTTGAAGG
     CGCAGGTTTC GAGGTCGGCA CTTACCCATA TTACGACCCT GCCACTGTCG GCGTGAAATC
     GACGAAATGA CCGCGTTTTT CACACCCTGC CCGAAAACAG CGTCCTCATC CTCAATCCCT
     GCTGCCACAA CCCGACCGGC GTGGATATGT CGGACCGGCA ATGGGACGAA GTGTTGCAAA
     TCATCAAACG CGCAAACTGA TTCCGTTTAT GAAATCGCCT ACCAGGGCTT CGGGGGCGAT
     TG
//
QL   1
QR   447
