# Supplementary material for: Expression capable library for studies of Neisseria gonorrhoeae, version 1.0
Source: BMC Microbiol. 2005 Sep 1;5:50. doi: 10.1186/1471-2180-5-50 (PMC1236931; doi:10.1186/1471-2180-5-50)
Supplement: Additional File 1 — Zipped file which includes all of the sequencing data as .exp files generated from binary data using PREGAP4. These .exp files contain all of the sequences with quality cutoffs included and can be opened with word processing programs. [file 1471-2180-5-50-S1.zip › AF 1 exp sequence files/SeqPlate 9/primer D forward/BGACA2D0050A.exp]

ID   BGACA2D0050A
EN   BGACA2D0050A
LN   BGACA2D0050A.ztr
LT   ZTR
AQ   44.670000
AV   48 48 48 48 48 48 48 17 16 16 19 20 22 25 26 26 25 25 24 27 29 
AV        36 40 43 42 42 41 36 33 26 24 25 26 26 25 25 24 24 23 24 
AV        24 25 32 34 41 42 42 40 40 41 41 41 41 43 43 43 38 34 29 
AV        30 30 31 32 33 32 32 32 32 33 33 33 38 40 45 39 39 39 38 
AV        38 37 38 37 37 37 38 38 38 39 39 44 44 44 45 45 46 46 46 
AV        45 45 45 45 45 45 45 46 46 46 45 45 45 45 45 45 45 44 45 
AV        45 44 44 44 44 44 44 44 43 44 43 44 44 45 45 44 44 44 44 
AV        44 44 44 45 45 45 45 45 45 45 45 46 46 46 45 45 45 45 45 
AV        45 45 45 44 44 44 44 43 43 43 44 44 44 44 44 44 45 45 45 
AV        45 45 45 45 45 45 45 45 45 45 45 45 45 45 45 45 45 45 45 
AV        45 45 45 45 45 45 45 44 44 44 45 44 44 44 44 44 44 43 43 
AV        44 41 41 41 41 40 40 40 40 40 40 39 39 40 39 38 41 41 41 
AV        42 42 42 43 43 43 42 43 42 42 42 43 43 43 43 42 43 42 42 
AV        42 42 41 42 42 41 41 41 41 41 41 41 41 42 41 41 40 41 41 
AV        42 42 42 41 42 42 42 43 42 42 42 43 43 42 41 41 42 42 43 
AV        42 41 41 41 41 41 42 41 41 42 42 42 41 41 41 42 42 41 41 
AV        40 41 41 42 41 41 41 42 42 41 40 40 39 40 40 40 39 39 38 
AV        37 37 38 38 38 38 37 38 38 38 38 39 39 38 38 39 38 38 38 
AV        38 37 38 36 36 37 36 34 34 34 36 37 34 34 33 33 33 33 34 
AV        34 33 30 31 26 26 24 22 25 25 26 27 26 26 26 26 25 29 29 
AV        32 33 34 37 36 34 34 34 34 34 36 36 38 38 37 37 36 36 34 
AV        33 31 32 25 26 26 26 25 25 25 26 26 24 24 26 25 27 26 33 
AV        33 33 26 25 24 22 23 23 25 24 23 25 24 24 24 25 24 30 31 
AV        30 32 31 31 30 30 30 27 31 31 31 31 32 33 32 31 30 32 33 
AV        34 34 34 36 34 27 25 25 25 24 24 26 25 25 24 24 22 22 22 
AV        19 22 23 24 22 22 22 21 22 18 19 18 19 19 20 24 25 26 24 
AV        25 22 24 21 19 22 19 19 19 19 19 19 19 17 17 19 21 19 24 
AV        26 23 29 29 27 29 22 22 21 20 22 22 21 4 20 19 22 17 18 
AV        18 15 19 19 18 19 17 17 16 15 14 14 14 16 16 16 19 19 18 
AV        18 17 16 16 16 18 18 19 19 22 22 21 20 21 19 19 19 23 22 
AV        19 18 19 19 17 17 15 14 14 14 14 15 15 12 13 16 16 14 14 
AV        15 12 14 14 14 15 13 11 11 12 11 11 11 13 4 12 13 13 13 
AV        12 11 13 13 13 16 14 14 12 11 12 11 12 12 11 11 13 11 13 
AV        12 13 12 12 15 12 12 13 14 14 15 13 13 14 15 15 14 17 16 
AV        16 17 16 15 14 14 15 17 19 17 17 17 17 14 15 14 15 13 15 
AV        16 13 14 12 12 11 11 10 11 12 12 12 12 13 12 11 13 12 12 
AV        12 14 13 14 13 12 12 12 11 11 11 11 11 10 11 11 10 11 11 
AV        10 10 10 10 10 10 10 11 11 12 13 13 13 14 13 16 17 17 21 
AV        22 21 24 21 21 18 18 18 17 16 17 17 17 14 12 13 13 12 13 
AV        12 14 13 12 13 11 11 10 10 11 14 13 12 13 12 13 11 11 11 
AV        10 11 12 12 11 10 9 9 10 9 9 9 9 10 10 10 11 10 9 4 26 
AV        26 26 26 26 26 26 
SQ   
     CCAGCTGGGC CCACTAATGA TTTTATTTTG ACTGATAGTG ACCTGTTCGT TGCACAAATT
     GATGAGCAAT GCTTTTTTAT ACTGCCAACT TTGTACAAAA AAGCAGGCTT CGAAGGAGAT
     AGAACCATGC ACACTTGCAC TTCCTGCGGC GAAAAACATG AAGATATGCC CGCAACCGGC
     TTTACCGCCC CCTATCCCTA TAATCAACTC AGTGAAGAAG AACGCATTGC TTATCAAGCG
     GAATGCGATT CTGATTTCTG CATCATCCGC TATTCCGACC AAACCGACCG CTTTATCCGC
     GCGGCGCTGC CTATTCCGAT TATCGGGCAT CAGGAAACGC TGGAATACGG CGTGTGGGTG
     TCCGTCAGCG AAGAGAGTTT TAACGACTAT CAAAGCCGCT TTTACGACAA CTCTGAAAAC
     GCCGTTTATC TCGGTATGAT TTGCAATCGG CTGCCCCCTT ATGAAACCGA CACCTTCGGT
     CTGCACTGCA ATGTCGTTAC CCAGTCTGAC AACCAACGCC CTTTGCTGNC ACTTCATCAC
     AGTGGCGGAC ATCCGCCGGT ACGCGACTTT TATCACGGCA TGGGATATGC CCGAACGCAT
     GCAAANATAG GGGCCGGACC GAATCGGATT GTTCAGGATA AGACCCAGTT TTCTTGTACA
     AAGTTGGCAT TATAAGACAG CATTGCTTAT CATTTTGTTG CACGGATAGG TCACTATCAG
     TCCAAATAAA ATCATTATTT GGCCTCCCAG CTTGACATCC CCTATAGTGA GTCGTATTAC
     CTGGTCATG
//
QL   1
QR   8
