# Supplementary material for: Expression capable library for studies of Neisseria gonorrhoeae, version 1.0
Source: BMC Microbiol. 2005 Sep 1;5:50. doi: 10.1186/1471-2180-5-50 (PMC1236931; doi:10.1186/1471-2180-5-50)
Supplement: Additional File 1 — Zipped file which includes all of the sequencing data as .exp files generated from binary data using PREGAP4. These .exp files contain all of the sequences with quality cutoffs included and can be opened with word processing programs. [file 1471-2180-5-50-S1.zip › AF 1 exp sequence files/SeqPlate 9/primer D forward/BGACA2D0051A.exp]

ID   BGACA2D0051A
EN   BGACA2D0051A
LN   BGACA2D0051A.ztr
LT   ZTR
AQ   28.860000
AV   10 10 10 10 10 10 10 20 20 19 18 19 19 22 22 29 31 38 38 31 32 
AV        32 30 29 30 32 32 31 30 29 29 23 24 24 31 31 32 33 33 33 
AV        31 30 32 30 31 31 34 34 34 31 32 25 24 22 22 23 22 22 23 
AV        23 22 22 22 22 24 24 31 31 32 32 32 34 33 33 32 34 37 38 
AV        39 39 39 39 40 40 39 38 36 37 38 39 38 38 37 34 34 34 36 
AV        36 37 36 37 39 38 37 38 37 37 37 38 38 38 36 36 37 37 37 
AV        37 33 33 34 36 36 36 37 36 36 34 32 32 33 32 31 29 29 27 
AV        24 23 22 21 21 20 21 22 21 21 20 20 24 24 25 29 30 30 33 
AV        31 27 29 29 31 30 32 32 31 31 31 31 29 29 29 30 32 33 32 
AV        32 34 34 33 31 30 30 27 26 25 24 24 22 22 21 20 20 18 17 
AV        18 18 17 15 16 17 17 18 19 17 17 16 15 15 15 16 17 18 19 
AV        17 17 17 17 17 18 20 17 17 18 17 16 16 15 17 17 16 16 16 
AV        15 16 14 17 19 20 22 23 23 22 22 25 25 27 27 27 26 23 22 
AV        22 21 17 17 17 17 16 14 12 12 11 11 12 14 14 12 11 11 12 
AV        11 11 11 12 12 11 11 10 10 10 11 12 15 16 16 16 17 17 17 
AV        19 23 24 26 25 24 24 26 25 27 26 30 31 25 24 25 23 23 22 
AV        23 19 19 18 17 16 16 15 15 18 16 16 15 15 16 15 16 16 14 
AV        14 14 14 14 13 12 14 14 14 14 11 12 13 12 15 14 12 13 12 
AV        12 12 12 12 13 12 14 14 13 12 12 11 12 10 10 10 10 10 10 
AV        9 9 9 10 10 10 11 12 12 12 14 13 13 12 11 11 10 10 10 9 
AV        9 9 9 9 10 10 9 9 9 10 9 9 10 10 10 9 9 9 9 9 10 10 10 
AV        10 10 11 13 13 12 12 14 12 12 11 11 10 11 10 11 12 10 10 
AV        10 11 11 10 12 11 13 13 13 13 12 11 10 11 11 11 11 11 10 
AV        10 10 9 9 9 9 9 10 9 9 9 9 9 9 9 9 9 9 9 9 9 10 10 10 10 
AV        10 11 11 11 12 12 12 15 15 14 15 16 16 17 17 20 17 15 13 
AV        13 13 14 12 11 11 11 10 10 10 10 9 10 10 11 10 10 10 10 
AV        10 9 9 9 8 8 8 8 8 8 8 8 8 8 8 8 8 8 9 9 9 8 9 9 9 9 9 
AV        10 9 9 9 9 9 9 9 9 10 10 10 11 11 12 10 10 10 10 9 10 10 
AV        10 9 9 8 8 8 8 8 8 8 8 8 8 8 8 8 8 8 9 9 9 9 9 9 9 10 10 
AV        9 9 9 9 10 9 9 10 10 11 11 11 10 11 11 12 12 11 11 10 11 
AV        10 10 10 9 9 9 9 9 9 9 9 9 9 9 9 10 10 10 10 9 9 10 11 
AV        11 10 10 10 9 9 9 9 9 8 9 9 9 9 9 10 10 10 10 10 10 11 
AV        11 11 13 11 11 11 11 11 11 11 11 12 12 12 11 11 10 9 10 
AV        10 10 10 10 9 9 10 10 10 10 10 9 10 10 10 11 11 10 10 10 
AV        10 9 9 9 9 9 9 9 9 9 9 9 9 9 9 9 9 9 8 8 8 8 8 8 8 8 8 
AV        8 8 9 9 9 9 9 9 10 9 9 9 9 9 9 8 8 8 8 8 8 8 8 8 8 9 9 
AV        9 9 8 9 8 8 8 8 9 8 8 8 8 8 8 8 8 8 8 8 8 8 8 8 8 8 8 8 
AV        8 8 8 8 8 8 8 8 8 8 8 8 8 8 8 8 8 8 8 8 8 8 8 8 8 8 8 8 
AV        8 8 9 9 4 20 20 20 20 20 20 20 
SQ   
     GGGCCAACAC TGATTTTATT TTGACTGTTA GTGACCTGCT TCGTTGCAAC AAATTGATGA
     GCAATGCTTT TTTATAATGC CAACTTTGTA CAAAAAAGCA GGCTTCGAAG GAGATAGAAC
     CATGTTTGAT GGCGAAGTAG AAGCCGATGA AAGTTATTTT GGCGGACAAC GCAAAGGTAA
     ATGCGGTCGC GGTGCTGCCG GACAAGTCGC AGTATTCAGG CTTCTCAAAC GAAATGGCAA
     GGTTTCCTTT GCCGCCCGCT ATGCACGTTT CCGTACATTC GAAGACTTCC TGAACCCTGC
     CCGCCGTCTC GGTTCCCGTA CCCTCCTGTT ACATAAGGGG GGCAAGATCC GAAGCCGGTC
     TCATCCTCTC CCTCTCTTCA TCTTCCGCTC TTCCTCTCTC GGCTTATTCC TTTCCTTCCT
     CCCCCCTATC ACTTCTTCCT CTCTCTTCTC TTATCTTCTC CCTCCCCTCC TCTTCCTCCC
     TTCTCCCCTC TCCCGCCTAT TCCCTCCCCC TCCCACCCCG CCGCCACCCT TTCTCCCCGC
     TCCTCCGTCC CCTCACCTCT TCTTCCGTCC TTTCTCCTCC CCGCACCACG GCTTTGCTCT
     CTCCTTTTCC CTCCTCTCCT CTTCCTTCAC ACTTCCCCTC CCCACGCCCC CTTTCCCCTA
     CCCTTCTCCT CTCCCCCTCC TCCTCCTCTT TCCCCCTCCT CCATTCCCTT CTCCGCCGCC
     CTCATCCCTC TTATCGTCTA TCACCCTCTT ATACAGCCTC GTTCCCCGTT ACCTTCACTT
     CCGACATATC ACTACTCTAT CTCCCTCCAC
//
QL   13
QR   191
