# Supplementary material for: Expression capable library for studies of Neisseria gonorrhoeae, version 1.0
Source: BMC Microbiol. 2005 Sep 1;5:50. doi: 10.1186/1471-2180-5-50 (PMC1236931; doi:10.1186/1471-2180-5-50)
Supplement: Additional File 1 — Zipped file which includes all of the sequencing data as .exp files generated from binary data using PREGAP4. These .exp files contain all of the sequences with quality cutoffs included and can be opened with word processing programs. [file 1471-2180-5-50-S1.zip › AF 1 exp sequence files/SeqPlate 9/primer D forward/BGACA2D0052A.exp]

ID   BGACA2D0052A
EN   BGACA2D0052A
LN   BGACA2D0052A.ztr
LT   ZTR
AQ   44.420000
AV   50 50 50 50 50 50 50 22 20 22 25 29 29 36 37 37 36 36 34 37 38 
AV        38 41 44 43 43 42 42 41 41 39 40 41 41 39 39 39 39 39 40 
AV        40 40 41 42 42 43 44 42 42 43 43 43 43 43 43 43 43 43 41 
AV        41 41 41 42 43 42 42 43 43 43 44 44 43 43 45 45 45 45 45 
AV        45 45 45 44 44 44 44 44 45 45 45 44 44 45 45 45 46 46 46 
AV        45 45 45 45 45 45 45 45 45 45 45 45 45 43 43 43 43 42 43 
AV        42 42 42 43 43 43 43 43 43 44 44 45 45 45 45 45 45 45 45 
AV        45 45 45 45 45 45 45 45 45 45 45 45 45 45 45 45 45 45 45 
AV        45 45 45 45 45 45 45 45 45 45 45 45 45 44 44 43 43 43 43 
AV        44 44 44 44 44 44 44 45 45 45 45 45 46 45 45 45 45 45 45 
AV        45 45 44 44 44 44 44 44 43 43 43 43 43 43 43 44 44 45 45 
AV        45 44 44 44 44 44 44 45 45 45 44 44 44 44 43 43 44 43 43 
AV        43 43 43 43 43 43 44 43 43 43 45 45 45 45 44 44 43 43 43 
AV        43 43 43 41 42 41 40 40 39 39 39 39 40 40 40 39 40 40 41 
AV        41 41 42 42 43 43 44 43 43 44 44 44 44 43 43 43 43 43 43 
AV        42 43 42 43 42 42 41 41 41 41 41 41 40 40 40 41 41 41 41 
AV        41 41 41 41 41 40 39 40 41 40 40 39 38 38 38 37 38 37 37 
AV        37 39 39 37 37 37 37 37 38 36 36 37 37 37 37 37 37 37 36 
AV        34 34 33 34 34 37 36 34 34 34 34 33 34 36 37 38 38 37 37 
AV        37 37 38 38 39 36 36 37 34 33 33 33 33 33 32 31 31 33 33 
AV        32 34 33 30 31 32 32 30 32 32 32 32 32 25 25 26 26 25 27 
AV        25 25 25 27 26 26 25 25 25 29 29 29 30 29 29 30 30 31 29 
AV        30 26 24 23 24 26 26 25 25 27 29 24 24 24 24 24 26 31 31 
AV        31 31 30 23 23 22 21 26 27 26 27 27 27 27 26 26 25 26 32 
AV        32 33 34 33 31 29 30 30 30 30 29 29 27 27 29 29 29 29 29 
AV        31 33 33 29 31 29 30 27 30 31 27 27 25 24 24 25 26 26 30 
AV        31 27 27 31 31 29 30 23 27 27 26 22 21 20 4 20 22 22 21 
AV        21 23 23 30 29 30 30 33 32 32 30 29 25 25 26 24 22 22 21 
AV        22 19 18 17 17 16 17 18 20 20 19 18 19 19 19 19 22 20 21 
AV        21 22 22 22 21 19 19 22 22 22 23 23 22 22 22 22 22 22 19 
AV        18 19 21 20 19 19 19 19 21 23 24 24 22 21 23 22 21 20 20 
AV        20 18 16 15 15 15 14 16 15 16 13 15 17 17 17 17 16 15 15 
AV        13 13 14 14 16 16 19 18 17 18 17 16 19 22 20 23 24 22 19 
AV        19 16 16 14 13 13 13 15 15 14 13 13 13 14 15 15 19 17 18 
AV        18 19 19 18 17 15 18 18 17 16 15 13 12 13 16 14 14 12 11 
AV        12 13 14 14 12 13 12 12 12 12 10 11 11 13 15 14 12 11 10 
AV        11 11 11 13 13 13 12 11 10 10 10 11 11 12 14 16 14 14 13 
AV        12 12 14 15 16 16 14 15 17 17 16 13 14 14 16 17 15 12 12 
AV        14 12 12 11 12 13 12 15 13 13 14 14 17 18 19 19 24 25 23 
AV        22 19 19 18 18 18 19 18 17 21 20 17 16 17 15 14 13 12 11 
AV        13 12 11 10 9 9 9 9 8 9 9 9 10 10 11 11 12 12 15 18 17 
AV        18 22 22 18 17 4 20 20 20 20 20 20 4 
SQ   
     CTAGCCGGGC CCAATAATGA TTTTATTTTG ACTGATAGTG ACCTGTTCGT TGCACAAATT
     GATGAGCAAT GCTTTTTTAT AATGCCAACT TTGTACAAAA AAGCAGGCTT CGAAGGAGAT
     AGAACCATGA CCAATAAACC CGCCAAACGC CCGGTCAACG GCGTTCTTCT TCTCGACAAA
     CCCGAAGGCC TTTCCAGCAA CACCGCCCTG CAAAAAGCGC GGCGTTTGTT TCATGCCGAA
     AAAGCAGGGC ATACCGGCGT GCTCGATCCT TTGGCAACCG GACTTTTGCC CGTCTGCTTC
     GGCGAAGCGG CCAAGTTCGC CCAATACCTG CTGGATGCCG ACAAAGCCTA CACCGCCACG
     CTGAAACTCG GCGAAGCCAG CAGCACGGGC GATGCCGAAG GAGAAATCAT TGCCGCCGCC
     CGCGCCGATA TTTCCTTAGC CGAATTTCAG ACGGCCTGCC AAGCACTGAC AGGCAACATC
     CGCCAAGTGC CGCCGATGTT TTCCGCCCTC NAGCACGAAG GCAAACCGTT GTACGAATAC
     CCGCGCAAAG GCATTGTTAT CGAACGCAAA CCGCGCGACA TTACCGTTTA CTCTATCGAT
     ATTGCCGAGT TTGACGCGCC CCAAGCCGTG ATAAGCGTGC GTTGCAGCAA AGGCACCTAC
     ATCCGCACCC TCAGCGAAGG CATCGCCAAC CACATCGGCA CATTCGCCCA CCTGACCGCC
     CTACGCCGCC ACGGAAAACG GCGGCTTTAC CATCGCCCAA AGCCACACGC TCGGAAGCTT
     TGGCAAATTT AACGAN
//
QL   1
QR   511
