# Supplementary material for: Expression capable library for studies of Neisseria gonorrhoeae, version 1.0
Source: BMC Microbiol. 2005 Sep 1;5:50. doi: 10.1186/1471-2180-5-50 (PMC1236931; doi:10.1186/1471-2180-5-50)
Supplement: Additional File 1 — Zipped file which includes all of the sequencing data as .exp files generated from binary data using PREGAP4. These .exp files contain all of the sequences with quality cutoffs included and can be opened with word processing programs. [file 1471-2180-5-50-S1.zip › AF 1 exp sequence files/SeqPlate 9/primer D forward/BGACA2D0053A.exp]

ID   BGACA2D0053A
EN   BGACA2D0053A
LN   BGACA2D0053A.ztr
LT   ZTR
AQ   37.100000
AV   45 45 45 45 45 45 45 14 12 12 12 14 16 16 4 20 21 20 19 19 21 
AV        22 27 33 34 40 40 40 42 41 40 40 41 42 43 42 41 41 40 41 
AV        42 42 41 40 41 42 42 41 41 40 41 41 40 40 40 40 39 40 40 
AV        40 39 39 38 37 36 36 32 33 34 34 36 37 37 37 37 38 37 37 
AV        39 39 39 41 40 37 37 37 36 36 34 34 34 36 37 37 38 38 38 
AV        39 41 40 40 40 37 37 37 38 37 36 36 36 36 37 36 36 37 37 
AV        37 38 38 38 37 38 38 38 39 39 39 39 39 40 40 41 41 41 42 
AV        42 43 43 43 42 42 41 40 39 39 39 38 39 38 38 38 37 37 37 
AV        37 38 38 39 40 40 39 39 40 41 41 42 42 40 40 41 40 40 39 
AV        38 37 38 38 38 37 36 36 37 37 36 34 36 34 34 33 32 31 27 
AV        25 24 24 24 24 24 25 25 25 26 24 26 27 29 32 33 36 34 34 
AV        32 31 31 31 31 31 32 31 31 31 31 30 31 30 27 24 24 24 25 
AV        24 25 26 25 24 25 24 23 23 25 27 33 36 37 36 34 34 33 34 
AV        38 33 32 26 25 25 25 23 22 22 22 23 23 24 24 23 26 25 32 
AV        34 34 33 36 33 33 33 32 32 32 33 32 32 36 36 34 34 34 34 
AV        37 37 37 39 37 37 34 36 37 36 37 36 36 37 38 38 38 38 38 
AV        38 38 39 39 38 38 37 36 31 30 27 27 27 25 24 24 24 24 25 
AV        25 25 26 27 32 32 32 32 32 34 36 36 37 36 36 37 37 37 37 
AV        37 37 36 37 37 36 37 36 36 37 37 33 32 31 30 30 30 32 31 
AV        30 30 29 25 25 24 25 26 26 27 30 29 29 29 27 26 26 26 30 
AV        30 31 31 31 32 31 30 31 29 30 33 34 33 33 33 27 27 27 30 
AV        31 32 32 32 33 32 31 31 32 33 32 37 38 34 33 33 27 29 29 
AV        29 30 30 30 30 29 30 30 30 31 26 26 31 31 31 31 31 31 30 
AV        30 30 30 31 31 33 38 38 38 37 37 34 32 33 30 31 27 27 26 
AV        25 25 24 21 20 18 19 19 19 17 17 17 17 17 17 18 17 16 18 
AV        19 21 20 22 22 24 30 27 29 27 29 27 27 31 29 29 29 29 30 
AV        25 25 25 26 26 26 24 23 22 22 23 19 16 16 15 16 15 15 16 
AV        16 16 16 17 16 16 16 18 21 19 19 19 20 18 18 17 16 18 17 
AV        17 18 16 16 15 15 16 16 14 16 15 14 13 12 11 11 10 11 11 
AV        12 12 12 12 12 12 12 14 15 15 17 19 22 21 20 19 20 19 19 
AV        18 19 19 18 18 17 15 16 15 15 17 17 17 17 18 20 20 21 19 
AV        20 21 22 21 20 21 17 18 17 17 16 15 13 13 14 14 13 13 13 
AV        13 12 15 16 17 16 17 17 19 20 20 19 22 23 23 22 23 20 20 
AV        18 19 19 19 19 20 21 20 20 20 20 19 18 21 20 22 22 21 20 
AV        20 19 19 18 19 19 20 21 21 20 20 18 17 18 17 16 16 15 16 
AV        14 13 12 12 12 12 11 13 13 13 14 14 14 14 12 12 12 12 13 
AV        12 13 13 11 12 12 11 11 12 11 11 13 14 13 13 11 11 11 12 
AV        12 12 13 14 14 17 17 17 15 13 13 15 15 15 15 14 15 12 11 
AV        11 11 12 12 12 13 16 15 13 12 13 13 13 16 13 13 12 12 12 
AV        15 15 15 14 16 16 16 17 16 15 18 16 17 14 14 12 12 4 6 
AV        6 6 6 6 6 6 
SQ   
     CTTAGCTCGG CCAANTAGTG ATTTTATTTT GACTGATAGT GACCTGTTCG TTGCAACAAA
     TTGATGAGCA ATGCTTTTTT ATAATGCCAA CTTTGTACAA AAAAGCAGGC TTCGAAGGAG
     ATAGAACCAT GCTGATGCCG GACGGCAGGC CCTACCTCAT CAGCCGACGA TACACCGCCA
     GCCTGCACAG CAAAAGCCAA CTGGCAACAG ACCTCAAAAG CTGGCGCGGA AGGGACTTTA
     CACCGGAAGA ACGCGACAAC TTCGATTTGC GCAATATTTT GGGCAAGCCC TGCCTGTTGA
     GTATCGCCCA CCAAGAAAGC AGCGACGGCA AAACCACCTA TGCCAACATT TCCGCCATCA
     GCAACAAGAT GAAGAGCTAC ACCCCGAAAC ATCCGGACAA CGCCGTTTTT GCCTTCGACC
     CGTCAGACCC CGATTGGGCG AATTACGGCC TCCTGAACGA GAAACTGAGG GAGCAGATTG
     CCAAAAGCCC GGAATATGCC GAAGCCGTAA ACGGCCGCCA ACCGCCGGCG CCGCCGCAGA
     AACAGGCCCA AGCGGCGGAA GGGCGGCCGG AACACCCCCA AGGCAATGCC GCGCCTGCCG
     AAGACATCGA GGACCACCTC CCTTTTAATT AAGACCCAGC TTTCTTGTAC AAAGTTGGCA
     TTATCAGAAA GCATCGCTTA TCCATTTGCC GCAACGCAAA GGCCACTATC AGTCAAAATA
     CAATCATTAG TTGCCCCCCG CCTGATATCC CCTATAGTGA GTCTGCAT
//
QL   1
QR   8
