# Supplementary material for: Expression capable library for studies of Neisseria gonorrhoeae, version 1.0
Source: BMC Microbiol. 2005 Sep 1;5:50. doi: 10.1186/1471-2180-5-50 (PMC1236931; doi:10.1186/1471-2180-5-50)
Supplement: Additional File 1 — Zipped file which includes all of the sequencing data as .exp files generated from binary data using PREGAP4. These .exp files contain all of the sequences with quality cutoffs included and can be opened with word processing programs. [file 1471-2180-5-50-S1.zip › AF 1 exp sequence files/SeqPlate 9/primer D forward/BGACA2D0054A.exp]

ID   BGACA2D0054A
EN   BGACA2D0054A
LN   BGACA2D0054A.ztr
LT   ZTR
AQ   45.720000
AV   34 34 34 34 34 34 34 17 17 17 18 17 16 16 19 24 25 32 33 40 40 
AV        39 37 36 36 33 34 37 37 36 36 36 36 36 37 37 38 43 44 44 
AV        45 45 43 42 44 43 43 43 43 43 43 43 43 41 42 41 42 43 44 
AV        44 43 44 44 44 45 45 45 45 45 45 46 46 45 45 45 45 45 45 
AV        45 45 45 45 45 45 45 45 45 45 45 48 48 46 46 46 46 46 46 
AV        46 46 46 46 46 45 45 45 45 45 45 45 45 45 45 45 45 46 46 
AV        45 46 45 45 46 46 45 45 46 46 45 45 45 46 46 45 45 45 45 
AV        45 45 46 46 45 45 46 46 46 46 46 46 46 45 46 46 46 46 46 
AV        46 46 46 46 46 46 46 46 46 48 46 48 46 46 48 48 48 48 48 
AV        48 45 45 46 46 46 46 45 45 46 46 46 46 46 45 45 46 46 45 
AV        45 45 45 45 45 45 45 45 45 45 45 45 45 45 44 45 45 45 45 
AV        44 44 44 44 43 43 43 43 43 43 44 43 43 43 42 43 42 43 43 
AV        45 44 45 45 44 45 43 43 43 43 43 42 42 42 42 40 41 41 41 
AV        42 42 43 43 43 43 44 45 45 45 44 45 45 44 44 44 43 43 44 
AV        43 43 43 42 43 42 43 44 43 43 43 43 44 43 43 43 43 42 42 
AV        42 43 43 43 44 44 44 43 43 43 43 43 42 43 43 43 41 41 40 
AV        41 41 41 41 41 41 41 41 41 41 39 39 40 40 40 40 39 39 38 
AV        38 38 39 38 39 38 40 40 41 41 40 40 41 41 40 40 41 40 41 
AV        40 41 41 41 41 40 40 40 40 40 41 41 42 42 41 42 42 42 42 
AV        41 42 40 40 40 40 39 39 37 37 36 36 36 36 37 38 38 39 39 
AV        39 39 40 39 41 41 42 42 41 42 41 39 39 39 39 39 38 39 39 
AV        39 39 39 38 38 36 37 39 38 37 36 36 34 34 36 36 34 34 36 
AV        36 37 37 34 36 36 37 38 38 38 38 38 36 37 38 36 36 36 36 
AV        36 38 37 37 37 36 34 34 38 38 37 38 38 38 40 40 39 39 40 
AV        38 38 39 39 39 38 38 39 39 37 37 36 34 34 34 36 37 37 37 
AV        37 34 36 34 34 34 34 37 36 36 36 37 37 37 34 34 37 37 36 
AV        36 34 33 32 33 33 33 33 32 34 36 36 37 34 37 36 38 39 39 
AV        38 37 36 37 36 36 36 34 31 31 31 31 29 27 27 29 31 31 31 
AV        31 31 30 31 32 33 32 32 33 32 32 31 31 31 31 33 31 33 33 
AV        32 32 34 33 34 38 38 37 37 37 36 36 38 36 36 37 37 37 38 
AV        38 37 37 37 38 34 34 33 31 31 32 30 29 27 27 24 25 25 25 
AV        26 29 30 30 30 30 31 33 34 36 33 36 29 30 30 29 24 24 25 
AV        27 26 26 27 26 23 25 26 33 34 32 32 37 36 32 33 33 31 29 
AV        30 31 30 30 26 25 26 22 22 22 23 22 21 22 22 21 22 18 17 
AV        19 17 17 20 20 21 19 21 20 21 22 22 22 26 24 24 26 25 22 
AV        22 21 22 18 20 20 18 19 17 17 18 18 17 19 22 20 22 22 26 
AV        25 25 24 22 25 23 22 23 24 23 23 25 24 23 25 26 22 25 23 
AV        23 26 22 21 20 21 16 16 14 12 12 12 13 12 14 14 13 16 16 
AV        16 15 17 17 17 17 16 14 13 14 13 13 13 13 13 14 14 15 15 
AV        16 19 16 20 19 18 18 17 16 16 14 15 13 13 4 11 11 11 11 
AV        11 11 11 
SQ   
     CGGGCCCCAT AGTGATTTTA TTTTGACTGA TAGTGACCTG TTCGTTGCAC AAATTGATGA
     GCAATGCTTT TTTATAATGC CAACTTTGTA CAAAAAAGCA GGCTTCGAAG GAGATAGAAC
     CATGACAACA TTACATTTCT CAGGCTTCCC GCGTGTCGGC GCCTTCCGTG AATTGAAATT
     CGCCCAAGAA AAATACTGGC GCAAAGAGAT CAGTGAACAA GAGCTGCTCG ACGTTGCCAA
     AGACCTGCGC GAGAAAAACT GGAAACACCA AGCTGCTGCC AACGCTGATT ACGTTGCTGT
     AGGTGATTTC ACTTTCTACG ATCACATCCT CGACCTGCAA GTTGCCACCG GCGCGATTCC
     CGCCCGTTTC GACTTCGATA GCCAAAACCT GCCTTTGGAA CAATTCTTCC AACTGGCGCG
     CGGCAACAAA GACCAATTCG CCATCGAAAT GACCAAATGG TTCGACACCA ACTACCACTA
     CCTGGTGCCT GAATTCCATG CCGATACCGA ATTCAAAGCC AACGCCAAAC ACTACGTTCA
     ACAACTGCAA GAAGCCCAAA CTTTGGGCTT GAAAGCCAAA CCGACCGTTG TCGGTCCTTT
     GACTTTCCTG TGGGTGGGTA AAGAAAAAGG CTCCGTTTGA TTCGACCGTC TGAGCCTGTT
     GCCTAAACTG GTGCCTGTTT ACGTTTGAAT CCTGACTGCT TTGGTTGAAG CGGGTGCCGA
     GTGGATTCAA ATCGACGAGC CTGCTTTGGC TGTCGATCTG CCTAA
//
QL   15
QR   647
