# Supplementary material for: Expression capable library for studies of Neisseria gonorrhoeae, version 1.0
Source: BMC Microbiol. 2005 Sep 1;5:50. doi: 10.1186/1471-2180-5-50 (PMC1236931; doi:10.1186/1471-2180-5-50)
Supplement: Additional File 1 — Zipped file which includes all of the sequencing data as .exp files generated from binary data using PREGAP4. These .exp files contain all of the sequences with quality cutoffs included and can be opened with word processing programs. [file 1471-2180-5-50-S1.zip › AF 1 exp sequence files/SeqPlate 9/primer D forward/BGACA2D0055A.exp]

ID   BGACA2D0055A
EN   BGACA2D0055A
LN   BGACA2D0055A.ztr
LT   ZTR
AQ   15.680000
AV   42 42 42 42 42 42 42 10 11 12 12 14 15 15 13 13 13 15 15 15 4 
AV        15 4 17 17 4 17 16 19 22 29 25 25 32 32 32 37 37 36 38 
AV        39 39 37 38 36 34 37 34 34 34 34 33 33 33 32 30 30 32 32 
AV        33 36 33 36 34 34 32 33 33 33 33 34 34 34 34 32 31 32 32 
AV        32 33 36 36 36 37 36 37 36 37 37 39 38 39 39 40 38 38 39 
AV        38 37 36 36 36 36 34 34 36 36 34 34 34 34 34 34 36 38 38 
AV        36 36 36 32 32 27 23 22 20 17 15 15 13 12 11 11 10 10 10 
AV        10 10 11 10 10 10 11 10 10 10 10 10 10 9 9 9 10 9 9 9 9 
AV        9 9 9 10 9 9 9 10 10 10 10 10 11 12 12 13 12 11 10 10 11 
AV        11 10 10 9 9 9 9 8 8 8 8 8 8 8 8 8 8 8 8 8 8 8 8 8 8 8 
AV        8 8 8 8 8 8 8 8 8 8 8 8 8 8 8 8 8 8 8 8 8 9 9 9 9 10 10 
AV        10 10 10 10 10 10 10 10 9 9 9 9 9 9 9 8 8 8 9 9 8 8 8 8 
AV        8 8 9 8 8 8 8 8 9 9 9 9 9 9 9 9 9 9 9 9 9 10 9 9 9 9 9 
AV        9 10 9 9 9 9 9 9 10 9 9 9 9 9 9 9 9 9 9 9 8 8 8 8 8 8 8 
AV        8 8 8 8 8 8 9 8 8 9 9 9 9 9 9 9 9 9 10 9 10 9 9 9 9 9 10 
AV        11 10 10 9 9 9 8 9 8 9 9 9 9 9 9 9 9 10 11 11 11 10 9 10 
AV        10 11 11 10 10 10 10 10 10 9 10 11 10 10 10 10 9 9 10 9 
AV        9 9 9 9 9 8 9 9 9 9 9 8 8 9 9 8 8 8 8 8 8 8 9 9 9 9 9 10 
AV        9 9 10 10 10 10 12 12 11 11 12 12 13 13 11 11 12 11 11 
AV        11 11 11 10 11 11 10 10 9 9 10 10 10 10 11 11 10 11 12 
AV        11 11 11 11 11 11 11 11 10 11 11 10 10 10 9 9 9 9 9 9 8 
AV        8 8 8 8 8 8 8 8 8 8 8 8 8 8 9 9 8 8 8 8 8 8 8 8 8 8 8 8 
AV        8 8 9 9 10 10 10 10 10 10 11 11 10 10 10 9 9 9 9 8 9 9 
AV        9 8 8 9 8 9 9 8 9 8 8 8 8 8 8 8 9 8 8 9 9 9 9 9 10 10 10 
AV        10 9 9 9 9 10 9 9 9 9 9 8 9 9 9 9 9 9 9 9 8 9 8 8 8 8 8 
AV        8 8 8 8 8 8 8 8 8 8 8 8 8 8 8 8 9 9 9 9 9 9 9 9 9 9 10 
AV        9 9 8 9 8 9 9 9 9 9 9 8 8 9 9 9 9 9 9 9 9 9 8 8 8 8 8 8 
AV        8 8 8 8 8 8 8 8 8 8 8 8 8 8 8 8 8 8 8 8 8 8 8 8 8 8 8 8 
AV        8 8 8 8 8 8 8 9 9 9 4 9 9 9 8 8 8 8 9 8 8 8 8 8 8 8 8 8 
AV        8 8 8 8 9 9 9 10 10 10 11 10 10 10 11 11 11 11 10 10 10 
AV        9 9 9 9 9 9 9 9 9 9 9 9 9 9 9 9 9 9 9 9 10 9 9 9 9 9 9 
AV        9 9 9 9 9 9 9 9 9 10 10 9 10 9 9 10 10 10 10 10 10 10 11 
AV        11 11 10 10 10 10 10 10 10 9 9 9 9 9 8 8 8 8 8 8 8 8 8 
AV        8 8 8 8 8 8 8 8 8 8 8 8 8 8 8 8 8 8 8 8 8 8 8 8 8 8 8 8 
AV        9 9 9 9 8 8 9 8 9 8 8 8 8 8 8 8 8 8 8 9 9 9 9 9 9 9 9 9 
AV        10 10 10 9 9 9 8 9 9 8 9 9 9 8 8 8 8 8 8 8 9 8 8 8 8 8 
AV        8 8 8 9 8 9 9 8 8 8 8 8 8 8 8 8 8 8 8 8 8 8 8 8 8 4 4 4 
AV        4 4 4 4 4 
SQ   
     CAGCTCGTCC AAATATGATT NANTTNGACT GATAGTGACC TGTTCGTTGC ACAAATTGAT
     GAGCAATGCT TTTTTATAAT GCCAACTTTG TACAAAAAAG CAGGCTTCGA AGGAGATAGA
     ACCATGCTCA CAAGAAAAGG GTGACGGCTC CCTCACGACG CAGCTTTCTT GGACAAAGAT
     TGTCGCCCTA TAAAAACACT GGCTGCCATC ATATTCGCGA CTTATATCTG TTTGTCGTGC
     CTAATCACTT CTCGACAAAC CCTGCCTTCC TCCCTCTGCT GCTCATGTTC GATCAGCTCC
     TGCTGCACTG GCCTTTTCTC CCTACTACCT CCTTCTCCAC TCTCTATGTT GCCCACCGTT
     CCCCATTCCT TCTCGTTTAT CTCCCGCTAC AACATATAGA GCTGCGTTCG GGAAACTCTC
     CTATCTCCTC TGCCTCATCT CTCCTTATTC ACTTCTATCC TCTCTACTAT GTGTTCCATA
     TTTTTCTCAC CCTCCATCTT ACCCCCTTTC TCGCGCGGCT CGGTACCTTT ATGACCTCTC
     ACTCTCTTTC TACTCCTCTT TCTCTCTAAT GCAAAACACA TAGCGTCCAT GCTCCTCACT
     CATCTCGTCT TTGTCTATTT TACAGCTCCA CACTCACACT GCGTTTCTAC TTCTTCTATT
     ACCNCCCTCT GCTCTACCAT ATACTACTCG CCCCCCCCTG CCCTCTAATC GCCCCTGCAT
     CTCGTTATAC TCAATCCTCC TCCGCTTTCA TCCCTTTCCG CCCTATCCCA CTTTATCTCT
     CCCACTCAAC CTAACCTATT CTCGCTGATA CTCTAACATA TAATAATCCC CGCACTCGCG
     CAAGCCTACC TAACGCCCAT ATACCCACAA CGTCTATCTT CCCATCTATT
//
QL   1
QR   8
