# Supplementary material for: Expression capable library for studies of Neisseria gonorrhoeae, version 1.0
Source: BMC Microbiol. 2005 Sep 1;5:50. doi: 10.1186/1471-2180-5-50 (PMC1236931; doi:10.1186/1471-2180-5-50)
Supplement: Additional File 1 — Zipped file which includes all of the sequencing data as .exp files generated from binary data using PREGAP4. These .exp files contain all of the sequences with quality cutoffs included and can be opened with word processing programs. [file 1471-2180-5-50-S1.zip › AF 1 exp sequence files/SeqPlate 9/primer D forward/BGACA2D0056A.exp]

ID   BGACA2D0056A
EN   BGACA2D0056A
LN   BGACA2D0056A.ztr
LT   ZTR
AQ   43.650000
AV   27 27 27 27 27 27 27 17 20 23 25 25 24 22 22 30 31 32 37 42 41 
AV        41 40 36 33 33 31 32 36 36 34 33 33 33 33 34 34 36 41 43 
AV        43 44 44 42 42 42 42 43 43 43 42 42 40 40 38 38 38 38 40 
AV        41 40 40 40 41 41 42 42 44 44 45 45 46 46 45 45 45 45 45 
AV        45 45 45 45 45 45 45 44 45 44 45 45 46 46 46 45 45 45 45 
AV        45 46 46 46 46 46 45 45 45 45 45 44 44 43 44 44 44 44 44 
AV        44 44 44 44 44 45 45 45 45 45 45 44 44 44 45 45 44 44 44 
AV        44 43 43 43 44 44 45 45 45 45 45 45 45 45 44 44 44 44 44 
AV        44 44 44 44 43 43 43 44 44 44 44 44 45 44 42 43 42 41 41 
AV        41 42 42 42 42 42 42 42 42 43 44 44 45 45 44 43 43 43 42 
AV        42 42 41 41 41 41 41 41 41 41 41 42 42 42 42 42 42 42 42 
AV        43 42 42 42 42 42 42 42 42 42 42 42 42 43 43 43 44 44 44 
AV        44 44 44 44 43 43 42 42 42 42 42 41 40 40 39 40 39 39 39 
AV        39 39 40 40 40 40 40 41 41 41 40 40 41 39 40 37 37 37 36 
AV        36 37 38 37 37 36 37 37 37 38 38 41 40 41 41 40 39 39 38 
AV        39 40 40 40 40 40 40 40 39 39 39 41 41 40 40 41 40 40 40 
AV        40 40 39 37 38 38 37 37 36 33 34 34 34 34 36 34 34 36 34 
AV        34 34 36 36 36 39 38 38 38 39 39 39 38 37 40 39 39 39 38 
AV        38 38 34 36 32 31 31 30 31 31 31 31 32 31 31 29 29 33 32 
AV        33 33 34 36 36 36 37 36 36 37 38 39 38 38 37 39 37 37 36 
AV        37 36 36 37 34 34 33 30 31 31 32 32 33 32 33 33 33 33 33 
AV        36 33 34 36 33 34 33 33 33 33 32 32 32 32 30 30 31 30 33 
AV        34 32 33 33 32 32 29 27 29 22 24 24 24 25 25 25 26 25 24 
AV        24 24 27 29 30 36 36 34 36 33 31 30 29 29 29 27 27 27 25 
AV        23 23 20 21 20 22 23 23 23 23 24 27 27 29 32 33 34 38 39 
AV        38 37 33 31 33 32 32 31 29 29 27 25 26 23 23 24 22 24 25 
AV        24 25 24 23 24 23 24 20 20 20 19 17 19 19 20 21 18 16 16 
AV        15 14 15 17 16 17 17 19 18 16 16 15 16 19 19 19 21 22 17 
AV        19 17 17 16 17 16 16 18 17 16 17 15 13 13 15 15 16 16 17 
AV        18 21 21 20 18 16 15 17 17 17 19 16 16 15 14 13 12 12 12 
AV        14 17 18 19 19 19 17 22 20 19 21 22 23 23 25 19 19 16 17 
AV        17 17 17 15 16 18 15 15 12 13 12 13 12 15 14 15 12 13 13 
AV        12 11 13 12 16 16 15 17 15 15 16 15 16 15 16 17 16 16 14 
AV        12 12 11 11 14 12 11 11 12 13 14 14 16 14 17 19 16 17 17 
AV        14 15 16 16 15 15 14 14 13 13 11 10 11 11 11 11 12 12 12 
AV        12 12 12 12 11 12 15 14 14 12 14 14 14 12 11 12 11 10 10 
AV        10 11 10 10 11 13 11 10 10 10 9 10 10 11 11 11 12 11 11 
AV        11 10 11 12 11 12 14 12 11 12 10 10 10 10 10 10 10 10 10 
AV        10 9 9 10 9 9 10 11 11 10 10 10 9 9 9 9 10 10 10 10 10 
AV        11 11 12 12 12 13 17 14 15 16 15 15 14 14 13 12 11 10 11 
AV        11 10 9 10 10 4 13 13 13 13 13 13 13 
SQ   
     CTGGGCCAAA TAATGATTTT ATTTTGACTG TTAGTGACCT GTTCGTTGCA CAAATTGATG
     AGCAATGCTT TTTTATAATG CCAACTTTGT ACAAAAAAGC AGGCTTCGAA GGAGATAGAA
     CCATGGCAAG AGACAACCGC ATCCAAATGT TTCCGCACGA ATGGCGCGCC AGTACGACGC
     TTTCCGGCGT GTACGCGCTG CGTATGCTGG GTATGTTCCT CGTGCTGCCC GTTTTGGCAA
     TATATGCCGC CTCGCTGCCC GGTGCGGAAG ACAATAAAAC GCTGGTCGGG CTGGCAATGG
     GCATTTACGG GCTGACGCAG GCATTGCTGC AACTGCCTTT GGGTATCGCT TCCGACAAGT
     TCGGGCGCAA GAAAACCATT TATGTCGGGC TGGTCGTGTT TGCCGCCGGC AGCTTCCTTG
     CCGCCGCCGC CGATACGCTG CCCATGCTGG TTGCCGCGCG CGCCATACAG GGCGCGGGGG
     CGGTCAGTGC TGCCGTAACC GCGCTGCTTG CCGACTTGAC GCGCGACGGC GTGCGTACCC
     GCGCGATGGC GATGATCGGT TTGAGTTATC GTCTGACGTT TTCGGTCAGC CTGGTGTTTG
     CGCCGATGAT TGCCGATGTG GCCGGCGTTC CCGGACTGTT TATGCTGACC GGCTTCTGAC
     CGCATCAGCA TCGGCGTATG GCGTGGATGA CTCTGATCCG GAGGTTCCAA GCTGCTGGAG
     GACACCAGGC GCAGCCTTCC GCATAGGAGA ATTTTGAAAC ACGTAGCTGC TGACCTC
//
QL   8
QR   507
