# Supplementary material for: Expression capable library for studies of Neisseria gonorrhoeae, version 1.0
Source: BMC Microbiol. 2005 Sep 1;5:50. doi: 10.1186/1471-2180-5-50 (PMC1236931; doi:10.1186/1471-2180-5-50)
Supplement: Additional File 1 — Zipped file which includes all of the sequencing data as .exp files generated from binary data using PREGAP4. These .exp files contain all of the sequences with quality cutoffs included and can be opened with word processing programs. [file 1471-2180-5-50-S1.zip › AF 1 exp sequence files/SeqPlate 9/primer D forward/BGACA2D0057A.exp]

ID   BGACA2D0057A
EN   BGACA2D0057A
LN   BGACA2D0057A.ztr
LT   ZTR
AQ   44.580000
AV   4 4 4 4 4 4 4 20 20 21 21 20 19 19 22 23 31 37 42 41 41 42 41 
AV        41 40 39 40 41 41 40 40 40 40 41 42 41 41 43 44 44 45 45 
AV        45 43 44 44 44 44 44 44 44 44 44 42 42 42 42 42 44 43 43 
AV        43 44 44 44 44 45 45 45 45 46 46 45 45 45 45 45 44 44 44 
AV        44 44 45 45 44 44 44 45 45 48 46 46 46 45 45 45 46 46 46 
AV        45 45 45 45 45 45 45 45 45 45 45 45 45 45 45 45 45 45 45 
AV        45 45 45 45 45 45 45 43 43 42 41 42 42 41 41 42 42 42 42 
AV        42 42 42 45 45 45 45 45 45 46 46 46 46 46 46 46 45 45 45 
AV        45 45 45 45 45 45 45 45 44 44 44 45 45 45 45 45 45 45 45 
AV        45 46 46 46 46 46 46 45 45 45 45 45 45 45 45 45 45 45 45 
AV        45 44 43 44 44 44 44 43 44 44 44 43 43 43 44 44 45 45 45 
AV        45 45 46 46 45 45 45 45 45 45 45 45 45 45 44 44 44 43 44 
AV        44 44 44 45 45 45 44 44 44 44 45 45 44 44 44 44 44 44 44 
AV        44 44 44 43 43 43 42 43 42 42 42 42 43 43 43 42 42 42 43 
AV        43 42 43 43 44 44 44 44 44 44 44 45 45 45 45 45 46 45 45 
AV        45 45 45 45 45 45 45 45 45 45 45 45 45 45 46 45 45 45 45 
AV        45 45 45 45 45 45 45 45 45 44 45 45 44 44 43 43 43 43 42 
AV        42 42 42 42 43 43 42 42 43 43 44 44 44 43 43 43 43 43 43 
AV        42 42 43 43 41 41 41 41 41 42 41 41 41 40 41 41 41 40 40 
AV        43 43 43 43 42 42 42 42 41 41 41 40 41 41 40 40 40 39 40 
AV        39 39 39 39 40 40 40 41 41 40 41 41 41 42 40 40 40 40 41 
AV        41 40 41 39 39 40 38 38 38 39 40 40 39 37 37 34 34 33 34 
AV        34 33 34 36 34 34 31 32 33 34 34 36 36 37 37 37 36 36 32 
AV        31 31 34 33 31 31 31 31 31 29 29 29 31 31 36 34 33 33 32 
AV        29 29 29 30 30 31 31 4 31 30 27 27 29 29 30 37 36 36 36 
AV        36 37 38 37 36 38 39 40 40 38 38 38 38 38 38 37 36 36 33 
AV        33 33 33 34 33 36 36 33 33 33 36 37 37 37 39 41 42 40 39 
AV        39 40 41 43 43 42 41 41 37 36 36 32 29 29 29 25 20 19 17 
AV        17 17 16 16 19 18 18 19 19 20 21 22 26 27 29 29 29 27 30 
AV        29 30 30 30 29 27 25 27 26 25 27 25 26 25 24 24 22 22 24 
AV        26 25 26 25 24 25 23 25 26 29 26 24 25 25 24 24 26 25 24 
AV        26 24 24 22 22 22 22 23 22 23 23 22 22 25 27 27 27 27 30 
AV        30 27 27 25 25 19 21 21 21 20 19 15 16 16 16 15 16 17 17 
AV        19 22 22 22 22 22 24 29 26 27 30 29 30 25 27 26 26 27 25 
AV        25 24 22 22 24 25 22 23 22 26 23 25 29 27 30 30 30 31 33 
AV        33 33 38 33 32 30 29 26 24 24 22 22 20 19 19 18 18 18 21 
AV        21 19 19 21 22 19 21 22 23 23 25 26 26 25 24 26 29 27 27 
AV        26 30 31 31 30 31 30 30 22 21 21 20 22 22 23 24 22 19 17 
AV        17 16 16 14 14 15 14 15 14 12 12 12 12 12 12 11 11 11 12 
AV        12 13 15 14 13 13 12 11 12 13 13 15 16 13 12 14 13 11 11 
AV        4 4 4 4 4 4 4 4 
SQ   
     CGGGCCCACT AATGATTTTA TTTTGACTGA TAGTGACCTG TTCGTTGCAC AAATTGATGA
     GCAATGCTTT TTTATAATGC CAACTTTGTA CAAAAAAGCA GGCTTCGAAG GAGATAGAAC
     CATGTATGCG CCGACACCAG AATAATCGAA ACGGCAAGCG CGCGCAGCGC GTATTTCCGA
     TGTTTTGCCG AAAGTGGGAA GACAGCCATA TTGTTCCTTT TTGACGGCGT TTGCGCCGAA
     TCCTCTATAA TATCCGCCCG ATCCTCATTT GTCAGGCATC AAACGATGAA ACTCACCCTC
     GCCCTCCCCT CGCTCAATTT GGATGAAGAC GAAATCCGAA TACCTCTATG CCTGCCCGCC
     TTCAACAAAA TCCTGCAATA CGGCTCGCCG CACCGCCAAA GCTGCACGGC TTCGGCATTT
     TACGCACGTT ATTTGTGGTG CGGAAGACTG GCACAACGCC CGGCGCANAG CCTGAATATG
     CCGTCTGAAA CCGTCGCGCT CGCCACGCCC GTCTGGCAAA AAATGGGGCT GCATCAGGCA
     GATGTGCTGA CGGCGGAATA TTTGGATGTC GGTACGGATG AAGCGGAACG GCTCTGCCGC
     GATCTGTCGG CGTTTTACGG CGACATTCCG TGGCGTTTCG TTCCCGTCCT GCCCGAATTA
     TGGCTGGGTT CCCTTCCCCG CGCGTACCGC TGGGGCGCAA GCCCGTTTTG GACTTGGGCG
     GACTGTTGGG CGCGGACGAT CAGCCGGACC GGCAAACGCG TTGGACTGGC TG
//
QL   14
QR   468
