# Supplementary material for: Expression capable library for studies of Neisseria gonorrhoeae, version 1.0
Source: BMC Microbiol. 2005 Sep 1;5:50. doi: 10.1186/1471-2180-5-50 (PMC1236931; doi:10.1186/1471-2180-5-50)
Supplement: Additional File 1 — Zipped file which includes all of the sequencing data as .exp files generated from binary data using PREGAP4. These .exp files contain all of the sequences with quality cutoffs included and can be opened with word processing programs. [file 1471-2180-5-50-S1.zip › AF 1 exp sequence files/SeqPlate 9/primer D forward/BGACA2D0058A.exp]

ID   BGACA2D0058A
EN   BGACA2D0058A
LN   BGACA2D0058A.ztr
LT   ZTR
AQ   19.550000
AV   29 29 29 29 29 29 29 13 15 16 17 19 23 25 25 25 23 23 26 27 36 
AV        38 42 41 42 42 42 42 41 40 40 43 43 42 42 41 41 42 43 43 
AV        42 43 44 44 45 44 43 42 44 43 44 44 44 43 43 44 44 42 42 
AV        42 43 44 45 44 44 44 44 44 44 45 44 44 45 45 45 45 45 45 
AV        44 45 45 44 45 44 44 44 44 45 44 44 44 45 45 45 45 45 45 
AV        45 45 45 45 46 46 45 45 45 45 45 45 45 45 44 44 44 44 44 
AV        44 45 45 45 45 41 40 34 34 34 32 25 20 17 17 15 14 12 12 
AV        11 11 10 11 11 10 10 11 11 12 11 11 10 10 9 9 9 9 9 8 9 
AV        9 8 8 8 8 8 9 10 10 10 11 10 11 11 10 10 10 10 11 11 10 
AV        10 10 10 10 11 13 12 12 13 14 13 12 11 11 12 11 10 10 11 
AV        9 9 9 9 9 9 9 9 9 9 9 9 9 9 9 9 9 9 8 8 8 8 8 8 8 8 8 8 
AV        9 9 9 10 9 11 11 11 11 13 14 14 14 13 12 11 11 11 10 11 
AV        10 11 10 11 10 10 9 10 9 10 9 10 10 10 9 9 9 9 9 10 10 
AV        10 10 12 11 12 12 11 11 12 13 14 13 12 12 13 12 12 10 11 
AV        12 11 11 11 10 10 10 10 10 11 11 11 11 12 11 10 10 10 11 
AV        11 11 13 14 14 15 13 15 15 15 17 22 26 26 26 29 23 20 19 
AV        19 18 18 16 15 13 12 11 10 10 9 9 10 9 10 10 9 9 9 9 9 
AV        10 10 11 10 11 10 11 12 12 13 12 12 14 17 15 12 13 12 11 
AV        12 11 11 11 11 11 10 11 10 9 10 11 10 11 12 10 11 10 10 
AV        10 10 10 10 10 10 10 10 11 10 11 12 12 14 14 13 12 14 15 
AV        16 18 16 13 13 13 14 14 14 13 14 15 14 15 13 14 14 15 17 
AV        16 16 14 14 14 12 12 12 12 12 12 11 11 11 11 11 10 11 10 
AV        9 9 9 10 9 9 9 8 8 8 8 8 8 8 9 9 9 9 9 9 9 9 9 10 11 11 
AV        11 11 10 10 12 12 11 13 12 13 14 13 12 11 11 12 11 11 11 
AV        10 9 10 9 9 9 9 10 10 10 9 9 10 10 10 10 9 10 11 12 11 
AV        11 10 10 9 9 9 9 10 10 9 10 10 10 11 10 10 10 10 10 12 
AV        13 12 12 11 13 14 12 12 11 12 14 12 14 12 12 11 11 11 10 
AV        9 8 9 9 8 8 8 8 8 8 8 8 8 8 8 8 9 9 9 9 9 9 9 10 9 10 10 
AV        10 9 9 9 9 9 9 9 9 9 9 8 9 8 8 9 8 8 8 8 8 8 8 8 8 8 8 
AV        8 8 8 8 8 9 9 9 9 9 9 9 9 9 9 9 10 10 11 11 11 11 12 13 
AV        14 13 15 15 16 16 16 16 13 14 14 12 12 10 10 10 9 9 9 8 
AV        9 8 9 9 8 9 9 9 10 11 10 10 11 13 13 12 14 15 16 17 17 
AV        15 14 12 12 13 14 13 11 12 12 13 11 11 12 11 12 12 12 12 
AV        14 13 14 16 15 14 12 12 12 11 10 10 9 9 9 9 9 9 8 8 8 9 
AV        9 9 9 10 11 11 10 11 11 11 11 12 11 11 12 10 10 11 11 10 
AV        10 11 11 9 9 9 9 10 10 9 10 10 10 11 11 11 11 11 11 11 
AV        10 10 10 10 10 10 9 9 9 9 8 8 9 8 9 9 9 9 9 9 8 9 9 9 9 
AV        9 9 9 9 9 9 9 8 8 8 8 8 8 8 8 8 8 8 4 9 9 9 9 9 9 9 
SQ   
     CTAGTGGGCC CATTAATGAT TTTATTTTGA CTGATAGTGA CCTGTTCGTT GCACAAATTG
     ATGAGCAATG CTTTTTTATA ATGCCAACTT TGTACAAAAA AGCAGGCTTC GAAGGAGATA
     GAACCATGTA TGCCTTCACA CCCCAATATT CGATTCTTAA TATTATTTCC GCTTTGATCT
     CCAACGTGTT GCCAATGCTG CAACAACAGC CAGATTGGTA CGTTGTGACG ACCTTTGCAT
     CGAATCCTCT ATAGTCTCCG CGCGATACCT CATTTCTCCG GCATCAAACG ATGAATCTAA
     CCCTCGAACC TCCCCTCGCT CAATTTGTAT TGATTGCGAC CTGCGAGTAC CCCTATGCCT
     GCCCGACTTC CACAACATCC TGCAGTATGG ATCGCCGCAC CGTCAAAGCT ACTCGGCTTC
     GGCCTTTTAC GCACGTTATT TGCGATGCTG CAGCACTGGT ACATCGTCCG GCGAAAAGCC
     TGAATATGCC GTCTTGAAAC GGTCGCGTTT GCCAAGCCCG TTTGGTTATA AATTGGGGTT
     GCATCAAGAC GGATGTGTCT ACCGCGGAAA TATTTGTATG TCGCCCCGGA TAAGGTGTAC
     CGCATATGCC GCCGAATGAC CGGGTTTTAC GGGTACTTTC CGAGACCGTG GCCTCCCCGT
     CCTGCCCAAT TATGGCTGGT TCCCATCCCC GGGCGTACTG TTGGGGCCAA AAGCCGGTTT
     TGATTCTGGA CGCACTGTTG GGGGGGCACA ATCCCCGTAT GCATAGACCC TTTGCGATGC
     CGTGATTATT AACC
//
QL   12
QR   130
