# Supplementary material for: Expression capable library for studies of Neisseria gonorrhoeae, version 1.0
Source: BMC Microbiol. 2005 Sep 1;5:50. doi: 10.1186/1471-2180-5-50 (PMC1236931; doi:10.1186/1471-2180-5-50)
Supplement: Additional File 1 — Zipped file which includes all of the sequencing data as .exp files generated from binary data using PREGAP4. These .exp files contain all of the sequences with quality cutoffs included and can be opened with word processing programs. [file 1471-2180-5-50-S1.zip › AF 1 exp sequence files/SeqPlate 9/primer D forward/BGACA2D0059A.exp]

ID   BGACA2D0059A
EN   BGACA2D0059A
LN   BGACA2D0059A.ztr
LT   ZTR
AQ   25.730000
AV   4 16 16 16 16 16 16 12 12 14 15 16 20 20 20 19 19 19 22 22 27 
AV        33 33 38 37 37 33 33 32 31 32 34 34 32 32 31 31 29 31 31 
AV        32 36 38 38 36 36 33 31 33 30 30 30 31 30 30 29 27 24 24 
AV        25 25 26 29 27 30 23 23 24 20 20 21 21 23 22 22 22 22 20 
AV        21 19 25 24 24 31 31 32 32 31 32 30 31 32 33 32 33 32 33 
AV        32 31 31 31 29 27 29 30 31 30 30 32 32 29 30 30 30 29 29 
AV        30 31 31 29 27 27 27 27 23 26 25 26 26 27 26 24 23 23 24 
AV        21 20 17 17 19 18 17 16 15 15 16 16 17 16 16 19 19 23 22 
AV        23 24 26 29 31 31 32 33 32 33 33 33 33 33 33 31 27 25 24 
AV        23 23 23 22 24 23 25 25 24 24 24 25 29 29 29 30 30 29 29 
AV        29 26 26 24 23 23 23 24 23 22 22 21 18 19 17 17 19 18 19 
AV        19 18 18 18 17 16 16 14 17 17 18 17 16 15 13 12 11 10 10 
AV        10 11 11 13 13 11 10 10 11 12 12 13 14 16 14 15 16 16 16 
AV        15 17 17 14 12 12 13 11 12 11 12 12 11 10 10 9 10 11 11 
AV        12 12 11 13 13 13 12 13 14 15 14 16 16 14 15 15 15 17 16 
AV        16 15 17 16 15 16 17 17 16 18 16 17 16 13 14 13 13 12 12 
AV        13 13 13 14 13 12 11 12 14 15 13 14 13 13 13 14 13 13 13 
AV        14 14 16 15 14 15 16 15 14 12 12 11 11 10 9 9 9 9 9 9 8 
AV        9 9 10 10 9 9 9 10 10 11 10 10 11 10 10 11 11 11 11 12 
AV        11 10 10 10 10 11 11 11 11 11 11 11 10 11 11 12 12 13 12 
AV        12 12 12 11 10 10 10 10 9 10 9 9 9 9 9 8 8 8 8 9 8 9 9 
AV        9 9 10 10 10 11 10 11 11 11 12 13 13 13 14 13 14 13 12 
AV        12 12 12 12 14 12 11 11 11 10 9 9 9 9 9 10 10 10 9 9 9 
AV        9 9 9 9 9 9 8 8 8 8 8 8 8 8 8 9 9 8 8 8 9 9 9 9 9 9 9 9 
AV        10 10 10 10 11 13 15 13 15 15 14 17 17 18 17 15 14 13 12 
AV        12 12 11 11 10 10 11 10 10 9 9 9 9 10 9 9 9 10 10 10 10 
AV        10 10 10 10 9 10 10 9 9 9 8 8 8 8 9 9 9 9 9 9 9 9 9 10 
AV        10 11 11 11 11 10 9 9 9 9 9 9 10 10 10 10 10 10 10 11 12 
AV        13 13 13 12 13 13 11 12 11 11 11 12 10 10 11 11 11 11 11 
AV        11 12 13 12 11 12 11 11 11 11 11 11 11 10 11 10 11 11 11 
AV        12 12 11 12 12 12 12 11 10 11 10 10 10 10 11 11 11 11 11 
AV        11 11 10 10 10 10 10 10 10 10 10 10 10 10 10 10 10 11 10 
AV        10 11 11 11 11 11 11 11 10 10 10 11 10 10 11 11 10 10 10 
AV        9 9 9 9 9 9 9 9 9 9 9 9 9 9 9 9 9 9 8 8 8 8 8 8 9 9 8 8 
AV        8 8 8 8 8 9 9 9 9 8 8 8 8 8 8 8 8 9 8 9 9 9 9 9 9 9 10 
AV        10 10 10 10 9 9 9 9 9 9 9 9 9 10 9 8 8 9 9 9 9 8 8 8 8 
AV        8 8 8 8 8 8 8 8 8 9 9 9 9 9 9 9 9 9 9 10 9 9 9 9 8 8 8 
AV        8 8 8 8 8 8 8 8 8 8 8 8 8 8 8 8 8 8 8 8 8 8 8 9 9 8 8 8 
AV        9 9 9 9 9 10 10 10 9 9 9 9 9 9 9 9 9 9 9 9 9 9 9 9 4 18 
AV        18 18 18 18 18 4 
SQ   
     NAGCCGGGCC CATTACTGAT TTTATTTTGA CTGATAGTGA CCTGTTCGTT GCACAAATTG
     ATGAGCAATG CTCTTCTTAT AATGCCAACT TTGTACAAAA AAGCAGGCTT CGAAGGAGAT
     AGAACCATGT TTGATGGCGA AGTACAAGCA GATGAAAGTT ATTTTGGCGG ACAACGCAAA
     GGTAAATGCG GTCGCGGTGC TGCCGGAAAA GCCGCAGTAT TCAGGCTTCT CATACGAAAT
     GGCAAGGCTT CCTTTGCCGC CCGCTATGTA CCTTCCGCAA CATTCTAAGA TTTCCTGAAC
     CCTGCCTCCC GTTTCGGCTC CCGCACCCCC CTGTTACATC CCGGGCGTAA TATCTCGAAG
     CCGCTCTTCT CTTCTTCTCT CCTCTCTTCG TCTTTCTTCC TTCCTGACCC TTCCTTCTCC
     TCTCTTCTTC TCCCTTTTCA CTTCCTCCTC TCCCTATCCT CTCCCTTTTC TCCTCTCTCC
     TTCCCCCTTT TTCCCCCCTC CTACTTCTTC CCCTCTCTCT CCCTTCTGCC CCACTCCCTT
     TCCGCCCTTT CCCGCCTCCC CTCTCCTCTC TCTCCTCTCT CTTTCCTCCT CCTCCCCTCT
     TCCTTCCTGC TCTCATTTTC CTCCTCTCTC CTCCTTTTTT TCTCCTCCCC CCGCCCGCCG
     TTCCCCTTAC TTCTCATTAC CTCCTCATCG TCGTTATTCT CTCTCTCCCT TCCCTCCTTG
     CCGCCCCCTC TCGCCCCGCT TCGCTCCCCA CCCTCCTTAT AATGATCGCT CTCCCCCGTT
     CTCTCGCTCC TCGCCAATTC ACAACTCCTA TTTCCGTATC ATN
//
QL   18
QR   80
