# Supplementary material for: Expression capable library for studies of Neisseria gonorrhoeae, version 1.0
Source: BMC Microbiol. 2005 Sep 1;5:50. doi: 10.1186/1471-2180-5-50 (PMC1236931; doi:10.1186/1471-2180-5-50)
Supplement: Additional File 1 — Zipped file which includes all of the sequencing data as .exp files generated from binary data using PREGAP4. These .exp files contain all of the sequences with quality cutoffs included and can be opened with word processing programs. [file 1471-2180-5-50-S1.zip › AF 1 exp sequence files/SeqPlate 9/primer D forward/BGACA2D0060A.exp]

ID   BGACA2D0060A
EN   BGACA2D0060A
LN   BGACA2D0060A.ztr
LT   ZTR
AQ   45.550000
AV   50 50 50 50 50 50 50 20 20 22 25 29 29 31 36 38 37 36 34 36 38 
AV        39 42 44 42 43 42 39 39 38 36 37 38 38 36 36 36 36 36 38 
AV        38 38 42 43 44 45 44 42 42 43 43 43 43 43 43 43 42 42 41 
AV        41 41 42 44 44 44 44 45 45 45 45 45 45 45 46 46 46 46 45 
AV        45 45 45 45 45 45 45 45 45 45 45 44 45 45 45 45 46 46 46 
AV        45 45 45 45 45 45 45 45 45 45 45 45 45 45 45 45 45 44 45 
AV        45 45 45 45 45 45 45 45 45 45 45 45 45 45 45 45 46 45 45 
AV        45 45 45 45 45 45 46 46 46 45 45 45 45 45 46 46 46 46 46 
AV        46 45 45 45 46 46 46 45 45 45 46 46 45 45 46 46 46 46 48 
AV        48 46 48 48 48 48 48 48 48 48 48 46 46 46 45 45 45 45 45 
AV        45 45 45 45 45 45 45 45 45 45 45 45 46 46 46 46 45 45 45 
AV        45 45 45 45 45 45 45 45 45 45 45 45 45 45 45 45 45 46 45 
AV        45 45 45 45 45 44 44 44 44 43 44 43 43 44 44 44 44 44 44 
AV        45 45 45 45 45 45 45 45 45 45 45 45 45 45 45 45 45 45 45 
AV        43 42 42 43 44 44 44 44 43 43 43 43 44 44 43 45 45 45 45 
AV        45 45 45 44 44 44 43 43 42 42 42 42 42 42 43 43 42 42 42 
AV        42 42 43 43 43 42 42 42 42 42 42 42 43 43 42 43 43 42 42 
AV        42 42 43 43 43 44 44 44 43 44 44 44 44 44 44 44 45 45 45 
AV        44 43 43 44 44 43 43 42 41 40 40 40 39 38 38 38 38 37 36 
AV        36 36 37 38 38 38 38 38 37 37 37 37 38 37 37 37 37 36 37 
AV        36 38 38 38 39 38 36 36 34 36 36 36 36 36 32 33 33 32 31 
AV        30 30 32 31 31 30 30 32 32 29 33 33 32 33 32 33 36 34 31 
AV        32 33 31 31 30 33 32 32 27 29 31 24 24 23 25 25 24 24 24 
AV        25 23 23 23 26 25 25 31 31 32 34 33 34 36 34 34 37 37 37 
AV        37 36 36 37 37 34 34 32 31 30 30 31 26 25 25 27 29 27 27 
AV        29 30 25 29 25 23 24 23 26 27 26 25 25 24 24 23 24 29 27 
AV        31 33 32 33 32 33 34 33 33 36 36 36 34 33 33 34 36 37 36 
AV        38 36 36 34 34 33 31 31 31 31 30 30 30 30 30 29 29 27 31 
AV        32 33 37 37 36 37 39 36 34 34 31 31 27 27 26 26 23 19 19 
AV        19 18 17 20 20 19 22 22 25 25 25 22 25 29 22 25 25 24 23 
AV        22 23 24 25 25 24 22 25 25 26 33 32 32 36 36 33 32 31 27 
AV        27 29 31 27 27 22 22 22 22 21 21 22 20 20 21 17 17 17 19 
AV        20 23 21 22 22 24 22 22 24 25 26 31 31 31 31 29 29 32 27 
AV        27 26 29 30 27 26 26 24 22 22 22 23 23 22 22 22 20 17 17 
AV        17 17 17 19 19 18 17 16 17 18 20 17 19 23 22 23 22 22 20 
AV        23 24 23 24 24 25 24 25 25 25 25 23 22 22 24 22 21 21 18 
AV        17 16 16 16 17 18 18 17 21 20 18 16 17 17 17 17 15 13 14 
AV        14 13 11 12 12 12 12 14 12 4 13 11 13 17 17 17 16 20 19 
AV        17 19 17 19 19 19 19 22 21 21 20 16 17 17 17 18 16 15 15 
AV        16 15 13 15 13 13 11 12 11 11 11 12 12 14 12 12 13 14 12 
AV        13 14 14 13 15 14 12 12 12 12 13 11 11 4 39 39 39 39 39 
AV        39 39 
SQ   
     CTAGCTCGGG CCAATAATGA TTTTATTTTG ACTGATAGTG ACCTGTTCGT TGCACAAATT
     GATGAGCAAT GCTTTTTTAT AATGCCAACT TTGTACAAAA AAGCAGGCTT CGAAGGAGAT
     AGAACCTTGT CAACAATATT CACGATTTCC CATTACAAAC CTCCCGTACA CCCGCTTTTT
     TCCGTCCCAA AAACACAAAA TAAATCAACA CTTTCATTTC TCCGCAAAAG CGGTTATAAT
     CACGCCGATT TTTCAACTTT TGACGAAAAA TGGCCACGGG GCCATTTTTT TATTATGTAC
     ATAGGGAGCA GCATGGATAT TCAAACCATC CTCGAAAAAA CCCTGCCCGG CCTGGGATAC
     GAACTGGTCG ATTTCGAACT GGCCGCGCAA GGAACATTGC GCGTGTTCAT CGACAAAGAA
     GGCGGCATTA CCGTCGAAGA CTGCGCCACC GTCAGCAACC ACTTGAGCCG CGTCTTCATG
     GTTGAAGACA TCGGCTACAA AAACCTGGAA ATTTCCAGCC CCGGACTCGA CCGCCCCTTG
     AAAAAGCCGC CGACTTCGTG CGCTTTGCCG GTCAGAATGC CAAAATCAAA ACCCGCCTGC
     CGATAGGCGG TCAGAAAAAC TTTATCGGTA AAATCGAAGG CTGCGAAAAC GACACTGTTA
     CCGTTTCCTT CGACGGCAAA ACCGTACAAA TCGAATTGGG CAACATCGAC TAAGNCCGCC
     TGCGCCCCGA ATTCAATTCT AAGACCAGCT TTCTTGTACA AAGTTGGCAT TATAAGAAGC
     ATG
//
QL   1
QR   552
