# Supplementary material for: Expression capable library for studies of Neisseria gonorrhoeae, version 1.0
Source: BMC Microbiol. 2005 Sep 1;5:50. doi: 10.1186/1471-2180-5-50 (PMC1236931; doi:10.1186/1471-2180-5-50)
Supplement: Additional File 1 — Zipped file which includes all of the sequencing data as .exp files generated from binary data using PREGAP4. These .exp files contain all of the sequences with quality cutoffs included and can be opened with word processing programs. [file 1471-2180-5-50-S1.zip › AF 1 exp sequence files/SeqPlate 9/primer D forward/BGACA2D0061A.exp]

ID   BGACA2D0061A
EN   BGACA2D0061A
LN   BGACA2D0061A.ztr
LT   ZTR
AQ   44.310000
AV   43 43 43 43 43 43 43 24 24 24 24 24 22 22 25 29 29 36 41 41 41 
AV        41 39 39 38 37 38 40 40 39 39 38 38 39 40 40 40 44 45 45 
AV        45 45 44 44 44 43 43 43 43 43 43 43 42 42 41 41 42 43 43 
AV        45 44 44 44 44 45 45 45 45 45 45 45 45 45 45 45 45 45 45 
AV        45 45 45 45 45 45 45 45 45 45 45 45 46 46 46 45 45 45 45 
AV        45 45 45 45 45 45 45 45 45 45 45 45 45 44 44 44 44 45 45 
AV        44 44 44 44 44 44 44 45 45 45 45 45 45 45 45 45 45 45 46 
AV        45 46 45 45 45 45 45 45 45 45 45 45 45 45 45 45 45 45 45 
AV        45 45 45 46 45 46 45 45 45 46 45 45 45 45 45 45 45 45 45 
AV        44 43 43 42 42 41 42 41 41 41 42 42 42 42 42 43 43 44 45 
AV        45 44 43 43 43 44 43 42 42 42 40 40 40 39 39 39 40 41 40 
AV        40 40 40 40 39 39 39 39 39 40 40 40 40 40 40 40 40 40 41 
AV        42 43 44 44 45 44 44 43 43 43 43 43 43 43 42 41 41 40 40 
AV        39 38 38 39 39 39 38 38 38 38 38 39 39 40 39 39 39 39 40 
AV        40 40 41 41 41 41 41 42 42 42 42 42 43 42 41 41 39 40 38 
AV        38 38 37 36 36 36 36 37 36 37 37 37 39 39 40 39 39 39 38 
AV        37 36 36 34 34 33 34 33 33 32 32 32 32 33 33 34 37 36 36 
AV        37 37 37 38 38 39 40 40 39 40 39 39 37 37 37 37 37 36 36 
AV        34 33 33 34 36 36 36 36 36 34 34 34 34 33 33 32 33 33 32 
AV        31 31 30 30 32 33 34 33 33 36 36 37 36 36 36 36 36 37 37 
AV        34 34 33 33 32 32 32 32 31 30 29 27 27 29 29 30 27 25 24 
AV        26 26 25 26 27 27 29 27 26 25 22 22 22 24 24 23 22 22 21 
AV        20 22 22 23 22 22 25 24 26 27 27 29 31 31 32 33 32 31 30 
AV        31 31 30 31 24 23 24 23 24 22 22 22 22 22 22 23 24 24 23 
AV        30 32 31 32 31 33 32 32 31 29 30 27 26 29 27 25 25 24 22 
AV        22 23 22 21 23 24 24 25 25 24 25 25 24 25 25 25 26 25 26 
AV        27 26 24 24 21 22 22 22 23 22 22 22 22 20 17 17 17 18 19 
AV        22 22 19 19 17 16 14 15 14 16 18 16 17 16 16 15 15 16 16 
AV        17 19 21 19 19 18 18 18 19 17 17 19 19 18 17 18 19 19 19 
AV        20 19 21 23 21 24 24 22 21 21 19 21 19 16 17 16 16 15 15 
AV        14 14 15 16 15 16 17 16 17 21 17 18 16 15 15 16 14 13 13 
AV        14 14 15 16 14 15 16 15 19 21 17 18 21 20 18 19 19 19 19 
AV        19 19 20 22 22 21 24 22 19 19 21 20 19 19 19 19 19 19 19 
AV        17 18 16 17 18 19 20 20 17 16 16 19 19 17 17 17 17 19 18 
AV        18 16 16 16 17 18 17 16 15 15 14 15 15 15 14 13 14 11 12 
AV        11 11 10 10 10 10 10 10 9 10 11 11 10 12 10 11 11 13 11 
AV        11 11 11 11 11 10 11 11 11 11 12 11 10 10 12 11 11 11 11 
AV        11 11 10 10 10 10 9 10 10 9 9 10 9 10 9 9 10 10 10 10 10 
AV        11 10 11 12 12 12 12 12 14 12 11 12 12 14 12 12 12 11 11 
AV        10 10 10 10 11 12 14 14 13 12 13 12 13 14 14 13 13 13 12 
AV        10 10 9 9 8 8 8 8 8 8 4 4 4 4 4 4 4 4 
SQ   
     CGGGCCCAAT AATGATTTTA TTTTGACTGA TAGTGACCTG TTCGTTGCAA CAAATTGATG
     AGCAATGCTT TTTTATAATG CCAACTTTGT ACAAAAAAGC AGGCTTCGAA GGAGATAGAA
     CCATGCCCAA GCTCCATATG TTTTACCTCG GCGGCAATGC CGGCCGGTCG AATATCGAAG
     TGCACGACAT CCAATTTGCC GTGTGCGACG ACTACCGCGA AGCCGTCCCC GCACTCAAAG
     CCGCGTGGTT CGGCGATACG GACAAAATCC ACATCGACGG TTGGCAGGTT GTCGAATGGG
     CGGACGGTTA CGACATCGCC GTATCCGAAA CGCCCAAAAC GAAAATGCCG CCTGAAAACG
     CTCCGCGCCT GTATTTTGCC AATGTCGGCG GCTATCGCGC GGGGCAGCTT GCCGAGGCGC
     ACGCGTTCGG GCTGTTCGCC GCCGCCACGC TTGCCGAAGC CAAACAAAAA GCCCTGCAAA
     CCCTGTTGAC CGACTATGTT CGGCAGCATA AAGACAACTT GAAAGACGTG GACAACCCGC
     TTGCGCTCGA GCACATCGGC AATTTCCATA TCCGCCTGAC CCCGAATCCG CACGGCAAAC
     CCGCCGAATT CGGTTTTCAA GGCTATTTGC CCATTTGAGA CCCAGCTTTC TTGTACAAAG
     TTGGCATTAT TAGACAGCAT TGCTTATCTA TTGGTTGCCA CGAACAGGTT CCTATCAGTC
     AAAATATAAT CATTATTTGC CCATCCAGCT GATTCCCCCT ATCAGGGAGC CGTATCCACG
     GG
//
QL   1
QR   511
