# Supplementary material for: Expression capable library for studies of Neisseria gonorrhoeae, version 1.0
Source: BMC Microbiol. 2005 Sep 1;5:50. doi: 10.1186/1471-2180-5-50 (PMC1236931; doi:10.1186/1471-2180-5-50)
Supplement: Additional File 1 — Zipped file which includes all of the sequencing data as .exp files generated from binary data using PREGAP4. These .exp files contain all of the sequences with quality cutoffs included and can be opened with word processing programs. [file 1471-2180-5-50-S1.zip › AF 1 exp sequence files/SeqPlate 9/primer D forward/BGACA2D0062A.exp]

ID   BGACA2D0062A
EN   BGACA2D0062A
LN   BGACA2D0062A.ztr
LT   ZTR
AQ   44.780000
AV   39 39 39 39 39 39 39 17 17 18 19 17 17 17 21 27 27 34 40 39 39 
AV        40 38 37 36 34 36 38 38 37 37 37 37 38 39 39 39 43 44 45 
AV        45 45 45 45 45 45 45 44 44 44 44 45 43 43 41 41 41 42 41 
AV        42 42 42 42 42 43 43 43 44 44 45 45 45 45 45 45 45 45 45 
AV        45 45 45 44 45 45 45 44 44 44 45 45 46 46 45 45 45 45 45 
AV        45 45 46 45 45 45 45 45 45 44 44 44 44 44 44 44 44 44 44 
AV        44 44 44 44 44 45 44 44 45 45 44 44 44 44 45 45 44 44 44 
AV        44 45 45 45 45 45 45 45 45 45 45 45 46 46 46 46 45 45 46 
AV        46 46 46 48 46 45 45 45 45 45 45 45 45 45 45 45 45 44 44 
AV        44 44 44 43 44 44 45 45 45 44 44 44 45 45 45 45 45 46 46 
AV        46 45 45 45 45 45 45 45 45 45 45 45 44 44 44 44 44 44 44 
AV        44 44 44 43 43 43 43 42 42 43 43 43 43 43 43 43 42 42 42 
AV        43 43 43 43 43 42 43 43 43 43 43 43 42 42 42 40 41 40 40 
AV        40 41 40 38 38 37 37 37 38 37 38 40 39 40 40 39 39 38 39 
AV        39 39 39 38 39 40 39 38 38 38 36 38 38 39 39 40 40 40 41 
AV        39 39 39 40 38 38 38 38 38 39 38 38 38 38 37 38 37 38 38 
AV        39 40 41 40 40 40 41 42 41 42 41 42 43 41 41 38 38 38 37 
AV        37 36 34 34 32 33 34 33 32 31 31 33 33 32 34 33 32 33 32 
AV        34 33 33 34 36 38 38 39 39 40 40 41 41 41 40 39 38 39 37 
AV        37 38 34 34 32 33 32 31 32 32 32 31 31 31 31 31 30 33 33 
AV        33 31 26 27 26 21 22 23 22 22 23 23 4 24 23 22 23 29 29 
AV        29 36 36 34 36 37 36 36 34 33 34 36 37 33 31 30 29 29 30 
AV        30 29 30 31 32 32 33 33 32 37 39 41 42 41 41 42 41 39 38 
AV        36 36 34 33 33 33 32 31 30 31 31 30 29 31 31 32 33 33 34 
AV        33 33 32 32 29 30 29 30 25 26 25 25 23 24 22 23 21 21 21 
AV        24 25 27 27 32 31 29 30 31 32 30 29 34 31 30 27 26 24 22 
AV        24 23 22 19 19 19 21 19 18 19 19 20 17 18 16 16 16 16 19 
AV        18 18 17 17 19 18 16 16 16 16 15 15 15 16 17 17 17 17 18 
AV        17 17 19 17 17 17 21 17 19 19 17 17 17 19 19 19 22 21 25 
AV        30 27 27 33 31 29 29 29 26 26 26 25 24 23 21 20 17 17 17 
AV        17 17 16 16 17 15 15 15 15 16 18 19 22 22 21 21 22 22 19 
AV        19 23 22 22 22 19 19 18 20 21 20 21 20 24 27 24 22 24 24 
AV        23 22 22 24 22 22 25 19 19 21 18 20 22 22 21 18 22 18 16 
AV        16 16 15 16 16 15 17 15 12 12 13 14 14 16 14 15 15 15 16 
AV        16 15 15 16 19 19 15 16 14 15 15 14 13 12 12 12 13 12 12 
AV        12 12 14 14 14 14 16 16 16 19 19 22 19 20 19 20 18 18 17 
AV        17 17 18 16 15 14 12 10 11 11 11 10 11 10 11 10 10 9 10 
AV        9 9 9 9 9 9 9 9 9 10 9 9 9 10 10 10 10 11 10 12 11 13 12 
AV        11 11 12 13 14 15 15 16 16 16 21 19 17 17 16 17 14 16 18 
AV        15 15 13 13 13 11 11 11 10 11 11 10 11 10 10 11 11 12 12 
AV        11 13 13 14 17 17 15 17 16 20 21 22 24 23 24 22 20 17 15 
AV        14 14 4 7 7 7 7 7 7 7 
SQ   
     CGGGCCATAT AATGATTTTA TTTTGACTGA TAGTGACCTG TTCGTTGCAA CAAATTGATG
     AGCAATGCTT TTTTATAATG CCAACTTTGT ACAAAAAAGC AGGCTTCGAA GGAGATAGAA
     CCATGACTGC ATCGAAATCA GGTTTTATCG GGCAAATCTT TTCCCGCAAT ATGCTTGTCT
     GTATTTTTAC GGGGTTTGCC TCGGGGCTGC CGCTGTACTT TCTGATTAAC CTGATTCCGG
     CGTGGTTGCG CAGCGAGCAG GTGGATTTGA AGAGCATCGG GCTGATGGCG TTGATCGGTC
     TGCCGTTTAC TTGGAAATTT TTGTGGTCGC CGCTGATGGA CGCGGTCAGG CTGCCCGTTT
     TGGGACGGCG GCGCGGGTGG ATGCTGCTGA CGCANGCAGG GTTACTGGCG GCTTTGGCGG
     CATATGCCTT TTTAACCCCC GGAATCATCT GCCGTTGATT GCCGGCTTGT CGGTGCTTGT
     CGCTTTTTTC TTCCGCCAGT CAGGACATTG TATTGGATGC GTTCAGGCGC GAGATTTTGT
     CGGACGAAGA ATTGGGTTTG GGCAACTCGG TTCATGTGAA CGCCTACCGG GTTGCCGCCC
     TGATTCCCGG TTCATTGAGT TTGGTGTTGG CAGACAGGAT GCCGTGGTCA GAACTATTTG
     TTATCACTCC ATTATTTATG CTGCCCGGCC TTCTGATGAC GCTGTTTCTC GCGCACGACC
     CCGTGTTTGC GCCTTCCGTT CCTAAAACGT TGAAGCAGAC CGTGGTAGAA CCGTTTAAAG
     ATTTTTTATG CGCAG
//
QL   14
QR   395
