# Supplementary material for: Expression capable library for studies of Neisseria gonorrhoeae, version 1.0
Source: BMC Microbiol. 2005 Sep 1;5:50. doi: 10.1186/1471-2180-5-50 (PMC1236931; doi:10.1186/1471-2180-5-50)
Supplement: Additional File 1 — Zipped file which includes all of the sequencing data as .exp files generated from binary data using PREGAP4. These .exp files contain all of the sequences with quality cutoffs included and can be opened with word processing programs. [file 1471-2180-5-50-S1.zip › AF 1 exp sequence files/SeqPlate 9/primer D forward/BGACA2D0063A.exp]

ID   BGACA2D0063A
EN   BGACA2D0063A
LN   BGACA2D0063A.ztr
LT   ZTR
AQ   24.390000
AV   52 52 52 52 52 52 52 21 19 22 23 26 26 33 34 34 33 31 31 33 36 
AV        36 39 43 41 41 41 41 41 40 39 40 42 42 40 40 40 40 40 42 
AV        42 42 43 44 44 45 44 43 42 43 43 43 43 43 43 43 43 43 41 
AV        41 41 42 43 44 43 43 44 44 44 44 45 44 44 45 45 45 45 45 
AV        45 44 44 44 44 44 44 44 44 44 44 44 44 44 45 45 46 45 45 
AV        45 45 45 45 45 45 46 45 45 45 45 45 45 44 45 44 44 43 43 
AV        43 43 43 44 44 44 40 33 26 24 23 21 19 17 14 14 13 12 11 
AV        12 11 11 11 12 12 12 13 14 15 18 17 16 16 17 16 16 18 22 
AV        24 24 25 24 25 27 25 23 24 24 22 24 29 26 26 27 22 22 22 
AV        19 19 17 20 19 16 17 17 17 16 16 16 16 15 16 17 16 17 17 
AV        19 20 19 16 14 15 14 13 16 15 16 16 17 18 17 17 19 22 22 
AV        22 22 20 21 19 20 19 19 17 17 17 17 16 15 17 20 19 22 24 
AV        26 27 30 23 26 27 26 22 24 26 24 24 24 22 17 17 17 17 19 
AV        19 16 16 19 18 17 17 15 15 15 18 19 18 17 18 18 20 20 17 
AV        15 15 15 16 16 16 14 12 12 11 10 9 10 9 10 11 11 12 11 
AV        11 11 12 13 13 15 18 20 19 20 20 17 19 15 18 17 17 17 18 
AV        17 18 17 16 15 15 14 16 14 17 17 17 16 16 15 17 16 16 17 
AV        19 19 22 22 25 21 19 21 23 19 19 18 18 19 18 16 13 13 14 
AV        13 16 16 16 15 17 17 18 18 18 19 21 25 23 22 21 19 20 20 
AV        19 19 16 16 16 16 15 15 15 16 15 16 17 17 18 17 18 22 22 
AV        22 22 22 24 24 23 24 23 24 24 22 25 26 26 23 23 23 26 25 
AV        23 25 22 21 20 18 19 19 19 17 20 19 19 17 17 19 19 22 22 
AV        22 23 23 19 20 22 22 20 21 22 20 21 20 20 21 21 20 19 24 
AV        20 19 20 20 21 21 22 21 20 19 20 20 19 17 17 19 18 17 17 
AV        16 16 16 16 17 18 19 18 19 21 20 21 20 19 20 19 21 17 16 
AV        16 15 15 15 16 16 15 16 16 18 15 15 14 14 15 17 17 16 14 
AV        14 13 12 12 11 11 13 14 14 15 14 14 14 13 16 16 17 19 22 
AV        22 22 22 22 22 23 22 22 22 21 21 20 17 16 16 14 13 13 13 
AV        12 13 13 12 12 11 11 10 10 11 11 11 13 13 12 11 12 11 12 
AV        11 13 15 17 17 18 18 18 17 15 17 18 18 19 19 17 17 16 16 
AV        17 15 13 13 14 16 16 14 14 11 12 15 15 13 12 11 12 15 16 
AV        14 13 12 14 13 14 12 12 10 11 13 14 15 14 13 15 13 14 12 
AV        12 12 13 13 14 12 12 10 10 9 10 9 10 9 9 10 10 10 10 10 
AV        10 9 10 9 10 9 9 10 10 9 9 9 9 9 10 10 10 10 9 10 10 9 
AV        9 9 9 9 10 9 9 9 9 9 9 10 10 9 10 11 11 10 11 9 10 9 11 
AV        10 10 11 10 9 10 10 9 9 9 8 9 9 10 10 9 10 10 10 10 10 
AV        11 12 14 15 15 15 12 11 11 11 11 10 10 9 9 9 9 9 9 9 9 
AV        9 9 9 10 10 10 10 10 10 11 10 9 10 10 10 10 10 10 10 10 
AV        10 9 10 10 9 9 10 10 10 9 10 9 9 8 8 8 8 8 8 9 9 8 8 9 
AV        9 4 18 18 18 18 18 18 18 
SQ   
     CTAGCCGGGC CCAATAATGA TTTTATTTTG ACTGATAGTG ACCTGTTCGT TGCACAAATT
     GATGAGCAAT GCTTTTTTAT AATGCCAACT TTGTACAAAA AAGCAGGCTT CGAAGGAGAT
     AGAACCATGA TGTCCTAGCC CGACCGCTAC CGCCATTTTG AAAACCTCGA TTCCGCCGAA
     ACGCAGAACT TCGCTGCTGA AGCGAATGCC GAAACGCGCG CGCGTTTTTT AAACAACGAC
     GAGGCGCGCG CACTTTCAGA CGGCATTTTG AATCAGATGC ACGATACGCG GCAGATTCCG
     TTTTGTCAGG AACACCGCGC GCGGATGTAC CATTTCCATC ATAATGCACA ATATCCGAAG
     GGCGTGTACC GCATGTGTAC GGCGGCGACC TACCGTTCCG GCTATCCCGA GTGGAAAATC
     CTGTTTTCGG TGGCGGATTT CGATGAGTTG CTCGGCGACG ATGTGTATTT GGGCGGCGTG
     TCGCACTTGG TGGAGCAGCC CAGCGCGCGC TGCTGACTTT GAACAATCGG GCGGCGATAC
     GCGTATACGC TGGAAGTGGA TTTGGAACCA GGGAATTGGT AGAGGGCGCT TTCACTTTCC
     CGCCAGCAAA AACCATGTGT CGTGCCCCGA TGAAACCACG TGTGGATGTG TCGGCCTGCG
     ACAACCGCAA TTGACCGATC GGGCTTCCGC GCGAAATGGG CTGGGGGTAC CGCCCAGAAT
     TCGAAGAAAC CTGCCGGCTC CCAACAAATA AGCGCGCTGA GGTAAACCCG
//
QL   1
QR   9
