# Supplementary material for: Expression capable library for studies of Neisseria gonorrhoeae, version 1.0
Source: BMC Microbiol. 2005 Sep 1;5:50. doi: 10.1186/1471-2180-5-50 (PMC1236931; doi:10.1186/1471-2180-5-50)
Supplement: Additional File 1 — Zipped file which includes all of the sequencing data as .exp files generated from binary data using PREGAP4. These .exp files contain all of the sequences with quality cutoffs included and can be opened with word processing programs. [file 1471-2180-5-50-S1.zip › AF 1 exp sequence files/SeqPlate 9/primer D forward/BGACA2D0064A.exp]

ID   BGACA2D0064A
EN   BGACA2D0064A
LN   BGACA2D0064A.ztr
LT   ZTR
AQ   45.370000
AV   12 12 12 12 12 12 12 19 22 29 30 30 29 26 26 27 31 32 37 42 41 
AV        41 40 36 34 33 31 32 34 36 33 33 33 33 33 34 34 36 42 43 
AV        43 45 45 43 42 43 43 43 43 44 43 43 42 42 40 40 40 40 42 
AV        43 42 42 42 42 42 43 43 45 44 45 45 45 45 45 45 45 45 44 
AV        44 44 44 44 44 45 45 44 44 44 45 45 46 46 46 45 45 45 45 
AV        45 45 46 46 46 46 45 45 45 45 45 45 45 45 45 45 45 45 45 
AV        45 45 45 45 45 45 45 45 46 46 45 46 46 46 46 46 46 46 46 
AV        46 46 46 45 45 46 46 46 45 45 46 46 46 46 46 46 46 46 48 
AV        48 46 46 45 46 46 45 45 45 45 45 45 45 45 45 45 45 45 45 
AV        45 45 45 45 45 45 45 45 45 45 45 45 45 45 45 45 45 45 45 
AV        45 45 45 45 45 45 45 45 45 45 45 45 45 45 44 44 44 43 43 
AV        43 43 43 44 43 44 44 44 45 45 45 45 45 45 45 45 45 45 45 
AV        45 44 44 44 43 42 42 42 42 42 41 41 41 41 42 42 42 40 41 
AV        40 40 40 41 40 40 42 42 42 42 42 42 42 43 42 43 44 43 43 
AV        44 44 43 43 43 42 40 40 40 39 40 40 40 41 39 39 39 39 39 
AV        39 40 41 42 42 43 43 42 42 41 43 43 44 43 42 40 40 41 40 
AV        39 39 38 38 37 37 37 37 36 37 37 37 37 37 37 38 39 39 39 
AV        40 39 39 39 40 36 37 38 37 37 36 36 34 34 34 33 34 33 33 
AV        33 38 38 38 39 39 40 40 41 39 39 39 39 39 40 38 39 38 37 
AV        37 34 34 34 33 34 33 36 36 36 36 38 37 37 36 36 37 37 36 
AV        37 37 37 37 38 37 37 37 37 38 38 37 37 38 39 39 38 37 33 
AV        33 32 32 33 34 33 33 34 33 32 32 30 31 34 38 38 37 36 32 
AV        32 32 33 33 33 34 32 34 33 33 30 30 30 30 33 30 31 31 31 
AV        30 29 30 29 29 27 29 29 27 24 24 25 24 23 23 23 23 23 24 
AV        24 25 27 26 27 30 29 30 30 31 31 30 32 25 24 22 22 22 23 
AV        24 25 22 23 23 24 21 22 22 24 25 27 29 27 26 26 26 30 26 
AV        25 24 26 26 26 29 26 25 25 25 23 23 24 24 26 27 29 30 30 
AV        31 31 32 32 32 33 36 33 32 33 31 29 30 27 24 23 22 23 22 
AV        22 22 21 20 19 18 16 17 17 19 21 21 22 21 20 21 19 19 21 
AV        22 23 30 27 29 29 25 25 24 25 29 29 30 31 29 29 27 27 23 
AV        22 22 19 19 19 20 19 17 17 17 18 18 19 18 22 19 17 20 22 
AV        22 22 20 23 19 16 17 16 14 15 16 19 22 20 20 18 16 17 14 
AV        17 17 17 16 15 15 15 15 13 13 12 14 14 13 16 17 19 18 17 
AV        18 16 15 14 13 13 12 12 13 15 12 12 11 11 10 12 13 13 14 
AV        16 16 19 18 19 17 19 16 17 15 17 14 12 12 12 12 11 11 12 
AV        11 11 11 13 14 17 16 18 22 22 22 22 23 21 19 19 19 17 16 
AV        15 14 12 14 14 12 11 11 10 11 12 11 11 12 12 14 14 15 14 
AV        13 13 14 13 16 15 15 14 14 12 12 13 13 14 12 12 13 13 14 
AV        15 13 12 15 14 17 15 13 13 14 14 14 13 13 12 12 13 14 12 
AV        12 11 12 11 12 12 13 15 14 13 11 10 9 9 9 9 9 9 10 9 9 
AV        9 9 9 9 9 9 10 11 10 10 11 10 10 11 9 4 9 9 9 9 9 9 9 
SQ   
     CCGGGCCCAA TAATGATTTT ATTTTGACTG ATAGTGACCT GTTCGTTGCA CAAATTGATG
     AGCAATGCTT TTTTATAATG CCAACTTTGT ACAAAAAAGC AGGCTTCGAA GGAGATAGAA
     CCATGAAATC CTACCCCGAC CCCTACCGCC ATTTTGAAAA CCTCGATTCC GCCGAAACGC
     AAAACTTCGC TGCTGAAGCG AATGCCGAAA CGCGCGCGCG TTTTTTAAAC AACGACAAGG
     CGCGCGCACT TTCAGACGGC ATTTTGAATC AAATGCAGGA CACGCGGCAG ATTCCGTTTT
     GTCAGGAACA CCGCGCGCGG ATGTACCATT TCCATCAGAA TGCGGAATAT CCGAAGGGCG
     TGTACCGCAT GTGTACGGCG GCGACCTACC GTTCCGGCTA TCCCGAGTGG AAAATCCTGT
     TTTCGGTGGC GGATTTCGAT GAGTTGCTCG GCGACGATGT GTATTTGGGC GGCGTGTCGC
     ACTTGGTGGA GCAGCCCAAC CGCGCGCTGC TGACTTTGAA CAAATCGGGC GGCGATACGG
     CGTATACGCT GGAAGTGGAT TTGGAAGCAG GGGAATTGTT AGAGGGCGGT TTTCACTTTC
     CGCAGGCAAA AACATGTGTC GTGGCGCGAT GAAAACAGCG TGTGGGTGTG TCCGGCTTGG
     GACCGACGCC AGTTGACCGA ATCGGCTATC CGCGCGAAGT GTGGCTGGGG GACGCGGCAG
     AGTTTCGAGG AAGCCTGCCG GCGTACCAAT CGATAAGGCG GCAAGAAGGT AACGCGTGGG
     GTTACTC
//
QL   8
QR   539
