# Supplementary material for: Expression capable library for studies of Neisseria gonorrhoeae, version 1.0
Source: BMC Microbiol. 2005 Sep 1;5:50. doi: 10.1186/1471-2180-5-50 (PMC1236931; doi:10.1186/1471-2180-5-50)
Supplement: Additional File 1 — Zipped file which includes all of the sequencing data as .exp files generated from binary data using PREGAP4. These .exp files contain all of the sequences with quality cutoffs included and can be opened with word processing programs. [file 1471-2180-5-50-S1.zip › AF 1 exp sequence files/SeqPlate 9/primer D forward/BGACA2D0065A.exp]

ID   BGACA2D0065A
EN   BGACA2D0065A
LN   BGACA2D0065A.ztr
LT   ZTR
AQ   10.940000
AV   4 4 4 4 4 4 4 13 13 13 11 12 12 15 15 18 23 24 25 27 22 23 19 
AV        16 15 16 17 17 16 15 12 12 10 10 10 11 11 13 16 17 17 17 
AV        17 17 19 23 20 25 32 30 22 22 18 15 13 13 12 12 12 12 11 
AV        11 10 9 9 9 9 9 10 10 10 10 10 10 9 10 11 13 15 17 22 20 
AV        24 22 22 22 20 20 22 22 22 18 19 18 19 19 19 16 16 16 17 
AV        18 18 18 18 17 21 19 19 17 16 15 18 21 19 17 17 15 14 14 
AV        13 13 14 12 13 12 11 11 10 11 12 11 11 11 11 10 9 9 9 9 
AV        10 10 10 10 10 9 9 9 8 9 9 9 9 9 9 9 9 9 9 8 9 9 9 10 9 
AV        9 9 9 9 9 9 9 9 9 9 9 9 8 8 8 8 8 8 8 8 8 8 8 8 8 8 8 8 
AV        8 8 8 8 9 9 9 9 9 9 10 9 9 10 10 10 10 10 11 11 11 11 11 
AV        11 10 11 11 11 11 10 10 10 9 9 9 9 9 9 8 8 8 8 8 8 8 8 
AV        8 8 8 8 8 8 8 8 8 8 8 8 8 9 9 9 8 8 8 8 8 8 8 8 8 8 8 8 
AV        8 8 8 8 8 8 8 8 8 8 8 8 8 8 8 8 8 8 8 8 8 8 9 8 8 8 8 8 
AV        8 8 8 8 8 8 8 8 8 8 8 8 8 8 8 8 8 8 8 8 8 8 8 8 8 8 8 8 
AV        8 8 8 8 8 8 8 8 8 8 8 9 9 8 8 8 8 8 8 8 8 8 8 8 8 8 8 8 
AV        8 8 8 8 8 8 8 8 8 8 8 8 8 8 8 8 8 8 8 8 7 7 8 8 8 8 8 8 
AV        8 8 8 8 8 8 8 9 9 9 9 8 8 8 8 8 8 8 9 9 9 9 9 8 9 8 8 8 
AV        9 8 8 8 8 8 8 8 8 8 8 8 8 8 8 8 8 8 8 9 9 8 8 8 8 8 8 8 
AV        8 8 8 8 8 8 8 8 8 8 8 8 8 8 8 8 8 8 8 8 8 8 8 8 8 7 7 7 
AV        7 7 7 7 7 7 7 7 7 7 7 7 7 8 7 8 8 8 8 8 8 8 8 8 8 8 8 8 
AV        8 8 8 8 8 8 8 8 8 8 8 8 8 7 7 8 8 8 8 8 8 8 8 8 8 8 8 8 
AV        8 8 8 8 8 8 8 8 8 8 7 7 7 7 7 7 7 7 7 7 7 6 6 6 6 7 7 7 
AV        8 8 8 8 8 8 8 8 8 8 8 8 8 8 8 8 8 8 8 8 8 8 8 8 8 8 8 7 
AV        8 8 8 8 8 8 8 8 8 8 8 8 8 8 8 8 8 8 8 8 8 8 8 8 8 8 8 8 
AV        8 8 8 8 8 8 8 8 8 8 9 9 9 9 10 9 9 9 9 9 9 8 9 8 8 8 8 
AV        8 8 8 8 8 8 8 8 8 8 8 8 8 8 8 8 8 8 8 8 8 8 8 8 8 8 8 8 
AV        8 8 8 8 8 8 8 8 8 8 8 8 8 8 8 8 8 8 8 8 8 8 8 8 8 8 8 8 
AV        8 8 8 8 8 8 8 8 8 9 8 8 8 8 8 8 8 8 8 8 8 8 8 8 8 8 8 8 
AV        8 8 8 8 8 8 8 8 8 9 9 8 8 8 9 9 9 9 9 9 9 9 8 8 8 8 8 8 
AV        8 8 8 8 8 8 8 8 8 8 8 8 8 8 8 8 8 8 8 8 8 8 8 8 8 8 8 8 
AV        8 8 8 8 8 8 8 9 9 9 8 8 8 8 8 8 8 8 8 8 8 8 8 8 8 8 8 8 
AV        8 8 8 8 8 8 8 8 8 8 8 8 8 8 8 8 8 8 8 8 8 8 8 8 8 8 8 8 
AV        8 8 8 8 8 8 8 8 8 8 8 8 8 8 8 4 8 8 8 8 8 8 4 
SQ   
     GGGCCCATTA GTGATTTTAT TTTGACTGTC AGTGACCTGG TCGTTGCAAC AAATTGACTA
     CCAATGCTCT TTTACAATGC CAACTTTGTA CAAAAAAGCA GGCTTCGAAG GAGATAGAAC
     CATGCCACGG CATCCCGCCC GCTCCGGAGA AACACTATTT TTTGGTCACC CATTTAAGAT
     TTCCTTCTTC TTCAATATTG ACACGAGTGG ACCGCTTCTC ATATTTTTTC TCACGTCTCG
     CCCTGCTGCT AAACTTAACC CTGCCCTCCT CCCGATTCTT GCTCCTTTGC CACATAGACC
     CAACTCTCGC ACGCTCCCCG CTGCCGCTCT AACATCACGC TCACATCGAA TCTCGCCTTC
     CAGAGTGCTA CTCCTCCTCT CTCCGTCTCT TCATTATCTC TTTCTTCCTC TCTCTGTCCT
     AATCCTTTCC TCTTCTCTCC TACTCTCTTT CAATCCTCTC TCTTCTCATT CTTCTATTCT
     CACCTTCTCT TCCCCCCAAT TCTCGCTCTC CTATCTGATT AACCTCACCT GTCTCGACTT
     CGCTAATCTC CATATCTCTC CACATCCTTC CTCCTCCCTC TCTACTCGTG CAATCGTTTC
     TCAACACCTC TCGCCATCGA CTATCTACGC GCCTTAGTCG CCCCTATAAA CACCATCGAG
     ACACGTCCCG CCTCCGCCCA CATCCCCTAG CTACTCGTCA ACACTCACCT CCTCATAATA
     TATTCTCACT CGTATTACCT CTAGAGGTTA CCCACACACG AAGATACCGC AACACCCCCG
     TCAAATAGTG CCCCGAGACC CCTCGACCAT CAATTCGTGG TATATCGACT ACGGTTTTCC
     CGTTCTAAN
//
QL   45
QR   53
