# Supplementary material for: Expression capable library for studies of Neisseria gonorrhoeae, version 1.0
Source: BMC Microbiol. 2005 Sep 1;5:50. doi: 10.1186/1471-2180-5-50 (PMC1236931; doi:10.1186/1471-2180-5-50)
Supplement: Additional File 1 — Zipped file which includes all of the sequencing data as .exp files generated from binary data using PREGAP4. These .exp files contain all of the sequences with quality cutoffs included and can be opened with word processing programs. [file 1471-2180-5-50-S1.zip › AF 1 exp sequence files/SeqPlate 9/primer D forward/BGACA2D0066A.exp]

ID   BGACA2D0066A
EN   BGACA2D0066A
LN   BGACA2D0066A.ztr
LT   ZTR
AQ   40.340000
AV   27 27 27 27 27 27 27 10 10 10 11 12 15 16 16 16 14 14 14 12 13 
AV        4 15 4 14 13 4 10 10 12 14 17 16 16 19 20 19 21 21 26 30 
AV        37 42 42 41 39 37 39 39 39 39 40 37 38 34 29 25 25 25 25 
AV        26 30 29 29 29 27 27 31 31 33 38 42 42 42 43 43 43 42 42 
AV        42 43 43 43 44 44 44 44 43 43 42 43 43 45 45 45 45 44 44 
AV        44 44 44 45 44 44 45 44 44 43 43 43 42 42 40 40 39 39 39 
AV        39 39 40 38 37 37 38 38 38 39 41 41 42 41 40 41 41 40 42 
AV        42 42 41 40 40 38 37 37 37 37 37 37 36 36 34 36 37 37 39 
AV        38 39 40 40 40 41 41 41 42 43 43 42 42 42 42 42 42 43 42 
AV        43 43 43 43 42 41 41 41 41 41 40 41 41 40 39 39 39 40 40 
AV        40 41 41 41 39 39 38 37 37 37 38 38 38 38 36 34 34 33 33 
AV        36 33 32 33 31 31 30 27 27 29 29 30 30 30 29 29 31 32 31 
AV        32 29 27 29 27 26 24 26 25 26 27 27 29 27 27 27 31 33 34 
AV        36 33 36 36 36 36 36 34 32 32 33 34 32 30 29 25 27 27 26 
AV        25 26 25 25 25 26 25 25 26 27 27 30 29 29 29 30 29 26 25 
AV        25 23 24 23 24 24 24 25 22 23 22 21 20 22 23 24 23 21 20 
AV        19 18 17 17 17 17 18 18 19 19 17 17 19 22 21 22 22 22 22 
AV        23 22 23 22 22 22 22 21 21 19 21 22 19 17 17 16 18 18 19 
AV        19 18 19 19 17 17 15 14 16 16 13 14 13 12 12 11 11 11 11 
AV        11 10 11 10 10 10 11 10 10 9 9 10 10 9 9 10 10 10 11 11 
AV        11 11 12 13 13 15 14 15 16 15 14 15 15 14 13 13 12 12 12 
AV        12 13 11 11 11 10 11 11 11 13 14 17 15 13 12 11 11 11 12 
AV        10 10 10 10 10 10 9 9 10 10 10 10 10 11 11 13 15 13 11 
AV        11 10 11 10 10 11 12 12 10 10 11 10 10 10 10 10 10 9 9 
AV        9 8 8 8 9 8 8 8 8 8 8 8 8 9 9 9 10 11 11 10 10 10 10 12 
AV        12 11 10 11 11 11 10 10 9 9 10 10 11 10 11 11 11 11 10 
AV        10 9 11 11 11 10 10 11 11 11 11 11 12 12 11 11 11 11 11 
AV        12 13 13 13 12 11 10 10 10 10 11 13 12 12 12 13 14 12 13 
AV        14 12 12 12 13 13 13 12 12 12 12 11 10 11 11 11 13 14 15 
AV        14 15 13 13 13 12 11 13 12 11 10 10 10 10 10 9 9 9 9 9 
AV        8 8 8 9 9 9 9 8 9 9 9 9 9 10 10 10 11 10 10 10 9 9 9 9 
AV        9 8 8 8 8 8 8 8 8 8 8 8 8 8 8 8 9 10 11 10 10 10 9 10 10 
AV        10 11 10 11 10 12 11 11 11 10 11 12 13 11 12 11 10 10 10 
AV        10 10 10 10 10 10 10 10 10 11 11 12 13 12 11 11 10 9 9 
AV        9 9 9 9 8 8 8 8 8 9 9 9 9 9 10 10 10 9 9 10 9 9 9 9 8 8 
AV        8 9 8 8 8 8 8 8 8 8 8 8 9 9 9 10 10 10 11 11 11 10 11 11 
AV        11 11 10 10 9 9 9 9 9 9 9 9 10 9 9 9 9 9 9 10 10 9 9 9 
AV        8 8 9 9 9 9 9 9 9 10 9 9 9 10 10 10 10 10 10 10 10 10 10 
AV        9 9 9 9 10 9 9 9 9 8 8 8 8 8 8 8 9 9 9 9 9 4 15 15 15 15 
AV        15 15 15 
SQ   
     CCTAGCTCGG CCAATATGAT TNANTTNGAC TGTCAGTGAC CTGTTCGTTG CACAAATTGA
     TTAGCAATGC TTTTTTATAA TGCCAACTTT GTACAAAAAA GCAGGCTTCG AAGGAGATAG
     AACCATGAGC TATTTGGAAG ATGTAAAAAA CGCATTAAGG GTAATAGATA ACTTATGCAA
     AGAAGCATTA AAAGAGCCTG AATCGTTAGA GGGTTATATA GACGAAATTA GGGATAAAGC
     AGACGAAGCG GATACCTCTT TGGAATTTCT AAAGGATGTA ATAAATTATG GTATTAGCGA
     TTTAAAAAAT GTAATTGAGG TGTTTGAAGA TTGCGTTTGA GACCCAGCTT TCTTGTACCA
     ATTTGGCTTT ATCAGACAGT CTTGCTTATC ACTTTGTTGC AACGAACAGG CCTCTATTCG
     TCTACCTAAT CTCTTCATCT GCTCTCTTCC TGATATCCCC TCATACCGAC TCGTATCCCC
     TGGTTCCTGC TCGTTCCTTG GTACCTCCTG GCCCTTGTCT CCCAACCTCC CGATGCTTCC
     TTGCCCCCCG TCCACACTCC TTCTCTCTGC ACTTTGATCC CCGCTCCTCC TCTTCATTTG
     TCACACCTGG TCGGTCCTCT GCCCTCATTC ACTGTGAACC CCCACGCCCG TTCCCTTTCT
     ACCCTGGCTG CCGCATCACC CGGGCTCCCA ACGGCCTCTC GATTATGCTC GCCCACTCCG
     GCGCGACCCT CTCCCCCTTG TTAGGTCACC CTCACCCCAC TAACTTTCTC CGTAACCTCC
     CCATCTCCTT CTC
//
QL   37
QR   308
