# Supplementary material for: Expression capable library for studies of Neisseria gonorrhoeae, version 1.0
Source: BMC Microbiol. 2005 Sep 1;5:50. doi: 10.1186/1471-2180-5-50 (PMC1236931; doi:10.1186/1471-2180-5-50)
Supplement: Additional File 1 — Zipped file which includes all of the sequencing data as .exp files generated from binary data using PREGAP4. These .exp files contain all of the sequences with quality cutoffs included and can be opened with word processing programs. [file 1471-2180-5-50-S1.zip › AF 1 exp sequence files/SeqPlate 9/primer D forward/BGACA2D0067A.exp]

ID   BGACA2D0067A
EN   BGACA2D0067A
LN   BGACA2D0067A.ztr
LT   ZTR
AQ   41.610000
AV   41 41 41 41 41 41 41 21 22 22 22 21 20 20 21 27 27 34 40 40 40 
AV        40 41 40 39 38 39 42 42 41 41 41 40 41 42 42 42 43 43 44 
AV        44 43 42 42 42 39 40 40 39 39 39 38 37 37 34 36 37 37 36 
AV        37 39 38 38 37 37 37 38 39 40 41 40 40 41 41 41 41 42 42 
AV        44 44 45 44 44 44 44 44 43 43 43 43 43 43 44 43 42 42 42 
AV        42 42 42 43 43 43 43 44 43 43 43 44 43 43 43 43 44 44 43 
AV        43 43 44 40 39 39 39 40 40 41 41 41 40 39 40 40 40 39 42 
AV        43 43 42 42 41 41 40 39 40 40 40 40 40 39 40 39 40 40 40 
AV        41 40 42 42 41 42 42 42 42 44 44 44 43 43 43 42 43 42 42 
AV        43 43 43 42 42 41 41 42 41 41 42 42 41 41 42 40 41 41 41 
AV        41 42 42 42 42 42 42 43 43 43 43 45 44 44 43 43 43 42 42 
AV        43 41 40 39 39 38 38 37 38 36 36 34 34 34 33 32 34 34 36 
AV        36 36 34 34 33 34 36 36 36 36 37 38 38 38 38 38 38 39 39 
AV        39 38 38 38 38 37 36 36 36 36 36 34 36 36 36 34 37 37 38 
AV        37 37 34 34 33 33 33 33 33 33 33 32 33 32 32 34 33 37 38 
AV        38 39 40 40 40 41 41 42 42 43 41 41 42 41 42 42 40 38 38 
AV        36 36 34 34 34 33 33 32 32 32 31 31 31 34 34 37 34 34 32 
AV        33 32 34 34 34 33 34 34 34 34 34 34 36 36 38 38 39 39 38 
AV        38 38 38 38 39 38 38 36 36 34 34 33 33 33 33 33 34 34 34 
AV        32 30 30 30 31 31 31 31 30 30 31 29 29 29 27 27 30 29 31 
AV        30 31 32 32 32 32 30 31 32 31 32 33 33 34 33 33 33 32 32 
AV        33 33 32 31 30 30 29 29 30 31 31 32 31 31 30 29 27 31 32 
AV        33 32 33 32 27 27 26 26 27 29 30 29 32 32 30 29 27 29 27 
AV        32 31 30 30 29 29 30 31 30 29 30 31 30 30 31 27 29 31 32 
AV        30 29 27 25 25 26 26 26 27 25 24 26 27 26 24 24 27 27 30 
AV        29 29 27 27 27 29 31 31 31 31 31 32 32 31 31 31 27 30 27 
AV        27 24 24 25 23 24 22 22 21 21 20 20 22 21 21 22 24 22 22 
AV        23 24 27 22 22 22 23 24 23 24 25 20 19 19 19 19 20 17 20 
AV        20 20 20 18 17 17 17 19 21 22 22 21 21 23 24 24 22 21 22 
AV        24 23 22 25 25 23 22 23 23 24 23 22 22 21 21 18 19 17 17 
AV        16 15 17 16 15 16 16 17 17 18 17 19 20 20 20 22 23 22 22 
AV        22 19 19 19 20 20 19 21 21 22 22 21 22 21 21 22 22 21 22 
AV        21 20 22 20 20 21 21 21 19 21 22 22 22 25 21 20 20 18 20 
AV        19 18 17 17 18 16 15 15 16 14 16 17 17 18 18 16 16 16 17 
AV        16 20 21 20 20 21 22 21 19 19 19 21 21 19 16 14 13 12 12 
AV        11 11 11 11 12 12 11 11 11 11 14 13 13 14 14 14 16 14 15 
AV        15 14 16 15 15 15 14 15 13 13 12 12 12 12 10 10 11 10 9 
AV        10 10 10 10 11 11 10 11 11 12 12 10 10 10 11 11 11 11 12 
AV        12 11 12 10 11 10 12 12 11 12 11 10 10 10 9 9 9 9 9 9 9 
AV        9 9 9 9 9 10 10 10 10 11 11 11 11 11 12 14 13 13 13 13 
AV        12 12 12 12 11 11 10 10 9 10 9 9 10 9 10 4 34 34 34 34 
AV        34 34 34 
SQ   
     CGGGCCCCAT AATGATTTTA TTTTGACTGA TAGTGACCTG TTCGTTGCAA CAAATTGATG
     AGCAATGCTT TTTTATAATG CCAACTTTGT ACAAAAAAGC AGGCTTCGAA GGAGATAGAA
     CCATGGTAAA GCTGACAGAA CAAGATATTT TGAATTGGAT TGGGCCGGAA GACGATTATA
     TGAATGACGA CCATTTGGCT TTTTTCCGCG TATTGCTGGT AAAAATGCAA GACGAACTCA
     TCGAAAACGC CTCCGTTACA ACAGGGCATC TCCAAGACCA CGAATCAGCC CCCGATCCTG
     CCGACCGTGC CACACAGGAA GAAGAGTACG CATTGGAACT CCGTACCCGG GATCGGGAAC
     GAAAACTTCT CAGTAAAATA CAGGCGACCA TCCGCAATAT TGATGAAGGG GACTATGGAT
     TCTGTGCCGA TACGGGAGAA CCTATCGGCC TGAAGCGGCT GCTGGCACGC CCGACAGCCA
     CTTTATCCGT TGAGGCCCAA GAACGCCGAG AGAGGATGAA GAAACAGTTT GCCGACTGAG
     ACCCAGCTTT CTTGTACAAA GTTGGCATTA TAAGACAGCA TTGCTTATCA ATTTGTTGCA
     ACGAACAGGT CACTATCAGT CAAAATAAAT CATTATTTGC CATCCAGCTG ATATCCCCTA
     TAGTGAGTCC CATTACATGG TCATACCTGT TTCCTGGCAG CCTCTGCGCC GTGTCTCACA
     ATCTCTGATG TTACATTGCA CCAGATCAAA ATATATCCTC ATGAACAATC AATTGTCTGC
     TTCCTAAA
//
QL   1
QR   528
