# Supplementary material for: Expression capable library for studies of Neisseria gonorrhoeae, version 1.0
Source: BMC Microbiol. 2005 Sep 1;5:50. doi: 10.1186/1471-2180-5-50 (PMC1236931; doi:10.1186/1471-2180-5-50)
Supplement: Additional File 1 — Zipped file which includes all of the sequencing data as .exp files generated from binary data using PREGAP4. These .exp files contain all of the sequences with quality cutoffs included and can be opened with word processing programs. [file 1471-2180-5-50-S1.zip › AF 1 exp sequence files/SeqPlate 9/primer D forward/BGACA2D0068A.exp]

ID   BGACA2D0068A
EN   BGACA2D0068A
LN   BGACA2D0068A.ztr
LT   ZTR
AQ   46.000000
AV   38 38 38 38 38 38 38 22 23 25 25 24 23 23 24 31 32 38 42 42 42 
AV        43 44 43 42 40 41 43 43 42 42 41 41 42 43 43 42 42 44 44 
AV        45 44 44 44 45 44 45 45 45 45 45 45 45 45 44 45 45 45 45 
AV        45 45 45 45 45 45 45 46 45 45 45 45 46 46 45 45 45 45 45 
AV        45 45 45 45 45 45 45 44 45 45 45 45 46 46 46 45 45 45 45 
AV        45 46 46 46 46 46 46 46 46 45 45 45 45 45 45 45 45 45 45 
AV        45 44 44 45 44 45 45 45 45 45 45 45 45 45 45 45 45 45 45 
AV        45 45 45 45 45 46 46 46 46 46 46 46 46 46 48 48 48 48 48 
AV        48 48 46 46 45 45 45 45 45 45 45 45 46 46 46 46 46 48 48 
AV        48 48 48 50 50 50 50 48 48 48 48 48 46 46 48 48 46 46 45 
AV        45 45 45 45 45 45 45 45 45 45 45 45 45 45 45 45 45 46 45 
AV        45 45 45 45 45 45 45 45 46 45 45 45 45 44 44 45 44 44 44 
AV        44 44 44 44 43 43 42 43 43 42 42 42 42 43 42 42 42 42 42 
AV        42 43 44 44 43 45 45 45 45 45 45 45 45 44 44 44 44 44 43 
AV        43 43 43 43 43 44 43 43 42 42 42 43 43 43 44 44 45 45 45 
AV        45 45 45 45 45 45 45 45 45 45 45 45 45 45 45 45 45 45 45 
AV        45 45 45 45 45 44 44 43 43 43 43 43 43 43 43 43 42 43 43 
AV        42 42 41 42 42 43 43 43 42 42 43 43 43 44 43 44 44 45 44 
AV        44 44 44 44 44 44 44 42 42 42 42 41 41 41 42 42 42 42 42 
AV        44 44 44 45 45 44 45 45 45 45 45 44 44 43 43 42 40 40 38 
AV        38 38 38 38 38 38 38 39 39 40 40 40 41 41 43 42 43 43 43 
AV        44 42 40 40 38 38 37 37 36 36 32 33 33 33 33 31 33 34 34 
AV        37 37 36 37 37 37 38 38 36 36 33 33 33 33 32 30 29 30 30 
AV        31 29 31 31 33 33 36 37 37 37 37 36 37 33 32 30 31 30 29 
AV        29 29 29 29 27 29 29 31 31 34 34 34 37 36 38 36 34 34 34 
AV        32 32 32 31 31 32 31 33 32 32 31 33 34 33 32 36 36 33 34 
AV        34 34 34 34 33 36 34 29 27 27 26 27 26 25 25 24 25 26 25 
AV        25 24 25 30 26 27 29 29 30 30 30 29 29 29 27 27 29 29 29 
AV        33 26 27 25 24 24 23 24 26 26 30 29 29 27 27 27 31 30 31 
AV        32 32 34 33 33 33 31 32 32 31 30 30 31 30 31 32 34 34 34 
AV        36 31 31 31 26 27 27 26 27 30 27 27 26 26 26 26 30 31 31 
AV        36 36 38 37 37 37 37 34 34 33 26 26 24 23 23 20 20 20 22 
AV        22 22 23 24 22 22 25 25 25 26 22 24 24 25 25 25 26 26 26 
AV        30 25 26 24 21 22 25 24 24 19 18 16 15 14 13 13 15 14 14 
AV        17 15 13 14 13 15 14 16 17 18 17 16 16 18 17 17 19 22 20 
AV        22 24 26 26 24 23 24 25 22 21 22 23 22 22 23 23 22 22 19 
AV        20 21 21 22 22 21 22 22 22 21 20 18 19 20 23 22 22 23 19 
AV        22 24 24 22 23 23 23 22 22 21 20 19 19 16 19 16 15 16 17 
AV        15 15 16 15 15 15 15 17 16 17 16 17 19 17 16 19 18 16 19 
AV        18 16 16 14 15 17 19 20 19 20 20 21 20 22 21 19 23 23 29 
AV        27 26 21 4 43 43 43 43 43 43 43 
SQ   
     CGGGCCCCAT AATGATTTTA TTTTGACTGA TAGTGACCTG TTCGTTGCAA CAAATTGATG
     AGCAATGCTT TTTTATAATG CCAACTTTGT ACAAAAAAGC AGGCTTCGAA GGAGATAGAA
     CCATGAAGGG GAGCGGAAGG ATATTTATGG AAACCTTTAA AGACAGACTG GTTTTTTTAT
     GGAAAAGTGA AGCGAGGCAG GCAAAAATCG CATCCGATAT TGAAATGACG ATTGCGGGCT
     TCAGCAGAAT ATGGAATGAA GGCGGTCTGC CGAAGTCTGA AACATTGAAA AAAATTAAGC
     AGTTGAAGGG GTGTAGTATC GATTGGCTGC TGACAGGGGA GGGTAATCCG TTTCCGGATG
     AAGCCCCAAA AAAATCCCTT GCTTACGATA CCTTGGGAAA TGAAGTTGAT ACGGACGAGT
     TTGTCTTTGT GCCGAGATAT GATATTCGGG CGGCTGCGAG ATACGGGCAG TTTGTCGGTC
     ATGAGGAACC GGTATTTACA ATGGCGTTCA GACGGCATTG GATTGAGAAT TATGTTACCC
     GAGATACGAA AAACCTGTCT GTAATTTCCG TCAAGGGGGA TTCGATGGAG GGGGTTTTGA
     ATGACGGAGA TTCGATTTTG GTCAATCATG GGGAAAATAC GCCGAGAGAC GGACTGTATG
     TGTTGCGGAT TAATGAAATC TGTTGGTCAA ACGCCTGCAA ATCGTCCCCG GCGGGATTAT
     CAATGTCATT TCCCGCCCAC GAGGCTTATC CTGCTTTTGA AATCATTTTG ACG
//
QL   1
QR   639
