# Supplementary material for: Expression capable library for studies of Neisseria gonorrhoeae, version 1.0
Source: BMC Microbiol. 2005 Sep 1;5:50. doi: 10.1186/1471-2180-5-50 (PMC1236931; doi:10.1186/1471-2180-5-50)
Supplement: Additional File 1 — Zipped file which includes all of the sequencing data as .exp files generated from binary data using PREGAP4. These .exp files contain all of the sequences with quality cutoffs included and can be opened with word processing programs. [file 1471-2180-5-50-S1.zip › AF 1 exp sequence files/SeqPlate 9/primer D forward/BGACA2D0069A.exp]

ID   BGACA2D0069A
EN   BGACA2D0069A
LN   BGACA2D0069A.ztr
LT   ZTR
AQ   45.630000
AV   43 43 43 43 43 43 43 22 20 20 22 24 30 33 36 36 34 34 33 34 37 
AV        38 40 44 42 43 41 39 37 33 31 32 34 34 32 32 32 32 31 32 
AV        31 33 37 38 41 42 43 42 42 44 44 43 44 45 45 45 41 38 31 
AV        31 31 31 31 31 31 31 31 31 30 31 30 36 39 45 45 45 45 45 
AV        45 45 45 45 45 45 45 45 45 46 46 45 45 45 46 46 48 48 46 
AV        46 45 45 45 45 46 46 46 46 48 46 46 46 46 46 46 45 44 43 
AV        42 42 42 41 41 41 41 41 41 41 41 42 43 45 45 46 46 46 48 
AV        48 48 48 48 48 48 48 48 48 48 48 48 48 46 48 46 46 46 46 
AV        46 46 46 46 46 46 46 46 46 46 46 46 46 46 46 46 46 46 46 
AV        46 48 48 48 46 46 46 46 46 45 45 45 45 45 45 46 46 46 46 
AV        46 46 46 46 46 46 46 46 46 45 45 45 45 45 45 45 45 45 45 
AV        45 45 46 46 45 45 45 45 45 45 45 44 44 44 44 44 44 44 44 
AV        45 45 45 45 45 45 45 45 45 45 45 45 45 45 45 44 44 44 44 
AV        44 44 44 44 44 44 45 45 43 43 43 43 43 42 42 41 41 41 41 
AV        42 42 42 42 43 43 43 43 43 44 44 45 45 45 44 44 44 44 43 
AV        44 44 44 44 43 43 43 43 43 44 44 44 44 44 45 45 45 45 45 
AV        45 45 45 45 45 45 45 45 45 45 43 43 41 39 38 38 38 38 38 
AV        38 38 38 38 38 39 40 40 43 44 45 45 45 45 45 45 45 45 45 
AV        44 44 45 45 45 45 44 44 43 43 41 41 41 41 42 42 41 41 40 
AV        40 39 41 40 40 41 42 42 41 41 40 40 40 40 40 41 41 40 40 
AV        41 39 40 39 38 39 39 38 38 39 38 38 38 38 38 38 38 37 39 
AV        39 39 40 41 40 39 39 39 38 38 38 38 39 40 40 39 39 39 37 
AV        37 39 39 40 40 41 40 40 40 40 40 41 40 40 42 42 41 41 41 
AV        41 41 42 40 40 39 39 39 38 38 38 39 39 39 39 39 39 39 40 
AV        40 41 41 41 42 42 40 40 39 39 39 39 40 39 38 38 38 37 36 
AV        37 37 38 38 38 39 38 37 36 37 37 38 37 36 37 32 32 33 31 
AV        31 31 32 31 31 30 32 32 32 33 32 37 37 36 37 37 38 38 40 
AV        39 39 39 38 38 37 36 36 36 37 34 33 33 32 32 30 31 29 30 
AV        31 33 33 32 32 30 32 33 33 34 27 29 29 30 29 29 29 30 31 
AV        31 33 30 30 29 29 36 37 37 38 34 34 36 31 30 30 29 32 32 
AV        32 32 31 31 30 30 31 30 29 30 31 30 31 29 27 27 25 26 23 
AV        25 24 24 22 23 23 22 22 23 24 26 25 27 26 27 27 29 31 33 
AV        34 37 36 36 34 34 31 32 33 27 26 26 25 24 24 22 21 22 21 
AV        19 18 19 15 15 17 19 20 19 19 20 21 21 21 22 20 21 20 25 
AV        25 26 24 22 23 23 23 22 23 23 23 25 24 24 22 22 22 23 24 
AV        23 22 22 22 20 20 21 22 21 23 25 21 22 22 21 20 19 18 19 
AV        22 22 19 21 22 21 21 24 23 22 23 26 27 29 29 27 27 26 27 
AV        22 23 23 23 24 21 19 19 19 18 17 15 14 15 14 16 16 15 14 
AV        13 16 17 17 17 18 17 22 24 24 23 25 23 26 25 23 23 23 22 
AV        19 20 19 18 17 17 16 15 16 16 16 17 14 13 13 13 13 16 17 
AV        15 14 14 15 15 12 12 11 12 13 13 13 12 11 11 12 12 12 11 
AV        11 4 8 8 8 8 8 8 8 
SQ   
     CCTACTGGGC CCAATAATGA TTTTATTTTG ACTGTTAGTG ACCTGTTCGT TGCACAAATT
     GATTAGCAAT GCTTTTTTAT AATGCCAACT TTGTACAAAA AAGCAGGCTT CGAAGGAGAT
     AGAACCATGT CATTGAACAA AGTCATCCTT ATCGGCCGCC TCGGACGCGA TCCCGAAGTG
     CGCTATATGC CCAACGGCGA GGCAGTGTGT AATTTCAGCG TCGCCACCAG CGAAACTTGG
     AACGACCGCA ACGGCCAGCG CGTAGAGCGC ACCGAATGGC ACAACATCAC GATGTACCGC
     AAACTGGCGG AAATTGCCGG GCAATACCTC AAAAAAGGCG GGCTGGTTTA TCTGGAAGGC
     AGAATCCAAA GCCGCAAATA CCAAGGCAAA GACGGCATCG AACGCACCGC TTACGATATT
     GTCGCCAATG AAATGAAAAT GTTGGGCGGG CGCAATGAAA ACGGCGGCGG CGCGCCTTAC
     GATGAAGGTT ACGGTCAGAG TCAGGAGGCT TACCAACGCC CCGCTCAGCA AAGCCGGCAG
     CCCGCTCCCG ACGCGCCGTC CCATCCCCAA GAAGCACCCG CCGCGCCGCG CCGCCAACCC
     GTGCCGGCCG CCGCCCCGGT CGAGGACATT GACGACGACA TCCCGTTCTG AGACCCAGCT
     TTCTTGTACA AAGTTGGCAT TATAAGAAAG CATTGCTTAT CAATTTGTTG CACCGAACAG
     GTCACTATCA GTCAAAATAA ATCATTATTG CCATCCAGCT GATATCCCCT ATAGTGAGTC
     GTATTACATG
//
QL   1
QR   630
