# Supplementary material for: Expression capable library for studies of Neisseria gonorrhoeae, version 1.0
Source: BMC Microbiol. 2005 Sep 1;5:50. doi: 10.1186/1471-2180-5-50 (PMC1236931; doi:10.1186/1471-2180-5-50)
Supplement: Additional File 1 — Zipped file which includes all of the sequencing data as .exp files generated from binary data using PREGAP4. These .exp files contain all of the sequences with quality cutoffs included and can be opened with word processing programs. [file 1471-2180-5-50-S1.zip › AF 1 exp sequence files/SeqPlate 9/primer D forward/BGACA2D0070A.exp]

ID   BGACA2D0070A
EN   BGACA2D0070A
LN   BGACA2D0070A.ztr
LT   ZTR
AQ   45.800000
AV   4 4 4 4 4 4 4 22 23 24 23 21 22 22 25 26 33 40 40 41 41 43 41 
AV        40 39 41 43 43 42 42 41 42 42 43 43 42 43 44 45 45 44 45 
AV        45 45 45 45 45 45 45 45 45 45 45 44 45 45 45 45 45 45 45 
AV        45 45 45 45 45 45 45 45 45 46 46 45 45 45 45 45 45 45 45 
AV        45 45 45 45 45 45 44 45 45 46 46 46 46 45 46 46 46 46 46 
AV        46 46 46 45 45 45 45 45 45 45 45 45 45 45 45 45 45 45 45 
AV        45 45 45 45 46 46 45 45 45 45 45 46 46 45 46 46 45 45 45 
AV        45 45 45 45 45 45 46 45 45 45 45 45 46 46 46 46 46 46 46 
AV        46 46 46 48 48 48 48 48 48 48 46 46 46 48 46 46 46 46 45 
AV        45 45 45 45 45 45 45 46 46 46 46 46 46 46 46 48 48 48 48 
AV        48 46 46 48 46 46 46 46 45 45 45 45 45 45 45 45 45 45 45 
AV        45 45 45 45 45 45 45 45 45 45 45 45 45 45 45 45 45 45 45 
AV        45 45 45 45 45 45 45 44 44 44 45 45 45 45 45 45 45 45 45 
AV        45 45 45 45 45 45 45 45 45 45 45 45 45 45 45 45 45 45 45 
AV        45 45 45 45 45 45 45 44 44 43 44 43 43 43 42 42 43 42 42 
AV        42 41 41 42 41 42 41 41 41 41 41 41 40 41 40 41 42 42 43 
AV        43 43 43 43 42 42 42 43 43 44 44 44 43 42 42 42 42 43 42 
AV        43 43 44 43 43 43 40 41 42 41 41 41 41 41 41 41 42 41 41 
AV        41 41 43 43 43 43 43 44 44 43 44 43 43 43 42 42 40 40 39 
AV        39 38 38 38 38 37 37 37 37 37 37 36 38 39 38 38 39 39 38 
AV        38 40 38 39 39 38 38 39 39 36 37 36 36 36 37 37 37 38 38 
AV        38 40 39 38 39 41 41 42 41 40 39 38 38 37 38 38 37 37 37 
AV        37 38 37 37 36 37 37 38 38 37 37 36 36 38 38 38 38 40 39 
AV        40 41 43 43 42 45 44 42 42 42 41 41 40 39 40 39 38 38 36 
AV        37 36 36 37 37 37 37 37 36 33 32 33 33 32 33 33 33 34 34 
AV        34 34 34 34 34 38 39 37 37 38 36 36 37 36 36 36 34 33 33 
AV        34 33 32 34 33 32 33 33 33 32 31 31 33 36 34 33 34 29 29 
AV        30 29 29 26 25 26 26 26 25 23 23 24 23 30 29 30 31 27 30 
AV        27 30 27 29 26 29 29 27 27 29 27 26 25 30 29 32 32 33 29 
AV        32 33 30 32 32 30 31 26 25 25 25 25 24 23 25 24 23 25 20 
AV        20 20 20 22 26 26 24 22 22 22 24 22 22 23 29 27 30 30 30 
AV        27 26 27 27 30 27 22 24 23 22 22 23 20 20 21 22 21 21 21 
AV        21 22 29 29 30 26 25 22 23 22 22 22 23 21 22 21 22 17 17 
AV        17 19 19 20 21 21 21 17 18 21 19 17 17 17 17 17 16 14 15 
AV        12 12 13 16 17 14 15 15 15 19 17 16 16 17 18 18 17 17 16 
AV        15 16 15 17 17 17 15 15 17 19 16 18 18 18 18 19 19 22 20 
AV        18 19 22 24 21 20 22 24 24 24 22 21 20 19 18 19 18 18 17 
AV        18 18 17 18 15 16 18 19 21 20 22 25 20 17 18 19 18 19 17 
AV        17 17 16 13 12 12 11 10 11 11 12 12 14 12 13 15 15 13 13 
AV        13 13 13 16 14 16 15 13 12 12 12 12 12 15 18 18 20 18 17 
AV        20 19 4 19 19 19 19 19 19 19 
SQ   
     CGGGCCCAGA ATGATTTTAT TTTGACTGAT AGTGACCTGT TCGTTGCAAC AAATTGATGA
     GCAATGCTTT TTTATAATGC CAACTTTGTA CAAAAAAGCA GGCTTCGAAG GAGATAGAAC
     CATGGATTTT ATGACAGAGG ACGAACGTTT CGCGTGGCTG CAATTGGCGT TTACGCCCTA
     TATCGGCGCG GAAAGTTTCC TGCTGCTGAT GCGCAGTTTC GGCAGCGCGC AAAATGCCTT
     GTCCACACCG GCGGAACAGG TTGCCCCGGC GGTGCGGCAT AAGCACGCGC TTGAGGCTTG
     GCGCAATGCG GAAAAACGCG CTTTGGCGCG GCAGGCGGCA GAAGCGGCGT TGGAATGGGA
     AATGCGGGAC GGATGCCGCC TGATGCTGCT TCAGGATGAA GATTTCCCCG AAATGCTGAC
     GCAGGGGCTG ACCGCGCCGC CGGTTTTGTT TTTGCGCGGC AACGTGCGGC TGCTGCACAA
     GCCTTCCGCC GCCATCGTCG GCAGCCGCCA TGCCACGCCG TAGGCGATGC GGATTGCCAA
     AGATTTCGGC AGGGCGTTGG GTGGGAAAGC ATTCCTACCG TGTCGGGTAT GGCTTCGGGC
     ATCGACACCG CCGCCCATCA GGGCGCACTG GAGGCAGAAG GCGGCACCGT CGCCGTGTGG
     GGGACGGGCA TAGACCGCAT TTATCCGCTG GCCAACAAAA CCTTGCCTAT GAAATCCCGA
     AAAGGGTTGA ATGTCACCGA TTTCCCATCG CACGCGCCGT ATGCCGGCAC TTTC
//
QL   7
QR   630
