# Supplementary material for: Expression capable library for studies of Neisseria gonorrhoeae, version 1.0
Source: BMC Microbiol. 2005 Sep 1;5:50. doi: 10.1186/1471-2180-5-50 (PMC1236931; doi:10.1186/1471-2180-5-50)
Supplement: Additional File 1 — Zipped file which includes all of the sequencing data as .exp files generated from binary data using PREGAP4. These .exp files contain all of the sequences with quality cutoffs included and can be opened with word processing programs. [file 1471-2180-5-50-S1.zip › AF 1 exp sequence files/SeqPlate 9/primer D forward/BGACA2D0071A.exp]

ID   BGACA2D0071A
EN   BGACA2D0071A
LN   BGACA2D0071A.ztr
LT   ZTR
AQ   19.010000
AV   43 43 43 43 43 43 43 16 16 16 16 17 17 20 21 21 19 18 19 4 19 
AV        22 24 23 23 24 25 4 31 30 30 33 34 33 33 40 41 41 43 43 
AV        42 43 44 44 45 45 43 42 43 43 43 43 43 43 43 43 43 42 43 
AV        42 43 44 45 45 45 45 45 45 45 45 45 45 45 45 45 45 45 45 
AV        45 45 45 45 45 45 45 45 45 45 44 45 45 45 45 46 46 45 45 
AV        45 45 45 45 45 45 45 45 45 45 44 44 43 43 44 44 43 44 44 
AV        44 44 45 45 45 45 38 32 29 27 23 19 17 17 15 14 14 11 11 
AV        10 9 9 9 10 9 10 10 10 10 10 10 10 11 11 11 12 13 12 10 
AV        10 9 9 10 9 9 9 9 9 10 10 9 9 10 10 11 12 14 12 12 12 11 
AV        11 10 9 10 9 9 9 9 9 8 9 9 10 10 10 10 11 10 11 12 12 10 
AV        10 10 11 11 10 10 11 11 11 11 12 14 12 11 11 11 11 11 11 
AV        11 10 9 9 9 8 8 8 9 9 9 10 11 11 11 12 13 12 14 15 15 14 
AV        13 13 12 13 12 12 12 11 10 9 10 10 9 10 10 10 10 10 11 
AV        11 11 10 10 11 11 11 12 11 11 11 11 10 10 9 9 9 10 11 12 
AV        12 13 11 12 12 12 12 11 10 11 12 10 10 9 9 9 9 9 9 9 9 
AV        9 9 10 10 10 10 11 12 11 10 10 11 12 12 10 12 13 12 13 
AV        11 12 10 11 12 14 13 13 12 13 13 13 11 11 12 12 12 13 11 
AV        11 11 12 11 10 10 10 10 11 11 10 10 10 10 10 9 9 9 9 9 
AV        9 9 9 10 9 9 9 9 9 10 11 11 11 10 11 12 12 11 11 11 12 
AV        11 11 10 10 10 11 11 11 11 10 10 10 10 10 10 11 12 11 11 
AV        11 10 10 10 10 11 10 10 10 9 9 9 9 9 9 9 10 9 9 10 10 10 
AV        11 11 12 11 12 13 11 11 11 11 10 10 10 11 11 10 10 10 10 
AV        10 10 10 10 11 10 10 11 11 10 10 11 11 11 11 10 10 10 10 
AV        10 9 10 9 9 8 8 9 9 8 8 8 8 9 9 9 10 9 9 9 10 11 10 11 
AV        11 11 11 11 11 11 11 10 11 10 10 10 10 10 9 9 10 10 9 9 
AV        9 9 9 9 9 9 9 9 9 9 9 9 9 10 10 10 9 9 9 9 9 10 10 9 9 
AV        9 9 9 9 9 9 9 9 9 9 9 9 10 9 10 9 9 10 9 9 10 11 11 12 
AV        11 11 11 9 10 10 9 9 9 9 9 9 8 8 8 9 8 8 8 8 8 8 8 8 8 
AV        8 8 8 8 8 7 8 8 8 8 8 8 8 8 8 8 8 8 9 9 9 9 8 8 8 8 8 8 
AV        8 8 8 8 8 8 8 8 8 8 8 8 8 9 8 9 9 9 9 9 9 9 9 9 9 9 9 9 
AV        8 8 8 8 8 8 8 8 8 8 8 8 8 8 8 8 8 8 8 8 8 8 8 8 8 8 8 8 
AV        8 8 8 8 8 8 8 9 9 9 9 9 9 9 9 9 9 8 8 9 9 9 9 9 9 9 9 9 
AV        8 8 8 9 9 9 10 9 9 9 9 9 8 9 9 9 9 9 9 9 9 9 9 9 10 10 
AV        10 10 11 11 11 11 11 11 10 10 9 9 8 8 8 8 8 8 8 8 8 8 8 
AV        9 9 9 9 9 9 10 9 9 9 9 9 9 9 8 8 8 9 9 9 9 9 9 9 9 9 9 
AV        9 9 9 9 8 8 8 9 9 9 8 9 9 4 11 11 11 11 11 11 11 
SQ   
     CCTACTGGGC CAAAAATGAN TTTATTTNGA CTGATAGTGA CCTGTTCGTT GCACAAATTG
     ATGAGCAATG CTTTTTTATA ATGCCAACTT TGTACAAAAA AGCAGGCTTC GAAGGAGATA
     GAACCATGTC TAGACTGATA CAAAGAGCCA CCAAAGGGGG AGTATGCCTG CCGAACATCC
     TCCTGATGTG CCACGACAAC CATGAGACGG ACGCGTTGTA CACTTATCTC CGCAACGACG
     ACGTGCTCAT CATTGACCAA CGAACGCTAT CGCCTGTCCT ATCTTTTGCG GTAGACGCAA
     GCCGCCCATC CACGCACGGA ACGCTGTCTA AACCTGCCAG ATGACGAACT TTATGTGCCG
     CTGTACACCA TTGTTCACTG ATACGCCGTC TTGATAACTT TGGAGGATGC CGTCGTCGAA
     TGCCGTCTCG AAACGAGCCC CCGACTTCTC TGAATAAAGT TGTTCACTAG AAACCCGCTT
     GTCTTTCCCT TATGCTTGAC ATCGACTATC TTCCTGATCA CTCATTACTC CCATTCGTTA
     TGTGACCTTC CTCTCCCATA CTCTTCATAA ACCTGCCTCA ACATTACCTC CTATCCGTTT
     CTCACAGTAA TACGGTCCGA GTTCCCAATT CTTCAATCCC CCTAGCCTGC GGAACACTAC
     CTTTCGTCAC CTACTCTTCT CCGTTGTGCC TACTACATCC TTCTGCCCCC CCTCTCTAAA
     CTCTTCCCCC AGTCTTTCAA GCCCCTTATC CATCACCGCT TCCTGCTGAT AACCCGCTTC
     ACCGG
//
QL   28
QR   128
