# Supplementary material for: Expression capable library for studies of Neisseria gonorrhoeae, version 1.0
Source: BMC Microbiol. 2005 Sep 1;5:50. doi: 10.1186/1471-2180-5-50 (PMC1236931; doi:10.1186/1471-2180-5-50)
Supplement: Additional File 1 — Zipped file which includes all of the sequencing data as .exp files generated from binary data using PREGAP4. These .exp files contain all of the sequences with quality cutoffs included and can be opened with word processing programs. [file 1471-2180-5-50-S1.zip › AF 1 exp sequence files/SeqPlate 9/primer D forward/BGACA2D0072A.exp]

ID   BGACA2D0072A
EN   BGACA2D0072A
LN   BGACA2D0072A.ztr
LT   ZTR
AQ   45.240000
AV   41 41 41 41 41 41 41 23 24 24 24 23 22 22 23 27 29 34 40 40 40 
AV        38 36 34 33 32 33 36 36 34 34 34 34 34 36 36 38 42 44 45 
AV        45 45 44 44 44 44 44 44 44 44 43 44 42 42 40 41 41 41 42 
AV        42 42 42 42 42 42 43 44 45 44 45 45 45 45 45 45 45 45 45 
AV        45 45 45 45 45 45 45 45 45 45 46 46 48 46 46 46 45 45 46 
AV        46 46 46 48 48 48 46 46 45 45 45 45 45 45 45 45 45 45 45 
AV        45 45 45 45 45 45 45 45 46 45 45 45 45 45 45 45 45 45 45 
AV        45 45 45 45 45 45 45 45 45 46 46 46 46 45 45 45 46 46 46 
AV        46 46 46 46 46 45 45 45 45 45 45 45 45 45 45 45 45 45 45 
AV        45 45 45 45 45 45 45 45 45 45 45 45 45 45 45 45 45 45 45 
AV        45 45 45 45 45 45 45 45 45 45 45 45 45 45 45 46 46 46 46 
AV        46 45 45 45 46 45 45 45 45 45 45 45 45 45 45 45 44 44 44 
AV        44 44 44 44 45 45 45 45 45 45 45 45 45 45 45 45 45 45 45 
AV        45 45 45 44 45 44 45 45 45 45 45 44 44 45 45 45 45 44 44 
AV        44 44 43 43 43 44 43 44 44 44 44 44 44 44 44 43 43 43 44 
AV        44 44 44 43 44 44 43 43 43 43 44 44 44 45 43 43 43 43 44 
AV        43 43 43 43 42 42 42 43 43 42 44 43 43 43 43 43 43 43 44 
AV        45 45 45 44 44 44 43 43 43 43 42 42 42 40 40 39 39 39 38 
AV        37 36 37 37 37 37 37 37 36 38 38 38 38 37 38 39 39 40 37 
AV        38 38 38 38 38 38 38 38 39 40 40 40 41 41 44 43 43 44 43 
AV        43 43 41 41 41 41 41 41 40 39 39 39 39 38 39 39 39 41 40 
AV        40 37 36 36 36 36 34 37 36 37 37 36 36 36 34 33 36 33 34 
AV        34 34 36 36 37 36 33 37 36 36 37 37 37 39 37 38 37 36 36 
AV        34 34 33 32 33 33 34 34 36 34 36 33 33 36 34 36 36 38 38 
AV        38 37 37 38 38 38 39 40 39 37 36 34 36 36 33 33 33 32 31 
AV        31 31 31 32 34 37 37 37 37 37 37 38 34 37 37 37 37 36 36 
AV        33 32 33 31 32 32 32 31 34 33 32 32 30 31 30 31 31 30 31 
AV        31 30 30 31 30 29 30 30 31 31 30 29 29 30 29 27 30 30 29 
AV        27 30 27 27 30 29 31 32 31 29 30 29 27 27 30 32 31 32 30 
AV        27 30 29 25 25 26 26 26 26 27 26 26 25 26 29 23 22 20 22 
AV        22 24 22 22 23 23 22 22 24 23 22 27 26 30 32 33 33 34 36 
AV        36 34 34 32 30 30 31 29 30 26 24 22 22 22 24 24 25 26 26 
AV        27 24 24 29 26 31 32 30 24 22 22 21 19 18 19 20 23 23 21 
AV        21 19 19 22 27 29 26 26 32 27 24 23 19 19 21 20 23 24 19 
AV        19 18 17 14 14 16 16 16 17 18 19 17 16 15 17 17 17 18 19 
AV        19 19 17 16 16 15 15 17 19 19 18 18 17 17 21 22 21 22 26 
AV        23 22 22 24 23 22 25 23 29 24 22 22 22 22 22 22 20 20 16 
AV        16 15 16 17 16 17 17 18 19 21 19 22 27 29 34 34 34 34 33 
AV        32 29 31 30 27 26 27 26 21 18 17 16 17 15 15 15 17 14 14 
AV        15 13 15 13 16 15 15 15 15 15 15 13 12 15 14 14 13 13 13 
AV        12 4 22 22 22 22 22 22 22 
SQ   
     CGGGCCCAAT AATGATTTTA TTTTGACTGT TAGTGACCTG TTCGTTGCAA CAAATTGATG
     AGCAATGCTT TTTTATAATG CCAACTTTGT ACAAAAAAGC AGGCTTCGAA GGAGATAGAA
     CCATGAACCC GACCGCACAA CGCATACACG AACTCACCGA CCTCCTCAAC CGCTACGCCT
     ACGAATACTA CACCCTCGAC GCGCCCAGCA TACCCGATGC CGAATACGAC CGCCTGTTCC
     GCGAACTCGA AGCGTTGGAA CGAAACCATC CCGAGCTCAA GCTGCCCGAC AGCCCGACCC
     AGCGCGTCGG CGGCGAGCCT TTGGCAGGCT TTGCCGAAGT GCGCCACGAA GTGCCGATGC
     TGTCGCTGAC CAACGCCTTT TCCCCGCAAG ATGAAAACGG CGTGTTCGAC CATGCCGAAA
     TGTACGCCTT TGACCAACGC GTGCGCGACG GCTTGGACGG CGGCAATCCC GAATACGTTA
     TCGAACCCAA ATTCGACGGC CTCGCCATCA GCCTGCTCTA CCGCGACGGC GTATTGGTGC
     AGGCGGCAAC GCGCGGCGAC GGCACGACGG GCGAAGACGT TACCCGAAAC GTCAAAACCG
     TATCCAACAT CCCCCTGGCG GCTGCACGGC GAAAACGTGC CCGAACTCAT CGAAGTACGC
     GGCGAAGTGC TGATGCTCCA AGCCGATTTT GCCGCTTTAA CCAACGTCAG ACCGAAACGG
     GGCAAAACTT TCGCCAATCG CGCATGCCGC CGCGGCACCT GCGCCACTCG A
//
QL   1
QR   623
