# Supplementary material for: Expression capable library for studies of Neisseria gonorrhoeae, version 1.0
Source: BMC Microbiol. 2005 Sep 1;5:50. doi: 10.1186/1471-2180-5-50 (PMC1236931; doi:10.1186/1471-2180-5-50)
Supplement: Additional File 1 — Zipped file which includes all of the sequencing data as .exp files generated from binary data using PREGAP4. These .exp files contain all of the sequences with quality cutoffs included and can be opened with word processing programs. [file 1471-2180-5-50-S1.zip › AF 1 exp sequence files/SeqPlate 9/primer D forward/BGACA2D0073A.exp]

ID   BGACA2D0073A
EN   BGACA2D0073A
LN   BGACA2D0073A.ztr
LT   ZTR
AQ   44.500000
AV   27 27 27 27 27 27 27 24 24 25 26 24 23 22 25 29 30 36 41 40 40 
AV        39 37 36 34 32 33 37 37 36 36 34 34 34 36 36 38 41 42 42 
AV        44 44 41 40 41 41 42 42 42 42 42 39 36 33 34 33 34 37 38 
AV        37 36 36 37 37 37 38 41 43 44 44 45 45 44 44 44 44 45 44 
AV        45 44 44 45 45 45 44 44 44 45 45 46 46 45 45 45 45 45 45 
AV        45 45 45 45 45 45 45 45 44 45 45 44 43 43 43 43 43 44 44 
AV        44 44 43 43 43 43 43 42 42 42 43 43 43 43 43 42 42 43 44 
AV        44 43 44 45 45 45 45 45 46 46 46 46 46 46 46 46 46 46 46 
AV        46 46 46 45 45 46 46 46 46 46 46 46 45 45 46 46 46 46 46 
AV        46 46 45 45 45 46 45 45 45 45 45 44 43 44 43 43 43 43 43 
AV        43 43 44 44 44 45 45 45 45 45 46 45 45 45 45 45 45 45 45 
AV        45 45 45 45 45 44 44 44 45 45 45 44 44 44 44 44 44 44 44 
AV        45 44 45 45 45 45 45 45 44 44 44 44 43 43 43 42 43 42 42 
AV        42 41 40 41 41 40 40 41 41 40 40 41 39 40 40 40 39 41 40 
AV        41 41 41 41 40 41 41 40 41 41 41 41 43 41 41 41 41 41 41 
AV        42 41 41 42 42 42 43 44 44 44 45 45 45 45 45 45 45 44 44 
AV        44 43 43 42 41 39 39 37 34 33 32 32 32 34 34 33 33 33 32 
AV        33 34 34 37 37 38 38 38 38 39 37 37 37 37 38 37 38 38 38 
AV        39 38 38 37 37 37 38 38 38 38 39 38 38 38 38 38 39 38 39 
AV        40 40 39 40 39 37 37 39 38 37 38 38 38 37 36 34 33 33 32 
AV        33 33 34 33 34 33 33 34 33 31 32 32 33 33 34 36 36 33 33 
AV        32 33 33 32 32 34 36 36 34 34 33 32 32 33 33 34 31 31 31 
AV        32 33 33 32 34 32 33 36 34 33 32 31 34 34 36 36 36 33 33 
AV        32 33 33 32 29 31 29 30 30 24 23 22 21 20 20 21 4 20 21 
AV        25 25 26 24 23 29 26 29 29 29 27 27 25 25 24 23 20 22 22 
AV        22 22 23 24 22 24 23 22 25 24 24 24 29 26 27 26 29 29 25 
AV        29 30 31 31 30 32 31 31 31 32 31 33 32 32 37 37 36 36 36 
AV        38 38 39 39 38 36 37 31 32 32 31 31 31 29 27 25 24 23 23 
AV        23 24 22 27 27 24 24 24 23 24 25 29 26 30 30 29 27 27 26 
AV        24 25 24 22 22 21 22 19 21 19 15 16 16 17 19 21 21 21 23 
AV        25 26 26 24 24 22 26 26 25 24 22 22 22 19 19 19 17 16 19 
AV        15 18 19 20 22 21 22 23 22 26 27 29 30 31 27 32 25 24 22 
AV        20 20 20 19 18 16 13 12 13 13 14 12 15 13 14 16 16 15 15 
AV        15 16 20 20 19 19 19 24 21 22 21 19 19 20 22 22 21 17 18 
AV        21 19 19 15 14 15 16 16 16 16 15 15 16 19 18 16 15 14 14 
AV        17 16 17 14 15 12 13 13 14 13 12 14 16 15 17 17 19 19 23 
AV        21 24 20 19 17 17 17 17 17 15 15 13 12 11 10 11 11 11 12 
AV        13 14 12 10 11 14 13 15 16 18 19 18 17 16 15 14 14 14 15 
AV        15 13 15 13 12 11 11 12 12 12 12 13 13 13 15 14 15 13 13 
AV        12 13 12 11 11 11 12 12 12 11 11 11 11 13 15 16 15 4 10 
AV        10 10 10 10 10 10 
SQ   
     CGGGCCCAAT AATGATTTTA TTTTGACTGT TAGTGACCTG TTCGTTGCAC AAATTGATGA
     GCAATGCTTT TTTATAATGC CAACTTTGTA CAAAAAAGCA GGCTTCGAAG GAGATAGAAC
     CTTGATATTA ATGAACACAC CCATCCCCTT CTCCGAACGG CTCATCCGCT GGCAAAAACA
     ACACGGTCGC CACCACCTCC CTTGGCAGGT CAAAAACCCT TATTGCGTCT GGCTTTCCGA
     AATCATGCTC CAGCATACGC AGGTCGCCGC CGTGTTGGAC TACTATCCGC GTTTCTTGGA
     AAAATTCCCG ACCGTTCAGA CGCTTGCCGC CGCGCCGCAA GACGAAGTGT TGTCGTTGTG
     GGCGGGCTTG GGCTATTACG GCCGCGCGCG CAATCTGCAC AAAGCCGCGC AACAAATCGT
     CGGACAATTC GGCGGTACGT TCCCATCGGA GCGCANAGAC TTGGAAACGC TCTGCGGCGT
     AGGCAGAAGC ACCACCGCCG CCATTTCTGC CTTTGCTTTC AACCGACGAG AAACCATCTT
     GGACGGCAAC GTCAAACGCG TTCTCTGCCG TGTTTTTGCC CAGACGGCAT CCGCAAGATA
     AAAATTTGAA ACTCGCTCTG GACACTTGCC GAAAGCCTGA TGCCGTCTGA AACGCCGATA
     TGCCTACTTA CACGCAAAGT TTGATGGATT TGGGCGCGAC CGTGTGCCAA ACGACGAACC
     CCTTGTGGCG TCAATGCCCT ATGGCGGACA TCTGCGAAAG CAAAAAGA
//
QL   1
QR   456
