# Supplementary material for: Expression capable library for studies of Neisseria gonorrhoeae, version 1.0
Source: BMC Microbiol. 2005 Sep 1;5:50. doi: 10.1186/1471-2180-5-50 (PMC1236931; doi:10.1186/1471-2180-5-50)
Supplement: Additional File 1 — Zipped file which includes all of the sequencing data as .exp files generated from binary data using PREGAP4. These .exp files contain all of the sequences with quality cutoffs included and can be opened with word processing programs. [file 1471-2180-5-50-S1.zip › AF 1 exp sequence files/SeqPlate 9/primer D forward/BGACA2D0074A.exp]

ID   BGACA2D0074A
EN   BGACA2D0074A
LN   BGACA2D0074A.ztr
LT   ZTR
AQ   31.870000
AV   26 26 26 26 26 26 26 10 10 10 10 12 13 15 17 17 15 15 15 17 17 
AV        17 4 18 19 17 14 4 12 11 13 15 15 15 15 17 17 17 19 19 
AV        23 30 32 39 39 39 37 34 36 36 34 34 37 36 36 32 27 22 22 
AV        22 22 22 25 24 23 24 23 23 24 23 26 30 36 36 37 38 38 38 
AV        37 37 39 40 40 41 41 41 41 41 40 40 38 39 39 41 41 41 40 
AV        39 39 39 39 40 41 40 41 42 42 41 41 41 41 41 41 39 40 39 
AV        39 39 38 38 38 34 34 34 36 34 34 34 37 37 37 36 34 37 36 
AV        34 38 37 34 32 31 31 27 25 24 24 23 22 23 21 21 19 20 22 
AV        22 22 21 22 25 25 25 25 26 26 30 30 33 32 32 32 34 34 34 
AV        36 36 37 38 38 36 36 33 33 34 33 32 31 31 30 30 26 26 25 
AV        24 25 24 25 24 24 23 24 22 22 23 23 26 25 26 24 20 19 18 
AV        18 17 17 16 16 17 15 15 15 14 14 15 17 18 17 17 17 18 19 
AV        19 18 19 19 19 19 19 17 17 17 17 17 16 16 16 16 17 17 17 
AV        17 16 16 17 19 19 21 21 23 22 22 22 22 22 21 20 22 22 20 
AV        19 18 17 19 18 19 19 19 18 17 17 16 16 16 14 13 14 14 12 
AV        11 10 10 10 10 10 10 11 11 10 12 11 11 11 12 13 14 14 16 
AV        13 11 10 10 11 11 9 10 10 10 9 9 9 9 9 9 10 11 10 10 10 
AV        11 10 10 10 11 11 11 10 10 11 10 10 9 10 10 10 12 12 12 
AV        10 11 12 12 12 12 12 14 13 13 12 12 10 9 9 10 10 9 9 8 
AV        8 8 8 9 8 9 8 9 9 9 9 9 9 9 9 10 10 10 10 10 9 9 9 9 8 
AV        9 8 8 9 8 8 8 8 8 8 8 8 8 9 9 9 9 10 9 9 9 9 9 9 9 9 9 
AV        9 9 9 9 9 9 10 10 10 10 10 10 12 11 11 10 10 10 9 9 9 9 
AV        9 9 9 9 9 8 8 8 8 8 8 9 9 9 9 9 8 8 8 8 9 9 9 9 9 9 9 9 
AV        10 9 10 10 10 10 11 11 12 13 14 12 12 11 10 10 10 10 12 
AV        12 11 11 11 11 10 10 10 10 10 11 11 11 11 10 9 9 9 8 8 
AV        9 9 9 9 9 8 9 9 9 9 10 11 13 12 12 11 10 9 9 9 9 9 9 9 
AV        9 9 9 9 9 9 9 10 11 11 12 14 16 17 14 14 15 15 15 15 16 
AV        14 13 12 12 11 11 11 10 11 11 11 11 10 10 10 9 9 9 9 9 
AV        9 9 10 10 10 10 10 10 10 10 11 11 12 11 11 11 11 10 9 9 
AV        9 9 8 8 8 8 8 8 9 8 8 8 8 9 9 9 9 10 9 10 9 9 9 9 9 9 9 
AV        9 8 8 9 9 8 9 8 9 9 9 9 9 10 11 11 12 12 12 12 12 12 12 
AV        12 11 11 10 11 10 11 11 10 9 9 9 9 9 9 8 8 8 8 8 8 8 8 
AV        8 8 8 8 8 8 8 8 8 8 8 8 8 8 8 8 8 8 8 8 8 9 9 9 10 9 10 
AV        10 10 10 11 12 14 11 11 11 11 10 10 9 10 9 9 9 9 9 8 8 
AV        8 8 8 8 8 8 8 8 8 8 9 9 9 9 9 9 9 9 10 9 10 9 9 9 9 9 9 
AV        9 9 9 9 9 9 9 9 9 9 9 9 9 9 8 8 8 8 8 8 8 9 8 8 9 8 8 8 
AV        8 8 9 9 8 9 9 9 9 9 9 9 4 10 10 10 10 10 10 10 
SQ   
     CCTAGCTCGG CCTAATATGA TTNATTTNGA CTGATAGTGA CCTGTTCGTT GCACAAATTG
     ATTAGCAATG CTTTTTTATA ATGCCAACTT TGTACAAAAA AGCAGGCTTC GAAGGAGATA
     GAACCATGAG CTATTTGGAA GATGTAAAAA ACGCATTAAG GGTAATAGAT AACTTATGCA
     AAGAAGCATT AAAAGAGCCT GAATCGTTAG AGGGTCATAT AGACGAAATT AGGGATAAAG
     CAGACGAAGC GGATACCTCT TTGGAATTTC TAAAGGATGT AATAAACTAC GGTACTAGCG
     ATTTACAAAA TGCCCTCGAC GTGTCTGAAG ACTGCCTTTG AGACTACCTT TCTCGTCCAT
     CGTTGCATTC CCACACAGCA TTGCTCATCC TTTTGTTGCA CCCAAATCCC CTCTTCTTCT
     CATCTTATCC TCTTTCTTCC TTTCCCCTTT GACCCTCCCT CCCCGCTCTC CCCCCCCTCG
     CCCCTCTCCG CCTCTTGCCT CTTCTGTCCC TGCTCCTCCT CTCCCTTTCT GCCACTACCT
     CCTCCACTCT CCATCTCTCT CTTCTTCTTC CTCCCTCCTC CTTCCCTTTC TCGTCTTCCT
     TACCCCCCCT CTTCTCCATC TCGTCCGCCC CCCTCCCCGC CCTTCCCCTT ACATCCCTCA
     CACCCTCTTC CTTCTAACTT CTTACACCTT CCCCCTTTCC TCCCCTCTCT CTCGTGCAGC
     TCCTCTCCCT TTTGTGTCCT CCACCCCCAC CTCCCCAACC CTCTTCTCAC AACCGCATCT
     CCTGCCAG
//
QL   40
QR   152
