# Supplementary material for: Expression capable library for studies of Neisseria gonorrhoeae, version 1.0
Source: BMC Microbiol. 2005 Sep 1;5:50. doi: 10.1186/1471-2180-5-50 (PMC1236931; doi:10.1186/1471-2180-5-50)
Supplement: Additional File 1 — Zipped file which includes all of the sequencing data as .exp files generated from binary data using PREGAP4. These .exp files contain all of the sequences with quality cutoffs included and can be opened with word processing programs. [file 1471-2180-5-50-S1.zip › AF 1 exp sequence files/SeqPlate 9/primer D forward/BGACA2D0075A.exp]

ID   BGACA2D0075A
EN   BGACA2D0075A
LN   BGACA2D0075A.ztr
LT   ZTR
AQ   10.030000
AV   10 10 10 10 10 10 10 13 12 11 14 16 17 21 22 22 23 25 27 30 30 
AV        30 29 26 24 25 25 21 19 17 17 16 16 14 13 15 16 16 18 17 
AV        14 13 14 15 16 16 17 19 20 19 17 15 14 13 16 19 20 20 17 
AV        18 17 16 16 15 16 15 16 16 14 15 12 11 11 12 11 11 11 11 
AV        12 12 13 12 12 14 14 17 19 19 19 17 17 17 18 15 16 16 17 
AV        17 17 17 16 16 16 16 19 16 17 17 21 20 19 19 19 18 17 17 
AV        15 13 14 12 12 11 11 10 10 10 9 9 9 8 8 8 8 8 8 8 8 8 8 
AV        8 8 8 8 8 8 8 8 8 8 8 8 8 8 8 8 8 8 8 8 9 9 9 9 8 9 8 9 
AV        9 8 8 8 8 8 8 8 8 8 8 8 8 8 8 8 8 8 8 8 8 8 8 8 8 8 8 8 
AV        8 8 8 8 8 8 8 8 8 8 8 8 8 8 7 7 7 7 8 8 8 8 8 8 8 8 8 8 
AV        8 8 8 8 8 8 8 8 8 8 8 8 8 7 7 7 7 7 7 7 7 8 8 8 8 8 8 8 
AV        8 8 8 8 8 8 8 8 8 8 8 8 8 8 8 8 9 9 9 10 11 10 11 10 11 
AV        10 9 10 10 10 10 10 9 10 9 9 9 9 9 8 8 9 9 9 8 8 8 8 8 
AV        8 8 8 9 8 9 8 8 8 9 9 8 8 8 8 9 9 9 8 8 8 8 8 8 8 8 8 8 
AV        8 8 8 8 8 8 8 8 8 8 8 8 8 8 8 8 8 8 8 8 8 8 8 8 8 8 8 8 
AV        8 7 8 8 8 8 8 8 7 7 7 8 8 8 8 8 8 8 7 7 7 7 7 7 7 8 8 8 
AV        8 8 8 8 8 8 8 8 8 8 9 8 8 8 8 8 9 8 9 8 8 8 8 8 8 8 8 8 
AV        8 8 8 8 8 8 8 8 8 8 8 8 7 7 7 7 7 7 7 7 7 7 7 7 8 8 8 8 
AV        8 8 8 8 8 8 8 8 8 8 8 8 8 8 8 8 8 8 8 8 8 8 8 7 7 7 8 7 
AV        7 7 7 8 8 8 8 8 8 8 8 8 8 8 9 8 9 8 8 8 8 8 8 8 8 8 8 8 
AV        8 8 8 8 8 8 8 8 8 8 8 8 8 8 8 8 7 7 7 7 7 7 8 7 7 7 8 8 
AV        8 8 8 8 8 8 8 8 8 8 8 8 8 8 8 8 8 8 8 8 8 8 8 8 8 8 8 7 
AV        7 7 7 7 8 8 8 8 8 8 8 8 8 8 8 8 8 8 8 8 8 7 7 7 8 8 7 8 
AV        8 8 8 8 8 8 8 8 8 8 8 8 8 8 8 8 8 8 8 8 8 8 8 8 8 8 8 8 
AV        8 8 8 8 8 8 8 8 8 8 8 8 8 8 8 8 8 8 8 8 8 8 8 8 8 7 7 8 
AV        8 8 8 7 7 8 8 8 8 8 8 8 8 8 8 8 8 8 8 8 8 8 8 8 8 8 8 8 
AV        8 8 8 8 8 8 8 8 8 8 8 8 8 8 8 8 8 8 8 8 8 8 8 8 8 8 8 8 
AV        8 8 8 8 8 8 8 8 8 9 9 9 9 8 9 8 8 8 8 8 8 8 8 8 8 8 8 8 
AV        8 8 8 8 8 8 8 8 8 8 8 8 8 8 8 8 8 8 8 8 8 8 8 8 8 8 8 8 
AV        9 9 9 9 9 9 9 8 9 9 9 9 9 9 9 8 9 9 9 9 9 9 9 9 8 9 8 9 
AV        9 9 8 8 9 8 8 8 9 8 8 9 9 9 9 9 8 8 8 8 8 8 8 8 8 8 4 8 
AV        8 8 8 8 8 8 
SQ   
     CGCCCCAAAC TGATTTTATT TTGACTGATA GCGACCTGCT CGTTGCTGAA ACTGATGAGC
     AATGCTTTTT CATAATGCTA ACTTTGTACA AAAAAGTAGG CTTCCAAGGA GACAGAAGCA
     TGACTGCTAA GAAAAATCGC TGACTCTCGA TATACCTGTT GAAAAATGAG AATGCCGTAG
     GACAGAATGG ATAAGCATAC TAGACGCCAA GTAGTCAATA CAAATCTAAT TGTCGCTTAT
     GAGGGTGTAG CATCTGAAAG ACATCCACCC GACCTCTTCC TTTCATGTCT TTCTTTCTCT
     CAAATTCTCT CTTTGTCACC TCATCTGCCT CTTGATTTCT ATTATCGGTT GCGGGTTGAT
     ACTTCGTTCT CGTTGTATCT TCAGTCGATC GTTAATGGTT CGTTCTGACG GTTCGTAGTC
     GATGGGTCTA ATTTGGAACT CTTCGATCAA TGAGGATCCA ACTATATTTT ATACTGATTC
     TTTCTCCGTT TTACACCTGT CTGTACCTAT GTGCCTATTC TCTATGATCA CCCGTTCTCC
     GTATCGTTGC ATTACGTGGT CGGCGTGTTC ATCTCGTAGA TTGTTGTTCC ACGACTTCGA
     TTGTGCGTTC GTCGCTGGTT TACCTCGTGT GAGCGCATAG TTACACTGCG CCCGCCGGCC
     CGTTCGCCTG AGGACTCGCT ACCTAATGTT CGTAGTATAA TGCCTTCGCG ATACTATCTT
     GGGTAGCCGG TGGGAGGGTC GTGGATGCGC GAGAAAAAGA CCGGAGAGCG AATATACATG
     TAGGTAATCA AATAGGTATA TGGTACTGAG
//
QL   13
QR   29
