# Supplementary material for: Expression capable library for studies of Neisseria gonorrhoeae, version 1.0
Source: BMC Microbiol. 2005 Sep 1;5:50. doi: 10.1186/1471-2180-5-50 (PMC1236931; doi:10.1186/1471-2180-5-50)
Supplement: Additional File 1 — Zipped file which includes all of the sequencing data as .exp files generated from binary data using PREGAP4. These .exp files contain all of the sequences with quality cutoffs included and can be opened with word processing programs. [file 1471-2180-5-50-S1.zip › AF 1 exp sequence files/SeqPlate 9/primer D forward/BGACA2D0076A.exp]

ID   BGACA2D0076A
EN   BGACA2D0076A
LN   BGACA2D0076A.ztr
LT   ZTR
AQ   43.660000
AV   50 50 50 50 50 50 50 18 17 19 23 26 27 31 34 34 34 32 32 33 37 
AV        37 40 43 42 42 41 38 38 36 34 36 38 38 37 37 36 36 37 37 
AV        37 38 42 43 44 44 44 42 41 42 42 42 42 42 41 42 38 37 34 
AV        36 36 36 38 39 38 38 38 38 38 40 40 43 44 45 45 45 45 45 
AV        45 44 44 44 44 44 44 44 44 44 44 44 44 44 45 45 45 45 45 
AV        45 45 45 45 45 45 45 45 45 45 45 45 45 44 44 44 43 42 42 
AV        42 42 42 42 42 42 42 42 42 43 43 43 44 45 45 45 45 45 45 
AV        45 45 45 45 45 45 45 45 45 45 45 45 45 45 44 44 44 44 44 
AV        44 44 44 44 43 43 43 42 43 43 44 44 44 44 44 44 44 44 44 
AV        44 44 44 43 43 42 43 42 42 42 41 41 42 42 42 42 43 43 43 
AV        44 44 44 43 43 43 44 44 43 43 42 42 42 41 41 41 41 42 40 
AV        41 40 41 41 41 40 40 39 39 40 39 39 39 38 40 38 39 39 38 
AV        39 39 39 39 39 39 39 39 39 38 38 39 38 39 38 38 39 39 40 
AV        38 38 38 39 39 40 40 40 40 41 41 41 41 40 40 41 41 41 40 
AV        40 38 39 38 37 37 38 39 39 39 40 40 40 41 41 41 43 42 42 
AV        42 41 41 40 40 40 40 40 39 37 34 33 31 32 31 32 32 32 31 
AV        31 31 29 30 30 32 34 36 38 38 40 39 40 40 40 40 41 41 41 
AV        41 40 40 40 39 39 38 38 37 36 37 36 34 37 37 37 38 37 36 
AV        36 36 37 38 38 39 39 40 40 39 39 37 36 37 37 37 37 36 34 
AV        34 34 33 32 32 31 31 31 29 29 31 30 31 32 31 31 30 31 32 
AV        32 33 33 34 37 36 34 36 36 34 33 34 34 33 32 32 31 32 29 
AV        27 29 29 27 26 26 26 26 25 25 25 24 24 23 25 26 26 26 29 
AV        27 27 27 27 31 30 31 33 33 32 32 30 29 29 29 30 30 32 31 
AV        31 31 31 29 29 30 31 34 33 32 30 30 30 31 30 29 30 30 29 
AV        25 25 25 22 23 25 25 26 24 22 22 22 22 22 24 25 25 25 29 
AV        26 25 26 25 29 30 24 25 24 23 23 23 24 23 21 19 20 19 19 
AV        17 17 19 21 20 20 19 21 20 20 19 21 19 22 21 22 22 23 23 
AV        22 22 23 24 25 24 29 30 30 30 32 31 32 30 31 31 32 29 26 
AV        27 27 29 25 23 19 17 18 16 16 16 17 4 15 15 14 15 13 14 
AV        16 19 19 18 19 20 17 17 16 19 19 21 19 19 17 17 16 17 19 
AV        16 16 18 19 17 16 17 17 16 15 17 17 17 17 17 4 22 22 21 
AV        22 25 23 23 27 30 23 22 21 21 20 17 15 16 16 15 14 15 13 
AV        14 12 15 14 16 16 16 18 19 19 16 17 17 16 19 18 20 19 19 
AV        19 17 15 14 15 15 15 15 15 15 13 13 14 13 16 16 15 16 18 
AV        16 16 18 19 16 17 16 15 14 14 14 4 17 15 15 16 13 11 11 
AV        12 12 14 15 17 17 15 14 12 14 12 13 14 16 16 16 15 13 12 
AV        11 10 11 11 12 11 12 12 13 13 14 13 13 14 12 15 15 13 12 
AV        12 14 13 12 13 12 11 11 11 10 11 11 11 11 11 12 10 10 10 
AV        11 10 11 11 11 13 13 13 14 16 16 15 18 20 19 15 14 13 14 
AV        12 11 11 13 12 11 11 10 10 10 10 11 12 12 12 13 15 15 12 
AV        13 14 12 14 11 12 12 11 12 12 11 10 10 9 10 10 9 11 10 
AV        10 10 4 29 29 29 29 29 29 29 
SQ   
     CTTGCTGGGC CCAATAATGA TTTTATTTTG ACTGTTAGTG ACCTGTTCGT TGCACAAATT
     GATGAGCAAT GCTTTTTTAT AATGCCAACT TTGTACAAAA AAGCAGGCTT CGAAGGAGAT
     AGAACCATGC AGGCAGTTGT TGTGAATAAA AATGTAGCGG GCGATGTGGA AGTAGTCGAA
     CGCGAGGTTC GCCCGTTGGA ATACGGCGAG GCATTGGTCG AAGTCGAATA TTGCGGCGTG
     TGCCATACCG ACCTGCACGT TGCGGCAGGC GACTACGGCG AAAAACCGGG CCGCGTGCTG
     GGACACGAGG GCATCGGTTT GGTTAAAGAA GTTGCCGACG GTGTGAAAAA TCTGAAAGTC
     GGCGACCGCG TCAGCATCGC CTGGCTGTTC CAAAGCTGCG GCTCTTGCGA ATACTGCAAT
     ACCGGCCGCG AAACCCTGTG CCGTTCCGTA TTGAACGCGG GCTACACCGC CGACGGCGGT
     ATGGCGACCC ACTGCATCGT GAGTGCCGAT TACGCGGTCA AAGTCCCTGA AGGTTTGGAT
     CCTGCGNCAG CTTCTAGCAT TACTTGTGCC GGCGTGACCA CTTATAANGC CATTAAAGTT
     TCCGCGTTCG TCCTGGTCAA TGGATTGCGA TTTACGGCGC GGGCGGCTTG GGCCACTTGN
     GTGTCCCATA CGGCGAAAAA GTATCCGGCA CGCACGTTGT CCCCATCGAC ATCACGAACG
     ACAGCTGGCA TTTGCCAAGA AACCGGCGCG GATTTGGTTG TCAACCCCGC CAAGAGGACG
     CTGCCAAGTG A
//
QL   1
QR   8
