# Supplementary material for: Expression capable library for studies of Neisseria gonorrhoeae, version 1.0
Source: BMC Microbiol. 2005 Sep 1;5:50. doi: 10.1186/1471-2180-5-50 (PMC1236931; doi:10.1186/1471-2180-5-50)
Supplement: Additional File 1 — Zipped file which includes all of the sequencing data as .exp files generated from binary data using PREGAP4. These .exp files contain all of the sequences with quality cutoffs included and can be opened with word processing programs. [file 1471-2180-5-50-S1.zip › AF 1 exp sequence files/SeqPlate 9/primer D forward/BGACA2D0077A.exp]

ID   BGACA2D0077A
EN   BGACA2D0077A
LN   BGACA2D0077A.ztr
LT   ZTR
AQ   35.260000
AV   39 39 39 39 39 39 39 18 15 15 13 15 15 16 16 19 20 4 17 17 19 
AV        21 26 32 34 39 39 36 32 26 20 19 19 22 22 20 20 19 19 17 
AV        18 18 21 24 31 38 39 39 36 34 37 37 38 38 40 40 40 39 31 
AV        24 19 19 19 21 22 22 22 22 21 21 22 22 22 29 36 42 42 43 
AV        43 42 42 41 42 43 43 43 44 44 44 44 44 43 44 43 45 45 45 
AV        45 45 45 45 45 45 45 45 45 45 45 44 44 43 42 41 40 40 39 
AV        36 33 33 33 33 33 29 29 29 29 29 31 32 31 31 34 36 37 34 
AV        33 36 39 39 39 40 39 37 37 38 37 37 37 36 37 37 36 36 36 
AV        36 37 36 36 33 31 32 32 30 30 29 29 30 30 26 25 24 25 26 
AV        30 32 32 33 34 33 33 33 32 32 36 37 38 37 34 36 34 33 34 
AV        34 37 39 37 38 37 37 36 33 34 36 33 36 36 36 34 34 31 32 
AV        31 32 32 31 31 30 30 32 31 30 29 30 29 31 31 31 31 27 30 
AV        31 32 30 30 30 30 31 29 30 31 30 26 26 27 26 26 25 26 26 
AV        26 24 23 25 25 22 22 25 26 27 27 26 24 22 23 22 24 24 22 
AV        22 25 26 26 22 23 23 24 27 29 27 27 29 27 30 31 29 24 23 
AV        24 23 22 22 22 21 22 22 22 21 21 20 22 25 26 27 29 30 31 
AV        30 31 29 29 26 27 27 29 29 29 27 29 27 25 22 20 20 20 19 
AV        20 20 17 16 16 16 15 15 16 17 19 21 18 19 19 20 20 23 25 
AV        23 24 20 19 18 18 17 18 20 21 18 17 15 13 12 12 11 12 12 
AV        11 11 11 10 9 9 9 9 9 10 9 9 10 10 10 10 10 10 12 12 14 
AV        15 16 16 17 22 21 22 23 23 29 29 23 23 21 21 17 19 19 19 
AV        19 21 20 16 16 15 13 15 14 13 12 13 12 12 12 11 10 10 10 
AV        9 10 10 10 10 11 12 11 11 10 10 10 10 9 10 10 10 9 9 9 
AV        9 8 9 9 9 9 9 9 9 9 9 9 9 10 10 11 13 12 11 11 10 9 10 
AV        10 11 10 10 9 9 9 9 9 9 9 9 9 10 9 9 9 10 10 11 11 12 12 
AV        11 10 10 11 11 12 13 14 14 12 12 10 10 10 11 10 10 10 10 
AV        9 9 9 10 10 11 10 10 11 10 9 10 11 11 10 11 11 11 11 11 
AV        11 11 12 12 11 14 14 14 14 17 15 13 14 12 11 10 10 11 11 
AV        11 10 11 10 10 9 9 10 10 11 10 11 11 10 9 9 9 9 9 9 9 9 
AV        9 9 9 9 9 9 9 9 9 9 8 9 9 9 9 9 9 9 9 8 8 8 8 8 8 8 8 8 
AV        8 8 8 8 8 8 8 8 8 8 8 8 8 8 8 8 8 8 8 8 8 8 8 8 8 8 8 8 
AV        8 9 8 8 8 8 8 8 8 8 8 8 8 8 8 8 8 9 9 9 9 9 9 9 9 10 9 
AV        9 9 9 9 9 9 10 11 10 10 12 12 13 12 12 12 11 11 10 10 9 
AV        9 9 9 9 9 9 8 8 8 8 8 8 9 8 8 8 8 8 8 8 8 8 8 8 8 8 8 8 
AV        8 8 8 8 8 9 9 8 8 8 8 8 8 8 8 8 8 8 8 8 8 8 9 9 8 9 9 9 
AV        10 10 11 11 10 10 10 9 10 9 9 10 10 9 9 9 8 8 9 8 8 8 8 
AV        8 8 8 8 9 9 8 8 9 9 8 9 9 9 9 9 9 9 9 9 9 9 4 8 8 8 8 8 
AV        8 4 
SQ   
     CCTAGCTCGG GCCACTANTG ATTTTATTTT GACTGTCAGT GACCTGTTCG TTGCACAAAT
     TGATTACGCA ATGCTTTTTT ATAATGCCAA CTTTGTACAA AAAAGCAGGC TTCGAAGGAG
     ATAGAACCGT GCAAAACCTG CCGCAACAAG GCAGTCCGGC AAAAGCGCGC GGCGGCGGGA
     GCCGGCGCGA TGACGGCGGC AAGGCTGCAC GGATACATCC GCGCCGCGCA CGCCGCCTGC
     CCGATATTCG GCGCCGGCCT GTGGACGCAA CCGGCAGGGG AATGCGCGTG ACGCGCCTTA
     TCCTGCCTTA CCCCGTATCG GCAAACCTAT ATTGCCGGAT TTGGCGCAAC AGGACGGTCA
     GGAGCGCGGA GGCAGCCGCG AATAAGGAAA CCGTCCGCCG TATCCCGCAA GGGGCGGGCT
     GCGATGCCAC CCGAAGCTCT GCGACGCTGC GCCTGCGCTT GATTCCCACG CGAACAACGA
     CGGCGGCGCA AACAGACGGT GATCGATTTG TAAACGCCCT GCAATGTGCG CTGGACACGC
     TTTCCTGCCG CTGCCTATCC AACCACGGGT AGGCGCGGCC CACAGTCCCC GACTCACGCC
     TGGACCGCGC CGCCGGACCT GTTTGGCGTC CGCACTGCCG CAATCCCCTG CAACCCCCCC
     CCCCTCCTCC TCGCAACTGC CGACCCTCAA CCCCCTCTGC CCCTCTCCTC GTTGTCCGCC
     CCCCCCCTAT ACGACCCCCA CCCCTATTCC GGGCGTCTGA CTCAATCTCC TTTCCTACGT
     N
//
QL   63
QR   325
