# Supplementary material for: Expression capable library for studies of Neisseria gonorrhoeae, version 1.0
Source: BMC Microbiol. 2005 Sep 1;5:50. doi: 10.1186/1471-2180-5-50 (PMC1236931; doi:10.1186/1471-2180-5-50)
Supplement: Additional File 1 — Zipped file which includes all of the sequencing data as .exp files generated from binary data using PREGAP4. These .exp files contain all of the sequences with quality cutoffs included and can be opened with word processing programs. [file 1471-2180-5-50-S1.zip › AF 1 exp sequence files/SeqPlate 9/primer D forward/BGACA2D0078A.exp]

ID   BGACA2D0078A
EN   BGACA2D0078A
LN   BGACA2D0078A.ztr
LT   ZTR
AQ   45.650000
AV   41 41 41 41 41 41 41 19 19 20 20 19 19 19 22 29 29 34 40 40 41 
AV        40 37 37 34 33 34 37 37 36 34 34 36 36 37 36 37 43 43 45 
AV        44 45 45 44 45 45 44 44 44 44 45 42 41 39 39 40 40 40 41 
AV        40 40 41 41 41 42 42 44 45 45 45 46 46 45 45 45 45 45 45 
AV        45 45 45 45 45 45 45 45 45 45 45 46 46 46 45 45 45 45 45 
AV        46 46 46 46 46 46 46 45 45 45 45 45 45 45 44 44 44 45 45 
AV        45 45 44 45 45 45 45 45 45 45 45 45 45 45 45 45 45 45 46 
AV        46 46 46 46 46 46 46 48 48 48 48 48 48 46 46 46 46 46 46 
AV        46 46 46 46 46 46 46 48 46 46 46 46 46 46 45 45 45 45 45 
AV        45 45 45 45 45 45 45 45 45 45 45 45 45 45 46 46 46 46 46 
AV        48 48 48 46 46 46 45 45 45 45 45 44 45 44 44 44 44 44 44 
AV        44 44 44 45 45 44 44 44 44 45 45 44 44 44 44 44 44 44 44 
AV        44 44 45 44 44 44 43 44 44 45 44 44 44 44 44 44 44 44 44 
AV        43 43 44 44 44 44 43 44 44 44 44 43 43 43 43 44 43 43 42 
AV        42 42 42 41 42 41 41 41 40 40 41 40 39 39 40 40 39 38 39 
AV        39 38 38 39 39 40 40 41 42 42 42 42 42 43 42 43 45 44 44 
AV        44 44 43 43 43 44 43 43 44 44 45 44 43 43 43 42 43 43 42 
AV        42 42 42 42 41 42 42 41 43 43 42 43 42 42 41 41 40 41 41 
AV        42 41 41 41 40 39 39 39 39 40 41 41 41 41 41 40 39 39 39 
AV        40 41 42 42 39 38 38 38 38 38 38 38 38 38 39 38 37 38 38 
AV        39 40 40 40 39 40 39 38 40 40 39 39 40 40 40 40 40 40 39 
AV        40 39 40 41 39 39 38 37 37 38 37 37 37 36 37 37 37 36 36 
AV        38 38 39 40 40 40 40 37 37 39 39 39 38 38 38 37 36 36 36 
AV        36 36 34 37 37 37 37 36 37 34 36 36 36 36 34 33 32 33 30 
AV        29 29 29 27 26 27 27 27 29 24 24 22 23 23 25 26 27 26 29 
AV        30 26 26 24 24 30 31 34 34 33 33 32 33 31 30 26 30 31 32 
AV        33 33 31 31 27 29 30 26 25 27 26 29 29 27 27 27 25 26 23 
AV        24 24 24 27 26 26 27 27 25 25 26 24 25 24 24 22 22 23 22 
AV        23 22 22 22 20 21 20 21 21 19 22 24 24 22 21 22 19 19 18 
AV        20 19 19 19 19 19 15 15 15 16 16 15 18 19 19 19 16 15 14 
AV        15 15 17 17 16 15 16 15 15 13 14 15 16 15 15 16 17 17 17 
AV        17 16 16 16 16 19 18 17 16 18 17 17 18 17 17 19 22 22 24 
AV        25 21 22 23 26 27 24 23 23 24 23 22 22 22 22 22 24 22 22 
AV        22 22 27 26 26 24 25 23 23 22 20 20 17 15 14 14 14 11 12 
AV        11 11 11 12 11 11 11 10 11 11 12 11 11 11 11 10 10 10 11 
AV        10 10 10 11 12 12 13 15 14 16 16 19 16 17 15 17 18 16 17 
AV        18 19 17 16 16 14 13 12 14 15 16 14 14 16 16 14 14 16 15 
AV        14 17 15 17 13 13 14 15 14 14 12 11 12 11 14 14 12 14 12 
AV        15 13 14 15 16 15 17 16 15 16 14 14 15 15 16 13 12 12 10 
AV        10 10 10 11 10 11 10 10 9 9 9 9 9 9 9 9 9 10 10 10 10 10 
AV        10 11 12 13 13 15 14 17 16 15 13 13 4 9 9 9 9 9 9 9 
SQ   
     CGGGCCCCAT AATGATTTTA TTTTGACTGA TAGTGACCTG TTCGTTGCAC AAATTGATGA
     GCAATGCTTT TTTATAATGC CAACTTTGTA CAAAAAAGCA GGCTTCGAGG AGATAGAACC
     ATGTCCAACA GACCTACACC CCTCCTCGTT GACGGCTCTT CCTATCTCTA CCGCGCGTAT
     CACGCGATGG GGCAAAACCT GACTGCGCCC GACGGTGCGC CGACGGGTGC GCTGTATGGC
     GTATTGAATA TGTTGCGCCG TTTGCGGTCG GAATATCCGC ACGATTATTG CGCGGTGGTT
     TTTGATGCGA AAGGCAAAAA TTTCCGCCAT CAAATGTTTG AAGAATACAA GGCGACGCGC
     CCGCCGATGC CGGACGATTT GCGCCCGCAG GCGGAAGCCC TGCCGGATTT GGTGCGCCTG
     ACGGGCTGGC CGGTATTGGT GATTGGGCAA GTGGAGGCGG ACGATGTGAT CGGCACGCTG
     GCGAAACAGG GGGCGGAACA TGGTTTGCGA GTCATTGTTT CGACGGGCGA TAAGGATATG
     GCGCAGTTGG GGGATGAGCG CGTTACGCTG GTGAACACGA TGAGCGGAGA ACGCTGGATA
     TTGAAGCGTG AAGGCAAAAT TCGCGTTCGC CCCGACCAAT CCGTGATTAC TCGCGCTGAT
     CGCCGACAGG TGGACAACGT ACCGGGCGTG GGAAAATGCG GCCCGAAACG GCGGTGGAAT
     GGCTGGAAGC TACGGTTCGT TGCAAGCCGT GATGCACCAC GCTCGGAAAT CCAAGGCAAG
     GCCGG
//
QL   14
QR   544
