# Supplementary material for: Expression capable library for studies of Neisseria gonorrhoeae, version 1.0
Source: BMC Microbiol. 2005 Sep 1;5:50. doi: 10.1186/1471-2180-5-50 (PMC1236931; doi:10.1186/1471-2180-5-50)
Supplement: Additional File 1 — Zipped file which includes all of the sequencing data as .exp files generated from binary data using PREGAP4. These .exp files contain all of the sequences with quality cutoffs included and can be opened with word processing programs. [file 1471-2180-5-50-S1.zip › AF 1 exp sequence files/SeqPlate 9/primer D forward/BGACA2D0079A.exp]

ID   BGACA2D0079A
EN   BGACA2D0079A
LN   BGACA2D0079A.ztr
LT   ZTR
AQ   41.870000
AV   50 50 50 50 50 50 50 16 16 15 16 17 22 25 26 24 22 23 23 26 27 
AV        34 39 39 40 39 34 32 32 30 31 34 34 32 32 32 32 33 34 34 
AV        36 42 43 43 44 44 42 42 43 43 43 43 43 42 42 40 40 39 39 
AV        39 40 41 42 41 41 42 42 42 43 43 45 44 45 45 45 45 45 45 
AV        44 44 43 43 43 43 43 43 44 44 43 43 43 44 44 45 45 45 45 
AV        45 45 45 45 45 45 45 45 45 45 44 44 42 42 42 41 40 41 40 
AV        40 40 40 38 39 39 40 39 41 41 42 42 43 43 44 44 44 45 45 
AV        45 45 43 44 43 43 42 42 42 42 42 42 40 39 38 38 40 41 41 
AV        42 42 43 43 42 42 42 41 43 44 43 42 41 40 40 40 41 40 41 
AV        40 40 40 40 41 41 42 42 43 43 43 43 43 42 42 42 42 42 42 
AV        42 42 42 41 42 41 40 40 39 40 41 40 41 40 40 38 38 38 38 
AV        39 39 40 40 40 41 40 40 39 40 40 42 42 42 43 41 41 40 38 
AV        39 38 39 39 39 37 37 37 36 36 33 34 34 36 37 37 36 34 34 
AV        34 36 36 34 36 36 34 34 33 33 33 34 36 37 36 36 37 37 36 
AV        34 34 37 37 38 37 37 37 33 33 34 34 33 32 33 34 36 36 34 
AV        30 32 31 31 33 33 33 33 33 34 34 33 33 33 33 37 36 36 36 
AV        36 37 37 37 37 37 37 37 34 34 37 31 31 31 31 31 30 29 29 
AV        29 27 29 29 30 30 30 34 34 36 36 33 34 33 34 34 36 36 37 
AV        34 36 36 34 34 36 36 37 37 38 38 38 38 37 36 36 36 36 38 
AV        37 34 33 32 32 31 30 27 27 29 27 27 29 29 29 31 31 32 30 
AV        25 26 26 29 27 27 29 30 30 30 29 27 29 26 30 34 33 32 29 
AV        29 30 29 29 22 22 23 22 22 25 25 24 24 23 25 26 24 24 23 
AV        30 29 29 27 23 23 22 22 23 25 22 23 25 25 25 25 25 25 23 
AV        25 25 21 21 22 21 22 22 22 22 23 22 22 22 24 22 21 24 25 
AV        25 26 27 29 27 26 26 25 25 26 26 30 30 31 31 25 25 25 24 
AV        24 22 21 22 22 22 21 19 21 19 19 22 19 20 19 20 22 23 22 
AV        22 22 22 23 22 24 24 23 25 24 22 22 22 22 23 20 19 19 19 
AV        19 17 15 14 12 13 12 12 12 12 11 13 13 13 14 12 14 15 16 
AV        19 18 19 20 19 18 20 21 19 18 17 20 17 19 19 19 19 21 17 
AV        16 15 16 16 18 19 20 17 18 17 15 15 14 13 14 16 15 14 13 
AV        12 12 11 11 12 12 14 12 14 13 13 13 12 12 12 12 11 12 12 
AV        13 11 10 11 10 10 10 9 10 10 10 10 10 11 10 10 12 13 12 
AV        15 15 16 15 15 15 16 17 17 15 17 14 14 14 15 14 13 12 14 
AV        13 11 11 10 10 11 10 10 11 11 11 10 11 11 10 11 12 12 15 
AV        14 13 12 13 12 12 12 12 12 11 11 10 10 10 10 9 9 9 9 9 
AV        10 9 4 9 10 10 10 10 10 10 11 12 12 11 11 11 12 13 13 13 
AV        15 13 15 15 14 14 11 11 10 11 12 12 12 11 11 11 12 12 11 
AV        11 10 11 12 14 12 10 9 9 10 10 10 9 9 9 10 11 11 11 10 
AV        10 10 10 10 9 10 9 10 11 12 11 10 11 10 10 11 11 14 12 
AV        13 13 14 14 12 11 11 10 10 11 11 10 10 9 10 10 9 9 9 9 
AV        9 4 9 9 9 9 9 9 9 
SQ   
     CCTACTGGGC CCATTATGAT TTTATTTTGA CTGTTAGTGA CCTGTTCGTT GCACAAATTG
     ATGAGCAATG CTTTTTTATA ATGCCAACTT TGTACAAAAA AGCAGGCTTC GAAGGAGATA
     GAACCATGGA TGCTTGTTTT TTCGTCATTC CCGCACAGGC GGGAATTCGG AGATTCGGGA
     TTGTTTTCAA ACGTTCGGGT CGGATTCTTG CCGGTGCGGG AATGATGCCC TTATATACTT
     TCTCCGAGCT TTATATGCTT CAACAGGGGA CGGCACATCA AGCACCGCAC TGCGTGTTGC
     CCGAACGAGG CTGCCCTCCG ATTAGATTCT ATCGCTATAA ACAGACGGGT TTCAACCGAA
     AAGGAATGGG GATAAAGTCC ATTTCCGACA CCTCTCGGGC GATGCCGTCT GATAACCAAT
     CTCCACTTTC AGACGGCATT GTTTAGGACC CAGCTTTCTT GTACAAAGTT GGCATTATAA
     GAAAGCATTG CTTATCCATT TGTTGCAACG AACAGGTCAC TATCAGCCAA AATAAAATCA
     TTATTTGCCA TCCAGCTGAT ATCCCCTAAG TGAGCCGTAT TAATGGTCAT AGCTGTTTCT
     TGTCAGCTCT GGCCCGGGTC TCAAAATCTC TGAGGTCACA TTGCACAAGA TAAAAATATT
     CCTCTATGAC NATAAAACTG TCTGCTTACC TAACCGTAAT ACCAGGGGTG TTATGCACCT
     TATTCACGGG GAAACGTCGA GGCCGCGATT AATTTCCACC TGGCATGCCG ATTTA
//
QL   1
QR   8
