# Supplementary material for: Expression capable library for studies of Neisseria gonorrhoeae, version 1.0
Source: BMC Microbiol. 2005 Sep 1;5:50. doi: 10.1186/1471-2180-5-50 (PMC1236931; doi:10.1186/1471-2180-5-50)
Supplement: Additional File 1 — Zipped file which includes all of the sequencing data as .exp files generated from binary data using PREGAP4. These .exp files contain all of the sequences with quality cutoffs included and can be opened with word processing programs. [file 1471-2180-5-50-S1.zip › AF 1 exp sequence files/SeqPlate 9/primer D forward/BGACA2D0080A.exp]

ID   BGACA2D0080A
EN   BGACA2D0080A
LN   BGACA2D0080A.ztr
LT   ZTR
AQ   44.880000
AV   50 50 50 50 50 50 50 20 18 19 21 23 26 31 34 34 34 32 32 33 37 
AV        37 40 44 42 43 40 38 38 36 34 34 37 37 34 34 34 34 34 37 
AV        37 39 41 42 43 44 44 42 41 43 42 43 43 43 42 42 39 37 34 
AV        36 36 36 38 38 38 38 39 39 39 40 40 44 45 45 45 45 45 45 
AV        45 45 45 45 45 45 45 45 45 45 45 44 44 44 45 45 46 46 45 
AV        45 45 45 45 45 45 45 45 45 45 45 45 45 45 45 45 45 45 45 
AV        45 45 45 45 45 45 45 45 45 45 45 45 45 45 45 45 45 45 45 
AV        45 45 44 44 45 45 45 45 45 45 45 45 45 45 45 45 45 45 45 
AV        45 45 45 44 44 44 44 43 44 44 44 44 45 45 45 45 45 44 45 
AV        45 45 45 46 46 45 45 45 45 45 45 45 45 45 45 45 45 45 44 
AV        45 45 45 45 45 45 45 45 45 45 45 46 45 45 46 45 45 46 45 
AV        46 46 45 45 45 45 45 45 45 45 45 45 45 45 45 45 45 45 45 
AV        45 45 45 45 45 45 45 44 44 44 45 45 45 45 45 44 43 43 44 
AV        43 44 43 43 43 43 43 43 43 42 42 41 42 41 40 40 40 41 40 
AV        39 39 38 38 37 38 36 36 34 36 37 37 36 36 36 37 37 37 34 
AV        36 36 37 38 38 38 38 39 40 40 39 40 40 40 41 42 41 39 39 
AV        38 37 37 37 36 36 37 38 38 37 37 37 37 40 37 39 40 41 41 
AV        40 40 39 37 37 38 38 38 37 36 39 38 38 38 37 38 37 37 39 
AV        39 39 39 39 39 40 40 41 40 40 40 41 40 40 40 41 41 42 41 
AV        40 39 39 39 34 34 34 33 34 33 33 33 32 32 33 31 32 32 31 
AV        34 36 36 36 36 33 33 33 34 34 33 37 36 37 37 37 37 36 34 
AV        34 38 38 38 37 38 34 34 33 33 33 33 33 33 31 32 31 30 31 
AV        31 30 34 34 36 37 37 37 38 38 41 40 39 37 36 33 32 31 29 
AV        29 29 25 26 25 25 25 26 26 30 30 32 31 32 34 27 29 31 27 
AV        29 27 25 27 27 26 26 27 30 30 29 33 32 31 34 34 33 36 36 
AV        37 34 33 33 32 29 31 31 32 32 33 32 32 32 31 29 30 31 31 
AV        24 27 26 24 24 24 22 4 23 20 21 22 22 22 20 24 24 24 29 
AV        27 29 31 30 29 32 32 25 27 29 32 32 30 29 4 30 25 26 27 
AV        29 26 24 31 31 27 25 22 22 22 19 17 19 18 17 17 18 18 17 
AV        16 18 19 19 22 22 27 29 27 29 27 25 22 23 22 22 21 21 20 
AV        21 20 18 18 19 17 19 20 22 22 23 24 24 25 26 27 27 24 22 
AV        19 21 19 18 19 18 18 18 17 16 15 16 14 16 16 18 18 19 20 
AV        19 19 18 18 17 19 18 14 17 16 17 17 17 15 4 15 15 15 13 
AV        13 13 12 16 15 15 14 15 15 19 17 17 18 16 19 17 17 17 14 
AV        14 15 12 12 11 11 11 11 12 11 12 12 12 12 15 16 14 17 17 
AV        20 18 17 18 16 19 17 17 17 17 16 16 17 17 17 17 17 17 16 
AV        15 14 15 15 14 13 13 14 14 15 15 14 14 13 13 15 16 18 17 
AV        17 16 17 16 17 16 16 15 14 15 15 13 13 11 13 12 12 12 11 
AV        12 11 11 10 11 11 12 12 12 13 12 12 12 11 12 11 11 11 12 
AV        13 13 13 15 12 12 11 13 13 14 12 13 16 15 15 13 13 13 13 
AV        13 15 15 15 14 13 14 13 11 12 11 11 10 4 11 11 11 11 11 
AV        11 11 
SQ   
     CCTACTGGGC CCAATAATGA TTTTATTTTG ACTGTTAGTG ACCTGTTCGT TGCACAAATT
     GATGAGCAAT GCTTTTTTAT AATGCCAACT TTGTACAAAA AAGCAGGCTT CGAAGGAGAT
     AGAACCATGA TCTACCATCG CATCGCTGTA AACGTGCCGC TTTCAGACGG CCTTTTGACT
     TATTCGCATT CCGAGCCGCT TCCTCCGGGA ACGCGGGTGC TTGTGCCTTT TCGCAATAAA
     ACTGTTGTCG GGATGGTGTG GGAAACGGAT ATTGCGCCCG ATATGGATGC GGCGCGGATT
     TTGAGCGTTC AGACGGTCTT TGTGGAAGAA AAGCCGCTGT CTCAAAGCTG GCGTGATTTG
     TTGGCGTTTA CGTCGCGTTA TTACCACTAT CCGACTGGGC AGGCTGTATT TGCCGCATTG
     CCGCAGGGTT TGAAGGAAAC GCGCGCGGTG GAAATGCCGC AGCCGCCGTT GTTTTATGCT
     TTGAACGAAG CGGGCAGGGC GCANACGCCG CCGCCGGCTC GGTTCAACAN AAAAGCGGCT
     TTGTGGGACG CGCTGCTGTC GGGCGAAATG ACGATGGCGG CGTTGAACAG GCAAACGCGC
     AGGCGGCGAA TTGATTGAGG ATTGNGCGGA GCACGCCTGG ATTGAAACGA CGGAGCGCCG
     AACCTGTTTT AAGCCGTACC GCGGCAGGCT TCCACTCTGA ATTTGTATTA ATACCGGCCA
     GCAGACGCTT CCGATGAATT CAGACGGATT GGGACGCTTC CGGTCCTTCT GCTGTACCGC
     ATA
//
QL   1
QR   9
