# Supplementary material for: Expression capable library for studies of Neisseria gonorrhoeae, version 1.0
Source: BMC Microbiol. 2005 Sep 1;5:50. doi: 10.1186/1471-2180-5-50 (PMC1236931; doi:10.1186/1471-2180-5-50)
Supplement: Additional File 1 — Zipped file which includes all of the sequencing data as .exp files generated from binary data using PREGAP4. These .exp files contain all of the sequences with quality cutoffs included and can be opened with word processing programs. [file 1471-2180-5-50-S1.zip › AF 1 exp sequence files/SeqPlate 9/primer D forward/BGACA2D0081A.exp]

ID   BGACA2D0081A
EN   BGACA2D0081A
LN   BGACA2D0081A.ztr
LT   ZTR
AQ   45.350000
AV   4 4 4 4 4 4 4 22 22 23 22 21 22 22 27 29 36 42 42 42 42 43 42 
AV        42 40 41 43 43 42 42 41 42 42 43 43 43 43 44 44 45 44 44 
AV        44 45 45 45 45 45 45 45 45 45 45 43 44 44 44 44 45 44 44 
AV        44 44 44 44 45 45 45 45 45 46 46 45 45 45 45 45 45 45 45 
AV        45 45 45 45 44 44 44 45 45 46 46 46 45 45 45 45 45 45 46 
AV        46 46 46 46 46 45 45 45 45 45 45 45 46 45 45 45 45 45 45 
AV        45 46 46 45 46 46 46 45 45 45 45 45 45 45 45 45 45 45 45 
AV        45 45 45 45 45 45 45 46 46 45 46 45 45 46 45 45 46 45 45 
AV        46 46 46 46 46 46 46 48 48 45 46 45 45 45 45 45 45 45 45 
AV        45 45 45 45 45 45 45 45 45 45 46 46 46 46 46 46 45 45 45 
AV        45 45 45 45 45 45 45 45 45 45 46 46 46 46 45 46 45 46 45 
AV        45 45 45 45 44 44 43 43 44 44 44 44 45 45 45 44 44 45 45 
AV        45 45 46 46 46 45 46 45 45 45 45 45 45 46 45 45 45 45 45 
AV        45 45 45 45 45 45 45 45 45 45 45 45 45 45 45 45 45 45 44 
AV        44 44 44 43 43 43 44 43 43 43 42 42 43 43 44 44 44 44 44 
AV        44 44 44 44 44 44 44 44 45 45 45 45 45 44 45 45 45 45 45 
AV        45 45 45 45 45 45 45 44 45 45 43 44 42 42 42 41 41 40 40 
AV        41 40 40 40 40 40 42 41 43 43 42 42 42 43 43 43 44 43 44 
AV        44 45 45 45 44 44 44 45 45 45 45 45 44 44 44 44 44 44 44 
AV        44 45 44 43 43 43 42 41 42 41 41 40 40 40 39 39 39 40 39 
AV        39 39 39 39 39 40 39 40 41 40 40 40 40 40 40 40 40 40 40 
AV        40 40 39 40 40 37 38 39 39 38 38 36 36 37 36 37 37 36 36 
AV        36 32 33 33 32 32 34 34 34 34 34 34 32 33 33 31 36 36 36 
AV        36 36 36 36 34 34 33 33 36 34 34 34 34 34 34 36 36 36 37 
AV        37 37 38 38 38 39 39 40 41 41 40 39 37 37 36 36 37 36 34 
AV        33 33 33 33 33 32 32 32 33 32 33 33 32 34 36 37 37 38 38 
AV        36 37 34 34 36 34 34 34 36 34 34 33 32 32 31 34 33 36 37 
AV        37 38 38 37 37 31 30 31 31 31 30 31 31 32 31 31 31 30 30 
AV        27 33 34 33 33 31 33 30 29 27 24 23 21 22 22 20 19 19 19 
AV        19 19 19 4 21 21 25 24 26 25 24 29 26 26 26 27 29 27 26 
AV        26 26 26 27 29 26 30 31 31 31 30 29 29 27 29 29 26 24 24 
AV        21 22 19 18 19 19 19 18 18 19 19 19 20 20 20 22 22 23 20 
AV        22 18 19 20 20 17 4 18 19 20 21 22 17 19 22 22 26 25 27 
AV        4 31 30 29 27 25 25 25 32 31 32 31 30 24 23 22 22 22 22 
AV        22 23 22 22 21 22 22 23 19 24 24 21 22 22 22 23 23 19 19 
AV        18 17 17 14 17 4 16 18 16 16 15 16 13 13 14 13 11 11 12 
AV        4 13 12 11 12 12 12 11 12 14 13 16 18 16 16 15 15 15 14 
AV        12 12 12 14 14 13 12 11 12 13 12 14 14 15 16 16 16 15 16 
AV        15 17 19 16 17 17 16 16 16 16 15 16 14 14 12 12 12 12 13 
AV        11 11 12 12 12 13 13 13 14 12 15 15 13 13 15 15 15 13 13 
AV        12 12 11 11 11 11 11 11 11 10 9 4 4 4 4 4 4 4 4 
SQ   
     CGGGCCAACA ATGATTTTAT TTTGACTGAT AGTGACCTGT TCGTTGCAAC AAATTGATGA
     GCAATGCTTT TTTATAATGC CAACTTTGTA CAAAAAAGCA GGCTTCGAAG GAGATAGAAC
     CATGAATCAA ACCGCCATCA ACCGCGCCGA TGCGCGTACC CGCTTTATCT TCGACGATAT
     GCCCGTGCGC GGGCTGCACG TCCGTCTGGA AAACGTGTGG CAGCACATTG TAAAACAGAA
     AAACTATCCC GCCGCCATCC GCTGCGCCTT GGGAGAGCTA CTGGCTGCCG GCGTTCTGCT
     GTCGGGCAAC CTTAAAAACG AAGGCACGCT GATTGTGCAG GTTCAGGGGC AGGGAAAACT
     GAAAATGCTG GTTGCGGAAG CGACTTCCGA CCGTACCGTC CGTGCAACCG CGCGGTGGGA
     CGAAACCGCA GAAATAGCCG ATGACGAAAG CCTCGGCGAC CTTTTGGGCG GCAACGGCGT
     GTTCGTATTG ACGCTGCAAC CCAAAGACGG CGAACCCTGG CAGGGCGTAG TGCCTTTGGA
     AGGCGGCAGC ATCGCGCANA TGTTGGTGAA CTATATGAAA CGTTCCGAAC AGCTTGATAC
     GCACATCGCC CTGTCTGCNA GCGATGAAAC GNCGGGCGGG CTGCTGGTGC AGCGTCTGCC
     TGAAAGAGTG TTGGNATGAG AGGCATGGNG ACACGTCAGT ACGCTGGCGC GCACGCTGAC
     GGCGGAAGAG CTGGCAGAAT TGGACGCGCA ACACGTTTTA TACCGCCTGT TCCACGGAAC
     GGC
//
QL   7
QR   553
