# Supplementary material for: Expression capable library for studies of Neisseria gonorrhoeae, version 1.0
Source: BMC Microbiol. 2005 Sep 1;5:50. doi: 10.1186/1471-2180-5-50 (PMC1236931; doi:10.1186/1471-2180-5-50)
Supplement: Additional File 1 — Zipped file which includes all of the sequencing data as .exp files generated from binary data using PREGAP4. These .exp files contain all of the sequences with quality cutoffs included and can be opened with word processing programs. [file 1471-2180-5-50-S1.zip › AF 1 exp sequence files/SeqPlate 9/primer D forward/BGACA2D0082A.exp]

ID   BGACA2D0082A
EN   BGACA2D0082A
LN   BGACA2D0082A.ztr
LT   ZTR
AQ   44.390000
AV   8 8 8 8 8 8 8 18 15 16 19 19 19 17 13 15 17 14 17 19 18 4 20 
AV        24 4 23 22 23 26 34 32 32 40 40 41 43 43 43 44 44 45 45 
AV        44 44 44 43 43 43 43 43 42 43 43 43 42 41 42 42 43 43 44 
AV        44 43 44 44 44 44 44 44 43 44 44 45 45 44 44 44 44 44 45 
AV        45 45 44 45 45 45 45 45 45 45 45 45 45 45 45 45 45 45 44 
AV        45 45 45 45 45 45 45 45 44 44 44 44 44 44 44 44 45 45 45 
AV        45 45 44 44 44 44 44 45 45 45 44 44 43 44 43 43 44 45 45 
AV        44 44 44 44 44 44 45 45 44 44 43 43 44 44 44 44 43 44 44 
AV        44 44 44 44 45 45 45 45 45 45 45 45 45 45 45 45 45 45 45 
AV        45 44 44 44 44 43 44 45 45 45 45 45 45 45 43 44 45 45 45 
AV        45 45 44 44 44 44 44 44 43 42 43 42 41 41 42 42 41 42 42 
AV        42 42 41 41 41 42 43 43 42 41 41 41 40 40 40 40 39 39 39 
AV        39 39 39 39 39 40 38 38 39 39 38 38 38 38 39 38 38 38 38 
AV        38 39 39 38 38 37 38 36 36 36 36 34 34 36 36 36 36 34 37 
AV        36 37 37 39 39 39 39 39 38 36 36 37 37 37 36 37 37 34 32 
AV        32 31 29 29 31 32 32 30 30 31 30 30 29 32 33 33 33 36 33 
AV        33 31 31 31 29 29 30 30 30 29 29 27 30 30 29 27 30 30 29 
AV        27 27 26 24 25 25 25 26 26 25 24 25 23 22 23 25 24 23 23 
AV        23 24 24 25 22 22 25 25 25 23 21 21 22 24 25 24 22 22 21 
AV        18 16 16 16 16 17 18 18 19 17 15 14 14 14 15 16 18 17 18 
AV        16 17 18 17 16 17 17 18 19 19 19 21 21 21 17 19 18 17 19 
AV        20 17 19 19 19 17 17 16 14 14 17 17 16 15 13 13 15 15 14 
AV        12 11 11 11 11 10 9 9 9 10 10 9 9 9 9 9 10 10 10 11 12 
AV        13 12 12 11 12 11 12 13 12 14 12 13 14 13 12 12 14 13 13 
AV        13 15 13 12 11 11 12 13 11 10 11 11 11 10 10 10 10 10 11 
AV        12 11 10 10 10 11 10 10 10 11 10 11 10 9 8 8 8 8 8 8 8 
AV        9 9 9 9 10 10 10 12 14 15 17 14 15 15 16 15 13 13 14 12 
AV        11 13 12 13 12 12 14 13 13 12 14 13 13 12 14 13 12 11 11 
AV        11 11 11 11 11 12 11 11 11 11 11 11 11 11 12 12 11 10 10 
AV        11 10 11 10 10 11 10 11 12 12 13 13 13 14 12 13 12 12 12 
AV        11 11 10 10 10 9 9 9 9 9 10 10 10 10 10 11 12 11 11 10 
AV        10 10 9 10 10 10 10 10 10 10 10 9 10 10 10 10 10 9 10 9 
AV        9 9 9 8 8 9 9 8 9 9 9 9 8 9 9 10 9 9 9 9 8 8 8 8 8 8 8 
AV        9 9 8 8 8 8 8 8 8 8 8 8 9 9 9 8 8 9 9 9 9 9 9 9 9 9 10 
AV        9 8 9 9 9 9 9 9 9 9 9 9 9 8 8 8 8 8 8 8 8 8 8 8 8 8 9 9 
AV        9 9 9 9 9 9 9 9 9 9 9 11 12 12 12 11 12 11 12 11 10 10 
AV        10 10 9 9 8 8 8 8 8 8 8 8 8 9 9 8 8 8 9 9 10 9 9 9 8 8 
AV        8 8 8 8 8 8 9 8 8 8 8 8 8 8 8 8 9 9 9 9 9 9 9 8 8 9 9 9 
AV        9 9 8 8 8 8 8 8 8 8 8 9 9 9 9 10 10 10 9 10 9 4 11 11 11 
AV        11 11 11 11 
SQ   
     GCCGGGCCAA AAATGAATTT ANTTNGACTG ATAGTGACCT GTTCGTTGCA ACAAATTGAT
     GAGCAATGCT TTTTTATAAT GCCAACTTTG TACAAAAAAG CAGGCTTCGA AGGAGATAGA
     ACCATGAAAA GTAAAACCGA AGCGGAAAAA TCACATCTGC AAAAAGTGGC GGATATAGGT
     TGTATTGTTT GCCGCAATTG CGGGCGGTTC GGCGTTCCTG CCGAGGTCCG CCATATCCGA
     AACGGTGCAG GCGCGGGCTG CGGTAGAATT TGGAATCATT TGGGAGTTTT GATGTATAGA
     ACCGCTTGGC GGATTGTGCG GAAGGGGAAA TTCAGACGGC CTTCGCGGAA GGTGTAAGAC
     CCAGCTTTCT TGCACAAAGT TGCCATTATA AGAAAGCATT GCTTACCAAT TCGTTGCATC
     GAACAGGTCA TCACCAGTCA AAATCAAATC ACTATCTGCC ATCCCGCTGA TATCCCCTAT
     AGGGAGTCCC ATTACATGCT CACAGCTGCT TCCTGCCAGC TCTGGCCCGT GTCTCCACAA
     CCCTGATGTT CCCTTGCACA CTATATAATT ATTTCCTCCT GCATCACTCA AACTTGTCTG
     CTTACTATAA CCAGCCACTA CACAGCGGTC GTTATTACCC CCTCTCTCAC GCGAACACCT
     TTAGTCCTCC TTTTATTATT CTCACCCCGT AAGGCGCTTT CACCACGGCT ATTAACGGGC
     CCCGCAACCA TGTCTCGCCA TCCCGTGCCT ACTACTTCTC GTTTGCCTGT GAATCGCAAT
     GCTCCACACT ACGTTTGAAC CTAGGG
//
QL   25
QR   366
