# Supplementary material for: Expression capable library for studies of Neisseria gonorrhoeae, version 1.0
Source: BMC Microbiol. 2005 Sep 1;5:50. doi: 10.1186/1471-2180-5-50 (PMC1236931; doi:10.1186/1471-2180-5-50)
Supplement: Additional File 1 — Zipped file which includes all of the sequencing data as .exp files generated from binary data using PREGAP4. These .exp files contain all of the sequences with quality cutoffs included and can be opened with word processing programs. [file 1471-2180-5-50-S1.zip › AF 1 exp sequence files/SeqPlate 9/primer D forward/BGACA2D0083A.exp]

ID   BGACA2D0083A
EN   BGACA2D0083A
LN   BGACA2D0083A.ztr
LT   ZTR
AQ   36.600000
AV   42 42 42 42 42 42 42 11 13 15 17 19 22 23 23 27 25 25 23 25 31 
AV        31 31 29 29 26 27 27 27 30 30 32 32 34 36 33 31 27 26 25 
AV        27 26 25 22 23 20 19 16 16 16 17 17 19 21 21 20 20 21 22 
AV        22 26 30 32 32 33 33 34 33 32 32 33 36 36 37 37 38 39 40 
AV        39 39 38 38 39 40 41 41 40 40 40 40 39 39 40 40 40 40 41 
AV        41 40 40 39 39 38 39 39 40 40 40 41 42 42 43 37 38 38 39 
AV        38 39 39 39 39 38 38 38 38 37 37 44 44 44 43 44 44 43 43 
AV        43 42 42 42 41 40 40 38 38 38 37 36 34 33 33 34 34 34 34 
AV        36 37 38 39 38 38 39 41 42 43 43 42 41 40 38 38 37 34 33 
AV        34 34 34 34 34 33 33 32 30 31 32 32 31 33 33 32 30 29 26 
AV        24 25 22 23 26 26 27 27 29 27 26 26 27 26 29 26 26 29 29 
AV        29 29 27 29 29 29 29 27 29 30 27 30 29 27 29 29 27 27 27 
AV        25 26 25 29 26 26 27 29 30 31 32 31 30 30 27 29 27 25 25 
AV        24 25 26 23 22 21 19 19 19 19 19 20 21 22 21 21 21 20 22 
AV        22 22 22 21 22 23 23 24 24 25 27 30 30 29 26 29 30 33 34 
AV        32 32 32 31 30 27 27 26 27 30 33 30 32 31 29 30 29 29 31 
AV        30 31 30 30 30 30 29 31 30 30 27 26 24 23 22 23 23 22 23 
AV        23 23 22 22 22 23 26 29 33 33 32 33 32 34 34 36 34 34 36 
AV        36 34 33 33 33 33 36 34 33 32 32 31 31 31 31 30 29 31 30 
AV        29 27 27 30 30 30 30 29 29 31 31 31 26 25 22 19 19 18 18 
AV        19 19 18 18 17 16 15 13 15 15 16 20 22 22 20 19 17 17 18 
AV        18 19 19 21 21 22 21 19 18 16 16 16 19 19 18 19 19 17 19 
AV        17 17 17 18 16 17 19 18 18 18 18 19 16 14 15 16 15 16 16 
AV        19 20 20 19 19 19 20 18 22 24 24 25 26 26 26 22 22 23 22 
AV        19 19 16 16 16 16 16 15 13 14 13 14 14 11 11 13 11 13 14 
AV        11 13 12 13 13 13 14 14 13 14 15 15 17 14 14 16 16 17 16 
AV        17 16 16 17 19 20 19 18 18 22 21 20 20 20 20 21 17 16 14 
AV        14 14 14 14 12 12 12 12 12 12 12 10 11 11 12 12 12 13 13 
AV        14 14 15 16 16 14 13 16 16 17 16 14 13 11 11 12 12 11 11 
AV        11 12 13 13 12 12 13 13 12 14 12 10 10 10 10 9 10 9 9 9 
AV        9 9 9 10 9 10 11 11 10 10 10 10 12 13 13 12 13 12 12 13 
AV        12 12 13 15 14 17 15 15 13 11 12 11 11 10 10 11 11 10 10 
AV        11 10 10 11 10 12 12 12 11 12 12 11 10 11 10 10 9 9 9 9 
AV        9 9 9 10 10 9 10 12 11 11 11 13 12 14 15 15 14 15 15 15 
AV        15 15 12 12 12 14 14 13 13 13 12 13 13 13 12 12 11 12 11 
AV        12 11 10 10 10 9 9 9 9 9 10 9 9 9 10 9 9 9 9 9 9 10 9 9 
AV        9 9 9 8 9 9 9 9 9 9 9 9 9 10 11 10 10 10 10 10 10 10 10 
AV        10 11 11 11 11 11 10 10 10 10 11 10 10 10 9 10 10 9 9 9 
AV        9 9 8 9 9 9 9 10 9 10 10 10 10 10 10 10 11 11 11 12 10 
AV        11 11 11 10 10 10 9 10 10 9 9 9 9 9 9 8 8 8 8 4 9 9 9 9 
AV        9 9 4 
SQ   
     ACTACTGCTT TTATTTTGAC TGTTTAGTGA CCTGTTCCTT GCACAAATTG ATGAGCAATG
     CTTTTTTATA ATGCCAACTT TGTACAAAAA AGCAGGCTTC GAAGGAGATA GAACCATGTC
     GCCGACCTGC TCGAACCGCG ACATTAGGCA GACAGTTTTC CTAAAAACGG ACACAAATAC
     TTTTTACAGA AAGACAATAA AAATGCCCAA AATCACCGTA CTTCCACACG CAACATTATG
     CCCCGAGGGT GCAGTCATCG ATAACGCGCC CGAAGGCAAA ACCGTCCTCG ACGTTCTGCT
     CGACCACGAC ATCGAAGTCG ATCACGCCTG CGAAAAATCC TGCGCCTGCA CCACCTGCCA
     CGTGATTATC CGCAAAGGTT TCGACAGTTT GGAAGAGCCG GCCGAATTGG AAGAAGACCT
     GCTCGATCAG GCTTGGGGTC CGGAAGCCGA TTCGCGCCTG AGTTGCCAGG CGGCTGTTCG
     CGGCCAGGAT TTGATTGCGG AAATCCCCAA ATACACCATC ACCCACGCGC GCGAAAGAAA
     CACTGAGCAC CTAGCTTTCT TTGTACAACG CCGGCCTCAT AAGATAGCAT GGCTTATCAA
     TTTGTTGCAA CGACCAGGTC ACTATCAGCC ACAATAAAAT CATTATTTGC CATCCAGCTG
     ATATCCTCTA TAGTGAGTCC AATCCATGGC CATAGCTGTT CTCCGCCACC TCTGGCCGCG
     CGCCCAAAAT CTCTGACGTA CCTTGCCACA ACATAAAAAC TTATCATCAT CGAAATATAA
     ACTGTN
//
QL   53
QR   256
