# Supplementary material for: Expression capable library for studies of Neisseria gonorrhoeae, version 1.0
Source: BMC Microbiol. 2005 Sep 1;5:50. doi: 10.1186/1471-2180-5-50 (PMC1236931; doi:10.1186/1471-2180-5-50)
Supplement: Additional File 1 — Zipped file which includes all of the sequencing data as .exp files generated from binary data using PREGAP4. These .exp files contain all of the sequences with quality cutoffs included and can be opened with word processing programs. [file 1471-2180-5-50-S1.zip › AF 1 exp sequence files/SeqPlate 9/primer D forward/BGACA2D0084A.exp]

ID   BGACA2D0084A
EN   BGACA2D0084A
LN   BGACA2D0084A.ztr
LT   ZTR
AQ   44.990000
AV   45 45 45 45 45 45 45 20 18 19 20 23 26 31 34 34 34 32 31 33 36 
AV        37 40 43 42 43 41 36 36 34 32 33 36 36 33 33 33 33 33 36 
AV        34 36 42 42 43 44 44 42 41 43 43 43 43 43 43 43 42 42 40 
AV        41 41 41 43 44 43 43 43 43 44 44 44 45 45 45 45 46 46 45 
AV        45 45 45 45 45 45 45 45 45 45 45 45 45 45 45 45 48 46 46 
AV        46 45 45 45 45 46 46 46 46 46 45 45 45 45 45 45 45 44 45 
AV        45 45 45 44 44 44 45 44 45 45 45 45 45 45 45 45 45 45 46 
AV        46 46 46 46 45 45 45 45 45 45 45 46 46 45 45 45 45 45 45 
AV        45 45 45 45 45 45 45 45 45 45 45 45 45 45 45 45 45 45 45 
AV        45 45 45 45 45 45 45 45 45 45 45 45 45 45 45 45 45 45 44 
AV        44 44 44 45 44 44 44 44 44 44 43 43 43 44 45 45 45 45 45 
AV        46 46 46 46 46 46 46 48 48 46 46 45 45 45 45 45 45 44 44 
AV        44 44 44 43 43 42 42 43 41 42 42 42 42 42 42 43 43 44 44 
AV        44 45 44 44 45 44 44 44 44 43 43 43 42 40 40 39 38 39 38 
AV        38 40 40 39 40 40 40 40 40 42 42 43 43 43 44 44 44 44 44 
AV        44 43 42 42 43 44 44 43 42 42 43 43 42 42 41 41 42 42 42 
AV        41 41 41 41 43 43 41 41 41 41 42 42 42 42 42 42 42 42 41 
AV        42 42 41 41 41 39 39 39 38 38 39 39 37 37 38 34 34 36 34 
AV        33 34 34 34 34 33 34 34 36 36 36 38 39 38 40 40 41 40 41 
AV        42 43 42 42 42 42 42 42 41 41 38 39 40 37 38 38 37 37 38 
AV        38 38 37 38 38 36 38 38 36 39 37 36 37 37 36 36 36 37 36 
AV        34 36 37 37 37 37 37 38 38 38 38 38 38 37 38 38 38 38 38 
AV        38 38 38 37 37 37 37 36 36 34 34 34 33 33 32 32 30 30 30 
AV        31 31 30 30 30 31 31 30 32 33 31 31 33 34 33 32 31 32 30 
AV        29 29 29 31 31 31 34 34 33 33 36 36 37 38 39 40 39 38 37 
AV        36 34 37 36 37 34 34 33 31 31 31 33 36 37 36 36 37 33 33 
AV        30 31 31 31 32 30 29 29 27 22 22 23 22 24 23 25 26 23 22 
AV        22 23 22 22 22 29 25 23 23 22 23 24 23 26 26 29 22 24 23 
AV        23 21 22 23 23 24 22 22 22 22 22 20 25 25 25 24 27 30 29 
AV        27 29 30 26 27 30 30 31 29 27 27 27 24 22 21 22 23 22 23 
AV        23 23 22 22 22 22 22 22 23 24 22 22 22 21 22 21 19 18 19 
AV        18 19 21 21 22 22 25 21 22 23 22 22 24 25 4 25 24 22 23 
AV        25 26 26 31 30 30 29 27 25 26 26 26 27 26 23 22 22 20 20 
AV        20 18 20 21 20 20 22 22 22 21 19 18 18 19 22 21 23 22 22 
AV        25 23 22 22 22 22 27 26 26 25 22 23 24 25 25 23 25 22 24 
AV        23 25 20 22 19 19 18 16 15 16 15 15 15 15 13 13 13 16 15 
AV        15 15 18 19 18 17 15 16 16 17 20 19 17 17 15 14 13 13 12 
AV        13 12 14 12 11 11 11 11 11 10 11 12 14 13 14 13 4 12 12 
AV        13 14 12 11 12 14 12 12 11 11 11 10 11 11 11 12 12 13 14 
AV        11 11 11 13 14 13 13 15 16 17 17 17 16 16 15 17 17 15 13 
AV        13 13 13 12 12 11 10 10 9 9 4 31 31 31 31 31 31 4 
SQ   
     CCTACTGGGC CCAATAATGA TTTTATTTTG ACTGATAGTG ACCTGTTCGT TGCACAAATT
     GATGAGCAAT GCTTTTTTAT AATGCCAACT TTGTACAAAA AAGCAGGCTT CGAAGGAGAT
     AGAACCATGA AAATCACCAC TTGGAACGTC AATTCGCTCA ATGTGCGGCT GCCGCAGGTG
     CAAAACCTGC TTGTCGACAA TCCGCCCGAT ATTTTGGTTT TGCAGGAACT CAAACTCGAT
     CAGGACAAAT TTCCGGCCGC CGCCTTGCAG ATGATGGGCT GGCACTGTGT TTGGAGCGGG
     CAGAAAACCT ACAACGGCGT GGCAATCGTC AGCCGCAGCG TGCCGCAGGA CGTGCATTTC
     GGTTTGCCTT CCCTGCCGGA TGACCCGCAA CGCCGCGTGA TTGCGGCGAC CGTCGGCGGC
     GTGCGCGTCA TCAATGTCTA TTGCGTCAAC GGCGAAGCCC TCGACAGCCC CAAATTCAAA
     TATAAGGAAC AATGGTTTGC CGCACTGACG GAGTTTGTCC GCGATGAAAT GTCCCGCCAC
     GGCCAACTGG TGCTGCTGGG CGATTTCATA TCGCGCCTGC CGATGCGGAC TGTTACGACC
     CCTGANAATG GTATGAAAAA TCCACTGTTC GTCCGTCGAA CGGCAGTGGT TTCAAACCTG
     CTGGATTTGG GATTGACCGA CAGCCTGCGC CAAGTCCATC CCGAAGGCGC GTTCTATACC
     TNGGTCGACT ATCGCGGCGC GATGTTCCAC GCAAACTGGG CCTGCGTATC GACCATATAN
//
QL   10
QR   589
