# Supplementary material for: Expression capable library for studies of Neisseria gonorrhoeae, version 1.0
Source: BMC Microbiol. 2005 Sep 1;5:50. doi: 10.1186/1471-2180-5-50 (PMC1236931; doi:10.1186/1471-2180-5-50)
Supplement: Additional File 1 — Zipped file which includes all of the sequencing data as .exp files generated from binary data using PREGAP4. These .exp files contain all of the sequences with quality cutoffs included and can be opened with word processing programs. [file 1471-2180-5-50-S1.zip › AF 1 exp sequence files/SeqPlate 9/primer D forward/BGACA2D0085A.exp]

ID   BGACA2D0085A
EN   BGACA2D0085A
LN   BGACA2D0085A.ztr
LT   ZTR
AQ   7.740000
AV   8 8 8 8 8 8 8 8 8 8 8 8 8 8 8 8 8 7 7 7 7 6 7 7 7 7 7 7 8 8 8 
AV        8 8 4 8 9 10 10 9 10 11 14 12 11 10 10 9 9 9 9 9 8 8 8 
AV        8 8 8 8 8 8 8 8 8 8 8 8 8 8 8 8 8 8 8 8 7 7 8 8 8 8 8 8 
AV        8 8 8 8 8 8 9 9 9 9 9 10 10 10 10 10 10 10 11 11 11 4 11 
AV        11 11 10 9 9 9 9 8 9 9 10 9 8 8 4 8 8 8 8 8 4 8 4 8 8 7 
AV        8 8 8 8 8 8 8 8 8 7 8 8 8 8 8 8 7 7 7 7 7 7 7 8 8 7 7 7 
AV        7 7 7 7 7 7 7 7 8 8 8 8 8 8 8 8 8 8 8 8 8 8 8 8 8 8 8 8 
AV        8 8 8 8 7 8 8 8 8 8 7 7 8 7 8 8 8 8 8 8 8 8 8 8 8 8 9 8 
AV        8 8 8 8 8 8 8 8 8 8 8 8 8 8 8 8 8 8 8 8 8 8 8 8 8 8 8 8 
AV        8 8 8 8 4 8 8 8 8 8 8 8 8 8 8 8 8 8 8 8 8 8 8 8 8 8 8 8 
AV        8 8 8 8 8 8 8 8 8 7 8 7 7 7 7 8 7 7 7 8 8 8 8 8 8 8 8 8 
AV        8 8 8 8 8 8 8 8 8 8 8 8 8 8 8 8 8 8 8 8 8 8 8 8 8 8 8 8 
AV        8 8 8 8 8 8 8 8 8 8 8 8 8 8 8 8 8 8 8 8 8 8 8 8 8 9 9 8 
AV        8 8 9 8 9 9 9 9 9 8 9 9 8 8 8 9 9 8 9 8 8 8 8 8 8 8 8 8 
AV        8 8 8 8 8 8 7 7 7 7 8 8 8 8 8 8 8 8 7 7 8 8 8 8 8 8 8 8 
AV        8 8 8 8 8 8 8 8 8 8 8 8 8 8 8 8 8 8 8 9 9 9 9 9 9 9 9 8 
AV        9 9 9 8 8 8 8 8 8 8 8 8 8 8 8 8 8 8 8 8 8 8 8 8 8 8 8 8 
AV        8 8 8 8 8 8 8 8 8 8 8 8 8 8 8 8 8 8 8 8 8 9 9 9 9 8 8 8 
AV        8 8 8 8 9 9 9 9 9 8 8 8 8 8 8 9 9 9 9 9 9 9 9 8 8 8 8 8 
AV        8 8 8 8 8 7 7 6 7 7 8 8 8 8 8 8 8 8 8 8 8 8 9 9 9 8 8 9 
AV        9 9 9 9 8 9 9 8 8 8 8 8 8 8 8 8 8 8 8 8 8 8 8 8 8 8 8 8 
AV        8 8 8 8 8 8 8 8 8 8 8 8 8 8 8 8 8 8 8 8 8 8 8 8 8 8 8 8 
AV        8 8 8 8 8 8 8 8 8 8 8 8 8 8 8 8 8 8 8 8 8 8 8 8 8 8 8 8 
AV        8 8 8 8 8 8 8 9 9 9 9 9 9 9 9 9 9 9 8 9 8 8 8 8 8 8 8 8 
AV        8 8 8 8 8 9 9 9 9 9 9 9 9 9 9 9 9 9 9 8 8 8 8 8 8 8 8 8 
AV        8 8 8 8 8 8 8 8 8 8 8 8 8 8 8 8 8 8 8 8 8 8 8 8 8 8 8 8 
AV        8 8 8 8 8 8 8 8 8 8 8 8 8 8 8 8 8 8 8 8 8 8 8 8 8 8 8 8 
AV        8 8 8 8 8 8 8 8 8 8 8 8 9 9 9 9 9 10 9 9 9 9 9 8 8 8 8 
AV        8 8 8 8 8 8 8 8 8 8 8 8 8 8 8 8 8 8 8 8 8 8 8 8 8 8 8 8 
AV        8 8 8 8 8 8 8 8 8 8 8 8 8 8 8 8 8 8 8 8 9 9 9 9 10 10 10 
AV        11 11 10 10 10 10 9 9 8 8 8 8 8 8 8 8 8 8 4 8 8 4 8 8 8 
AV        8 8 8 8 8 8 8 8 8 8 8 8 8 8 8 8 8 8 8 8 8 8 8 8 8 8 8 8 
AV        8 7 8 8 8 8 8 8 8 8 8 8 8 9 9 9 9 8 8 8 8 8 8 8 8 8 8 8 
AV        8 8 8 8 8 8 8 8 8 8 8 8 8 8 8 8 8 8 8 8 8 8 8 8 8 8 8 8 
AV        8 9 9 9 10 9 9 9 9 9 9 10 11 11 11 10 10 10 10 10 10 11 
AV        10 10 10 10 9 9 8 8 9 8 8 8 8 8 8 8 8 8 8 8 8 8 8 8 8 8 
AV        9 9 9 8 8 9 8 9 9 9 8 9 8 8 9 9 9 9 9 8 8 8 8 8 8 8 8 8 
AV        8 8 8 8 8 8 8 8 8 8 8 8 8 8 8 8 8 8 8 8 8 8 8 8 8 8 8 8 
AV        8 8 8 8 8 9 9 9 8 8 8 9 9 9 10 9 9 9 9 9 8 8 8 8 8 8 8 
AV        8 8 8 8 8 8 8 8 8 8 4 8 8 8 9 9 9 10 10 9 4 9 9 9 9 9 8 
AV        8 8 8 8 8 8 8 8 8 8 8 8 8 8 9 8 8 9 8 8 8 8 4 8 8 8 9 9 
AV        8 8 4 8 8 8 8 8 8 8 8 8 8 8 8 8 8 8 8 8 8 8 8 8 4 8 8 8 
AV        8 8 8 8 8 8 8 8 8 8 8 8 8 8 8 8 9 8 9 8 8 8 9 9 9 9 9 10 
AV        10 10 9 9 9 8 9 9 9 8 8 8 8 8 8 8 8 8 8 8 8 8 8 9 9 9 9 
AV        9 10 10 10 10 9 9 9 9 9 8 8 8 8 8 8 8 7 8 7 7 7 7 7 7 7 
AV        8 7 7 8 8 7 8 7 7 7 8 8 8 8 8 8 8 8 7 8 8 8 8 8 8 8 8 8 
AV        8 8 8 8 8 9 8 8 9 8 8 8 8 8 8 8 8 8 8 8 8 8 8 8 8 8 8 8 
AV        8 8 8 8 8 8 8 8 8 8 8 9 8 8 8 8 9 9 9 9 8 9 9 8 8 8 8 8 
AV        8 8 8 8 8 8 8 8 8 8 8 8 8 8 8 8 8 8 8 8 8 8 8 8 8 8 8 8 
AV        8 8 8 8 8 8 8 8 8 8 8 8 8 8 8 8 8 8 8 8 8 8 8 8 8 8 8 8 
AV        8 8 8 8 8 8 9 10 9 9 9 10 11 11 10 9 10 9 9 9 9 9 8 8 8 
AV        8 8 8 9 9 9 8 8 8 9 8 8 8 8 9 9 8 8 8 8 8 8 8 8 8 9 9 9 
AV        9 8 9 9 9 9 9 9 9 9 9 9 9 8 8 8 9 8 8 8 8 8 8 8 8 8 8 8 
AV        4 7 7 7 7 7 7 4 
SQ   
     CGTAGTTATA CTGCGTGCGC TTCATACTGC TCTNTTTGCG ATCCTCCCCT TGGCGTCGTT
     TCATCGTCAC TAGTTTCGCT TCTCTAATTC TTCTCTTCTT CTCNCATCGT CGACGTGCCN
     CCTGTNTNGG CGCGCCGTGG TTCTTCTTAC TACACAGGAC GACTCTACAT CGTATCGACA
     CACGTATTCC TCGTTCCAGT CACGATGTTT TGTCATTTTG CGGCACCCTA ATCGTATGCT
     GACGGATNGT ACGGGCCAGT CCGTCCTTAT CAATTGTTTC CTGGTTTGTT CCTATATTCG
     CGGACCTATA CACCCATATC ACACATCGAA GCATACTATC CTTTCGATCC CATTCAATAC
     ACTACTATCA CTAATGACAT ACCTTTCCAT ACTACTGCGT ATACTAGTTT AATGTAATTA
     ATTCCATCTA ATGAAACGAG AGATAGCATT TTGATAGTAG TTCGATATAA CTGAATAGCT
     CGATATATTT GCGAGCAGAT ATACTGCGAT CGCATATTTG CAGCGCTTTC ATCGTGCCTC
     TGCCATTCTT ATTTCTTAAA TCGCCTCTTC CTTCCCTCGT CAGCTAACTC TCCTCTTGCT
     GTCATGAGTC GCTTTCGCTC TACGCCACGA ACTCTGCCCG TCCAGCGGAG TCCTCGCGCA
     TATCTCTCAA CTCACGATCT ACTCGTCATC TCTCTGTTGC TTTTCTCGTC GACTCGTTTG
     CGTGTGAGTT GTCTGTTCGT CTCATCTCGT GTGCCTCGTC TACGAATCAT TATAATTGAG
     AATACGTGTC GCGTGATACA CGTCTTCGGT TATGTTCGCA TCTTTCGCTT TCTCTTCGTA
     CATTCGTNTG NATCATAGTT ATCTATAGTC GCTACGTTGT CTGCGTTTGC TACAATACTA
     CGCTACTCTA GTATCTATCG ACAAGGATCA TCACAAAGCG CAGCCCGGTA TGATCAACAC
     ACCTCGAGCT AGCTACAGCT TAATATTTAT CGCATCTACT CCTGATGCAC ACGTTCACAT
     CGACGCGTCA TCGAGTACTA GTATAGCATA CGCACCCTCT AATCCTGTTC GCGATGACTN
     CCATCATCAN CATATCTACA TACTTCATAT ACGTGATGNT GTGCCANCCA CTCTTCGACT
     CGTCATGTNT CACTGTATCT TACATCTGCA CTATAATATC GCCACACATC ACGGTCAAAT
     GCGAATACTA CGGAGAATGA TCGCCGCCGC CGATGCCCTC GCAGATATGC CACGTATGTC
     CTAAACTCAA CTAATCGCGT GAGATCTAAA CAGACGCGAT ATTTAAGATG TCAGCCTCGG
     TATACCATAT CATAAGCGTT ATCGACGGCT GGTAGGAGAT ATCGCGCGAC TCGCACGCAC
     ATAAATAAAG ACCAGGACAC AAGAGCAAAA TTTACGATGA TCGCGCTATA AATCGACAAC
     GAGGAATTAT CCATATCTAA AN
//
QL   41
QR   43
