# Supplementary material for: Expression capable library for studies of Neisseria gonorrhoeae, version 1.0
Source: BMC Microbiol. 2005 Sep 1;5:50. doi: 10.1186/1471-2180-5-50 (PMC1236931; doi:10.1186/1471-2180-5-50)
Supplement: Additional File 1 — Zipped file which includes all of the sequencing data as .exp files generated from binary data using PREGAP4. These .exp files contain all of the sequences with quality cutoffs included and can be opened with word processing programs. [file 1471-2180-5-50-S1.zip › AF 1 exp sequence files/SeqPlate 9/primer D forward/BGACA2D0086A.exp]

ID   BGACA2D0086A
EN   BGACA2D0086A
LN   BGACA2D0086A.ztr
LT   ZTR
AQ   45.650000
AV   22 22 22 22 22 22 22 16 18 19 23 24 29 30 37 37 39 41 40 39 38 
AV        40 43 43 41 41 41 42 43 43 43 42 42 43 44 45 44 42 41 42 
AV        42 42 43 43 42 42 43 43 41 41 41 41 43 44 43 43 43 43 44 
AV        44 44 44 44 45 45 45 46 45 45 45 45 45 45 45 45 45 45 45 
AV        45 44 44 44 45 45 46 46 46 45 45 45 45 45 45 46 46 46 46 
AV        45 45 45 45 45 45 45 44 45 45 44 44 45 45 45 45 45 45 45 
AV        45 45 45 45 45 45 46 45 46 45 45 45 45 45 45 45 45 45 45 
AV        45 45 45 45 45 45 46 46 46 46 45 45 45 46 45 45 45 45 45 
AV        46 45 45 45 45 46 48 48 48 48 48 48 50 48 48 48 46 46 46 
AV        46 46 46 46 46 46 46 45 45 45 45 45 46 46 46 46 46 46 46 
AV        46 46 46 46 46 46 46 48 46 46 46 46 46 48 48 48 46 46 46 
AV        46 46 46 48 48 48 48 48 46 46 46 46 46 46 46 46 46 45 45 
AV        45 45 45 45 45 45 45 45 45 45 45 45 45 45 45 45 46 46 45 
AV        45 45 45 45 45 45 45 44 44 44 45 45 45 45 45 45 45 44 45 
AV        45 45 45 45 45 45 45 45 45 45 45 45 45 45 45 45 45 45 45 
AV        45 45 45 45 45 45 45 45 45 44 44 44 44 43 43 43 43 44 43 
AV        43 43 43 43 43 43 43 44 45 45 44 45 44 44 44 45 45 45 45 
AV        43 43 43 40 39 39 39 39 40 39 39 39 39 39 39 41 41 41 44 
AV        43 43 44 44 42 42 42 41 41 41 41 41 41 41 39 40 39 38 38 
AV        40 38 39 39 39 40 40 40 39 39 40 39 40 41 41 41 40 40 37 
AV        37 36 34 34 34 33 33 34 34 34 33 33 34 33 37 37 38 38 39 
AV        40 40 40 39 39 38 39 39 40 41 41 42 39 38 37 37 36 36 37 
AV        37 38 39 38 38 36 36 34 38 39 40 41 37 38 38 36 34 34 34 
AV        36 38 39 40 40 39 37 36 38 38 40 40 41 36 34 34 33 33 33 
AV        33 31 33 33 33 33 33 34 33 38 40 40 38 37 37 37 36 34 33 
AV        36 34 33 32 31 32 32 32 32 32 32 25 29 24 24 24 22 22 23 
AV        22 21 21 19 20 21 21 25 25 29 27 26 30 30 25 29 30 27 31 
AV        27 25 25 25 25 24 22 23 21 20 23 22 20 22 20 22 23 23 22 
AV        20 21 22 23 23 23 24 24 23 24 26 24 22 22 22 24 22 22 19 
AV        22 22 19 20 23 21 21 23 22 20 21 22 23 24 24 25 24 25 23 
AV        22 24 24 24 22 22 22 22 20 20 22 22 21 21 19 19 19 19 19 
AV        19 19 19 21 23 22 22 22 22 23 26 27 29 26 25 30 27 26 25 
AV        24 26 26 27 29 26 24 22 22 23 23 23 24 26 27 26 25 23 23 
AV        18 19 21 21 20 21 21 4 19 19 17 18 19 19 19 22 21 20 22 
AV        22 20 20 22 22 20 22 21 20 19 19 17 20 22 22 20 22 22 19 
AV        19 21 20 22 24 25 24 27 23 21 22 22 22 22 21 23 23 21 21 
AV        20 20 19 19 19 19 17 17 15 12 15 15 14 15 12 12 11 12 13 
AV        12 12 14 13 13 14 14 13 13 13 16 17 17 17 16 19 19 16 19 
AV        19 19 20 22 20 21 21 19 19 20 22 21 21 22 19 21 17 16 14 
AV        15 12 12 14 12 11 11 11 10 10 11 11 12 12 12 13 15 14 14 
AV        16 17 18 19 16 20 17 16 17 18 21 17 19 16 15 12 10 10 4 
AV        10 10 11 4 4 4 4 4 4 4 4 
SQ   
     CCAAAACTGA TTTTATTTTG ACTGATAGTG ACCTGTTCGT TGCACAAATT GATGAGCAAT
     GCTTTTTTAT AATGCCAACT TTGTACAAAA AAGCAGGCTT CGAAGGAGAT AGAACCATGT
     TAGACAAATA CTCCCCCGCC GAAATCGAAT CCAAATACTA TCAAAACTGG GAAAGCCAAG
     GCTATTTCCG GCCCGATATG GATTTGACCA AACCGTCTTT TTCCATCCAA CTGCCGCCGC
     CCAACGTAAC CGGCACGCTG CACATGGGTC ATGCCTTCAA CCAAACCATC ATGGACGGCC
     TGACCCGCTA CTACCGCATG AAAGGCTGCA ACACCCCCTG GATTCCCGGT ACCGACCACG
     CGGGCATCGC CACGCAAATC GTGGTCGAGC GTCAGCTTGC CGCGCAAAAC GTGTCCCGTC
     ACGACTTGGG GCGCGAAAAA TCTTGGAAAA AGTGTGGGAG TGGAAAGAAG TTTCCGGCGG
     CACGATTACC CAGCAGATGC GCCGCGTGGG CTGCTCCGCC GACTGGACGC GCGAGTATTT
     CACGATGGAC GGCGTACGCG CCGAAACCGT GACCGAAGTG TTCGTGCGCC TGTATGAACA
     GGGCTTGATT TACCGCGGCA AACGCTTGGT GAACTGNGAT CCCGTGCTTG GCACGGCGGT
     GTCGGATTTG GAAGTGGAAA GCATGGAAGA ACAGGCTCTA TGTGGCACAT CCGCTATCCG
     CTGGCCGAAC ATCCCACCGA AACCGTTATC GTGGCGACCA CCCGTCTGAA AACGTGCTGG
     NCGACGCGGC CN
//
QL   10
QR   500
