# Supplementary material for: Expression capable library for studies of Neisseria gonorrhoeae, version 1.0
Source: BMC Microbiol. 2005 Sep 1;5:50. doi: 10.1186/1471-2180-5-50 (PMC1236931; doi:10.1186/1471-2180-5-50)
Supplement: Additional File 1 — Zipped file which includes all of the sequencing data as .exp files generated from binary data using PREGAP4. These .exp files contain all of the sequences with quality cutoffs included and can be opened with word processing programs. [file 1471-2180-5-50-S1.zip › AF 1 exp sequence files/SeqPlate 9/primer D forward/BGACA2D0087A.exp]

ID   BGACA2D0087A
EN   BGACA2D0087A
LN   BGACA2D0087A.ztr
LT   ZTR
AQ   42.390000
AV   44 44 44 44 44 44 44 14 12 10 11 11 10 11 11 12 12 10 4 10 11 
AV        11 11 13 4 4 19 20 21 4 22 20 25 32 34 32 32 39 40 40 42 
AV        42 41 42 43 43 44 43 41 41 42 42 42 42 42 42 41 42 42 39 
AV        40 40 40 42 43 43 42 43 43 43 44 44 44 43 45 45 45 45 44 
AV        45 44 44 44 43 44 43 43 44 44 44 43 43 44 45 45 45 45 45 
AV        45 45 45 45 44 44 45 44 44 44 44 44 43 42 42 43 42 42 42 
AV        42 43 43 43 42 42 43 43 43 44 43 44 45 45 45 44 44 44 45 
AV        45 44 44 43 43 43 43 42 42 42 42 43 43 43 42 43 43 43 43 
AV        43 43 43 43 43 43 43 42 42 41 41 41 41 41 42 42 42 42 42 
AV        42 42 41 41 42 42 42 42 42 42 42 41 40 40 40 40 40 40 40 
AV        40 40 40 39 39 39 39 39 39 40 41 39 39 39 40 40 40 39 40 
AV        39 40 38 38 38 38 37 38 38 37 37 37 37 38 36 36 34 37 37 
AV        37 37 36 37 37 37 37 36 37 36 38 38 39 39 36 36 37 38 39 
AV        38 38 38 38 37 37 38 34 36 34 38 38 38 36 37 30 30 30 31 
AV        31 31 31 31 30 31 30 30 25 26 25 32 31 31 30 30 29 26 29 
AV        30 27 26 26 25 24 24 22 22 22 23 22 22 23 22 22 24 23 22 
AV        26 29 27 30 29 29 27 30 29 32 25 25 25 27 27 27 27 25 23 
AV        25 23 23 22 21 19 23 23 22 22 20 20 17 19 17 16 17 17 16 
AV        17 18 17 17 17 17 16 16 18 17 20 19 19 19 20 17 19 16 16 
AV        16 16 19 19 19 19 20 17 18 18 19 19 19 19 21 22 21 20 21 
AV        19 19 18 22 22 19 17 17 18 19 18 19 4 19 16 17 17 17 17 
AV        17 21 22 22 22 23 22 19 18 18 22 20 20 19 19 19 19 16 15 
AV        14 14 14 16 15 14 14 13 14 13 13 13 11 12 12 12 14 14 14 
AV        16 16 17 16 15 17 17 17 19 17 18 19 19 20 17 15 14 13 16 
AV        17 16 17 15 15 18 17 16 13 13 16 14 14 14 13 13 13 13 13 
AV        14 14 12 13 14 12 12 14 16 14 13 12 11 11 11 11 12 13 13 
AV        12 15 14 12 12 13 13 14 15 14 13 12 12 11 11 12 11 11 11 
AV        11 11 10 11 10 11 11 11 11 11 10 10 10 10 10 9 9 10 10 
AV        10 10 11 11 10 11 12 12 13 12 13 15 15 15 15 15 14 12 15 
AV        14 15 14 13 13 15 13 12 11 12 12 12 12 14 12 12 11 11 10 
AV        10 9 10 10 10 10 9 9 9 9 9 10 9 9 10 10 10 10 10 10 9 10 
AV        10 9 9 9 9 10 10 10 11 11 10 10 9 10 10 9 10 11 10 10 11 
AV        10 9 9 9 10 10 11 12 13 14 14 15 13 12 11 11 13 12 14 13 
AV        12 12 10 9 9 9 9 9 9 9 9 9 9 8 9 9 9 9 10 10 10 10 11 10 
AV        10 9 9 10 11 9 9 9 10 10 9 9 9 9 10 9 9 9 9 9 10 10 9 9 
AV        9 10 10 10 10 9 9 9 9 9 9 9 9 9 9 10 10 9 9 9 10 10 10 
AV        10 9 10 10 10 9 9 9 9 9 8 8 8 8 9 9 9 9 9 9 9 9 9 9 10 
AV        10 10 11 10 10 9 9 10 9 9 9 9 10 9 10 10 10 9 9 9 10 9 
AV        9 9 9 9 9 8 8 8 8 9 9 9 9 9 10 10 10 4 8 8 8 8 8 8 8 
SQ   
     CCTAGCTCGG ACCACTAANT GATTNNATTN GACTGATAGT GACCTGTTCG TTGCACAAAT
     TGATGAGCAA TGCTTTTTTA TAATGCCAAC TTTGTACAAA AAAGCAGGCT TCGAAGGAGA
     TAGAACCATG GGGTTTTGCA GTTCGGACTG CTGTTTGCCG CGGCCGGCGG CGTGCTGGGC
     GCGGTGTGGG CAAGCCTTCA GGAACGCGGC CGCCCGGTGC AGGCTGTGCT GGAGGCTTTT
     ATTTCTGCAA TCGCGGCGGC GGCCGCGGCG GAGCGGTTCG TGCCGCTGGA TCAGGCGTGC
     ACGTGCGCGG CGGCGGGGGT GTTCGCGGGG ATGATGACGG GGCACGCGCT CGATACGGTG
     CGCGCGCTCG CGCCCAAGTG TTGCGCGGTT ACTTGNGCGG CTTGCCGGAA AACTTACGGG
     TGTGAAGACG GAGGGTCTTC GGATGGAAAA GATTGACACC CAGCTTTCTT GTACAAAGTT
     GGCATTATAA GAAAGCTTTG CTTACCAGTT GTTCGCACGA ACGGGTCACC ATTAGTCACA
     ATAAATTCCT TATTTGCCAC CCGTTGATAT CCCCTATAGC GCAGCCCATT ACATGCCCTA
     GCTGATTCCT GCTCGCTCTG CCCGAGTCTC AAACCTCTGA AGTTAATTGT ACAGATAAAA
     TTTTCCATCT GACAATACAC TGCCTGCTAC CTAACCGCAA TCAAGGGGTG TTATACCCCT
     TTCTCACGGA ACCCTCCAGC CCGCGATCGA ATCCCACAGG CGAGCTGATT TTTCGGGAA
//
QL   30
QR   332
