# Supplementary material for: Expression capable library for studies of Neisseria gonorrhoeae, version 1.0
Source: BMC Microbiol. 2005 Sep 1;5:50. doi: 10.1186/1471-2180-5-50 (PMC1236931; doi:10.1186/1471-2180-5-50)
Supplement: Additional File 1 — Zipped file which includes all of the sequencing data as .exp files generated from binary data using PREGAP4. These .exp files contain all of the sequences with quality cutoffs included and can be opened with word processing programs. [file 1471-2180-5-50-S1.zip › AF 1 exp sequence files/SeqPlate 9/primer D forward/BGACA2D0088A.exp]

ID   BGACA2D0088A
EN   BGACA2D0088A
LN   BGACA2D0088A.ztr
LT   ZTR
AQ   44.190000
AV   45 45 45 45 45 45 45 19 18 19 21 23 25 33 34 34 34 32 31 33 36 
AV        37 40 43 42 43 41 37 36 34 32 33 36 36 34 34 33 33 33 34 
AV        34 36 41 42 43 44 44 42 41 43 43 43 43 43 43 43 41 39 37 
AV        38 37 38 40 40 39 39 39 39 40 41 41 42 43 44 44 45 45 44 
AV        44 44 44 44 43 43 43 43 44 44 44 43 44 44 45 45 45 45 45 
AV        45 45 45 45 45 45 45 45 45 45 44 44 44 43 43 44 43 43 43 
AV        43 43 42 43 43 43 44 44 44 44 44 44 44 44 44 44 44 44 45 
AV        44 44 44 43 43 44 43 44 44 44 44 44 44 45 45 45 45 44 44 
AV        45 45 45 45 45 45 45 45 45 44 44 44 43 44 44 44 44 44 44 
AV        45 44 45 45 45 45 45 45 45 45 45 45 45 45 45 45 45 45 45 
AV        45 44 44 44 43 43 43 42 42 43 42 42 42 43 42 42 42 42 42 
AV        42 42 42 42 42 42 43 43 43 43 43 44 44 44 44 44 44 45 45 
AV        45 45 45 44 44 43 42 42 42 43 43 43 42 42 40 40 40 40 40 
AV        41 42 42 42 41 40 41 41 41 40 41 40 37 37 34 34 34 36 34 
AV        34 34 34 33 33 34 34 34 38 38 40 39 40 40 41 42 42 41 42 
AV        42 42 42 42 41 41 40 41 40 38 37 37 37 37 34 34 34 36 34 
AV        36 34 36 34 33 36 36 36 36 34 36 33 33 32 33 32 34 33 34 
AV        34 34 32 33 33 34 36 39 39 40 39 38 37 37 37 37 36 38 37 
AV        37 37 37 36 36 32 33 34 32 32 31 30 27 26 27 26 25 25 25 
AV        25 26 27 27 29 29 30 32 32 32 29 29 29 29 30 30 30 27 27 
AV        24 24 25 24 27 27 31 33 34 30 30 30 29 30 26 32 32 26 26 
AV        26 26 25 25 24 27 27 29 27 29 31 29 30 27 27 27 27 27 27 
AV        22 23 22 20 22 18 19 19 19 24 19 19 19 16 16 19 17 17 18 
AV        17 4 19 19 19 18 20 21 22 25 25 26 25 26 25 25 26 27 25 
AV        25 24 27 27 26 26 26 26 27 27 30 30 30 23 25 26 26 23 22 
AV        22 4 22 22 19 19 18 18 15 19 19 4 19 21 19 20 21 20 20 
AV        26 20 22 18 23 23 22 23 20 20 23 23 22 22 22 22 24 24 30 
AV        27 26 22 22 23 22 21 21 20 18 16 16 15 15 15 16 15 18 16 
AV        17 16 16 15 17 18 20 19 22 22 20 19 22 23 25 24 25 27 29 
AV        29 25 26 23 23 23 25 23 23 19 17 18 16 16 15 14 4 17 19 
AV        19 16 16 14 13 14 15 14 16 16 14 14 13 13 12 11 12 4 12 
AV        12 13 11 12 12 13 13 13 14 14 14 15 13 4 16 13 13 16 16 
AV        17 16 18 4 17 18 17 20 24 21 19 23 19 20 20 20 19 20 19 
AV        19 17 18 16 16 18 17 17 17 16 15 15 17 18 17 16 16 16 16 
AV        16 15 15 14 16 18 18 16 15 12 13 13 11 12 11 11 12 13 14 
AV        14 13 15 16 15 19 16 17 19 20 20 16 14 15 15 15 13 12 12 
AV        12 11 11 10 10 10 11 12 13 13 4 10 11 11 10 10 10 11 11 
AV        11 11 11 11 10 10 11 11 11 11 11 12 11 11 12 12 12 13 13 
AV        14 13 14 15 13 13 13 15 16 13 12 12 11 12 11 11 10 10 10 
AV        10 10 10 10 10 11 12 12 12 10 12 14 14 15 15 14 14 16 14 
AV        14 14 12 11 13 4 4 4 4 4 4 4 4 
SQ   
     CCTACCGGGC CCAATAATGA TTTTATTTTG ACTGTTAGTG ACCTGTTCGT TGCACAAATT
     GATGAGCAAT GCTTTTTTAT AATGCCAACT TTGTACAAAA AAGCAGGCTT CGAAGGAGAT
     AGAACCTTGA AAGACGGCGG CTATGCGGTG GATTGGGTCA AAAACGGCGC GCAGGTTGCG
     GCGGCTGCCG CTGCCCAGCC TTATGACTTG ATGCTGCTGG ATTTGGGTTT GCCTGGGCGG
     GACGGTTTGG ATGTTTTGTC GGAAATACGC GCGGCAGGCT GTACCGTCCC CGTGCTGATC
     GTTACGGCGC GGGATGATTT GTACAGCCGG CTGAACGGTT TGGACGGCGG TGCGGATGAC
     TATATCGTCA AGCCGTTCGA TATGGCGGAG TTTAAGGCGC GGATGCGGGC GGTGTTGCGG
     CGCGGGAGCG GACAGGCGCA NGCGTGTCTG TCAAATGGTG CGTTATCCCC TCATCCTGNC
     ACGTATCANG TAGAAATTAT TGCCGAGGGG AGGGGTGGCA TTGAGCAACC AGGAGTTTTC
     GGTATTGCAG GCTTTGCTGG CGAGGCCGGN TGTGATTTTG TCGCGCTCGN ATTCGGAGGA
     CAGGNTTTAC GGTNTGGGGC GGGGAAGTCG AAAGCAATGC GGTGGATTTT CTGATTCACG
     GCTGTGCCAG AAATTGGGTA GACCAGCTTT CTTGTCNAAG TTGCATTATA AGAAGCATGC
     TTATCATTTG TTGCACCGAA CAGTCACTAT CCGTCAAATT AAATCATTAT TGCCA
//
QL   1
QR   8
