# Supplementary material for: Expression capable library for studies of Neisseria gonorrhoeae, version 1.0
Source: BMC Microbiol. 2005 Sep 1;5:50. doi: 10.1186/1471-2180-5-50 (PMC1236931; doi:10.1186/1471-2180-5-50)
Supplement: Additional File 1 — Zipped file which includes all of the sequencing data as .exp files generated from binary data using PREGAP4. These .exp files contain all of the sequences with quality cutoffs included and can be opened with word processing programs. [file 1471-2180-5-50-S1.zip › AF 1 exp sequence files/SeqPlate 9/primer D forward/BGACA2D0089A.exp]

ID   BGACA2D0089A
EN   BGACA2D0089A
LN   BGACA2D0089A.ztr
LT   ZTR
AQ   44.340000
AV   37 37 37 37 37 37 37 25 25 26 26 26 25 24 26 30 31 37 41 41 41 
AV        41 39 38 36 34 36 38 38 37 37 36 36 37 37 37 37 41 43 44 
AV        45 44 42 41 42 42 42 42 43 43 43 42 40 34 34 34 36 38 39 
AV        39 38 39 39 39 39 39 40 41 45 45 45 45 45 45 45 45 45 45 
AV        45 45 45 45 45 45 45 45 45 46 46 48 48 48 46 46 46 46 46 
AV        46 46 48 48 48 46 46 46 45 45 45 45 45 46 46 45 46 45 45 
AV        45 45 45 45 45 45 45 45 45 44 44 44 43 45 44 44 45 45 45 
AV        45 45 44 44 44 44 44 44 45 45 45 45 45 44 44 44 43 44 45 
AV        45 45 45 45 45 45 45 45 44 44 44 44 43 43 43 41 41 41 42 
AV        42 41 41 41 41 41 42 42 43 44 44 45 45 45 45 45 45 45 46 
AV        45 45 45 45 45 45 44 44 44 44 43 43 42 42 42 42 42 41 42 
AV        42 41 41 41 41 41 40 41 42 42 41 43 41 42 43 43 43 43 43 
AV        44 44 44 43 43 43 43 42 43 42 42 42 42 40 40 40 39 40 40 
AV        40 40 40 40 40 40 40 39 37 40 40 39 40 39 40 40 38 37 38 
AV        37 37 37 36 38 38 37 38 38 38 36 36 38 39 38 39 40 40 40 
AV        40 40 39 39 40 40 41 41 41 41 42 42 42 41 42 42 42 40 40 
AV        40 40 40 40 40 40 39 38 37 38 38 38 39 39 39 39 38 38 38 
AV        38 37 38 39 40 39 40 40 39 40 40 41 41 38 39 38 37 38 37 
AV        36 36 36 36 36 36 36 36 37 39 39 38 40 40 39 40 39 39 39 
AV        40 39 39 39 38 39 40 41 40 41 43 43 44 44 42 41 41 41 41 
AV        40 40 39 38 39 39 38 36 33 32 34 34 36 36 33 34 32 32 32 
AV        31 31 31 33 36 36 37 38 37 37 39 39 40 41 40 40 38 38 38 
AV        37 38 37 37 37 37 36 36 36 36 37 37 38 37 36 38 36 36 36 
AV        36 36 38 38 38 37 36 36 36 36 37 36 38 36 33 32 30 29 29 
AV        26 27 29 27 26 27 26 25 26 25 26 24 27 27 29 32 32 31 32 
AV        34 32 33 32 32 34 36 38 36 34 32 31 30 30 30 30 32 25 27 
AV        27 26 26 26 27 29 26 27 25 26 23 20 20 25 22 22 23 21 21 
AV        22 21 23 23 26 26 29 31 31 26 31 31 26 29 29 27 26 26 24 
AV        23 23 23 25 24 27 26 24 26 26 26 26 27 27 29 27 29 30 30 
AV        31 30 30 32 33 32 32 33 32 32 33 34 33 33 33 33 33 32 30 
AV        30 32 30 27 29 27 25 25 26 25 22 23 22 24 26 26 27 29 30 
AV        31 31 33 33 30 31 34 34 36 33 33 29 29 30 29 29 30 29 29 
AV        32 32 29 30 31 25 26 31 24 23 25 24 23 24 22 22 22 22 22 
AV        21 25 24 23 30 29 29 31 30 29 31 29 26 26 25 25 26 25 22 
AV        20 20 19 19 21 19 19 20 20 20 21 20 20 21 22 23 22 22 22 
AV        19 20 21 20 21 21 22 22 22 22 22 24 24 26 25 30 25 25 22 
AV        22 22 22 22 22 22 21 20 21 20 19 15 18 17 22 18 18 15 14 
AV        13 13 14 13 11 4 12 15 16 16 16 19 20 22 23 26 29 25 25 
AV        30 26 27 27 26 21 19 19 17 18 18 16 15 16 17 17 17 15 14 
AV        12 15 17 15 17 14 12 13 11 12 12 13 14 14 14 14 12 11 12 
AV        11 12 13 11 13 11 11 11 11 11 11 12 13 14 12 12 12 13 14 
AV        14 17 4 14 15 4 8 8 8 8 8 8 8 
SQ   
     CGGGCCCAAT AATGATTTTA TTTTGACTGA TAGTGACCTG TTCGTTGCAC AAATTGATGA
     GCAATGCTTT TTTATAATGC CAACTTTGTA CAAAAAAGCA GGCTTCGAAG GAGATAGAAC
     CATGTTTCCC GTTTTCCATC TTTCAGGCGA AAGCCGCCGC CGGATGCTTC AGACGGCATT
     GCGTTTTCCC CATGTTTTCA AAGCCCGTGC GGAAGATTCG CACAAAGGGA CTTTCGGCAC
     GCTCGCCGTA GTCGGCGGAT CGGCAGGGAT GAGCAGCGCG CCCGTATTGG CGGCATCGGC
     GGCAATGTAT CTCGGCTGCG GTAAGGTGCG GGCAGGTTTC AATCAGGATA CACTGCCTTT
     TGCCGTCATT GCCGGTTTTC CCGAGATTAT GTTGGACACG GCAGACGGTT TGACCAAGCG
     TCAAGGCATA AACGCTTGGA CGGCGGGTTG CGGCTTGGGT ACAGATGCGG CGGCAGTGGA
     AACGGTGGCG GCAGTGCTGG CGCGGAATCG AGACGAAGCC GTCGTTTTGG ATGCGGACGC
     GCTGAACATA TTATCAACCG ATGCCGAAAC CCGAAATCTG GCGCGCGGGT GTAAAAACCT
     GATTTTAACG CCGCACCCCG CCGAAGCCGC GCGCCTGCTT GGAACGACAG TTGCACAGGT
     TCAGGCGGAT CGGACGGCGG CAGTAAGGAA GATAGGGGCA ATTCTCGGTG NCACCGTGGT
     TTTAAAGGGG CCAAAACATT GGTTGCCGCG TCCGATACGG AAATCTATGT CAACGAAAGC
     GGCNATGCGG GATG
//
QL   1
QR   651
