# Supplementary material for: Expression capable library for studies of Neisseria gonorrhoeae, version 1.0
Source: BMC Microbiol. 2005 Sep 1;5:50. doi: 10.1186/1471-2180-5-50 (PMC1236931; doi:10.1186/1471-2180-5-50)
Supplement: Additional File 1 — Zipped file which includes all of the sequencing data as .exp files generated from binary data using PREGAP4. These .exp files contain all of the sequences with quality cutoffs included and can be opened with word processing programs. [file 1471-2180-5-50-S1.zip › AF 1 exp sequence files/SeqPlate 9/primer D forward/BGACA2D0090A.exp]

ID   BGACA2D0090A
EN   BGACA2D0090A
LN   BGACA2D0090A.ztr
LT   ZTR
AQ   44.650000
AV   20 20 20 20 20 20 20 12 13 15 15 15 16 19 17 17 19 19 24 24 31 
AV        33 34 37 34 36 36 34 34 38 38 36 36 36 36 37 39 40 39 42 
AV        43 43 45 44 44 43 44 42 43 43 43 42 43 43 42 41 40 40 40 
AV        41 40 41 42 42 42 42 42 42 42 43 43 44 44 44 44 44 44 43 
AV        43 43 44 44 44 44 44 45 45 45 45 45 45 45 46 46 46 45 45 
AV        45 45 45 45 45 45 45 45 45 45 45 45 45 45 45 45 45 45 45 
AV        45 45 44 44 43 43 42 43 43 43 43 43 43 43 43 43 43 43 44 
AV        44 44 45 45 45 45 45 45 44 44 44 44 45 45 45 45 45 45 45 
AV        45 45 45 44 45 45 45 45 45 45 45 45 45 45 45 45 45 45 46 
AV        45 45 45 46 46 45 45 45 45 46 46 46 46 46 45 46 45 45 45 
AV        45 45 45 45 45 44 43 43 43 42 42 43 43 43 44 44 44 44 43 
AV        43 43 44 45 44 44 44 44 44 43 43 42 43 43 44 44 42 42 41 
AV        42 41 41 41 41 41 42 42 40 39 39 39 39 39 38 39 39 40 40 
AV        41 40 40 38 38 39 39 39 38 37 38 37 37 34 34 30 30 30 33 
AV        33 34 33 31 32 32 31 31 31 32 32 34 33 33 32 31 31 29 31 
AV        31 30 31 31 30 30 30 31 33 32 32 33 33 36 36 34 36 37 38 
AV        38 37 37 36 36 34 36 33 33 33 34 34 34 32 31 33 33 34 34 
AV        33 33 34 34 33 34 33 34 34 37 38 37 37 37 37 37 39 38 39 
AV        40 38 38 38 37 38 37 37 36 34 34 34 36 34 34 34 36 34 33 
AV        33 33 34 34 34 37 38 37 33 33 32 33 32 33 33 33 33 33 33 
AV        34 33 32 31 32 32 32 32 32 31 30 29 27 29 27 27 26 25 23 
AV        23 25 25 24 26 22 22 22 22 22 22 22 22 22 24 22 21 19 18 
AV        17 21 21 22 21 19 20 17 17 17 17 19 19 20 20 22 19 19 17 
AV        18 18 18 20 22 22 18 17 17 19 19 19 22 22 25 25 27 26 26 
AV        26 26 31 29 29 27 29 30 26 26 26 22 19 20 21 19 20 21 22 
AV        22 22 20 19 18 18 18 20 23 22 22 23 19 18 17 19 19 19 21 
AV        22 19 19 19 19 19 16 15 17 18 17 16 14 14 13 12 15 14 14 
AV        14 14 16 16 16 17 18 19 23 22 24 21 19 21 20 22 21 21 22 
AV        22 22 22 21 20 19 19 22 21 17 15 15 15 14 15 15 14 13 14 
AV        13 14 14 14 15 17 22 21 19 17 18 18 17 16 16 18 16 15 14 
AV        14 14 13 13 14 15 14 13 12 14 13 12 14 13 14 14 12 11 12 
AV        12 11 10 9 10 9 10 10 10 11 10 10 11 12 12 11 12 14 16 
AV        16 16 15 14 14 13 14 16 13 13 13 14 13 14 14 13 14 15 13 
AV        11 11 10 10 10 10 10 10 9 9 9 9 9 8 9 9 9 10 10 11 11 11 
AV        11 11 10 11 10 10 11 11 14 12 12 12 11 11 11 11 11 13 11 
AV        13 12 11 11 10 11 12 12 13 12 13 14 15 15 15 14 15 16 16 
AV        16 14 14 12 12 11 11 11 12 11 12 12 11 10 10 10 10 9 10 
AV        10 10 10 9 9 10 10 10 11 12 11 12 11 12 11 10 10 10 10 
AV        9 9 9 8 9 8 8 9 9 9 9 9 9 9 9 10 9 9 9 9 10 9 9 9 9 9 9 
AV        9 9 9 9 10 9 10 10 10 11 10 11 10 10 10 10 10 9 9 9 9 9 
AV        9 9 9 9 9 9 9 9 4 31 31 31 31 31 31 31 
SQ   
     CAGCTCGGGC TACTATGATT TATTTTGACT GATAGTGACC TGTTCGTTGC AACAAATTGA
     TGAGCAATGC TTTTTTATAA TGCCAACTTT GTACAAAAAA GCAGGCTTCG AAGGAGATAG
     AACCAGTCCA GAAGCTTGAG CAGCAGCTGC AATATCTCCT TTACAATAAC CGCAAACATC
     TTTTCCTGAA ACTGTCATTG TCATAGATGC CCCTTTCGTT TCACCTGCAT TATAAGCCTG
     CTGGACAACA CCAATTTCAG CATGTGAATT AGCAACGGTT GCATTCGGAC GAGGTTTACC
     GTCGGCTTGG ATTTTTGCAT TAACTCGTTG GGCTATTAAT GTAGGTGAAT CAGGCGATCC
     AATTTTTGCA CTTGACCCAG CTTTCTTGTA CAAAGTTGGC ATTATAAGAA AGCATTGCTT
     ATCAATTTGT TGCCACGAAC AGGTCACTAT CAGTCAAAAT AAAATCATTA TTTGCCATCC
     AGCTGATATC CCCTATAGTG AGTCGTATTA CATGGTCATA GCTGTTTCCT GGCAGCTCTG
     GCCCGCGTCC TAAAATCTCT TGATGTTACA TTGCACAAGA TAAAAATATA TCATCACGAC
     AAATAAAACT GTCCGCTTAC CTAAACAGTA ATACACCGCG TGTCATGAGT CATATTCCAC
     CGCAAACCTC CAGGTCGCGA TTAATTCCAA CACGGACGCT GATTCATATC GCCATAAATG
     GGCTCCCGAC CATGCTCTGA AATCCCGCGC GACAATCTAT CGCTTGTTTG GAACACTCGA
     TGTTCCGATT TG
//
QL   18
QR   419
