# Supplementary material for: Expression capable library for studies of Neisseria gonorrhoeae, version 1.0
Source: BMC Microbiol. 2005 Sep 1;5:50. doi: 10.1186/1471-2180-5-50 (PMC1236931; doi:10.1186/1471-2180-5-50)
Supplement: Additional File 1 — Zipped file which includes all of the sequencing data as .exp files generated from binary data using PREGAP4. These .exp files contain all of the sequences with quality cutoffs included and can be opened with word processing programs. [file 1471-2180-5-50-S1.zip › AF 1 exp sequence files/SeqPlate 9/primer D forward/BGACA2D0091A.exp]

ID   BGACA2D0091A
EN   BGACA2D0091A
LN   BGACA2D0091A.ztr
LT   ZTR
AQ   44.150000
AV   36 36 36 36 36 36 36 22 23 25 25 25 23 23 25 31 32 37 43 42 42 
AV        40 39 39 34 32 33 36 36 34 34 34 34 36 36 36 38 41 41 45 
AV        45 45 43 42 43 42 42 42 42 42 42 36 33 29 27 27 27 30 31 
AV        31 31 31 31 31 31 32 39 41 44 45 45 45 45 45 45 45 45 45 
AV        45 45 45 45 45 45 45 45 45 45 46 46 48 46 46 46 46 46 46 
AV        45 46 46 45 45 45 45 45 45 45 45 45 45 44 44 44 43 44 45 
AV        45 44 45 45 45 45 45 45 45 45 45 46 45 45 46 46 45 45 45 
AV        45 45 44 45 44 44 44 43 43 43 43 43 44 43 43 43 44 44 43 
AV        44 44 44 45 45 45 44 44 44 44 44 45 45 45 45 45 45 45 44 
AV        43 43 44 44 44 43 43 42 42 42 43 43 43 44 43 44 44 45 44 
AV        44 44 44 43 43 43 42 42 42 42 42 42 43 42 42 42 42 43 45 
AV        45 45 45 45 45 45 45 45 45 45 45 45 45 45 43 43 43 43 43 
AV        43 43 43 42 42 42 43 42 42 43 44 44 44 43 43 42 43 43 42 
AV        43 43 42 42 41 41 41 40 41 42 41 41 42 42 42 42 41 41 41 
AV        42 41 41 42 42 42 43 43 42 42 42 42 43 43 42 43 43 43 43 
AV        43 43 43 43 43 43 42 43 42 43 44 44 44 43 43 42 42 42 42 
AV        42 42 42 41 40 40 40 39 39 39 39 40 40 40 40 40 41 40 41 
AV        41 41 40 41 41 41 41 41 41 42 42 42 41 41 40 41 42 42 41 
AV        41 41 42 42 41 40 40 41 41 40 42 41 41 41 41 40 39 39 39 
AV        38 38 38 38 38 38 38 38 36 37 37 38 38 38 38 38 39 39 38 
AV        38 38 37 36 37 38 38 38 39 39 38 39 37 38 36 37 37 37 38 
AV        38 38 37 37 37 38 38 37 38 38 40 38 39 40 38 38 36 37 36 
AV        36 36 34 34 33 33 33 34 32 31 33 32 34 33 34 34 34 36 36 
AV        37 37 38 38 40 41 38 40 40 40 39 38 39 39 36 36 34 34 34 
AV        33 32 36 31 31 32 32 32 31 29 31 32 32 30 30 30 30 30 33 
AV        33 34 36 36 36 37 37 34 36 36 36 36 36 36 34 33 32 31 30 
AV        32 30 30 31 31 33 32 32 33 33 33 34 36 37 37 37 38 38 37 
AV        36 36 36 36 36 36 36 34 36 32 31 31 30 29 29 29 24 22 23 
AV        23 20 21 20 19 19 18 17 18 19 18 18 19 22 22 19 21 19 19 
AV        21 23 25 25 25 25 27 24 24 22 23 24 25 26 26 26 25 26 23 
AV        24 24 24 26 26 29 24 25 26 26 24 23 21 21 23 22 22 23 24 
AV        24 23 26 23 22 23 25 26 29 27 27 27 27 22 19 20 19 20 22 
AV        22 20 20 20 21 22 20 20 21 22 27 26 26 25 24 25 27 22 22 
AV        22 20 22 22 22 4 22 23 22 22 23 22 22 27 26 29 29 30 26 
AV        25 25 26 25 27 27 26 26 26 22 20 19 20 21 23 24 22 21 20 
AV        20 19 16 17 16 17 16 16 15 13 12 12 13 14 14 13 14 16 16 
AV        17 17 19 19 21 20 19 19 18 19 20 18 19 17 16 16 16 16 15 
AV        15 16 17 15 14 14 14 14 15 16 16 13 13 13 14 13 13 13 16 
AV        18 16 13 15 13 12 13 16 14 14 14 16 16 15 13 13 14 16 15 
AV        15 15 15 13 12 12 12 12 12 13 15 14 12 12 12 12 12 10 11 
AV        12 12 12 12 12 11 10 11 11 10 10 11 11 12 12 12 12 12 11 
AV        11 11 11 11 13 13 14 12 4 11 11 11 11 11 11 11 
SQ   
     CGGGCCCAAT AATGATTTTA TTTTGACTGT TAGTGACCTG TTCGTTGCAC AAATTGATGT
     AGCAATGCTT TTTTATAATG CCAACTTTGT ACAAAAAAGC AGGCTTCGAA GGAGATAGAA
     CCATGTTGCC GACCTGCTCG AACCGCGACA TTAGGCAGAC AGTTTTCCTA AAAACGGACA
     CAAATACTTT TTACAGAAAG ACAATAAAAA TGCCCAAAAT CACCGTACTT CCACACGCAA
     CATTATGCCC CGAGGGTGCA GTCATCGATA ACGCGCCCGA AGGCAAAACC GTCCTCGACG
     TGCTGCTCGA CCACGACATC GAAGTCGATC ACGCCTGCGA AAAATCCTGC GCCTGCACCA
     CCTGCCACGT GATTATCCGC AAAGGTTTCG ACAGTTTGGA AGAGCCGGCC GAATTGGAAG
     AAGACCTGCT CGATCAGGCT TGGGGTTTGG AAGCCGATTC GCGCCTGAGT TGTCAGGCGG
     TTGTTGCCGG CGAGGATTTG ATTGTGGAAA TCCCCAAATA CACCATCAAC CACGCGCGCG
     AAGAACACTG AGACCCAGCT TTCTTGTACA AAGTTGGCAT TATAAGAAAG CATTGCTTAT
     CAATTTGTTG CAACGAACAG GTCACTATCA GTCANAATAA AATCATTATT TGCCATCCAG
     CTGATATCCC CTATAGTGAG CCGTATTACA TGGTCATAGC TGTTCCCTGG CAGCTCTGGC
     CCGTGTCTCA AATCCCTGAT GTTACATTGC CCAGGATAAA ATATATCATC CTGAACACAT
     AAACTGTCTG CTTACAT
//
QL   1
QR   539
