# Supplementary material for: Expression capable library for studies of Neisseria gonorrhoeae, version 1.0
Source: BMC Microbiol. 2005 Sep 1;5:50. doi: 10.1186/1471-2180-5-50 (PMC1236931; doi:10.1186/1471-2180-5-50)
Supplement: Additional File 1 — Zipped file which includes all of the sequencing data as .exp files generated from binary data using PREGAP4. These .exp files contain all of the sequences with quality cutoffs included and can be opened with word processing programs. [file 1471-2180-5-50-S1.zip › AF 1 exp sequence files/SeqPlate 9/primer D forward/BGACA2D0092A.exp]

ID   BGACA2D0092A
EN   BGACA2D0092A
LN   BGACA2D0092A.ztr
LT   ZTR
AQ   11.290000
AV   13 13 13 13 13 13 13 8 8 8 8 8 8 9 9 10 10 10 10 10 11 10 11 
AV        11 14 14 13 12 11 10 9 9 9 9 9 9 10 9 9 9 8 9 9 9 9 9 9 
AV        10 11 12 13 14 16 19 20 22 23 26 27 34 42 42 42 42 43 40 
AV        39 39 32 29 33 33 32 31 30 23 22 22 17 17 15 16 16 16 17 
AV        18 17 17 16 15 19 19 19 23 20 23 19 18 21 17 15 13 13 15 
AV        12 12 11 11 10 10 10 11 11 12 12 14 12 12 12 15 12 4 12 
AV        12 14 14 14 13 11 11 10 11 11 11 10 11 10 11 10 10 10 9 
AV        9 10 11 12 12 12 12 11 11 11 11 11 13 14 14 14 12 12 12 
AV        12 12 12 11 11 12 11 12 11 10 10 9 10 9 9 9 9 9 10 10 10 
AV        10 10 10 10 10 10 10 11 11 12 13 13 12 15 13 12 13 12 12 
AV        12 13 13 13 13 11 12 10 9 9 9 10 10 9 10 9 9 9 9 9 9 8 
AV        8 8 9 9 8 8 8 8 8 8 8 8 8 8 8 8 8 8 8 8 8 8 8 8 8 8 8 8 
AV        8 8 9 9 8 9 9 8 9 9 9 9 9 8 9 8 9 8 8 8 8 8 8 8 8 8 8 8 
AV        8 8 8 8 8 8 8 8 8 8 8 8 9 9 9 9 9 9 9 9 9 9 9 9 9 9 8 8 
AV        8 8 9 8 8 8 8 8 8 8 8 9 8 8 8 8 8 8 8 9 8 8 8 8 8 8 8 8 
AV        8 8 8 8 8 8 8 8 8 8 8 8 8 8 8 8 8 8 8 8 8 8 8 8 8 8 8 8 
AV        8 8 8 9 9 8 8 8 8 9 9 9 8 8 9 8 8 9 9 9 9 9 9 9 9 9 9 9 
AV        9 9 9 8 8 8 8 8 8 8 8 9 9 9 10 10 9 9 10 9 9 9 9 10 11 
AV        10 9 9 9 9 8 8 8 8 8 8 8 8 8 8 8 8 8 8 8 8 8 8 8 9 9 9 
AV        8 8 8 8 8 8 8 8 8 8 8 8 8 8 8 8 8 8 8 8 8 8 8 8 8 8 8 8 
AV        8 8 8 8 8 8 8 8 8 8 8 8 8 8 8 8 8 8 8 8 8 8 8 8 8 8 8 8 
AV        8 9 9 9 8 9 8 8 8 8 8 8 8 8 8 8 8 9 8 8 8 8 9 9 9 9 9 9 
AV        9 9 9 9 8 9 9 8 9 8 8 8 8 8 8 8 8 8 8 8 8 8 8 8 9 9 9 9 
AV        9 8 8 8 8 8 8 8 8 8 8 8 8 8 8 8 8 8 8 8 8 8 8 8 8 8 8 8 
AV        8 8 8 8 8 8 9 8 8 9 9 9 9 9 9 9 10 11 11 10 10 10 10 10 
AV        9 10 10 10 10 10 9 9 9 9 9 8 9 9 9 9 8 8 8 8 8 8 8 8 8 
AV        8 8 8 8 8 8 8 8 8 8 8 8 8 8 8 8 8 8 8 8 8 9 9 8 8 8 8 9 
AV        9 9 9 9 9 9 8 8 8 8 8 8 8 8 8 8 8 8 8 8 8 8 8 8 8 8 8 8 
AV        8 8 9 8 8 9 8 8 9 9 9 9 9 9 9 9 9 8 8 8 8 8 8 8 8 8 8 8 
AV        8 8 8 8 8 8 8 8 8 8 8 8 8 9 9 8 8 8 8 9 9 9 9 10 10 9 9 
AV        9 9 9 9 9 9 9 8 8 8 8 8 8 8 8 8 8 8 8 8 8 8 8 8 9 9 10 
AV        9 9 10 10 9 9 9 9 9 9 9 9 8 8 8 8 8 8 8 8 8 8 8 8 8 8 8 
AV        4 8 8 8 8 8 8 8 8 8 8 8 8 8 8 8 8 7 7 8 8 8 8 8 8 8 9 8 
AV        9 9 9 9 9 9 9 9 9 9 9 9 9 9 9 8 9 9 9 9 9 9 9 9 8 8 8 8 
AV        8 8 8 8 8 8 8 8 8 8 8 8 8 8 8 8 8 8 8 8 8 8 8 8 8 8 8 8 
AV        8 8 8 8 8 8 8 8 8 8 8 8 8 9 9 8 8 8 8 8 8 8 9 9 9 9 9 9 
AV        9 9 9 9 9 9 9 10 9 9 9 8 8 8 8 8 8 8 8 8 7 8 7 7 8 8 8 
AV        8 8 8 8 8 8 8 8 8 8 8 9 9 9 8 8 8 8 9 9 9 9 8 9 8 8 8 8 
AV        8 8 8 8 8 8 8 7 7 8 8 8 8 8 8 8 8 8 8 9 9 9 9 9 9 8 8 8 
AV        8 8 8 8 8 8 9 8 9 9 9 8 8 9 8 8 8 8 8 8 8 8 8 8 8 8 8 4 
AV        8 8 8 8 8 8 8 
SQ   
     GTTCTCCTCC CGTCGCGCCC TCCTCTTCGC CTCGATCCTC CCTTCCTCCT TGCTTTTTCC
     CCCCCCCCCC CCCCGACGGG CCTAATATGA TTTTATTTTG ACTGTTAGTG ACCTGATCGT
     TNGTACACAT TGATTATCCA TGCTCTGCTT ATAATGGCCA CTTTGCACAA ACAACCATGC
     TCCATAACGA CATATAACCC TGCACCCATG ATGTCTCACT GTCGGCTCCG TCACCCCTTT
     CTTACGCACC GATCAACATG ACCACGAAGA TTGTATACTC CTGCTGGCCT GCATTTCCTC
     CTCTTCTCAT CGCATTTCGC GCTTCTCTCC TACCACTCTG TCTCTCACGC CCTCCCTCCG
     TCCCCTGTCT TTCTCCGTTT CCTTCAAACC CTCCTTGACC GCCACACTTC CCCGCTTTTT
     CTCTCCGGCT CCTCTCACAA TTGTTCCTCG CCTTACTTCC GTCGGTCTCC ATTGTGCCCC
     TCTCGTCGTA TGTATCTTGC TTTCCTCTCG TCTTTCCTTA GTCCGCTTCC TTCCTCTCCC
     CATACTCACT TTCAATCGCG CTCAAGATAC TCATCACTCG TCTGCACTCA CCCACTTACA
     ATCCCCCCCA TCTCTCCCTC TACTGTTCCA TCTAAGCGTC ATCCAGTCAC ATTCCACACG
     CACACTCTCC TTTCTTCCAC GAGTAGCGTC GCATCCACCT CTCGCGTTCA CATGCCAGTC
     TTTTTGTACC TGCCCCTCTC CCACTCGCTC CTATGCTCCT CTTCCATATT ACGCCACTCA
     CTCGTCACGT CCCTACGNGT AGACTCCCTC CCCTCACCGC GCCCGTATCC CACTTACCAA
     TCGCCATCAA CACCTGCTCA TGTCCTCTTG TTATACTGCT CTCTCCTCGC CTATCCGCAC
     CTTAGCGGTC GCCGCTGCTT CGTGCTCAGT CTGCGCTGCT ACCCCGCTCA TCATATGCTC
     CCGCACATCT CCCGTAGCTC TTCGTAATCA CTCATATAGT CAACAACGGC GATATGCTCG
     TTGCTTG
//
QL   54
QR   79
