# Supplementary material for: Expression capable library for studies of Neisseria gonorrhoeae, version 1.0
Source: BMC Microbiol. 2005 Sep 1;5:50. doi: 10.1186/1471-2180-5-50 (PMC1236931; doi:10.1186/1471-2180-5-50)
Supplement: Additional File 1 — Zipped file which includes all of the sequencing data as .exp files generated from binary data using PREGAP4. These .exp files contain all of the sequences with quality cutoffs included and can be opened with word processing programs. [file 1471-2180-5-50-S1.zip › AF 1 exp sequence files/SeqPlate 9/primer D forward/BGACA2D0093A.exp]

ID   BGACA2D0093A
EN   BGACA2D0093A
LN   BGACA2D0093A.ztr
LT   ZTR
AQ   7.690000
AV   4 4 4 4 4 4 4 8 8 8 8 8 8 8 8 8 9 9 4 10 10 10 10 11 12 12 13 
AV        11 10 10 10 10 10 10 9 9 9 9 9 9 8 8 8 8 9 9 8 8 9 9 9 
AV        11 10 10 10 11 10 11 11 11 12 13 13 12 11 10 9 9 9 9 9 
AV        9 9 9 9 8 8 8 8 8 8 8 8 8 8 8 8 8 8 7 7 7 7 7 7 7 7 7 7 
AV        8 8 8 8 8 8 8 8 8 8 8 8 8 8 8 8 8 8 8 8 8 8 8 7 7 4 8 4 
AV        7 7 7 7 8 8 8 8 8 8 8 8 8 8 7 7 7 8 8 7 7 7 7 7 8 8 8 8 
AV        8 8 8 8 8 8 8 8 8 8 8 8 8 8 8 8 8 8 8 7 7 8 8 8 8 8 8 8 
AV        8 8 8 8 8 8 8 8 8 8 8 8 9 8 8 8 8 8 8 8 8 8 8 8 8 8 8 8 
AV        8 8 8 8 8 8 8 8 8 8 9 9 8 8 9 8 8 8 8 8 8 8 8 8 8 8 8 8 
AV        8 8 8 8 8 8 8 8 8 8 8 8 8 8 8 8 8 8 8 8 8 8 8 8 8 8 8 8 
AV        8 8 8 8 8 8 8 7 8 7 7 7 7 8 8 8 8 8 8 8 8 8 8 8 8 8 8 8 
AV        8 8 8 8 8 8 8 8 8 8 8 8 8 8 8 8 8 8 8 8 8 8 8 8 8 8 9 9 
AV        9 9 9 9 8 9 8 8 8 8 8 8 8 8 8 8 8 8 8 8 8 9 9 9 9 9 8 9 
AV        9 9 9 8 8 8 8 8 8 8 8 8 8 8 8 8 8 8 8 8 8 8 8 8 8 8 8 8 
AV        8 8 8 8 8 8 8 8 8 8 8 8 8 8 8 8 8 8 8 8 8 8 8 8 8 8 8 8 
AV        8 8 8 8 8 9 8 9 9 9 9 9 9 9 9 9 9 9 9 9 9 9 9 9 9 9 9 8 
AV        8 8 8 8 8 8 8 8 8 8 8 8 8 8 8 9 9 9 9 9 9 9 9 9 9 8 8 8 
AV        8 8 8 8 8 8 8 8 8 8 8 8 8 8 8 8 8 8 8 8 8 8 8 9 9 9 8 8 
AV        9 9 10 10 10 10 9 9 9 9 9 9 9 9 9 9 9 8 8 8 8 8 8 9 9 8 
AV        8 8 8 8 8 8 8 8 8 8 8 8 8 8 8 8 8 8 8 8 8 8 9 9 9 9 9 9 
AV        9 9 9 9 9 9 9 10 10 10 11 9 9 9 8 8 8 8 8 8 8 8 7 7 7 6 
AV        7 7 7 7 8 7 7 7 8 8 8 8 8 8 8 8 8 8 8 8 8 8 8 8 8 8 8 9 
AV        9 8 8 8 8 8 8 8 8 9 9 8 9 8 8 8 8 8 8 8 8 8 8 8 8 8 8 8 
AV        8 8 8 8 8 8 8 8 9 9 8 8 8 8 9 9 9 9 8 8 8 8 8 8 8 8 8 8 
AV        8 8 8 8 8 8 8 8 8 8 8 8 8 8 8 8 8 8 8 8 8 8 8 8 8 8 8 8 
AV        8 8 8 8 8 8 9 9 9 9 9 9 9 9 8 8 8 8 8 8 8 8 8 8 8 8 8 8 
AV        8 8 8 8 8 8 8 8 8 8 8 8 8 8 8 8 9 9 9 9 9 9 8 8 8 8 8 8 
AV        8 8 8 8 8 8 8 8 8 8 8 8 8 8 8 8 8 8 8 8 8 8 9 8 8 8 8 8 
AV        9 9 9 9 8 8 8 8 8 8 8 8 8 8 8 8 8 8 8 8 8 8 8 8 8 8 8 8 
AV        8 8 8 8 8 8 8 8 8 8 8 8 8 8 9 8 8 8 8 8 8 8 8 8 8 8 8 8 
AV        8 8 8 8 8 8 7 8 8 7 7 7 7 7 8 8 8 8 8 8 8 8 8 8 8 8 9 9 
AV        9 8 9 9 9 9 9 9 9 9 9 9 9 9 9 9 9 9 9 10 11 11 10 10 9 
AV        10 10 10 9 10 10 9 10 10 10 10 9 9 9 10 9 9 9 9 8 8 9 9 
AV        8 8 8 8 8 8 8 8 8 8 8 8 8 8 8 8 8 8 8 8 8 8 8 8 8 8 7 8 
AV        8 8 8 8 8 8 8 8 8 8 8 8 9 9 9 8 8 8 8 8 8 8 8 8 8 8 8 8 
AV        8 8 8 8 8 8 8 8 8 8 8 8 8 8 8 8 8 8 8 8 8 8 8 4 8 8 8 8 
AV        8 8 8 
SQ   
     CTATTCTCTC CGCCGACTNT CGTCTCTGCT CTTCGCGTCC GGCGTCCTTT CTGTGTCCCT
     ATCCCGCCCT TGTCGCGCGG GTTAGACTCA GGCTTGCACT CATCGACTCG ATAGATGATC
     AGTGNGNGAG TGGATCTGTC GTCTGCGCGT ACGGCTACCT CTTACATGTT GATGCCTAGC
     ATTAATCGAT CCATTGCGCA CAACGCGCGT GCTGCATTCA TCATCGTATC AATCTCTGCA
     TCTAACTCAC GCATCTTCTG TTATATTTAT TTATGTATGA TTATGATGTA GATGTGTGTT
     GAATGAGATA ACTATAGCTG CTATATTGGA GGAGTTACTC ATCGATATGT CTGCGGCTCG
     TCGTGTTCTA CAATATATGT CATATTCGCC TGTCCGTTCG CGTCACTATC TATCTTTCAT
     GATGGTCTGT TGCTTACCCT CGAATTACGC TGCTCGCGTC GGCCGCTGCT CTCTCTCTCG
     TGTCTCGCTC CATATCGTTT CGTCACTGTT CCTGAGTGCG TTCATCGTCT GTATCCGAGC
     TGCGGTCGTC TGTGCTATTC GTTCTTGAAC TGTGTCGGTC ATCGCAGTAC TTCATCTCGC
     ATTCTCTCGT TCTTCGTCTC GGCATCACGA TGGCATAATC CATAGACGTC TCGAACCTCG
     TGTATCTCCC TCATCCGTCC TGTATTACTG CTCTGACATT CTCTACCACC CAGACAACGG
     ATTCAACACA ATACGTCGTC GTCGTCTTTT TACTACAGAT CGATGTTCCT CGCCTGCGAC
     TCGCGCTTTC TCGCAGCGTA TACGCTCCTT GGTCGACGAT GACTTCTCCG CGCCGGCGCC
     GGGTACCACT GACGACCGTG ACGTCATCTT CCTACAAATC CTCTACGCGC ATCGTTTTGG
     CACGCCGCGT GTAGGAACAG GCAACGGCGT CTTATAAAAC CCGGCGCTGG ATCACCGGTT
     GTGGGATCAC AGCATATTCC GTGAAA
//
QL   26
QR   28
