# Supplementary material for: Expression capable library for studies of Neisseria gonorrhoeae, version 1.0
Source: BMC Microbiol. 2005 Sep 1;5:50. doi: 10.1186/1471-2180-5-50 (PMC1236931; doi:10.1186/1471-2180-5-50)
Supplement: Additional File 1 — Zipped file which includes all of the sequencing data as .exp files generated from binary data using PREGAP4. These .exp files contain all of the sequences with quality cutoffs included and can be opened with word processing programs. [file 1471-2180-5-50-S1.zip › AF 1 exp sequence files/SeqPlate 9/primer D forward/BGACA2D0094A.exp]

ID   BGACA2D0094A
EN   BGACA2D0094A
LN   BGACA2D0094A.ztr
LT   ZTR
AQ   8.040000
AV   13 13 13 13 13 13 13 9 9 9 9 9 9 9 9 8 8 8 8 8 8 4 9 9 9 9 9 
AV        4 8 9 10 10 9 9 9 10 10 9 9 9 8 8 8 8 8 8 8 8 8 8 8 8 8 
AV        8 8 9 9 10 11 12 13 16 15 15 15 16 17 17 16 13 14 14 14 
AV        12 11 11 10 10 9 10 9 9 9 9 9 9 8 8 8 8 8 8 8 8 8 8 8 8 
AV        8 8 8 8 8 8 8 8 8 8 8 8 8 8 8 8 8 8 8 8 8 8 8 8 8 8 8 9 
AV        8 8 8 8 8 8 8 8 9 8 8 8 8 8 8 8 8 8 8 8 8 8 8 7 7 8 8 8 
AV        8 8 8 8 8 8 8 8 8 8 8 8 8 8 8 8 9 8 8 8 8 8 8 9 9 9 8 8 
AV        8 8 8 8 8 8 8 8 8 8 8 8 8 8 8 8 8 8 8 8 8 8 8 8 9 9 9 9 
AV        8 8 8 8 9 9 9 9 9 9 9 9 9 8 8 9 9 9 9 8 8 8 8 8 8 8 8 8 
AV        8 8 8 8 8 8 9 9 9 10 9 9 10 9 9 9 9 9 9 9 9 9 9 9 9 9 9 
AV        9 9 8 9 8 9 9 9 9 10 9 9 9 9 9 9 9 9 9 9 8 8 8 8 8 8 8 
AV        8 8 8 8 8 8 8 8 8 8 8 7 8 8 8 7 7 7 7 7 8 8 8 8 8 8 8 8 
AV        8 8 8 9 9 8 8 8 8 8 8 8 8 8 8 8 8 8 8 8 8 8 8 8 8 8 8 8 
AV        8 8 9 8 8 8 8 8 8 8 8 8 8 8 8 8 8 8 8 8 8 8 8 8 8 8 8 8 
AV        8 8 8 8 8 8 8 8 8 8 8 8 9 9 9 9 9 9 9 9 8 8 8 9 8 8 8 8 
AV        8 8 8 8 8 8 8 8 8 8 8 8 8 8 8 8 8 8 8 8 8 8 8 8 8 8 9 9 
AV        9 9 9 9 9 9 9 9 8 8 8 8 8 8 8 8 8 8 8 8 8 8 8 8 8 8 8 8 
AV        8 8 8 8 8 8 8 8 8 8 8 8 8 8 8 8 8 8 8 8 8 8 8 8 8 8 8 8 
AV        9 9 8 8 9 9 9 9 9 9 8 8 9 8 8 8 8 8 8 8 8 9 9 8 8 9 9 9 
AV        9 8 9 9 9 8 8 8 8 8 8 8 8 8 8 8 8 8 8 8 8 8 8 8 8 8 8 8 
AV        8 8 8 8 8 8 8 8 8 8 8 8 8 8 8 8 8 8 8 8 8 8 8 8 8 8 8 8 
AV        8 8 8 8 8 8 8 8 8 8 8 8 8 8 8 8 8 8 8 8 8 8 8 8 8 8 8 8 
AV        8 8 8 8 8 8 8 8 8 8 8 7 8 8 8 8 8 8 8 8 8 8 8 8 8 9 9 9 
AV        9 9 9 9 9 9 8 8 8 8 8 8 8 8 8 8 8 8 8 8 8 8 8 9 9 9 9 9 
AV        9 9 9 9 9 9 8 9 8 8 8 8 8 8 8 8 8 8 8 8 8 8 8 8 4 8 8 8 
AV        8 8 8 8 8 8 8 8 8 8 8 8 9 9 9 10 11 11 10 10 11 11 10 10 
AV        10 11 10 10 10 9 9 9 9 9 9 9 9 8 8 9 8 9 9 9 9 9 9 9 9 
AV        9 8 8 9 9 8 9 8 8 8 8 8 8 8 4 8 8 8 8 8 8 8 8 8 8 8 8 8 
AV        8 8 8 8 8 8 8 8 8 8 8 8 8 9 8 8 8 8 8 8 8 8 8 8 7 8 8 8 
AV        8 8 8 8 8 8 8 9 9 9 9 9 9 9 9 9 9 9 9 9 9 9 9 10 10 10 
AV        11 10 10 10 10 9 10 9 9 9 9 8 8 8 8 8 8 8 8 8 8 8 8 8 8 
AV        8 8 8 4 8 8 8 8 8 8 8 8 4 9 9 9 8 9 8 9 9 9 8 8 8 8 8 8 
AV        8 8 8 8 8 8 8 8 8 8 8 8 8 8 4 8 8 8 8 8 8 8 8 8 8 8 4 8 
AV        8 8 8 8 8 8 8 8 9 9 9 9 8 9 8 9 9 8 8 9 9 9 9 9 8 8 8 8 
AV        8 8 8 8 8 8 8 8 7 8 7 8 8 8 4 8 8 4 8 8 8 8 8 8 8 8 8 8 
AV        4 8 8 8 8 8 8 8 8 8 8 8 8 8 8 8 8 8 8 8 8 8 8 8 8 8 8 8 
AV        8 8 8 8 8 8 8 8 8 9 9 9 8 8 8 8 8 8 8 8 8 8 8 8 8 8 8 8 
AV        8 8 8 8 8 8 8 8 8 8 8 8 8 8 8 8 8 8 8 8 8 8 8 8 8 8 8 8 
AV        8 8 8 8 8 9 8 8 8 8 8 8 8 8 8 8 8 8 8 8 8 8 8 8 8 9 8 8 
AV        8 8 8 8 8 9 8 8 8 8 8 8 9 8 8 8 9 9 8 9 9 9 9 10 9 8 8 
AV        8 8 8 8 8 8 8 8 8 8 8 8 8 8 8 8 8 8 7 7 7 7 8 8 8 8 8 8 
AV        8 8 8 8 8 8 8 8 8 8 8 4 8 8 8 4 8 8 4 8 8 8 8 8 8 8 8 8 
AV        8 9 8 8 8 9 9 9 9 8 8 8 8 8 8 8 8 8 8 8 8 8 8 8 4 8 8 8 
AV        8 8 8 8 8 8 8 8 8 8 8 8 8 8 8 8 8 8 8 8 8 8 8 8 9 9 9 9 
AV        8 8 8 8 8 8 8 8 8 9 8 8 8 8 8 8 8 8 8 8 8 8 8 8 8 8 8 8 
AV        8 8 8 8 8 8 8 8 8 8 8 8 8 8 8 8 8 8 8 8 8 8 8 8 8 8 8 8 
AV        8 8 8 8 8 8 8 8 8 8 8 8 8 8 8 8 8 8 8 8 8 8 8 8 8 8 8 8 
AV        8 8 8 8 8 8 8 8 8 8 8 4 8 8 8 8 8 8 8 8 8 8 8 8 8 8 8 8 
AV        8 8 8 8 8 8 9 9 9 9 9 9 9 9 9 8 8 9 8 8 8 8 8 8 8 8 8 8 
AV        8 8 8 4 4 4 4 4 4 4 4 
SQ   
     CTAATACTCC CCTCTCCCGC CNTGTCGNCG TTCTTGTCTT TGTCGCGGGT GCTGCCTTTC
     TTCTTTCCCT TTTCACTCCC TTTCGGCTCG TTTCTATCTC CGACTAGCAT TCTTACTCCT
     ACTCCTCTTT TCTGTGTTTG TTGTGAGCTC GTCTCATGCA CGCAGTACCT GCACCGTCTA
     CACATTGTTG AGTAGGTGGC ATAATCAGTA ACCATATGCG CATAAAGAAT CAACGCATAG
     AATCAGCGCT CCCAATCATA CCGCACAACA TTATATACAC GCGTGCTCTG CTGTGGTTGT
     GGTTATTTGA GTTTGTTCTA TGTATCGGTC GAGCGATTGT AGTAAGGACC ATGACTATGA
     CGTGGCCTTT GGGGCGGGCG TTACCGCATG CGATATTTCT GCACCTTGTT GCTCATAGTT
     CCTAGCATAT ATTATAATTC GCATCGTACT CGCGCGTCAC CTTCATACGT TTCTTTCTGT
     TTCTGATGCA TATACCCTTC TTTATTACGC TGCCTACGCG ATCGTCGCGC AAGCGTGCCT
     CTGCTCGTCA TCACGTCATC TCTTAATCTA TGCGCGATCA CGGTTTGAAC ATGTGTATCG
     ATTCGTCGTA TGTGATGTGC GCAGATCTCG AATGCACTCG TGGCGGCGAG TGCATGTCGC
     GTGATAAACG TGCTCGTATA NGGTGCGCAT CGTTCGGTTG GCTTCTTCGA TGATGATGTC
     TACGTTTCTG AATCCGTGCT TCTCTCGNGT GCTCGAATCA CGTTGCATTA ACACATACGC
     TAGCACCTTA CCTATACTCT CACCCGTGTC ATCTACACCC ATCTACTGAG TATGTCTGAG
     ATANTGAACG CTNCATACTC CATCAGCTAT GTATATACAT CGNCTCGTAT ATCTNGACTC
     TGTTATCGTG ACACAGCGAT TAATGGCGTT CTACTATCNC TNCCGTCGTC ACNGACACGA
     TCCATGAGCA TGAATCGATC TCGTTAACAG TACCACACTG TCTCGAACGC GATGTGCACG
     TTATTTCTGA CGTGCTGCAC AATAATATCT CATTCGCGTC GTGGATACGA TCACGTAGTC
     ACGATGATGG ATAGCGCCGC TCGACCTCGC CGCGTATTAC CTCCGTCGAG NGAANCTNCC
     GATCAGCGCC ATGCATGGTT GCGTACGCGT ANTGAGATTC GCTGTGCGTC GCATGTGCCA
     TACTCTTGAA GGTGTCGCCG CGTCAATCAT AGAGCGAGTG CTGAGATGAC GATCGCGGGT
     CATATATATC TGAGCTCCGC ATCACTGGAT GTAAGAGTNT ATGCATATCG TCGAGAGGCA
     TCCGAACAAC GTGCTATTGA TGCCGTCTCT ATAG
//
QL   66
QR   68
