# Supplementary material for: Expression capable library for studies of Neisseria gonorrhoeae, version 1.0
Source: BMC Microbiol. 2005 Sep 1;5:50. doi: 10.1186/1471-2180-5-50 (PMC1236931; doi:10.1186/1471-2180-5-50)
Supplement: Additional File 1 — Zipped file which includes all of the sequencing data as .exp files generated from binary data using PREGAP4. These .exp files contain all of the sequences with quality cutoffs included and can be opened with word processing programs. [file 1471-2180-5-50-S1.zip › AF 1 exp sequence files/SeqPlate 9/primer D forward/BGACA2D0095A.exp]

ID   BGACA2D0095A
EN   BGACA2D0095A
LN   BGACA2D0095A.ztr
LT   ZTR
AQ   42.610000
AV   21 21 21 21 21 21 21 16 16 16 16 18 20 20 19 18 19 21 22 29 33 
AV        39 38 39 39 41 40 40 39 40 43 43 42 42 42 42 43 44 44 43 
AV        43 44 44 45 44 42 42 42 42 42 42 42 42 42 43 43 41 42 41 
AV        42 44 45 44 44 44 44 44 45 45 45 44 45 45 45 45 45 45 44 
AV        45 44 44 45 44 44 45 45 45 44 45 45 45 45 48 46 46 45 45 
AV        45 45 45 45 45 45 45 45 45 45 45 44 44 44 44 43 44 44 44 
AV        44 45 44 44 44 44 43 43 42 43 43 43 43 43 42 42 43 42 40 
AV        41 41 42 42 43 43 43 43 44 43 43 43 44 44 45 44 45 45 45 
AV        45 45 44 44 43 44 44 43 43 42 42 43 42 41 41 41 41 41 41 
AV        41 40 40 41 40 41 40 39 40 40 39 40 40 40 40 40 40 40 41 
AV        41 42 42 43 43 42 42 43 42 42 42 42 43 43 42 43 43 43 42 
AV        42 43 43 43 43 43 42 42 41 40 39 39 37 37 37 36 36 36 34 
AV        36 34 34 33 34 34 37 37 37 36 37 38 36 36 36 36 37 36 37 
AV        37 37 34 33 34 34 34 34 36 36 36 33 34 34 33 33 33 34 37 
AV        36 36 36 36 36 36 37 39 39 39 41 40 39 38 39 39 38 38 37 
AV        38 37 36 36 36 36 36 37 38 37 37 37 40 38 38 39 39 40 40 
AV        39 39 39 37 38 37 36 36 33 36 34 34 34 34 34 33 33 31 33 
AV        33 34 36 37 39 39 40 40 40 39 39 40 40 39 39 38 37 36 36 
AV        33 31 29 27 30 30 29 30 30 30 30 31 31 30 30 31 33 34 34 
AV        33 33 32 32 32 32 31 31 31 32 32 33 31 31 31 31 31 32 31 
AV        33 33 33 32 32 32 31 30 31 31 31 30 30 30 31 29 29 27 30 
AV        32 30 31 31 31 29 29 29 29 29 27 27 27 26 27 26 25 25 26 
AV        22 23 22 22 22 22 22 22 22 22 22 22 24 25 23 27 27 29 30 
AV        30 31 30 30 29 26 25 26 25 24 26 26 26 25 26 26 24 25 25 
AV        27 31 31 30 29 27 27 27 29 31 31 32 33 33 30 29 31 31 30 
AV        31 32 32 30 29 25 24 24 22 19 17 17 18 18 18 17 17 17 17 
AV        16 16 15 15 16 17 22 21 21 20 19 19 19 20 20 21 22 23 19 
AV        20 22 22 19 19 18 19 20 20 19 18 19 19 19 23 21 19 19 24 
AV        23 25 24 24 22 22 22 18 19 17 17 19 17 15 14 15 14 15 13 
AV        14 14 15 17 17 17 17 16 17 19 15 15 16 16 17 17 18 18 17 
AV        17 15 15 16 15 16 19 19 19 18 18 18 17 18 20 20 23 19 19 
AV        19 19 17 15 14 15 15 15 15 13 12 12 12 14 12 12 11 12 12 
AV        13 11 11 11 10 11 12 12 11 11 13 14 13 14 15 13 15 16 15 
AV        14 14 13 15 16 16 16 13 15 15 13 15 13 14 12 13 12 13 11 
AV        11 11 11 12 10 10 10 10 10 10 11 11 12 12 14 13 12 11 11 
AV        12 12 12 12 14 14 14 13 11 11 12 12 13 12 13 12 11 12 12 
AV        12 11 11 10 11 10 9 9 9 9 9 9 9 9 9 9 9 9 9 9 10 11 10 
AV        11 10 11 12 11 12 11 11 11 10 11 12 12 11 11 10 11 11 11 
AV        12 12 13 13 14 13 13 12 11 11 11 12 13 14 14 14 12 12 12 
AV        12 13 12 13 14 12 12 14 13 12 11 12 13 13 15 14 15 13 13 
AV        14 17 18 17 16 14 13 12 11 11 10 10 10 11 10 10 9 4 15 
AV        15 15 15 15 15 15 
SQ   
     AGCTCGGCCA ACTAATGATT TTATTTTGAC TGATAGTGAC CTGTTCGTTG CACAAATTGA
     TGAGCAATGC TTTTTTATAA TGCCAACTTT GTACAAAAAA GCAGGCTTCG AAGGAGATAG
     AACCATGCCG TCTGAAAATC AGACGGCTTT TTCTTTTGGA GATTTTGAGA TGACAGTCAA
     ATTAAAAGCG CCCGAAGGGT TTACCGACGT TTCCTTCGGC AGCCAAAGCT ACGCGGCAGA
     TGAAAACGGT ATCGTGGAAG TGCCGTCGGA GGCGGCGGAA TTCCTGTATC AGTTCGGTTT
     TGGCAACGTT GCCTCCGAGC CTGCCGAAGG GCCTGAAAAA GCCAAGCGCG GGCGTAAACC
     TAAAACCGGG CAGCCGGCAG GACAATCCGA ACCTGCCGAA GCTGCCGAAC CTGCCGAAGC
     CGAAGCCGAA GCTGCCGAAC CTGCCGAAGC AGAAGCCGAA CCTGCCGAAG CCGAAAAGGC
     TGAATAAGAC CCAGCTTTCT TGTACAAAGT TGGCATTATA AGAAAGCATT GCTTATCAAT
     TTGTTGCAAC GAACAGGTCA CTATCAGTCA GAATAAAATC ATTATTTGCC ATCCAGCTGA
     TATCCCCTAT AGTGAGTCGT ATTACATGGT CATAGCTGTT TCCTGGCAGC TCTGCCCCGT
     GTCTCAAAAT CTCCGATGTT ACATTGCACA AGATACCATA TATCATCCTG ACCAATACAC
     TGTCTGCTTC CGTAAACCAG TATACAGGGG GTGTTATGAG CCCTTTTCAA CGGGAAACGT
     CGAGGCCCCT A
//
QL   17
QR   487
