# Supplementary material for: Expression capable library for studies of Neisseria gonorrhoeae, version 1.0
Source: BMC Microbiol. 2005 Sep 1;5:50. doi: 10.1186/1471-2180-5-50 (PMC1236931; doi:10.1186/1471-2180-5-50)
Supplement: Additional File 1 — Zipped file which includes all of the sequencing data as .exp files generated from binary data using PREGAP4. These .exp files contain all of the sequences with quality cutoffs included and can be opened with word processing programs. [file 1471-2180-5-50-S1.zip › AF 1 exp sequence files/SeqPlate 9/primer D forward/BGACA2D0096A.exp]

ID   BGACA2D0096A
EN   BGACA2D0096A
LN   BGACA2D0096A.ztr
LT   ZTR
AQ   45.310000
AV   8 8 8 8 8 8 8 16 17 17 19 23 22 25 25 26 30 27 32 37 37 41 34 
AV        32 25 25 25 25 25 25 25 26 27 26 27 27 26 34 36 42 42 42 
AV        42 42 40 40 40 39 40 39 40 41 36 32 25 21 21 22 22 23 23 
AV        23 23 24 24 24 24 30 34 41 44 44 43 43 44 44 44 44 43 43 
AV        43 44 44 44 44 44 44 45 45 45 45 45 45 45 45 45 45 45 45 
AV        45 46 46 46 45 46 46 46 45 46 46 46 46 46 45 45 44 43 44 
AV        44 44 43 43 44 44 44 44 44 44 45 45 45 46 46 46 46 46 46 
AV        46 46 46 46 46 46 46 46 46 46 45 45 45 45 45 45 45 46 45 
AV        45 45 45 45 45 45 45 45 46 45 45 45 45 45 46 45 46 46 46 
AV        46 46 46 46 46 46 46 45 45 45 45 45 45 45 45 45 45 45 46 
AV        46 46 46 46 46 46 46 46 46 46 46 46 46 46 45 45 45 45 45 
AV        45 45 45 45 45 45 44 43 43 43 43 43 43 44 44 44 43 43 44 
AV        44 44 45 45 45 45 45 44 44 43 44 43 44 44 44 44 44 45 45 
AV        45 45 45 45 45 45 45 45 45 45 45 45 45 45 45 45 45 45 45 
AV        45 45 45 45 44 44 44 44 44 44 43 43 43 43 44 44 44 45 44 
AV        44 45 45 44 44 45 45 45 45 45 45 44 44 43 44 44 44 45 43 
AV        44 42 42 42 40 39 39 40 40 41 40 39 39 38 39 39 40 41 41 
AV        42 44 43 43 42 42 43 43 44 44 44 44 45 44 44 44 45 44 44 
AV        45 45 44 43 43 43 43 41 40 40 39 39 39 39 38 38 38 38 39 
AV        39 39 38 40 40 40 41 42 42 42 43 43 43 42 42 42 41 41 41 
AV        39 39 38 38 39 37 37 37 37 36 37 36 36 34 33 34 36 36 36 
AV        34 36 37 36 34 36 36 36 36 37 37 37 36 37 36 37 36 36 36 
AV        37 34 36 34 33 34 34 34 36 36 34 34 36 37 37 34 37 37 37 
AV        38 37 37 34 34 36 37 37 33 33 33 34 32 32 31 31 31 32 32 
AV        32 31 31 31 33 32 32 33 36 33 32 33 32 33 37 36 37 37 36 
AV        36 36 34 36 36 37 39 39 39 38 38 39 39 40 40 39 40 40 41 
AV        38 37 37 37 37 38 37 36 36 34 33 33 32 34 34 38 37 38 38 
AV        37 36 36 34 34 34 33 34 34 30 30 31 33 33 33 34 36 36 37 
AV        34 33 34 31 30 31 31 30 26 24 23 19 19 20 20 22 22 21 23 
AV        23 22 22 21 22 23 24 30 29 26 26 22 22 20 21 19 22 22 22 
AV        20 20 21 19 19 21 22 26 23 27 24 27 27 27 27 29 25 23 27 
AV        27 26 23 23 22 22 23 23 22 22 22 22 25 26 27 24 25 29 30 
AV        34 36 37 37 37 38 38 36 36 33 32 34 34 30 29 26 22 23 21 
AV        20 19 17 19 16 17 17 16 16 17 17 18 21 19 21 22 22 24 24 
AV        29 29 29 25 25 26 26 25 23 25 25 27 26 22 22 22 21 20 22 
AV        21 22 22 19 21 21 21 22 22 24 22 22 23 24 22 24 23 23 27 
AV        26 26 22 19 19 17 20 16 15 12 13 13 13 13 4 11 11 11 11 
AV        11 11 11 12 12 12 12 11 11 10 10 11 11 12 13 12 13 12 12 
AV        11 12 12 11 11 12 11 11 12 10 10 10 11 10 10 11 11 11 11 
AV        11 11 11 11 10 11 11 11 11 12 11 12 12 14 16 16 16 18 15 
AV        16 14 13 14 11 12 11 11 11 11 11 11 12 13 16 15 16 16 15 
AV        17 15 17 17 4 26 26 26 26 26 26 26 
SQ   
     TGATCACTCC TATAGGGCGA ATTCGAGCTC TGTACCCGGG GATCCTCTAG AGTCGACCTG
     TAGGCATGCA AGCTTGAGTA TTCTATAGTG TCACCTAAAT AGCTTGGCGT AATCATGGTC
     ATAGCTGTTT CCTGTGTGAA ATTGTTATCC GCTCACAATT CCACACAACA TACGAGCCGG
     AAGCATAAAG TGTAAAGCCT GGGGTGCCTA ATGAGTGAGC TAACTCACAT TAATTGCGTT
     GCGCTCACTG CCCGCTTTCC AGTCGGGAAA CCTGTCGTGC CAGCTGCATT AATGAATCGG
     CCAACGCGCG GGGAGAGGCG GTTTGCGTAT TGGGCGCTCT TCCGCTTCCT CGCTCACTGA
     CTCGCTGCGC TCGGTCGTTC GGCTGCGGCG AGCGGTATCA GCTCACTCAA AGGCGGTAAT
     ACGGTTATCC ACAGAATCAG GGGATAACGC AGGAAAGAAC ATGTGAGCAA AAGGCCAGCA
     AAAGGCCAGG AACCGTAAAA AGGCCGCGTT GCTGGCGTTT TTCCATAGGC TCCGCCCCCC
     TGACGAGCAT CACACAAATC GACGCTCAAG TCAGAGGTGG CGAAACCCGA CAGGACTATA
     AAGATACCAG GCGTTTCCCC CTGGAAGCTC CCTCGTGCGC TCTCCTGTTC CGACCCTGCC
     GCTTACCGGA TACCTGTCCG CCTTTCTCCC TTCGGGAGCG TGNCGCTTTC TCATAGCTCA
     CGCTGTAGGT ATCTCAGTTC CGTGTACGTC GTTCGCTCCC AGCTGGGCTG TGTGCACGAA
     CCCCCCGTTC AGCCG
//
QL   11
QR   548
