# Supplementary material for: Expression capable library for studies of Neisseria gonorrhoeae, version 1.0
Source: BMC Microbiol. 2005 Sep 1;5:50. doi: 10.1186/1471-2180-5-50 (PMC1236931; doi:10.1186/1471-2180-5-50)
Supplement: Additional File 1 — Zipped file which includes all of the sequencing data as .exp files generated from binary data using PREGAP4. These .exp files contain all of the sequences with quality cutoffs included and can be opened with word processing programs. [file 1471-2180-5-50-S1.zip › AF 1 exp sequence files/SeqPlate 9/primer E reverse/BGACA2E0001A.exp]

ID   BGACA2E0001A
EN   BGACA2E0001A
LN   BGACA2E0001A.ztr
LT   ZTR
AQ   44.710000
AV   43 43 43 43 43 43 43 19 16 16 19 19 23 26 31 30 26 20 19 19 22 
AV        24 24 30 31 31 31 31 31 31 32 36 42 45 45 45 45 45 45 45 
AV        45 45 45 45 44 43 42 38 37 37 36 36 37 37 37 36 36 37 37 
AV        37 37 39 43 43 43 43 43 43 44 44 45 45 45 45 45 45 45 45 
AV        46 46 45 45 45 45 45 45 45 45 44 44 45 45 44 44 44 44 44 
AV        44 44 45 45 45 45 45 44 44 42 42 42 43 43 42 42 42 42 43 
AV        43 43 44 44 44 45 45 46 46 46 46 46 45 45 45 45 45 46 46 
AV        46 46 46 46 45 45 45 45 45 45 45 45 45 45 45 45 44 44 44 
AV        45 45 45 45 45 44 44 45 45 45 45 45 45 45 45 45 45 45 45 
AV        44 45 45 45 45 45 45 45 45 45 45 45 45 45 45 45 45 45 46 
AV        46 45 45 45 45 45 45 45 45 44 44 44 44 44 44 45 45 45 45 
AV        45 44 44 44 44 44 44 44 44 44 44 43 43 43 43 44 44 44 42 
AV        41 42 41 41 40 41 41 41 41 41 41 41 42 42 44 45 44 44 44 
AV        44 44 44 44 44 44 44 44 44 43 42 42 43 43 44 44 44 43 43 
AV        43 43 42 42 42 42 43 43 43 40 41 41 41 43 43 43 43 43 44 
AV        43 43 43 43 43 45 45 44 44 44 43 42 43 42 42 43 42 41 41 
AV        40 38 38 37 37 36 36 36 36 37 36 36 37 38 38 39 40 41 39 
AV        39 39 39 39 37 37 37 37 37 37 37 37 37 38 40 39 40 40 40 
AV        42 41 41 41 40 39 40 38 37 36 34 36 36 33 33 32 32 32 33 
AV        34 36 34 37 37 38 36 34 34 37 38 38 37 37 37 37 36 36 36 
AV        32 32 34 34 36 34 34 34 36 36 34 33 36 33 33 37 36 36 36 
AV        34 34 34 34 33 33 34 36 36 38 38 39 39 39 39 40 40 40 39 
AV        40 38 38 38 36 37 33 33 32 31 31 31 30 30 31 29 31 31 31 
AV        33 32 34 32 32 34 36 36 36 36 36 37 36 36 36 34 37 34 37 
AV        38 38 37 37 37 37 34 34 36 34 34 33 32 36 29 29 26 26 26 
AV        27 27 29 26 23 24 23 24 26 25 31 29 32 32 30 30 30 27 29 
AV        32 30 31 31 31 31 33 34 31 30 31 32 31 33 32 32 33 33 33 
AV        32 31 29 23 26 27 26 25 27 26 27 26 26 26 22 24 22 23 27 
AV        25 23 25 22 22 23 22 24 25 23 24 25 25 25 25 27 30 27 31 
AV        30 29 27 27 25 25 27 24 25 20 20 18 18 19 17 17 17 17 16 
AV        16 15 15 13 13 16 16 17 17 17 18 15 15 13 14 15 17 16 19 
AV        17 17 16 16 17 17 16 18 19 22 20 18 18 19 19 22 22 23 22 
AV        17 18 17 18 18 16 16 17 14 13 14 14 13 11 12 14 14 17 16 
AV        16 19 19 18 21 22 22 22 24 30 29 29 24 24 23 22 22 20 20 
AV        22 22 21 22 17 17 19 17 20 17 17 19 19 17 15 15 15 15 14 
AV        16 15 16 17 16 18 19 19 19 23 31 31 31 27 29 27 23 22 22 
AV        20 21 20 19 17 14 13 12 12 14 13 14 17 17 19 20 18 19 19 
AV        21 22 19 22 20 19 20 22 21 20 18 18 17 17 17 15 17 21 17 
AV        17 18 17 17 15 12 13 13 13 12 12 4 4 11 12 12 10 11 10 
AV        12 14 14 13 16 16 16 17 16 14 14 13 15 4 8 8 8 8 8 8 4 
AV        
SQ   
     CTCCATTGGG GATATAGCTG GATGTCAATA ATGATTTTAT TTTGACTGAT AGTGACCTGT
     TCGTTGCAAC AAATTGATAA GCAATGCTTT CTTATAATGC CAACTTTGTA CAAGAAAGCT
     GGGTCTCATT TTTCTCCTCC TTGTTCATGT TCGTGTTCGT CTTTGACATT AAAATCCTGA
     CCGTGTTTCC AAGGCAGCAG CGACAGCAGC AGCCCGAACA TGATTAACGC CGCCGACATC
     CCCCAGCCGA AAATATTGAG GAAACCATCC GGATAATCGC CGTAGTTTTT TTCCAACAAT
     CCGGCGGTGT CCTGATACAG CATATAGCCG AGCATCACGA CGGTAAACAC GACGCAGGCC
     GTCCACAAGC CGCCGACGCG GATGGAGGAC AAGGCGTTCA GGTGCCTGCG TAATTCCGGC
     AACCTGCCGC CGATGATGAT GGCGGCAACA TAAACAAAGC CGGCGGCAAC AATGCCGTAG
     GTGTTGACGA ATTTGTCCAT CACGTCCAAA ACAGGCAGCC CCGTCGCCGT ACCGAACAGC
     AGCGTGGAAA ACATGCCCAT CGGAATGCAG ACCAGCAGCG TGCCGTTGAC GCGCCCGATG
     TTCAGCTTGT CCTGAATCCG CCGCCACATC ACTTTCAGGA TGGAAATCAT CGACGTAACG
     CCGGCGAACA CCAGCGAACC GAAAAAACAT ATGCCGATCA GCCAGCCCCA TCGCGCCTGG
     TTGATAATGG TCGAANNAGC GATAAACGCC AAACCGATGC CGCN
//
QL   20
QR   565
