# Supplementary material for: Expression capable library for studies of Neisseria gonorrhoeae, version 1.0
Source: BMC Microbiol. 2005 Sep 1;5:50. doi: 10.1186/1471-2180-5-50 (PMC1236931; doi:10.1186/1471-2180-5-50)
Supplement: Additional File 1 — Zipped file which includes all of the sequencing data as .exp files generated from binary data using PREGAP4. These .exp files contain all of the sequences with quality cutoffs included and can be opened with word processing programs. [file 1471-2180-5-50-S1.zip › AF 1 exp sequence files/SeqPlate 9/primer E reverse/BGACA2E0002A.exp]

ID   BGACA2E0002A
EN   BGACA2E0002A
LN   BGACA2E0002A.ztr
LT   ZTR
AQ   38.660000
AV   8 8 8 8 8 8 8 14 15 16 17 17 17 16 14 15 17 17 20 22 25 20 16 
AV        15 15 16 18 18 22 23 22 23 22 21 22 24 30 37 40 40 40 41 
AV        41 40 41 41 42 42 43 37 37 30 29 26 25 25 25 26 26 26 24 
AV        24 24 24 27 29 34 37 38 39 39 39 39 39 39 40 40 41 42 43 
AV        43 44 43 44 43 43 43 43 42 42 42 43 42 42 42 41 41 41 41 
AV        41 40 40 41 42 42 42 41 41 41 40 40 33 32 31 32 31 31 30 
AV        30 31 31 30 31 30 30 31 38 40 41 41 42 42 42 42 41 41 42 
AV        42 44 44 44 44 43 43 42 42 41 42 42 40 40 40 39 39 38 39 
AV        39 39 38 39 39 39 38 37 38 38 38 39 39 39 39 38 39 39 39 
AV        39 39 40 40 41 41 40 40 40 40 40 40 40 40 39 38 39 38 38 
AV        37 37 38 38 39 38 39 38 37 37 37 36 36 36 36 37 38 37 37 
AV        33 33 31 32 34 36 37 37 38 38 38 37 36 37 37 40 38 40 39 
AV        37 37 34 34 33 33 34 34 34 34 33 33 34 34 34 37 37 37 37 
AV        37 33 32 32 33 33 32 32 33 32 33 32 29 29 31 31 33 34 32 
AV        32 33 34 33 32 30 30 31 33 33 33 34 34 34 37 36 34 31 29 
AV        29 33 29 30 29 29 26 27 22 22 21 21 20 21 22 22 21 23 22 
AV        22 19 17 14 17 16 15 15 16 13 14 13 14 13 14 15 17 19 23 
AV        23 25 27 29 27 33 33 32 32 34 32 30 29 30 30 31 30 30 29 
AV        30 25 25 29 26 24 26 26 27 29 30 30 30 30 30 25 31 29 26 
AV        25 26 26 26 23 22 22 20 21 20 19 22 22 22 22 22 24 24 22 
AV        24 25 24 26 27 27 23 25 26 26 27 29 30 30 32 31 31 30 30 
AV        30 31 29 27 26 27 26 22 22 21 22 22 22 22 18 19 19 24 23 
AV        23 23 23 21 21 21 21 21 22 20 22 21 17 15 16 16 13 12 15 
AV        14 14 14 14 12 13 14 12 14 15 14 15 17 19 17 19 19 18 15 
AV        18 16 16 19 21 19 20 19 19 21 22 21 18 16 19 17 18 18 18 
AV        17 19 17 17 17 15 14 12 15 18 18 19 16 15 15 16 13 13 12 
AV        11 11 12 12 12 11 11 11 12 11 11 11 12 14 15 14 14 12 12 
AV        11 11 11 11 11 10 10 10 10 9 10 11 11 12 13 15 13 14 14 
AV        13 16 15 12 12 12 10 11 10 10 9 9 9 9 9 10 10 11 13 12 
AV        14 15 13 16 17 21 20 22 23 24 23 22 20 19 19 20 22 25 25 
AV        24 19 20 19 19 19 20 18 19 19 22 19 19 16 16 14 14 12 12 
AV        11 10 10 10 9 9 9 9 9 9 9 9 11 11 10 10 11 11 12 13 13 
AV        14 14 15 13 11 11 10 10 10 12 12 11 11 10 10 9 9 9 9 9 
AV        9 9 10 10 9 10 10 9 9 9 10 10 10 9 9 9 9 9 8 8 8 8 8 9 
AV        9 9 9 8 8 8 9 10 10 10 11 11 11 12 12 12 11 11 11 12 14 
AV        12 11 11 11 10 9 9 9 9 9 9 10 11 10 10 10 10 10 10 9 9 
AV        10 10 9 9 9 9 8 8 8 8 8 8 8 9 9 9 9 9 9 9 9 9 10 10 11 
AV        11 11 11 11 11 11 11 13 15 13 14 14 16 16 18 18 18 16 15 
AV        14 12 13 13 11 13 12 12 11 10 9 9 9 9 10 9 10 4 11 11 11 
AV        11 11 11 11 
SQ   
     CGAACACTCC TAAGGGGAAT CGCTGGATTC CAATAATGAT TTTATTTTGA CTGATAGTGC
     CCTGTTCGTT GCAACAAATT GATAAGCAAT GCTTTCTTAT AATGCCAACT TTGTACAAGA
     AAGCTGGGTC TCATTTTTGT TGTTGTAACT GTCAGGTGCA TGAAGCGGCA TATGTCAATA
     TTGACGGCAA ATATTATATT GCGCTTTCGT GCGAACCCGA GGTGGGGGAA GTTGAAACAG
     GTATTTTGTT GATTGAAGAT GAAAGCCGCA ACCTTCGTTT GAGCTGGGTC GGTAGTGCGA
     GGGAGCTCGA CCGCAAGGAT AATGCCTACA AACGCGCCCT GTCCGCGTTG TCCAGAAAGC
     TGGGGCGGTG TAAGGACAAG CTGCATACGG CGGTTCAGCC GTTTTTGTTG GAGCTGGTGC
     CGGAGAAAGG CAGATTTTCT GTCCGTGATG AAGAAGTTTG GATTTCTCGA AATGATTTAG
     TGAGGGCCTT ATATCCCGTC GGTCACAGTA TGCGGCAGGC AGTGTTGCAC ATTAAAGTTT
     TGGTAGTGTC TAGTGTTCCT TTCGCGCCCC TTTCTCAAGG GGCGATTTTC TTTGCCCGTG
     TGTTCTGCGG CAAAAGCAAA ATGCCGCCTC GAACCGGCGC TCCGGACGGC ATCCCGTTGG
     GAAATTTCTT GTCCCGTAAA AACACGATGC CTCGATTCCC CATCCACTTG ACCACAATAT
     GGTTCTATTC CCCTCCAAAC CCTGTTTTTG TACAAACTTG CCATTCAAAA
//
QL   28
QR   310
