# Supplementary material for: Expression capable library for studies of Neisseria gonorrhoeae, version 1.0
Source: BMC Microbiol. 2005 Sep 1;5:50. doi: 10.1186/1471-2180-5-50 (PMC1236931; doi:10.1186/1471-2180-5-50)
Supplement: Additional File 1 — Zipped file which includes all of the sequencing data as .exp files generated from binary data using PREGAP4. These .exp files contain all of the sequences with quality cutoffs included and can be opened with word processing programs. [file 1471-2180-5-50-S1.zip › AF 1 exp sequence files/SeqPlate 9/primer E reverse/BGACA2E0003A.exp]

ID   BGACA2E0003A
EN   BGACA2E0003A
LN   BGACA2E0003A.ztr
LT   ZTR
AQ   22.940000
AV   4 4 4 4 4 4 4 12 12 13 12 12 15 16 16 21 24 22 18 14 13 11 13 
AV        12 11 12 11 11 10 10 10 11 11 13 16 19 23 23 30 33 29 32 
AV        34 37 39 32 29 25 20 20 19 19 19 19 18 19 18 15 12 11 12 
AV        12 11 14 15 15 15 15 15 15 16 17 21 26 27 31 36 39 38 37 
AV        37 37 36 36 34 33 34 34 36 34 34 34 38 37 37 37 37 37 37 
AV        34 36 36 34 30 30 24 23 20 17 16 17 17 17 17 18 18 17 17 
AV        19 17 18 15 17 20 19 19 19 19 17 18 18 17 17 17 19 21 26 
AV        27 25 26 26 26 26 26 26 26 27 26 26 27 26 24 24 26 24 25 
AV        25 24 26 25 25 26 27 25 23 25 27 27 26 30 30 31 31 31 25 
AV        24 23 23 24 24 25 24 22 23 23 21 19 19 19 23 22 22 22 22 
AV        24 20 17 19 18 18 19 19 16 16 15 15 16 16 16 16 18 21 20 
AV        21 21 20 19 22 24 25 25 21 19 18 17 17 17 17 16 16 16 19 
AV        19 18 16 17 17 19 21 21 19 17 16 17 16 14 15 13 13 15 15 
AV        17 15 15 15 15 16 17 17 16 17 16 15 15 15 15 12 12 11 11 
AV        11 10 9 9 9 9 9 9 9 9 9 10 10 10 10 11 12 13 14 14 15 16 
AV        16 14 11 11 11 11 10 11 10 9 9 9 8 8 9 8 9 9 8 8 8 9 8 
AV        8 8 8 8 8 8 8 8 8 8 8 8 8 8 8 9 9 9 10 10 10 10 10 11 11 
AV        12 15 13 12 12 11 11 10 10 10 10 12 12 11 10 10 10 10 10 
AV        10 10 10 10 9 9 8 8 8 8 8 8 8 8 8 8 8 8 8 8 9 9 9 8 8 9 
AV        8 9 9 8 8 8 8 8 8 8 8 8 8 8 8 8 7 7 8 8 8 8 8 8 8 8 8 8 
AV        8 8 8 8 8 8 8 8 8 8 8 7 7 7 7 7 8 8 7 8 7 8 8 8 8 8 8 8 
AV        8 9 9 9 9 9 9 9 9 9 9 9 10 9 8 8 8 8 8 8 8 8 8 8 8 8 8 
AV        8 8 8 8 8 8 8 8 8 8 8 8 8 8 8 8 8 8 8 8 8 8 8 8 8 8 8 8 
AV        8 8 8 8 8 8 8 8 8 8 8 8 9 9 9 10 9 10 10 10 10 9 9 10 10 
AV        9 9 8 8 8 8 8 8 8 8 8 8 9 9 9 9 9 10 10 10 10 10 10 10 
AV        10 10 9 9 8 8 9 8 8 8 8 9 9 9 8 8 8 9 9 9 9 9 9 9 9 9 9 
AV        9 9 9 9 9 9 9 9 9 9 10 10 10 10 10 11 11 11 11 12 13 14 
AV        12 13 12 13 14 15 15 13 12 13 12 12 11 11 11 10 9 9 9 8 
AV        8 8 8 8 8 8 8 8 8 8 8 8 8 8 8 8 8 8 9 9 9 9 9 9 10 10 10 
AV        10 10 10 9 9 9 9 9 9 9 9 9 8 8 8 9 9 9 9 9 9 9 9 9 9 9 
AV        9 9 9 8 9 9 9 9 9 9 9 9 9 9 9 9 10 10 11 10 10 9 9 9 9 
AV        9 9 8 8 8 8 8 8 8 8 8 8 8 8 8 8 9 9 9 9 9 9 9 9 9 9 9 8 
AV        8 8 8 8 8 8 8 4 4 4 4 4 4 4 4 
SQ   
     CACTCCATTG GGGATATCAG CTGATTTCCA CTATGATTTT ATTTTGACTG ATATCGACCT
     GTTCGTAAGC AACAAATTGA TAAGCAATGC TTTCTTATAA TGCCAACTTT GTCCCAGAAA
     GCTGGGTCTC ATGGATGGCT CATGGTCAGA TGTTTGTCGG GGAAAACGGA CAATTTCCGG
     CCGTCCGACC AATAGGGTTT GACGAGGGCT TTCCCCGTGC TGTTAAAGTC TTGAATAAGG
     ATGAGGTTTG TGTCATGAAT TCCGACGGTC CTGTACAACC CGCTCCTTTG CTGTGCTGTC
     CCCGGCTTCG TCTTGTTTGC CACCACCCCG TACTGCGCGG TTGCAAACAT CCCCGCAATT
     GTAACCGATA TTCTTGTCCA TATGTTTCTC GTGATTCCGT TACACTTTGC CCCATCGTAT
     CTTATACTCC CTCACGTTAC TACACTTTTT TACCTCTCTC CCTTCCCCGC TTCATCCCTT
     ACACCTTCTC TTCTGCCCTT CTCCTTTCCT CTTCTTTTTC CTCTCTCTCT TCTCTTTCTC
     TTTCTCTCTC CTTACATCTC TTTTTCCTCC TCTCTCCCTT TTTCTCCTTT TTCTTCTCCT
     TCTCCCCTCT TGTATATCCT CTTCCTTCCC TCTCTCTCTC CCTTTTTTGC TTCTTCTTCC
     TTTTACCCTA CCTTTCTCTC CCTTTCTTTC TACTCCTCTC CTCTCTTTTG CCGTTTCTTT
     TCTTTCCTTT CTCTC
//
QL   36
QR   51
