# Supplementary material for: Expression capable library for studies of Neisseria gonorrhoeae, version 1.0
Source: BMC Microbiol. 2005 Sep 1;5:50. doi: 10.1186/1471-2180-5-50 (PMC1236931; doi:10.1186/1471-2180-5-50)
Supplement: Additional File 1 — Zipped file which includes all of the sequencing data as .exp files generated from binary data using PREGAP4. These .exp files contain all of the sequences with quality cutoffs included and can be opened with word processing programs. [file 1471-2180-5-50-S1.zip › AF 1 exp sequence files/SeqPlate 9/primer E reverse/BGACA2E0004A.exp]

ID   BGACA2E0004A
EN   BGACA2E0004A
LN   BGACA2E0004A.ztr
LT   ZTR
AQ   8.930000
AV   8 8 8 8 8 8 8 11 10 11 11 12 13 11 9 9 10 10 10 10 10 9 9 9 8 
AV        8 8 9 9 11 13 12 15 17 14 15 16 18 22 22 23 23 22 22 22 
AV        18 19 15 14 17 16 13 11 10 11 11 11 10 10 9 10 9 10 10 
AV        4 10 11 11 13 12 12 10 10 10 11 10 10 11 10 9 9 9 9 9 9 
AV        9 9 9 9 9 10 10 11 11 12 13 12 12 12 11 11 11 11 11 11 
AV        11 11 10 10 11 10 9 9 9 9 9 9 9 9 9 9 9 8 8 8 8 8 8 8 8 
AV        8 8 8 8 8 8 8 8 8 8 8 8 8 8 8 8 8 8 8 9 9 9 10 11 11 11 
AV        11 12 13 11 12 13 12 11 10 9 9 9 9 9 8 8 8 8 8 8 8 8 8 
AV        8 8 8 8 8 8 8 8 8 8 8 8 8 8 8 8 8 8 8 8 8 8 8 8 8 8 7 8 
AV        8 8 8 8 8 8 8 8 8 8 8 8 8 8 8 8 8 8 8 8 8 8 8 8 8 8 8 8 
AV        8 8 8 8 9 9 9 9 9 9 8 8 8 8 8 8 8 8 8 8 8 8 8 7 8 8 8 8 
AV        8 8 8 8 8 8 8 8 8 8 8 8 8 8 8 8 8 8 8 8 8 8 8 8 8 8 8 8 
AV        8 8 8 8 8 8 8 8 8 8 8 8 8 8 9 8 9 9 9 8 8 9 9 9 9 9 9 9 
AV        9 8 8 8 8 8 8 8 8 8 8 8 8 8 8 8 8 8 8 8 8 8 8 8 8 8 8 8 
AV        8 8 8 8 8 8 8 8 8 8 8 8 8 8 9 9 8 8 9 9 9 9 9 9 9 9 9 9 
AV        9 10 9 9 9 9 9 9 10 10 9 9 9 9 9 8 8 8 8 8 8 8 8 8 8 8 
AV        8 8 8 8 8 9 9 9 9 9 9 9 9 8 9 9 10 10 10 9 9 9 9 9 9 9 
AV        9 9 9 9 9 9 8 8 8 8 8 8 8 8 8 8 8 8 8 8 8 8 8 8 8 8 8 8 
AV        9 9 9 9 9 9 9 9 9 9 9 9 8 8 8 8 8 8 8 8 8 8 8 8 9 9 9 9 
AV        9 9 10 9 9 9 9 9 9 9 9 9 9 9 10 9 9 9 9 9 9 9 9 9 9 9 9 
AV        9 9 8 9 9 9 9 10 9 9 9 9 9 9 9 9 8 9 8 8 8 8 8 8 8 8 8 
AV        8 8 8 8 8 8 8 8 8 8 8 8 8 8 8 8 8 8 8 8 8 8 8 8 8 8 8 8 
AV        9 9 9 9 9 9 8 8 8 9 8 8 8 8 8 8 8 8 8 8 8 8 8 8 8 8 8 8 
AV        8 8 8 8 8 8 8 8 8 8 8 8 8 9 9 9 9 9 9 8 8 8 8 8 8 8 8 8 
AV        8 8 8 8 8 8 8 8 8 8 8 8 8 8 8 8 8 8 9 8 8 8 8 8 8 8 8 8 
AV        8 8 8 8 8 8 8 8 8 8 8 8 8 8 8 8 8 8 8 8 8 8 8 8 9 8 8 8 
AV        8 8 8 8 8 8 8 8 8 8 8 8 8 8 8 8 8 8 8 8 8 8 8 8 8 8 8 8 
AV        8 8 8 8 8 8 8 8 8 9 9 8 8 8 8 8 8 8 8 8 8 8 8 9 8 8 8 9 
AV        8 9 9 9 9 9 8 8 8 8 8 8 8 8 8 8 8 8 7 7 7 7 8 8 8 8 8 8 
AV        8 8 8 8 8 8 8 8 9 8 8 8 8 8 8 8 8 8 8 9 9 8 8 8 9 9 9 9 
AV        9 9 9 9 8 8 8 9 9 9 9 9 9 8 8 8 8 8 8 8 9 8 8 8 8 8 8 8 
AV        8 8 9 8 8 8 8 8 8 8 9 9 9 9 9 9 9 9 9 9 9 8 8 8 8 8 9 9 
AV        9 8 8 8 9 9 9 9 9 9 9 9 9 9 9 9 9 10 10 9 9 9 9 10 10 10 
AV        10 10 9 10 9 10 9 9 9 9 9 8 8 8 9 9 9 9 9 9 9 9 9 9 9 9 
AV        9 9 8 8 8 8 8 8 8 8 8 8 8 8 8 8 8 8 8 8 8 8 8 8 8 8 4 8 
AV        8 8 8 8 8 8 
SQ   
     ACATTGGAAT ATAGCGGGAT TCCACTATGA TTTTATTTTG ACTGAAGTTC CCTGCCCGAA
     GAAANAGACT GATAAGCAGC GCTTTTCTAT AATGTCAACT TTGTTTACCC AAGCTGGCTC
     TTAAAATACT ATTGACTAAC TAAGATTCAG TGAGAAAATT ATAAAACGGC ACGATCGAGC
     GGGGCCGGTG GCGTTATTTT GTCCGCAGAT CTTGATAATG AGAGTAGACG GGGAGCGGGT
     TTTTGGAGGG CGCGCTAGCG CAATGAGCGG TGGGAAGTAA GCCAAGTTTT AAGTCCCTCT
     GCGTCGGAGT GAAAGGGAGA TATTTTTCAC GGGACACCCG AAGGGAGAGG AGGAGAGTAC
     CGAAAATAAA CAAAACCAGA AGCAGACCCG AGAGAATTCT TAATATATCG GAATATGATA
     TCAAAACCGA GAAGCCACGA TTCGCGATGA TAACGCATAA CACGCTCTAC ACGAAGTTCA
     TTAGCAGTTA AGAATGCGGA GGGAACAACT AAATCTAATA TTTTAAGACG GAACATGACC
     ATCTGAGGCG GTGAAGCTAC TGGAAACAAT TCTAGTTCAT GCCCCTTTCC TGTATACCCA
     CGCTGCTTAA TTTCCCTAAT ATCGTCCAGT ATTCTGATGG TCTTTTGCAT GCTACGCCGT
     GTTACTATGT CGATCTGTAT ACTACTGATA CGCGCCTCTG TTGATATTCC CTTGATTTGG
     CTTGATAGCG TTTGTTGCTC GCTCTATCAC GTAATCACCA CTTATGCATT GATACTATTC
     TCGTCGTCCA CCTCTTCTTT GACTGTGCGT ATATTACAAG ATATGTCTTA CGGTTATGCG
     TGTGTTCGCT TGGCATTGTC GTCTTCGATC TACGAACGAG TGAGCGAAGC AGATTGCAGA
     TCGTATATCT ATATAAGATA GACGACTAGT G
//
QL   38
QR   46
