# Supplementary material for: Expression capable library for studies of Neisseria gonorrhoeae, version 1.0
Source: BMC Microbiol. 2005 Sep 1;5:50. doi: 10.1186/1471-2180-5-50 (PMC1236931; doi:10.1186/1471-2180-5-50)
Supplement: Additional File 1 — Zipped file which includes all of the sequencing data as .exp files generated from binary data using PREGAP4. These .exp files contain all of the sequences with quality cutoffs included and can be opened with word processing programs. [file 1471-2180-5-50-S1.zip › AF 1 exp sequence files/SeqPlate 9/primer E reverse/BGACA2E0005A.exp]

ID   BGACA2E0005A
EN   BGACA2E0005A
LN   BGACA2E0005A.ztr
LT   ZTR
AQ   35.180000
AV   40 40 40 40 40 40 40 13 15 16 16 16 16 16 15 18 18 22 25 30 27 
AV        22 17 16 13 16 17 16 17 17 16 16 16 15 15 17 19 23 27 36 
AV        37 37 39 37 39 40 41 42 43 41 41 36 32 30 30 29 29 27 31 
AV        31 27 24 24 23 23 23 30 32 34 33 36 36 36 37 37 39 41 42 
AV        42 45 44 45 45 45 44 43 43 43 43 42 43 43 42 42 42 42 42 
AV        41 41 40 41 41 40 40 41 41 41 41 39 34 34 29 27 23 24 24 
AV        24 24 24 24 24 23 24 24 27 29 31 33 36 36 36 36 36 34 33 
AV        32 33 33 34 34 33 37 37 38 38 34 34 34 36 36 37 37 36 37 
AV        36 36 36 37 36 34 37 38 36 36 36 36 36 37 37 38 39 37 37 
AV        38 39 39 37 39 39 39 39 39 40 39 38 37 39 39 38 37 37 39 
AV        39 39 38 39 37 37 37 38 39 37 38 38 39 38 38 38 37 38 38 
AV        40 39 40 40 40 42 41 41 41 41 41 41 40 40 39 39 38 37 37 
AV        37 37 38 38 38 36 36 34 36 36 34 36 37 38 38 38 37 37 36 
AV        36 38 38 38 39 38 39 39 38 37 38 37 34 36 32 31 30 30 30 
AV        30 30 30 30 30 29 29 29 30 30 33 29 30 31 30 30 31 30 30 
AV        32 26 26 24 24 22 22 26 25 24 23 22 23 22 22 21 25 23 26 
AV        23 24 25 22 22 18 17 15 14 13 12 13 12 12 12 11 11 11 12 
AV        12 15 15 18 19 19 22 22 25 24 23 26 26 29 27 24 24 25 25 
AV        24 25 25 26 26 27 26 26 25 25 25 25 26 27 23 24 23 22 19 
AV        18 16 17 17 16 13 13 13 13 11 12 12 12 13 14 15 14 13 14 
AV        15 19 18 19 18 22 22 22 22 21 18 16 19 20 17 17 16 17 16 
AV        17 14 13 13 13 13 12 14 14 13 16 13 13 13 14 13 16 17 18 
AV        17 17 19 17 19 17 16 18 17 17 16 15 13 11 11 10 10 10 10 
AV        10 11 11 11 12 11 12 11 13 15 15 16 16 18 15 15 16 15 15 
AV        14 16 14 14 14 14 12 13 11 11 11 11 11 11 11 11 11 11 12 
AV        10 10 11 10 11 11 12 11 10 10 10 9 10 9 9 10 9 10 11 9 
AV        9 9 10 10 10 10 10 10 10 11 11 12 11 10 11 12 12 11 11 
AV        11 11 10 10 11 10 10 9 9 9 9 8 8 8 8 8 8 9 9 9 9 9 10 10 
AV        10 10 10 9 10 10 10 10 10 9 9 9 8 8 8 9 9 9 9 9 9 9 9 8 
AV        8 8 8 8 9 9 8 8 8 9 8 9 9 9 9 10 11 10 10 10 10 11 12 10 
AV        10 10 9 9 9 9 9 8 8 8 8 8 8 8 8 8 8 8 8 8 8 8 8 8 8 9 8 
AV        9 9 9 10 10 10 9 9 9 9 10 9 9 9 9 9 9 9 8 9 9 9 10 10 11 
AV        11 11 12 12 12 11 11 12 11 11 11 11 11 10 10 10 9 9 9 10 
AV        10 10 10 12 11 10 10 11 11 13 12 14 12 12 10 10 9 9 8 8 
AV        9 9 9 9 9 9 9 9 9 9 9 9 9 10 11 10 9 8 8 8 8 8 8 8 8 8 
AV        9 8 8 8 8 9 9 9 9 9 9 10 10 12 11 11 11 11 11 11 11 11 
AV        11 11 10 10 10 9 9 9 9 9 9 9 9 9 9 8 9 9 8 8 8 8 8 8 8 
AV        8 8 8 8 8 9 8 9 9 9 9 8 8 8 8 8 8 9 8 9 4 4 4 4 4 4 4 4 
AV        
SQ   
     GATCACTCCT TAGGGGATTC AGCTGGATGT CCAATATGAT TTTATTTTGA CTGATAGTTC
     CCTGTTCGTT GCAACAAATT GATAAGCAAT GCTTTCTTAT AATGCCAACT TTGTACAAGA
     AAGCTGGGTC TCAGGCGGTC AGTACGGTTT TCAAGATTTT GTTGACTTCG CCCATATCGG
     CTTTGCCGGC GAGGCGGGTT TTCAATACGA CCATCACTTT GCCCATATCC GCCATACCTG
     CCGCGCCGGT TTCGGCAACG GCTGCTTCGA CGGCGGTGCG GATTTCGCCG GCGGAGAGCA
     TTTGCGGCAG GTAGCGGTGT ATCACGTCGA TTTCGGCGTT TTCTTTGTCT GCCAAATCCT
     GACGGCCGGC TCCAGTGTAG ATTTTCGCGC CGTCTTTGCC CTGCTTGACA ATTTCGGTCA
     GGATGGCGGT GATTTTGGCC TCTCCGCCTT CGGTGCGTTC CCCTACTTCA ACTCGTTGAC
     GCCGCCATTG ACGAGGCGGA TGGTGCCCCA GGGAAACCTT GATCTCTGCC GTGCCTTCCG
     GTTTTCTATA TTTCCGCTAG CGCCGCTCTT AGCGTTCACG CTCTCCTTCT CTTCTCAGCC
     CTCCCCTTTG TCCCTAGTTG GTCCTTATCT ACAAGCCCTG CTCCCCTCTT CGTTGTCCCC
     ATCCGTTCCC TCTCCTCTCC CACTTCTTCC TTCTTTGTGC CCTTGTCTTA TTACCGGCCG
     CGTCCCTCCA CCTCCCTACA CGGGCACAAC CCTTTGCCTA TACTCATCTT ACCATACGAA
     C
//
QL   37
QR   312
