# Supplementary material for: Expression capable library for studies of Neisseria gonorrhoeae, version 1.0
Source: BMC Microbiol. 2005 Sep 1;5:50. doi: 10.1186/1471-2180-5-50 (PMC1236931; doi:10.1186/1471-2180-5-50)
Supplement: Additional File 1 — Zipped file which includes all of the sequencing data as .exp files generated from binary data using PREGAP4. These .exp files contain all of the sequences with quality cutoffs included and can be opened with word processing programs. [file 1471-2180-5-50-S1.zip › AF 1 exp sequence files/SeqPlate 9/primer E reverse/BGACA2E0006A.exp]

ID   BGACA2E0006A
EN   BGACA2E0006A
LN   BGACA2E0006A.ztr
LT   ZTR
AQ   8.430000
AV   10 10 10 10 10 10 10 8 8 8 8 8 8 8 8 8 8 8 8 8 8 8 8 8 8 8 8 
AV        8 8 8 8 7 7 8 8 8 8 8 8 8 8 8 8 8 8 8 8 8 8 8 8 8 8 8 8 
AV        8 8 8 8 8 9 9 9 10 10 10 11 11 13 15 17 18 17 15 16 19 
AV        17 14 12 10 9 9 9 9 9 9 8 8 8 8 8 8 8 8 8 8 8 8 8 8 8 9 
AV        9 9 4 9 8 8 9 9 9 9 9 8 8 8 4 8 8 8 9 9 9 9 4 9 9 9 9 9 
AV        4 9 10 11 10 10 11 10 11 11 10 11 11 11 11 10 9 9 8 8 8 
AV        8 8 8 8 8 8 8 9 8 9 9 9 9 8 9 9 9 9 9 9 9 9 8 8 9 9 9 9 
AV        9 8 8 8 8 8 8 8 8 8 8 8 8 8 8 8 8 8 8 8 8 8 8 8 8 8 8 8 
AV        8 8 8 8 8 8 8 8 8 8 8 8 8 8 8 8 8 9 8 9 9 9 9 9 9 8 8 8 
AV        9 9 9 9 8 8 9 9 8 8 8 8 8 9 9 9 9 9 9 10 10 10 10 9 9 9 
AV        9 9 9 9 8 9 8 9 8 9 9 9 9 9 9 9 9 9 10 10 10 10 9 10 9 
AV        9 9 9 9 8 9 9 8 9 9 9 9 9 9 9 9 9 9 9 10 10 10 9 9 9 8 
AV        8 8 8 9 9 8 9 9 9 8 8 8 8 8 8 8 8 8 8 8 8 8 8 8 9 8 8 8 
AV        8 8 8 8 8 9 8 8 8 9 9 9 9 9 9 9 10 10 10 9 9 9 9 9 9 9 
AV        8 8 8 8 9 8 8 8 8 8 8 8 9 9 9 9 9 9 8 8 8 8 8 8 8 8 8 8 
AV        8 8 8 8 8 8 8 8 8 8 8 8 8 8 8 8 8 8 8 9 8 8 8 8 8 8 9 8 
AV        9 8 8 8 8 8 8 8 8 9 8 8 8 8 8 8 8 8 8 8 8 8 8 4 8 8 8 8 
AV        8 8 8 8 8 8 8 8 8 8 8 8 8 8 8 8 8 8 8 8 9 9 9 9 9 9 9 8 
AV        9 9 9 9 8 8 9 9 9 9 8 8 8 8 9 8 8 8 9 9 8 9 8 8 9 9 9 9 
AV        9 9 9 9 9 9 9 9 9 9 9 9 9 8 9 9 9 9 9 9 8 9 8 9 9 9 9 9 
AV        9 9 9 9 8 8 9 9 9 9 9 9 8 8 8 8 9 8 9 9 9 8 8 8 8 8 8 8 
AV        8 8 8 8 8 8 8 9 9 9 9 9 9 10 10 10 10 10 10 10 9 9 8 8 
AV        8 8 8 8 8 8 8 8 8 8 8 8 8 8 8 8 8 8 8 8 8 8 8 8 9 9 8 8 
AV        9 9 9 9 9 9 8 8 8 8 8 8 8 8 8 8 8 8 8 8 8 8 9 9 9 9 9 8 
AV        8 8 9 8 8 8 8 8 8 8 8 8 8 9 9 9 8 8 8 9 9 9 8 8 8 8 8 8 
AV        8 8 8 8 8 8 8 8 8 8 8 8 8 8 9 9 9 10 10 9 9 9 8 9 9 9 9 
AV        8 9 8 8 8 8 8 8 8 8 8 8 8 8 8 8 8 8 8 8 8 7 8 8 8 8 8 8 
AV        8 8 8 8 8 8 8 8 9 9 9 9 9 9 9 9 9 10 10 10 10 10 10 9 9 
AV        9 9 9 9 9 9 9 9 9 8 9 9 8 8 8 8 8 9 9 9 8 9 8 8 8 8 8 8 
AV        9 9 9 9 9 9 8 8 8 8 8 8 8 8 8 8 8 8 8 8 8 7 8 7 8 8 8 7 
AV        7 7 7 8 8 8 8 8 8 8 8 8 8 8 8 8 8 9 9 8 9 8 8 8 8 8 8 8 
AV        8 8 8 9 8 9 9 8 9 9 9 9 9 9 9 9 9 9 9 9 9 9 9 9 10 9 9 
AV        9 9 9 9 9 9 9 9 9 9 8 9 8 8 9 9 9 9 9 9 10 4 20 20 20 20 
AV        20 20 20 
SQ   
     CAACCCCCCT CGCGGCGACC AAACAGCCTT CCAGGGGGCA GGGCGCGTCG TGCCGGTTAG
     ACAAACACAA GGGGAAAAGC TGGAGTTGAA AAAGAGACAC GCGANGACAG TCATAGNCCG
     GAGANAAAGG NGAGGAAAGG GGCACGAACA AGAGAAGGTG ATTACCCAGC TAGGCCGCAA
     CAAAGATGCC AAACACACAC AAGCACAGCC GGAGGAAACG AATAGCGGCA CGAACGCACG
     CGACCGACAG CCAAGAAACA GGCCCAGAGG ACCAGAGACG GAGTAGACGG CAGGCGGCGA
     GACGCGAGGC ACAACAAGCG CAAAGAAGGG GACACCGAAA CGACAAGAGA GGACGCCCCG
     CGCAAGCGAG GAAATATTAA TACACCGCGG ACAGCGCGCG AGATTCGACG CAGGCACGGG
     GCAGAACAAG CAGCAGGCAG CGCGGNCAGA CGAGAACCGC GCCAAATCGG AAGAGGAGAC
     AAACGCGGAG ACAGAGGGGG TGGAAGAGGA AAGGACGAAC ACAAGAGCAG AGCCGGACGA
     GCCGCAGGAA GATAGCAACA CTTAGTGAAA GACGAAGAAC GCCGGCAGAT GCGGGACAGC
     ACGGGATAGA AGTCTATGCG CGCGGACACC CGACGAGCAC ACGCTACGTC CCCTCGAGCG
     CGAGACCTAA ACCAGAGAGC GCACGACGGG AAACGCAGCT ATCGGCCGAA ATACGCGGGA
     TGGAAACGAG CTGCATTAAG CTTAGTGCCC ACCAGCACAG CGCGAGTACC ATGGCCTATG
     ACACGCACCA AGCTTTACGT CATGGATCAG TTGAACAGGA AACTGGCACG TGGTGACGAC
     CGACACGAGG TGGAGCACGA ACGCGGCATG CACGACAAGA CAAAACAACA
//
QL   883
QR   890
