# Supplementary material for: Expression capable library for studies of Neisseria gonorrhoeae, version 1.0
Source: BMC Microbiol. 2005 Sep 1;5:50. doi: 10.1186/1471-2180-5-50 (PMC1236931; doi:10.1186/1471-2180-5-50)
Supplement: Additional File 1 — Zipped file which includes all of the sequencing data as .exp files generated from binary data using PREGAP4. These .exp files contain all of the sequences with quality cutoffs included and can be opened with word processing programs. [file 1471-2180-5-50-S1.zip › AF 1 exp sequence files/SeqPlate 9/primer E reverse/BGACA2E0007A.exp]

ID   BGACA2E0007A
EN   BGACA2E0007A
LN   BGACA2E0007A.ztr
LT   ZTR
AQ   42.330000
AV   45 45 45 45 45 45 45 19 18 15 15 17 17 19 23 27 26 23 19 17 17 
AV        20 22 22 27 29 29 29 27 26 26 27 31 34 40 41 41 41 42 42 
AV        41 42 42 43 42 43 41 42 39 33 31 31 30 31 31 31 31 30 30 
AV        31 31 31 31 33 40 40 41 41 41 41 41 41 42 42 42 42 43 43 
AV        44 43 44 44 43 44 43 43 42 43 42 41 41 42 42 42 41 41 41 
AV        41 40 41 42 42 42 42 42 42 42 42 40 42 42 42 42 42 42 41 
AV        42 42 42 42 42 42 42 43 43 43 44 44 44 44 44 43 43 42 43 
AV        43 43 44 44 43 43 42 42 41 41 42 42 42 43 43 43 43 43 43 
AV        44 43 44 43 44 44 43 43 44 44 43 42 42 41 42 41 42 42 42 
AV        42 41 41 40 40 40 41 41 41 41 41 42 42 42 42 42 43 43 44 
AV        43 43 43 42 42 42 42 41 41 41 40 40 40 40 40 39 39 39 39 
AV        40 39 38 39 38 37 38 37 37 37 37 37 37 37 38 37 38 38 38 
AV        39 39 39 38 38 38 38 38 37 36 36 36 36 34 36 33 32 34 34 
AV        34 36 36 37 37 37 38 39 38 39 36 37 34 34 34 32 32 32 32 
AV        34 33 33 29 30 30 31 32 33 32 33 36 36 36 36 33 34 33 38 
AV        38 37 38 37 38 38 38 37 38 37 37 36 36 37 34 34 36 36 38 
AV        37 38 38 39 38 37 37 38 37 36 33 34 33 33 32 33 34 32 32 
AV        30 31 31 31 32 33 34 36 34 34 36 32 30 30 27 27 27 27 27 
AV        27 29 30 27 30 30 30 29 29 29 30 32 32 31 31 29 27 24 26 
AV        26 22 22 25 24 25 25 26 24 25 24 25 26 30 27 27 32 32 27 
AV        30 26 25 25 26 26 27 27 27 24 24 23 23 24 27 27 30 30 26 
AV        25 22 23 24 25 29 30 31 29 29 25 25 26 27 27 26 30 29 29 
AV        25 24 22 22 23 22 25 25 24 23 26 31 31 26 25 25 26 29 27 
AV        26 27 26 21 22 21 19 19 19 22 22 25 22 22 22 22 22 23 27 
AV        29 27 31 31 23 23 23 23 24 22 22 22 20 20 20 18 21 20 20 
AV        22 21 21 19 16 18 16 15 15 15 14 14 14 14 14 12 13 12 14 
AV        16 14 17 18 19 19 22 18 18 16 15 19 19 19 16 18 19 17 17 
AV        14 13 13 16 17 21 19 19 19 18 22 19 17 20 17 17 19 15 14 
AV        12 12 11 11 11 11 11 11 11 11 11 12 11 12 13 14 15 14 14 
AV        12 13 11 11 12 11 11 11 12 11 11 10 10 11 9 11 11 12 11 
AV        11 12 12 11 11 11 10 11 10 10 11 10 10 9 9 9 9 9 10 10 
AV        10 11 10 10 10 10 10 10 10 10 10 11 10 9 9 9 10 10 11 10 
AV        12 10 10 10 10 12 12 11 12 12 11 10 11 11 12 10 11 11 12 
AV        14 13 13 16 15 15 18 20 20 21 21 22 26 27 23 22 19 17 16 
AV        15 15 13 13 13 12 11 13 13 11 12 13 13 14 13 15 13 12 11 
AV        11 11 11 11 10 10 9 9 9 9 9 9 10 10 11 10 10 9 9 8 9 9 
AV        9 9 9 9 8 8 9 9 9 9 9 9 9 9 9 9 9 9 9 9 9 9 8 8 8 8 8 8 
AV        8 9 9 9 9 10 11 10 12 14 17 21 18 17 19 16 15 17 16 15 
AV        14 12 11 11 10 9 9 9 10 10 10 10 10 10 10 9 4 9 9 9 9 9 
AV        9 9 
SQ   
     ACTCCATTGG GGATATAGCT GGATGTCAAA TAATGATTTT ATTTTGACTG ATAGTGCCCT
     GTTCGTTGCA ACAAATTGAT AAGCAATGCT TTCTTATAAT GCCAACTTTG TACAAGAAAG
     CTGGGTCTCA ATAAAGCCTC CAATCCGATA CGGGCGTTTC CGTGTATCCC GTATTGCTGC
     CTGTATCCAT TAAATCAACC GCCTGCGCCA GGTAGCGGAA CATATCCGCG CCGTGCGAAT
     ATTCGTCGTG CAGCGGCCCC ATTGCCACGC CTGTTTTCGC ATGTATTTGG CGGCCGTACC
     GTTTCAGGCA TTCCAAAAGC CGCGCTGTTT TGTCTTTATC GAAGTACACT TTGGGAAACA
     GCATCCGCGC CGCCCTGATG CCTTCTTCGA TACCGGTCGC GTTTTGCACG AAAACCGACT
     TGCGCCCCAG TCCGGTCAAA TCTCCATCGT ACTTTTTGCC TGTTTGGAAG TTGCGCGTCC
     TGCCGTCGTG CCGGCAGGAG TCCGTCCCCC ACTGGTAGGG CAGCTTTTCC ATTCGGCCAC
     ATACCAGTCT ACGTCCGGTG CGTGTCTTCG ATGTCCCTAT GATGCGCACG CTCCTCAAAT
     CCCGCTGCAC CAGCCCGAGG TCAGGGCATC CTTCAGCCCA AATCCCAAAA CGTATGCACC
     GGCAAAGAAG ATTCATAGGG ACGAGCGTAA CCCCGTCGGG ATGAAAAGCC TCTTGTTATC
     ATAGCCGGTA ACCCCCCCTC CGAAACCTTG CGGGGCCTGC CTT
//
QL   1
QR   8
