# Supplementary material for: Expression capable library for studies of Neisseria gonorrhoeae, version 1.0
Source: BMC Microbiol. 2005 Sep 1;5:50. doi: 10.1186/1471-2180-5-50 (PMC1236931; doi:10.1186/1471-2180-5-50)
Supplement: Additional File 1 — Zipped file which includes all of the sequencing data as .exp files generated from binary data using PREGAP4. These .exp files contain all of the sequences with quality cutoffs included and can be opened with word processing programs. [file 1471-2180-5-50-S1.zip › AF 1 exp sequence files/SeqPlate 9/primer E reverse/BGACA2E0008A.exp]

ID   BGACA2E0008A
EN   BGACA2E0008A
LN   BGACA2E0008A.ztr
LT   ZTR
AQ   8.080000
AV   4 4 4 4 4 4 4 8 8 9 9 9 9 9 9 9 9 9 8 8 8 8 8 8 8 8 8 7 8 8 7 
AV        7 7 7 7 7 7 7 7 7 7 7 7 7 7 7 7 7 7 8 7 7 8 8 8 8 8 8 8 
AV        8 8 8 8 8 8 8 8 8 8 8 8 8 9 8 9 9 9 9 9 10 10 9 10 10 10 
AV        10 9 9 9 9 9 9 8 8 8 8 8 8 8 8 8 8 8 8 8 8 8 8 8 9 8 8 
AV        8 8 9 8 9 9 9 9 9 8 8 8 8 8 8 8 8 8 8 8 8 8 8 8 8 8 8 8 
AV        8 8 8 8 8 8 8 8 8 8 8 7 7 8 8 8 8 8 8 8 8 8 8 8 8 8 9 9 
AV        9 8 8 8 8 8 8 8 8 8 8 8 8 8 8 8 8 8 8 8 8 8 8 8 8 8 8 8 
AV        8 8 8 8 8 8 8 8 8 8 8 8 8 8 8 8 8 8 8 8 8 8 8 8 8 8 8 8 
AV        8 9 9 9 9 8 8 8 8 8 8 8 8 8 8 8 8 8 8 8 8 8 8 8 8 8 8 8 
AV        8 8 8 8 8 8 8 8 8 8 8 8 8 8 8 8 8 8 8 8 8 8 8 8 8 8 8 8 
AV        8 8 8 8 8 8 8 8 8 8 8 8 8 8 8 8 8 8 8 8 8 8 8 8 8 8 8 8 
AV        8 8 8 8 8 8 8 8 7 7 7 8 8 8 7 7 7 7 8 8 8 8 8 8 8 8 8 8 
AV        8 8 8 8 8 8 8 8 8 8 8 8 8 7 8 8 8 8 8 8 8 8 8 8 9 9 9 9 
AV        9 9 9 9 8 8 8 8 8 8 8 8 8 8 8 8 8 8 8 8 8 8 8 9 9 9 8 8 
AV        8 8 8 8 8 8 8 8 8 8 8 8 8 8 8 8 8 8 8 8 8 8 8 8 9 8 9 9 
AV        9 9 9 9 9 9 10 10 9 9 9 9 10 9 9 9 9 9 9 9 9 9 9 9 9 9 
AV        9 8 8 8 8 9 8 8 8 8 8 8 8 8 8 8 8 8 8 8 8 8 8 8 8 8 8 8 
AV        8 8 8 8 8 8 8 8 8 8 8 8 8 8 8 8 8 8 8 8 8 8 8 8 8 8 8 8 
AV        8 8 8 8 8 8 8 8 8 8 8 8 8 8 8 8 8 8 8 8 8 8 8 8 8 8 8 9 
AV        8 8 8 8 8 8 8 8 8 8 8 8 8 8 8 8 8 8 8 8 8 8 8 8 8 8 7 7 
AV        8 8 8 8 8 8 8 8 8 8 8 8 8 9 9 9 9 8 8 8 8 9 8 8 8 8 8 8 
AV        8 8 8 8 8 8 8 8 8 8 8 8 8 8 8 8 8 8 8 8 8 8 8 8 8 8 8 9 
AV        8 8 9 9 9 9 9 9 9 9 9 10 10 4 4 9 9 8 8 8 8 8 4 4 4 4 4 
AV        4 4 4 4 8 8 8 8 8 8 8 8 8 8 8 7 7 7 5 4 4 4 4 4 6 6 6 6 
AV        4 4 6 6 4 4 4 4 4 4 4 5 5 5 4 5 5 4 6 4 6 6 4 4 6 6 5 5 
AV        5 5 4 5 4 4 4 4 4 4 5 5 4 4 5 5 5 5 5 5 5 4 5 5 5 4 4 5 
AV        5 4 4 4 5 6 6 6 4 6 7 7 7 7 4 4 6 6 4 6 4 5 5 5 6 6 6 7 
AV        7 4 7 8 8 4 8 8 8 8 8 7 7 7 6 6 6 7 7 7 4 7 8 8 8 8 4 8 
AV        8 8 8 8 7 7 7 7 7 7 7 7 7 8 8 8 8 7 8 8 8 8 8 8 8 8 8 8 
AV        8 8 8 8 8 8 8 7 7 7 8 7 7 7 7 7 7 7 7 7 7 7 7 7 7 7 7 7 
AV        7 7 7 7 7 7 5 5 5 5 5 5 4 4 4 4 4 5 5 5 5 5 6 6 6 7 7 7 
AV        7 7 8 8 7 7 7 7 7 7 7 7 6 6 6 6 6 5 5 5 5 5 5 5 5 6 6 5 
AV        5 6 6 6 7 7 7 7 7 7 8 8 7 7 7 7 7 7 7 6 7 7 7 7 7 7 7 7 
AV        7 7 7 7 7 8 8 7 7 8 8 8 9 9 9 9 9 9 10 10 9 10 10 10 10 
AV        9 9 8 8 8 8 8 8 8 8 8 8 8 8 8 8 7 7 7 7 7 7 6 6 6 6 4 4 
AV        6 6 6 6 6 7 7 4 4 4 4 4 4 4 4 
SQ   
     TTTTTCTTTC CTCCTTTTCT CCCATTCCTC GTTGCGCTGC TCTTTTCATC CTCTACGTCG
     ACGCTTTGAG TTTTTAATAC AAAAGAGGTA ACTTATCGGC GTACGTGCCC AGGGGCGTGA
     TGGCAGAGTC ATACGGCATA CGCGGCTCGC GGTTTCCCAC GCCAACATTG GGGGGGCTTC
     TGACGGAGAG GTATCGGATT ATGACTATAT GTGTCGATCC TAATTTGTTT CCTTCACACT
     TTACAGTAAT GTGGATCTTG GGTCTTGTCA ATTTCGGTAC CTATGCATCG CGTACCGTGA
     TCCGGATTAT ATGAACCAAT GCGATGTATT TGGAGGAGAG CGTAGTCGGT GTTTATTGCC
     AGCGCGGACA TAACGATGAT GAGCGGAGAC GGTTTTCGAC CATATTTGAA GCCGTCGGGC
     GACGGACGGG TAAGGTGGAT AGGCGGGCAC GCGGAGGGCG GATGATCGGG CGGTGGAGCG
     GCCGGAGTTG ATGGCTAGTC AAATCAAGCC CGCGGATTTC CGAAAATTTG CGGTTTTTTA
     TCATACGGAG AGACTTGTTG GGTGTTATAG GTAAACAACC CTTTACAGAA TCAGAATCGT
     TAGTATCCCG CGTTAAATCT ATACAACNNT TGGGAANNNN NNNNNCCGGG TTTTCGAAAT
     TGGNNCTAAN NGGNNNNNNN TACNTGNCNT CNNGGACTTN CNNNCNTACN NCTCGCCANG
     ACCTACNNNG CGCNACTGCN NTANTNGGTG CCTTNTGTNT CTCGTCTTGC CCGNCAAAAN
     GGTTGTTTTT ACGGCGCCAT TGCCCCTTTC CCTCTTTATG CTGCACCGCA ACACCTGGGG
     TTTCTTTTAT NCCGTGTTTA TGTTCTCTCT TCTCAGTTTA CTATGTTTCC TTTTTCCACT
     ATATGTCCCT AGTCCGCGCC GCTTTCGTTC GCGTTCTCCC CCGTGTGGTT CATCTTTCTC
     GCTCCGGGGT CAATGTTTAC CTGCTTGAA
//
QL   79
QR   81
