# Supplementary material for: Expression capable library for studies of Neisseria gonorrhoeae, version 1.0
Source: BMC Microbiol. 2005 Sep 1;5:50. doi: 10.1186/1471-2180-5-50 (PMC1236931; doi:10.1186/1471-2180-5-50)
Supplement: Additional File 1 — Zipped file which includes all of the sequencing data as .exp files generated from binary data using PREGAP4. These .exp files contain all of the sequences with quality cutoffs included and can be opened with word processing programs. [file 1471-2180-5-50-S1.zip › AF 1 exp sequence files/SeqPlate 9/primer E reverse/BGACA2E0009A.exp]

ID   BGACA2E0009A
EN   BGACA2E0009A
LN   BGACA2E0009A.ztr
LT   ZTR
AQ   41.630000
AV   8 8 8 8 8 8 8 10 11 12 14 15 17 19 17 17 20 19 21 24 29 31 36 
AV        36 34 32 32 25 23 25 27 29 29 30 32 31 31 31 31 32 33 34 
AV        41 42 43 43 43 44 44 42 43 43 43 43 42 41 41 41 39 37 37 
AV        36 36 36 37 38 37 37 37 37 38 38 38 40 40 41 41 42 41 42 
AV        42 42 42 42 42 42 43 44 43 43 42 43 43 43 43 42 43 43 41 
AV        41 41 40 41 41 41 40 40 39 40 40 40 40 40 41 41 40 41 39 
AV        40 40 41 41 41 40 40 40 41 41 41 41 41 40 42 42 42 42 43 
AV        43 43 43 43 42 43 43 44 44 45 45 44 45 44 44 43 43 43 44 
AV        44 43 42 42 41 40 41 41 41 41 42 42 42 42 41 41 42 42 43 
AV        44 44 44 43 44 44 43 43 43 42 42 42 42 42 42 41 40 40 40 
AV        39 39 39 38 38 40 40 40 40 39 39 40 41 42 43 41 42 39 41 
AV        39 38 37 36 36 36 34 34 34 34 34 36 34 37 36 38 39 40 40 
AV        41 41 41 40 42 41 40 40 41 41 41 40 37 37 38 38 36 37 37 
AV        33 33 33 32 32 30 31 31 33 33 33 31 32 31 31 32 33 32 34 
AV        32 33 33 32 32 31 29 30 31 32 32 34 33 33 33 34 36 33 33 
AV        34 33 37 36 36 37 36 34 36 36 34 34 36 37 36 37 36 32 33 
AV        33 33 33 32 30 30 27 24 23 22 24 24 24 25 23 23 22 21 22 
AV        23 24 25 27 27 29 27 27 29 30 30 29 31 32 32 32 27 27 26 
AV        29 29 26 26 23 22 24 22 22 22 22 22 25 23 25 25 23 26 26 
AV        29 25 24 26 23 21 22 19 17 19 17 17 16 16 17 16 19 17 18 
AV        19 20 19 23 24 22 24 23 25 24 22 24 21 25 22 22 20 21 17 
AV        17 16 15 16 15 16 14 14 13 12 13 13 14 15 18 19 19 21 20 
AV        22 21 26 25 31 31 33 36 37 30 29 30 27 29 27 30 31 27 27 
AV        26 29 29 29 30 34 33 30 32 33 29 27 23 25 23 20 20 16 15 
AV        15 15 13 14 12 12 15 14 16 16 18 19 17 20 21 18 17 19 17 
AV        20 19 17 16 17 17 15 16 17 17 15 17 18 21 20 21 18 19 22 
AV        21 21 23 24 26 26 29 27 26 24 27 25 30 30 29 27 27 27 25 
AV        24 22 19 19 17 18 17 19 22 20 19 18 17 17 17 17 16 19 19 
AV        19 19 19 19 16 17 17 17 17 16 15 15 17 17 15 16 16 15 15 
AV        15 16 16 18 19 19 20 19 19 19 17 18 17 17 17 19 18 17 14 
AV        14 17 17 17 17 17 17 15 16 15 14 14 14 14 15 15 12 12 14 
AV        15 13 14 16 17 17 15 16 16 14 13 13 12 12 12 11 11 11 11 
AV        11 11 12 11 12 11 13 12 15 12 12 14 14 15 14 13 12 14 12 
AV        12 15 14 16 16 18 19 19 17 18 19 19 22 22 29 29 24 26 25 
AV        26 27 24 22 27 27 29 30 30 27 22 19 23 19 19 16 13 14 14 
AV        13 11 10 11 11 10 11 12 13 15 14 14 17 16 15 16 15 15 15 
AV        16 16 15 13 11 11 11 12 12 11 13 13 13 12 11 10 11 11 11 
AV        12 13 11 10 10 11 10 9 9 10 9 10 9 9 9 8 8 9 9 9 9 9 10 
AV        10 9 10 10 11 10 9 11 10 10 11 12 12 13 11 10 11 11 12 
AV        13 14 17 16 16 15 15 14 12 14 4 8 8 8 8 8 8 8 
SQ   
     GAACGACTCC TAATAGGGGA ATATCAGCTG GATGTCAAAT AATGATTTTA TTTTGACTGA
     TAGTGACCTG TTCGTTGCAA CAAATTGATA AGCAATGCTT TCTTATAATG CCAACTTTGT
     ACAAGAAAGC TGGGTCTCAT TTGTTTCCTT CAAACTGCTC CTTCAGCACC CGTTTCAATA
     CTTTGCCCGT AGCGTTGCGC GGCAGCCCGT CTTTAAAGTG GATCTGTTTG GGGATTTTGA
     AATTTGCCAG CACGGTACGC AGGTGGCGGC GGATTTCGTC CTCGCCCAAA TCCATACCTT
     CCTTCAATTG GACGAAGGCG ACGATTTCCT CGTCGGCATA ACGGTCTTTC ACGCCGATGA
     CGGCGGCGGC TTCGACGGCA TCGAGTTTGT GGATTTCTTC TTCGATCTCG CGCGGATAGA
     CGTTTTGACC TTTGGAAATA ATCAAATCTT TTTTGCGGTC GACGATAAAG ATAAAGCCGT
     CCTCGTCTAT GGTAACGAAA TCGCCCGTTT TCAACCAGCC GTTGACGATG GTTTCATCGG
     TGGCGGCAGG CATATTGAGG TAGCCCCGCA TCACCGAACC GCCCTGACGA TCAGTTCGCC
     CACTTCGCCG CGCGGCACTT CGACCATTCT TCATCGACGG CTTTGGCTTC CAAACCGGGC
     AGGGGAATGC CACGCTGCGG GCTTTTTGCC GTCCGGCGTA TTGACGGCGA CAACGGCGAG
     GCTCGCTCAT CCGTAGCCTT CCCCATTTGG CGCGGGGAAA CTGGCTT
//
QL   18
QR   373
