# Supplementary material for: Expression capable library for studies of Neisseria gonorrhoeae, version 1.0
Source: BMC Microbiol. 2005 Sep 1;5:50. doi: 10.1186/1471-2180-5-50 (PMC1236931; doi:10.1186/1471-2180-5-50)
Supplement: Additional File 1 — Zipped file which includes all of the sequencing data as .exp files generated from binary data using PREGAP4. These .exp files contain all of the sequences with quality cutoffs included and can be opened with word processing programs. [file 1471-2180-5-50-S1.zip › AF 1 exp sequence files/SeqPlate 9/primer E reverse/BGACA2E0010A.exp]

ID   BGACA2E0010A
EN   BGACA2E0010A
LN   BGACA2E0010A.ztr
LT   ZTR
AQ   44.120000
AV   8 8 8 8 8 8 8 15 16 18 17 17 20 20 25 31 36 36 34 26 23 23 29 
AV        30 30 31 32 32 32 32 31 31 32 33 40 44 44 45 45 45 45 45 
AV        45 45 45 45 44 43 43 40 38 37 37 36 36 37 38 38 37 37 38 
AV        38 39 38 42 45 45 45 45 45 45 45 45 45 45 45 45 45 45 45 
AV        45 46 45 45 45 45 45 45 45 45 45 45 45 45 45 45 45 45 45 
AV        45 45 45 45 45 45 45 45 45 44 44 44 44 44 44 44 44 44 44 
AV        44 43 44 44 45 45 45 45 45 45 45 45 45 45 45 45 45 45 45 
AV        45 46 46 46 46 46 46 46 46 46 46 45 45 45 45 45 45 45 44 
AV        44 44 44 44 44 44 44 45 45 45 45 45 45 44 44 44 43 44 44 
AV        43 42 43 42 42 42 43 43 42 42 43 42 43 42 42 43 42 42 42 
AV        41 41 42 42 43 43 42 43 42 42 42 41 41 42 39 39 38 37 38 
AV        38 38 38 37 38 37 37 37 37 37 41 40 40 41 40 39 39 41 41 
AV        41 43 43 43 43 43 43 44 44 44 42 43 43 42 42 41 41 41 42 
AV        41 40 39 39 38 38 39 39 39 39 38 38 38 38 34 36 34 36 37 
AV        37 37 38 36 37 37 38 38 39 39 41 41 42 41 41 41 41 40 42 
AV        41 41 41 42 41 41 42 41 40 40 40 38 38 39 39 39 39 38 39 
AV        39 39 38 37 36 36 36 37 37 36 36 33 34 36 34 36 37 38 37 
AV        39 37 38 37 36 36 36 38 36 36 36 36 34 34 37 36 37 34 36 
AV        37 38 37 36 37 36 33 32 32 33 33 34 36 38 34 33 30 30 30 
AV        29 30 31 32 32 29 27 26 24 23 25 24 26 25 25 25 24 25 24 
AV        26 27 26 26 26 29 30 30 31 33 34 34 36 31 31 29 25 27 26 
AV        27 27 27 29 30 29 27 29 26 29 25 26 30 26 27 22 22 22 19 
AV        19 20 18 17 17 17 19 17 17 16 15 17 16 16 17 16 16 17 17 
AV        16 15 14 16 17 19 20 22 22 22 18 17 16 16 16 18 19 19 19 
AV        19 16 15 14 15 14 17 19 17 17 16 17 17 18 16 15 17 17 16 
AV        13 14 14 14 13 13 14 13 12 11 12 12 13 13 14 15 15 14 12 
AV        12 13 12 12 12 15 14 15 13 13 14 14 13 13 15 19 16 14 15 
AV        16 13 11 11 11 11 11 11 12 13 11 11 12 16 14 12 14 15 13 
AV        13 13 13 11 10 10 11 10 10 10 10 12 10 11 12 11 11 11 11 
AV        11 11 11 10 10 9 9 9 9 9 9 9 9 9 10 9 9 9 9 9 9 9 9 8 9 
AV        9 9 9 9 8 9 9 9 10 10 12 12 13 13 13 13 15 12 12 12 14 
AV        13 15 14 12 11 10 11 10 9 9 9 10 9 10 9 9 9 9 9 9 9 9 9 
AV        9 9 9 8 8 9 9 8 8 9 9 9 9 9 9 10 9 10 10 10 10 11 12 12 
AV        11 11 10 10 10 10 10 10 10 9 10 11 10 10 9 9 9 10 10 9 
AV        9 10 10 9 10 9 9 9 9 8 9 9 9 8 9 9 9 9 9 9 9 9 9 8 8 8 
AV        8 8 8 8 8 8 8 8 8 8 8 8 9 9 9 9 9 10 10 9 9 9 9 9 9 9 9 
AV        9 10 10 10 9 9 9 9 9 9 9 9 9 9 9 9 9 9 10 10 12 11 11 11 
AV        10 10 10 10 10 10 10 10 10 9 9 8 8 8 8 8 8 8 8 8 8 8 8 
AV        8 8 8 8 8 8 8 8 8 9 9 9 9 9 9 9 9 10 10 10 10 11 11 11 
AV        10 9 10 9 9 4 12 12 12 12 12 12 4 
SQ   
     CACTCCATTG GGGATTCAGC TGGATGTCAA ATAATGATTT TATTTTGACT GATAGTGACC
     TGTTCGTTGC AACAAATTGA TAAGCAATGC TTTCTTATAA TGCCAACTTT GTACAAGAAA
     GCTGGGTCTT ATTCTGCATT TTTGGTTTTA AAGAAGAGAT GAACCGCTTT GAAGATACCG
     CCGTTTGGGA CGGTGAGTTC TTTTTGCGCG GCGGAGAATT TAATCACGGC AAGGGCGGTA
     AAGTTTTCCG AATCTTGAAC GCTGTCGAGT ACGATGCCGG CTTCTTCGCC GTCCGCCGTC
     AGCAGGATGC CCGCTTCGGC TGCCGAATTT CCCGACAATA CCGCCAAGCC GCGTTTGACC
     TGCCCCCGAT ACTGGGCGCG CGCGATGATT TCCTGTCCCG GGTAGCACCC TTTTTTGAAG
     TGTACGCCGC CGATGATGTG CTGGTTGAGC ATTTGGGCGA CGGCGGTTCC TTTGGTAGCC
     GCGCATATCC ACGGATAACC GCTGCGGGAT TTCGGGCAGC CGGCCCACGC GTTTCCGGGC
     GCCGCGTTCT TAAGGCGGTT AGGGCCGTTC TCCGTGGCTG AATGTGCCAA ATTGCCCCCG
     ATGGTGCCAG GAAGACTGAA CCCAAATGCC GCCTGGAGAC CCTTTCGCAA GGTAACGCCA
     AGATTGGTTT TCTTGGCCCG CCAAGCGGCT CGGCCGGTAG CTTGGCAATT TCCCGGCCCA
     CACGGGTAAT TCTCCCGGGA ATTTCCAAAC AGCGCTTTGG CGCGCACAAA CAAACATTCG
     GCAGGGGTTG AACCTTGCTT AACAN
//
QL   12
QR   422
