# Supplementary material for: Expression capable library for studies of Neisseria gonorrhoeae, version 1.0
Source: BMC Microbiol. 2005 Sep 1;5:50. doi: 10.1186/1471-2180-5-50 (PMC1236931; doi:10.1186/1471-2180-5-50)
Supplement: Additional File 1 — Zipped file which includes all of the sequencing data as .exp files generated from binary data using PREGAP4. These .exp files contain all of the sequences with quality cutoffs included and can be opened with word processing programs. [file 1471-2180-5-50-S1.zip › AF 1 exp sequence files/SeqPlate 9/primer E reverse/BGACA2E0011A.exp]

ID   BGACA2E0011A
EN   BGACA2E0011A
LN   BGACA2E0011A.ztr
LT   ZTR
AQ   9.100000
AV   22 22 22 22 22 22 22 14 12 12 12 12 12 15 13 12 12 10 9 9 9 10 
AV        11 13 14 14 16 17 17 16 17 17 17 22 19 21 19 16 16 15 13 
AV        12 11 10 11 11 10 10 9 10 10 10 10 10 10 12 11 10 12 12 
AV        11 13 16 15 4 13 12 12 12 12 10 10 12 11 11 11 11 10 10 
AV        12 12 12 11 10 10 11 11 10 10 9 10 9 10 9 9 9 8 9 9 9 9 
AV        9 9 10 10 10 10 9 10 10 11 11 10 11 11 10 10 10 10 10 9 
AV        10 11 10 9 9 10 10 9 9 9 10 9 9 9 9 9 8 9 9 9 9 8 8 9 8 
AV        8 8 8 8 8 8 8 8 8 8 8 8 8 8 9 9 9 9 9 9 8 8 8 8 8 8 9 9 
AV        9 9 9 8 8 9 10 10 10 11 11 11 12 10 10 10 9 9 9 9 8 8 8 
AV        8 8 8 8 8 8 8 8 8 8 8 8 8 8 8 8 8 8 8 8 8 8 8 8 8 8 8 8 
AV        8 8 8 8 8 8 9 8 8 8 8 8 9 9 9 10 9 8 8 8 8 8 8 8 8 8 8 
AV        8 8 8 8 8 8 8 8 8 8 8 8 8 8 8 8 7 8 8 8 8 8 8 8 8 8 8 8 
AV        8 8 8 8 8 8 8 8 8 8 8 8 8 8 8 8 8 9 9 9 9 9 8 8 8 8 8 9 
AV        9 9 10 9 9 9 9 9 9 10 9 9 9 9 9 8 8 8 8 8 8 9 8 8 8 8 9 
AV        9 8 9 8 8 8 8 8 8 8 8 8 8 8 8 8 8 8 8 8 8 8 8 8 8 8 8 8 
AV        8 8 8 8 8 8 8 8 8 8 8 8 8 8 8 8 8 8 8 8 9 9 9 9 10 10 9 
AV        10 9 9 9 9 9 9 9 9 9 9 8 8 8 8 8 8 8 8 8 8 9 8 8 8 8 8 
AV        8 8 9 9 8 8 8 8 8 8 8 8 8 8 8 8 8 8 8 8 8 8 8 8 8 8 8 8 
AV        8 9 8 8 9 9 9 10 10 10 9 9 9 9 9 9 9 9 8 8 8 8 8 8 8 8 
AV        8 8 8 8 8 8 8 8 8 7 7 8 8 8 8 8 8 8 8 8 8 8 8 8 8 8 8 8 
AV        8 8 8 7 8 8 8 8 8 8 7 7 7 7 7 7 8 8 8 8 8 8 8 8 8 8 8 8 
AV        8 8 8 7 8 7 8 7 8 8 8 8 8 8 8 8 8 8 8 8 8 8 8 8 8 8 8 8 
AV        8 8 8 8 8 8 8 8 7 8 8 8 8 8 8 8 8 8 8 8 8 8 8 9 9 8 8 8 
AV        9 9 9 8 8 8 8 8 8 8 8 8 8 9 8 9 9 9 9 9 9 9 9 9 8 8 8 8 
AV        8 8 8 8 8 8 8 8 8 8 4 8 8 8 8 8 8 8 8 8 8 8 8 8 8 8 8 8 
AV        8 8 8 8 8 8 8 8 9 8 9 9 9 9 9 10 10 10 10 10 10 10 10 9 
AV        9 9 9 10 10 11 10 10 11 11 12 12 12 12 12 13 11 11 10 10 
AV        10 11 10 9 9 8 8 8 8 8 8 8 8 8 8 8 8 8 8 8 8 8 8 8 8 8 
AV        8 8 8 8 8 8 8 8 9 9 8 8 8 9 9 9 9 9 9 9 9 9 9 9 9 9 9 9 
AV        9 9 9 8 8 8 8 8 8 8 8 8 8 8 8 8 8 8 8 8 8 8 8 8 8 8 8 8 
AV        8 8 8 8 8 8 8 8 8 8 8 8 9 9 9 9 9 9 9 9 8 9 8 9 9 9 10 
AV        9 9 8 8 8 8 9 8 9 8 8 8 8 8 8 8 8 8 8 8 8 8 8 8 9 9 9 9 
AV        8 9 9 9 9 9 8 8 8 8 8 8 8 8 8 8 8 8 8 7 8 8 4 5 5 5 5 5 
AV        5 5 
SQ   
     GAATACGCTG GATGTCAATA ATGATTTTAT TTTGACTGAC ATTTACCTGC TCGCTGAAAC
     AAAANGATAA TTAATGGTTT CTTATAATGC CAACTTTGTA TACCACAGCA GGGACCCATA
     TTTTAGGCTG TGACAGTGAT TTGTCCGGTT CCTTGTGGAC AATCTCAACC GTCATTCGCG
     ATGAGGGACC GGATTGTCTT CCTAGACTTG TATGCGTGAA GACGGAAATC CCCGGATGAT
     TACACGCCGC GTAGCAAATA AATCCTTTAT ATCGTTATGG CGCTATTTTT CCCCTCCCCT
     AGCAGCATAT GCTTTTTTGT TCACACCCAC ACCTCAGCAG CGCTGCTCTC TTTTAATATG
     TTCTAACCTG GTATATCGCA CAAATTTGCG GCAAACTGCG AATCTGAATC CATCCCAGGA
     CCTTATTCTC ATTTATACTA ACACTCCTAC ACAAGATCAT ACCATTATTG ATACCCTTCA
     CTACTCTTCT AATTTCTATC GTCTATCTCA CCTGTCAATG TTGTGTATTA TTTGATCTAG
     TCTTTGCTTC CCCTTACCTT AGTCTCACGC TCTTATTTCC CTCTAGCCTC TATCTCTGTA
     TTCTTTTTCA TCTCACCTTT TNACATCTAC GTCTATCGTG CCTATCAGAC CCTTTATTGT
     TCCATGTCTT CTTTATACCT TTATTCTCCT CTCTCATTAT ATCCCCTTCT CTCTCTTTAT
     TCTCTCGTCC CCTTTCTCTT CTTTCTGTGC TTCCTATTTG TGTTCCTTAT GCTTGTTCGT
     CGCTTGTGCT TTACTCTACG ATCTGGTGCG TCGATGTTGC AGTTATTCAT TTTCTATAGA
     CTAATCTATA
//
QL   1
QR   8
