# Supplementary material for: Expression capable library for studies of Neisseria gonorrhoeae, version 1.0
Source: BMC Microbiol. 2005 Sep 1;5:50. doi: 10.1186/1471-2180-5-50 (PMC1236931; doi:10.1186/1471-2180-5-50)
Supplement: Additional File 1 — Zipped file which includes all of the sequencing data as .exp files generated from binary data using PREGAP4. These .exp files contain all of the sequences with quality cutoffs included and can be opened with word processing programs. [file 1471-2180-5-50-S1.zip › AF 1 exp sequence files/SeqPlate 9/primer E reverse/BGACA2E0012A.exp]

ID   BGACA2E0012A
EN   BGACA2E0012A
LN   BGACA2E0012A.ztr
LT   ZTR
AQ   32.620000
AV   40 40 40 40 40 40 40 13 14 16 17 17 18 17 17 21 21 25 27 34 34 
AV        30 24 19 17 19 16 16 16 17 17 16 17 17 16 17 19 22 27 32 
AV        32 40 42 42 39 40 40 41 41 41 37 37 31 25 20 19 19 19 19 
AV        20 20 20 19 20 19 22 19 25 31 38 38 39 39 39 39 40 40 40 
AV        40 41 41 43 43 43 43 43 41 41 40 40 40 40 40 40 39 39 39 
AV        39 39 39 39 41 41 41 41 41 41 41 42 42 41 40 39 34 34 32 
AV        32 31 31 30 30 31 30 27 27 29 29 30 33 34 36 34 33 33 34 
AV        34 33 33 36 36 36 34 34 36 36 37 37 39 38 37 37 37 38 38 
AV        39 38 39 37 37 34 33 33 33 34 34 34 32 29 26 25 24 24 26 
AV        26 26 27 26 26 26 26 24 24 25 26 26 29 29 26 26 27 27 27 
AV        27 27 27 31 33 34 32 31 32 32 34 36 34 34 34 36 37 32 31 
AV        30 29 30 30 30 26 25 25 24 24 23 23 23 27 27 27 29 29 30 
AV        30 32 32 31 34 34 36 34 34 32 32 32 33 32 33 33 31 30 30 
AV        30 29 29 27 26 26 25 25 24 25 25 22 23 25 26 25 25 25 25 
AV        25 24 24 25 26 25 24 24 26 26 25 25 24 24 25 26 30 30 31 
AV        30 29 26 30 27 25 25 23 23 24 22 21 19 19 19 19 19 20 19 
AV        19 21 21 22 23 20 20 19 17 17 16 16 15 14 15 14 13 14 12 
AV        11 12 13 14 17 16 17 15 16 16 16 17 17 16 17 17 17 16 15 
AV        14 16 14 17 17 15 15 16 18 16 17 17 19 19 19 18 18 17 17 
AV        15 16 16 15 15 17 15 15 13 13 13 13 13 16 16 18 17 15 16 
AV        16 16 18 16 19 20 18 16 15 12 12 11 12 13 12 12 11 11 11 
AV        10 10 11 11 11 11 11 11 12 11 11 11 11 11 11 12 12 12 13 
AV        14 16 16 16 15 16 19 17 21 19 20 22 19 19 19 18 16 16 16 
AV        17 16 13 12 12 11 10 9 9 9 8 8 8 8 8 8 8 8 8 8 8 8 8 8 
AV        9 9 9 10 10 10 9 9 9 9 9 9 8 8 8 8 9 9 9 9 9 9 9 10 10 
AV        10 10 10 11 11 11 10 10 10 10 10 11 10 10 10 11 11 11 11 
AV        11 10 10 10 10 10 10 10 10 9 9 9 9 8 9 9 9 9 9 9 8 8 8 
AV        8 8 8 8 8 8 8 8 8 8 8 8 8 8 9 9 9 9 10 10 11 10 10 11 11 
AV        12 12 12 13 13 14 14 14 16 15 13 16 16 14 13 12 12 12 12 
AV        11 11 11 11 10 11 11 11 11 11 10 11 11 10 10 9 10 9 9 9 
AV        9 9 8 8 8 8 8 8 8 9 9 9 9 9 9 9 9 9 10 9 9 10 11 10 10 
AV        10 10 10 10 11 10 10 9 9 9 9 9 9 9 9 9 8 9 9 9 9 9 9 10 
AV        11 10 9 9 9 8 8 9 9 9 9 9 9 9 9 9 10 10 10 11 12 12 12 
AV        11 12 12 14 12 12 11 10 10 11 10 10 9 9 9 9 9 9 9 9 9 9 
AV        9 9 9 9 9 10 9 9 9 9 9 8 8 8 8 8 8 8 8 8 8 8 8 8 9 9 9 
AV        9 9 9 9 9 9 9 8 9 8 8 8 8 8 8 8 8 9 9 9 9 9 9 9 9 9 9 9 
AV        9 9 9 9 8 9 8 8 9 9 9 9 4 4 4 4 4 4 4 4 
SQ   
     GATCACTACT AAGGGGATAT CAGCTGGATG TCACTAATGA TTTTATTTTG ACTGATAGTG
     CACCTGTTCG TTGCAACAAA TTGATAAGCA ATGCTTTCTT ATAATGCCAA CTTTGTACAA
     GAAAGCTGGG TCTTATTTAG CCCTTGCCCA CGCCCACCAA ACCGTCAGGA CAACCGCCAA
     AAAATACGCC GCGCTCCAAA CAGGCAAAGC AACCCCTAAC AGATAATCCG GTTCGGCACA
     ATTTCCGAAC CCGCGCACAA CAGGCTCGAA CCAATCAAAC AAAGGCCAGC CCTTCAATCG
     AAACGTCCAC GGCGCGCCGC ACTAAGGAGC CCCACCCGGT GGCAGCGACT GCAACCACAA
     TTGATATGCC GCACCAGACA TACCCGTTAC GGCGGTCATA CTGAATAACA CTGCGCCCGA
     TAGTCCGCCC ACCCTGCCCT TGGGCCTTCA CCCACCTCCA ACTGCCCGCA ACAATGCGTT
     TGCTAAAACC ATAACGCTTG AGTGATGCAC AAAATTTAGG TTTCTCCTCC AAACATAACG
     TGCCGCCTTA AACCCCTGCT CCTATCTCTT CTTAAGCTCG CTCCTTTGAA CAAACTGGAT
     TCTTAAACAC TTTTGTTCCT AATTCTTTTC CTTGACCCCT CCTTTTTCCC CCTCTAATCC
     TCTTCTCTCC CTAACTTCAT CCTGTACCTT TTTCCATTCC TCGCTGTCCT TTCTCCATGC
     TACGGCTCCC CGCGATTCCG TATTGCCTCT TCTCCATACA CTC
//
QL   67
QR   300
