# Supplementary material for: Expression capable library for studies of Neisseria gonorrhoeae, version 1.0
Source: BMC Microbiol. 2005 Sep 1;5:50. doi: 10.1186/1471-2180-5-50 (PMC1236931; doi:10.1186/1471-2180-5-50)
Supplement: Additional File 1 — Zipped file which includes all of the sequencing data as .exp files generated from binary data using PREGAP4. These .exp files contain all of the sequences with quality cutoffs included and can be opened with word processing programs. [file 1471-2180-5-50-S1.zip › AF 1 exp sequence files/SeqPlate 9/primer E reverse/BGACA2E0013A.exp]

ID   BGACA2E0013A
EN   BGACA2E0013A
LN   BGACA2E0013A.ztr
LT   ZTR
AQ   7.870000
AV   9 9 9 9 9 9 9 8 8 8 8 8 8 8 8 8 8 8 8 8 8 8 8 9 9 9 9 8 9 9 8 
AV        8 8 8 8 8 8 8 8 8 8 8 8 8 8 8 8 8 8 8 8 9 8 8 8 8 9 8 8 
AV        9 8 9 9 8 8 8 8 8 8 8 8 8 8 8 8 8 8 8 8 8 4 8 8 8 8 8 8 
AV        8 8 8 8 8 8 8 8 8 8 8 8 8 8 8 8 8 8 8 9 8 9 9 9 9 9 8 9 
AV        9 8 8 8 8 8 8 8 8 8 8 8 8 8 8 8 8 8 8 8 8 8 8 4 8 8 8 8 
AV        8 9 4 9 9 9 4 9 9 9 9 9 9 9 9 9 8 4 8 8 8 8 8 8 8 8 8 8 
AV        8 8 8 8 8 8 8 8 8 8 8 8 8 8 8 8 8 8 8 8 9 4 8 8 9 9 9 9 
AV        9 9 9 8 9 8 8 8 8 8 8 8 8 8 8 8 8 8 8 8 8 8 8 8 8 8 8 8 
AV        8 8 8 8 8 9 8 8 8 8 9 9 9 4 9 8 8 8 8 8 8 8 8 8 8 8 8 8 
AV        8 8 8 8 8 8 8 8 8 8 8 8 8 8 8 8 8 8 8 8 8 8 8 8 8 8 8 7 
AV        7 7 7 8 8 8 8 8 8 8 8 8 8 8 8 8 8 8 8 8 8 8 8 8 8 8 8 8 
AV        8 8 7 7 8 8 8 7 8 8 7 8 8 8 8 8 8 8 8 8 8 8 8 8 8 8 8 4 
AV        8 8 8 8 8 8 8 8 8 8 8 8 8 8 8 8 8 8 8 8 8 8 8 8 4 8 8 8 
AV        8 9 8 8 8 8 8 8 8 8 8 8 8 8 8 8 8 8 8 8 8 8 8 8 8 9 9 8 
AV        8 8 8 8 8 8 9 9 9 8 9 8 8 9 9 9 9 9 8 9 9 9 8 8 9 9 9 9 
AV        9 9 9 9 9 9 9 9 9 9 9 9 9 8 8 8 8 8 8 8 8 9 8 8 9 8 8 8 
AV        8 8 8 8 8 8 8 8 8 8 8 8 8 8 8 8 8 8 8 8 8 8 8 8 8 8 8 8 
AV        8 8 8 8 8 8 8 8 8 8 8 8 8 8 8 8 8 8 8 8 8 8 8 8 8 8 8 8 
AV        8 8 8 8 8 8 8 8 9 8 8 9 8 8 8 8 8 8 9 8 8 8 9 9 9 9 9 9 
AV        9 10 10 9 9 8 8 8 8 8 8 8 8 8 8 8 8 8 8 8 8 8 8 8 8 8 8 
AV        8 8 8 8 8 8 8 8 8 8 8 8 9 8 8 9 9 9 8 8 8 8 8 8 8 9 8 8 
AV        9 9 8 8 8 9 8 9 9 9 8 8 8 8 8 8 8 8 8 8 8 8 8 8 8 8 8 8 
AV        8 8 8 8 8 8 8 8 8 8 8 8 4 8 8 8 8 8 8 8 8 8 8 8 8 4 8 8 
AV        8 8 8 8 8 8 8 8 8 8 8 9 9 9 9 9 9 10 9 9 9 9 9 9 9 9 9 
AV        9 9 9 9 8 8 8 8 8 8 8 8 8 8 8 7 7 7 8 8 8 8 8 8 8 8 8 8 
AV        8 8 8 8 8 8 8 8 8 8 8 8 9 9 9 9 9 9 10 10 9 9 9 9 9 9 8 
AV        8 8 8 8 8 8 8 8 8 8 8 8 8 8 8 8 8 8 8 8 8 8 8 8 4 8 8 7 
AV        7 4 7 7 7 7 8 8 8 8 8 8 8 8 8 8 8 8 8 8 8 8 8 8 8 8 8 8 
AV        4 8 8 8 8 8 8 4 8 8 8 8 8 8 8 8 8 8 8 8 8 8 8 8 8 8 8 8 
AV        8 8 8 8 8 8 8 8 8 8 8 8 8 8 8 8 8 8 8 8 8 8 8 8 8 8 8 8 
AV        8 8 8 8 8 8 8 8 8 8 8 8 8 8 8 8 8 8 8 8 8 8 8 8 8 8 8 8 
AV        8 8 8 8 8 8 8 8 8 8 8 8 8 8 8 8 8 8 7 7 7 8 8 8 8 8 8 8 
AV        8 8 8 8 8 8 8 8 8 8 7 7 7 8 8 7 7 8 7 7 7 7 7 7 7 7 8 8 
AV        8 8 8 8 8 8 8 8 8 8 8 8 8 8 8 8 8 8 8 8 8 8 8 8 8 8 8 8 
AV        8 8 8 8 8 8 8 8 8 8 8 8 8 8 8 8 9 8 8 9 9 8 8 8 8 8 8 8 
AV        8 9 8 8 8 8 8 8 8 8 8 8 8 8 8 8 8 8 8 8 8 9 8 9 8 8 8 8 
AV        8 9 8 8 8 8 8 8 8 8 8 8 8 8 8 8 8 8 8 8 8 8 8 8 8 8 8 8 
AV        8 8 8 8 8 8 9 8 8 8 9 9 9 9 9 9 9 9 9 9 9 8 8 9 9 9 9 9 
AV        9 9 9 9 9 9 9 9 9 10 10 9 9 9 9 9 8 8 8 8 8 8 8 8 8 8 8 
AV        8 8 8 8 8 8 8 8 8 8 8 8 8 8 8 8 9 9 9 9 9 9 9 9 9 8 8 8 
AV        8 8 8 8 8 8 8 8 8 8 8 8 8 8 8 8 9 9 9 9 9 9 9 9 9 9 9 9 
AV        10 11 11 10 11 10 10 10 10 10 10 10 9 9 9 9 9 9 9 9 9 9 
AV        9 8 9 9 8 9 9 9 9 8 8 8 8 8 8 8 9 9 9 9 10 10 10 10 10 
AV        10 10 10 10 10 10 9 9 9 9 9 8 8 8 8 8 8 8 8 8 8 8 8 8 8 
AV        8 9 9 9 9 9 9 9 10 10 10 10 10 10 10 9 9 9 9 10 9 9 10 
AV        10 10 11 11 10 10 10 10 10 11 11 12 13 14 14 12 11 11 11 
AV        11 13 12 11 12 11 10 9 9 9 8 8 9 8 8 8 8 8 8 8 8 8 9 9 
AV        9 10 10 10 9 9 10 10 10 9 9 9 10 11 10 9 10 9 9 10 10 11 
AV        11 12 12 11 10 10 9 10 10 9 11 10 10 9 9 9 8 9 9 9 9 10 
AV        9 9 10 9 9 8 8 8 8 8 8 8 8 8 7 7 8 7 7 8 8 8 8 8 8 8 8 
AV        8 8 8 8 9 8 9 8 9 9 9 9 9 9 9 9 9 8 8 8 8 8 8 8 8 8 8 8 
AV        8 8 8 8 9 9 8 9 10 9 10 11 9 10 9 9 9 9 10 9 9 9 9 9 9 
AV        8 8 8 8 8 8 8 8 8 8 8 8 8 8 9 9 9 10 11 11 11 10 10 10 
AV        11 11 10 9 9 9 9 9 8 8 8 9 8 8 8 8 8 8 8 8 8 8 8 8 8 8 
AV        8 8 9 8 4 7 7 7 7 7 7 4 
SQ   
     TTCACTCACA CGATAGCTCC GCTACACTCT TTATATCTAT GCTGCTCATA GCATACTCTA
     TCTTGCTGTT CACGCGTCGC NCTCGAGCAG CTCTAATACC TGCTACCTCT GCGTATTCTT
     ATTACTGATC TGCATTTTNT GAACTNTATN TTTGTTTCTC NACGTAGTAG AGAGAGGGTA
     TGATGCATGC AGNCGCGGGC GCGATGGTCA TCACTATCAC AGTGCGCGTA CGTGTCTTCT
     NTTCGTCGGT CTGCTATCTA TGCTATAATG TGTGAGTAGA GAGTGAGTGA AGACACGCGA
     CGTATCGCGA AGTATACTGG AGCAGACAGC GTTCCGTCNT AGCGCGTAGA TTGCTATATC
     GCCNCGTGGT ATATCAGATA CTGCCGCAAT GTCACGAATC GCACTTGTTT GTACTCACGC
     TCTTTACTAC GTACATGCGA CACACGACTC TCGACAACGC TGACCTACAT ATGTGTTACA
     TAACCTACAA ACGATACGAC ATATCGGCAA GTCGTCGCTT ACCGCCTGCT GTTGTCTCGG
     TTAATTAAAT ACTCTCTCAC TGCGAGAACT CTACAGTCTA TACTATGTAG TATCTGTACT
     ATACTCTACA TATCGCCGAT GCACATGGCA NCGTCGCATC GCGNCAGCTG AGTATTACAC
     CGACAATCAT ACACGCCACA CGAGTACGCA GTTGCGGGCG CACTATATAT GTATAATCAC
     CGTCATCCGC GAACGCGAAC GCCGTACAGA TCNGCATNAT AATAGCCGGT CGACGACAAG
     GACTNCGCGC GNTCGTATAC GCGCTGCGGA CACACATGCG CGGCGCCTGC GTTACAGATC
     TGGTAGAAGC ACATAGAGCA CGCAGTCCGC CGAGCTATAG TGAGACAGCC ATATGTAATG
     AGTCGGCAGT AATATGTTAT AGTACTTATA TCACAGAGCG ACGCGTCTGT GAGTGGGCGC
     TATGGAATGT AGGGTATAAA GCAGACTCAT ATATCAACAC ATTCACGAAC CAGTTAATTG
     ACGTACACGC GTGCCACTAG CTACAATCTA CTTTGTGTTA AAAACGTAAG CAACACCCTT
     CCGGTGGCTG TCATGGAATT GAATCTATTT TTTCCGCCAC TCACTTTAAC CCACACTTAA
     TTCGCTCTAT CCTCCTGTCT GCTTATATCT TTTAGCTGCT ACGCCGTTTT CTAATCTCAT
     GTTGATAGTG CTAGATCGTG CGCTCTTTTA CTGTATACCC TTATCTGACT TTATCGCCTT
     TATTAGCTCC TTCTATCCTA TATCTCTCCT CTTATGACTT GACCCTACTG CTCCTCGTAC
     GCCATATCCC TTTCCTTGCG CTCTATTCAT ATCTATGTCG GTCTGTTATC GCGTCCGAGT
     ACTCGGCGTT GTGCTACTTC GACTCTCGAA GCGTAGCGCG GTAGCGTGTG TCGCCGTTCT
     TACCATATAT CTCTCATCCA CTACGTACTA N
//
QL   1255
QR   1257
