# Supplementary material for: Expression capable library for studies of Neisseria gonorrhoeae, version 1.0
Source: BMC Microbiol. 2005 Sep 1;5:50. doi: 10.1186/1471-2180-5-50 (PMC1236931; doi:10.1186/1471-2180-5-50)
Supplement: Additional File 1 — Zipped file which includes all of the sequencing data as .exp files generated from binary data using PREGAP4. These .exp files contain all of the sequences with quality cutoffs included and can be opened with word processing programs. [file 1471-2180-5-50-S1.zip › AF 1 exp sequence files/SeqPlate 9/primer E reverse/BGACA2E0014A.exp]

ID   BGACA2E0014A
EN   BGACA2E0014A
LN   BGACA2E0014A.ztr
LT   ZTR
AQ   39.630000
AV   33 33 33 33 33 33 33 11 11 11 12 15 15 18 19 17 17 19 23 22 26 
AV        31 32 37 38 37 34 32 29 22 22 23 23 23 24 25 24 24 24 22 
AV        22 22 25 27 34 39 39 39 40 40 38 39 39 39 40 41 40 41 36 
AV        29 27 27 27 27 27 29 30 27 27 27 27 27 26 32 38 38 38 39 
AV        39 38 39 39 39 40 40 40 41 42 42 42 42 41 41 42 41 41 41 
AV        42 41 40 40 41 39 40 40 39 39 38 38 39 39 39 39 39 39 38 
AV        38 38 36 36 34 36 34 34 34 34 34 36 36 36 36 36 36 38 38 
AV        39 40 40 40 40 39 39 39 39 39 40 41 41 41 41 42 41 41 40 
AV        41 42 42 42 42 42 41 41 41 41 40 40 41 42 41 41 41 41 40 
AV        41 41 42 42 43 43 43 43 42 43 43 42 42 42 41 42 41 40 40 
AV        41 40 40 40 39 39 39 39 38 38 38 38 36 37 34 34 37 36 36 
AV        33 34 34 36 36 37 38 36 37 37 38 38 36 34 34 38 37 36 36 
AV        36 34 32 33 36 33 34 34 36 38 38 36 37 37 37 36 34 37 37 
AV        37 36 33 33 34 32 32 31 31 27 26 25 26 26 25 25 26 24 24 
AV        22 23 23 21 21 24 22 23 23 23 24 23 23 26 26 30 27 26 32 
AV        31 31 27 27 26 22 22 22 22 21 20 18 19 18 17 17 16 19 17 
AV        17 19 18 19 18 19 18 19 19 19 17 18 20 19 19 17 17 17 17 
AV        16 14 14 14 13 13 15 14 12 13 14 16 15 16 16 15 18 16 16 
AV        15 15 17 17 18 17 18 16 17 16 15 16 16 19 19 22 22 22 20 
AV        19 19 18 20 20 22 20 18 19 15 14 14 14 15 17 16 16 16 16 
AV        16 15 16 17 17 19 17 18 16 15 14 15 16 17 17 17 17 19 19 
AV        16 17 21 19 21 22 20 19 17 17 16 16 17 16 16 19 18 17 19 
AV        20 18 17 19 21 19 19 17 18 17 15 15 12 13 11 11 12 12 12 
AV        12 12 11 11 12 12 15 15 17 16 17 17 14 16 17 17 19 22 21 
AV        21 19 16 14 14 14 15 14 14 13 11 11 11 10 10 10 10 10 10 
AV        11 10 10 10 11 12 15 13 11 14 12 12 12 15 14 15 15 12 13 
AV        12 11 10 11 10 9 10 9 9 9 9 9 9 10 10 10 11 11 11 12 15 
AV        14 16 16 14 16 16 16 16 15 13 13 14 13 13 12 13 11 11 12 
AV        11 10 10 9 10 11 11 11 11 11 12 10 12 11 11 12 14 15 17 
AV        17 19 15 14 14 13 13 15 15 16 14 13 13 12 11 10 10 11 12 
AV        12 13 11 10 10 11 11 11 10 11 12 12 11 9 9 10 9 10 10 10 
AV        9 10 10 10 9 9 9 10 10 11 11 11 11 11 11 12 11 11 11 11 
AV        12 12 11 14 13 11 11 9 9 9 9 9 9 9 10 9 9 9 9 9 9 10 10 
AV        10 10 9 10 10 10 10 10 10 9 9 9 9 9 9 10 11 10 10 10 10 
AV        10 10 10 11 12 12 11 10 10 9 9 9 9 9 9 9 9 10 9 10 10 11 
AV        11 12 12 11 12 13 12 11 11 11 11 11 9 10 10 11 10 10 10 
AV        10 10 9 10 9 9 9 9 9 9 9 9 9 10 10 10 10 11 10 9 10 10 
AV        10 10 11 11 11 11 10 10 11 10 11 12 14 14 16 16 16 16 15 
AV        15 15 13 12 11 12 12 11 10 10 9 9 4 24 24 24 24 24 24 4 
AV        
SQ   
     TGAACGACTC ACTATAGGGG AATATCAGCT GGATGTCAAA TAATGATTTT ATTTTGACTG
     ATAGTGACCT GTTCGTTGCA ACAAATTGAT AAGCAATGCT TTCTTATAAT GCCAACTTTG
     TACAAGAAAG CTGGGTCTCA TGCAGCCATC GCCTTGAACA CTTCAACCGC AACCGCAACC
     GTTTTGTCAA TCAGCTCGGG CGTATGCGCG GCGGAAACGA AACCCGCTTC ATAAGCGGAC
     GGGCCGAAGG CAATGCCGCG GTCGAGCATG CCGTGGAAGA AGCGTTTGAA AGCGTCGATA
     TTGGAGCGCG CCATATCGGC ATAGTTTCGC GGCACGTGTG CGGCGAATAC AGACCGAACA
     TACCGCCCAC GCTGTCGGCG GCAAACTCGA TACCGTGCGC TTTGGCGGCG GCAATACCGT
     TGGCAAGGCG TTGTGTCCAC GCGGTCCAAG TTTTCATAGA AACCTTCGCG CTGAATGATT
     TCAAGCGTTT TCCAAGCCGG CCGGCGACGG CAATCGGGTT TGCCTGATAA TGTACCTGCC
     CGATACCCCC CGCCAACGGG GAAATACTTC CCTGATGCTT TGCCTCCCCG AACCTGGCAA
     GCGCATACCG CCCCCAAGAA TTTCCCACCG GGCCCAGGCC GGCCGGATGC CTGCAATAAT
     GCTCTCCTCT ACCCGACGGG AAACCCGTCT CTTTCCCCTA AAATCACCAC CCTCCTGTTT
     TCCGCCATCC CCCAAGGCTT TAAAAAGTTC TTTCGCGCAN
//
QL   18
QR   299
