# Supplementary material for: Expression capable library for studies of Neisseria gonorrhoeae, version 1.0
Source: BMC Microbiol. 2005 Sep 1;5:50. doi: 10.1186/1471-2180-5-50 (PMC1236931; doi:10.1186/1471-2180-5-50)
Supplement: Additional File 1 — Zipped file which includes all of the sequencing data as .exp files generated from binary data using PREGAP4. These .exp files contain all of the sequences with quality cutoffs included and can be opened with word processing programs. [file 1471-2180-5-50-S1.zip › AF 1 exp sequence files/SeqPlate 9/primer E reverse/BGACA2E0015A.exp]

ID   BGACA2E0015A
EN   BGACA2E0015A
LN   BGACA2E0015A.ztr
LT   ZTR
AQ   18.780000
AV   9 9 9 9 9 9 9 10 10 9 10 10 11 11 11 12 13 15 17 19 16 13 11 
AV        10 12 11 11 11 11 11 10 10 11 10 11 12 16 19 22 22 23 22 
AV        25 27 29 25 25 22 22 23 22 22 22 20 20 23 21 17 16 13 16 
AV        17 18 19 19 19 19 19 21 21 21 23 29 32 37 37 38 38 38 37 
AV        36 36 36 36 34 36 36 32 33 34 33 34 33 32 33 32 32 32 32 
AV        32 33 32 32 25 22 22 19 19 18 18 18 18 18 18 18 18 17 19 
AV        22 22 23 23 25 25 24 25 24 22 20 19 19 19 18 19 20 19 20 
AV        19 20 19 19 19 20 21 22 22 22 23 22 23 22 22 23 19 19 19 
AV        19 19 18 18 17 18 17 17 15 16 16 16 18 18 17 17 19 20 18 
AV        18 18 16 14 15 15 16 13 12 12 12 12 12 12 13 13 13 15 16 
AV        18 16 14 14 15 14 14 11 11 10 9 9 9 9 9 9 9 9 10 9 10 9 
AV        10 10 10 11 12 11 11 10 10 11 11 11 12 12 11 11 11 12 10 
AV        10 10 11 11 11 10 10 9 9 9 10 9 9 9 10 10 10 10 9 9 9 8 
AV        8 8 8 8 8 8 8 8 8 8 8 8 8 8 8 9 10 10 10 9 9 9 9 9 9 9 
AV        9 9 9 9 9 8 9 8 9 9 9 9 10 10 10 9 9 10 9 9 9 8 9 8 8 8 
AV        8 8 8 8 8 9 9 9 9 9 9 9 10 10 10 10 9 8 8 9 9 8 9 8 8 8 
AV        8 8 8 8 8 8 8 8 8 8 8 8 8 8 8 8 8 8 8 8 8 8 8 8 8 8 8 8 
AV        8 8 8 8 8 8 8 8 8 8 8 8 9 9 9 9 8 9 9 9 8 8 8 8 8 8 9 8 
AV        8 8 8 8 8 8 8 8 8 8 8 8 8 8 8 8 9 9 9 8 9 9 9 9 9 9 9 8 
AV        9 9 8 8 8 8 8 8 8 8 8 8 8 8 8 8 8 8 8 8 9 9 9 9 9 9 8 9 
AV        8 8 9 9 9 9 9 9 8 8 8 8 8 9 9 9 9 9 9 9 8 8 8 8 8 8 8 8 
AV        8 8 8 8 8 8 8 8 8 8 8 8 8 8 8 8 8 8 8 8 8 8 8 8 8 8 8 9 
AV        9 9 9 9 9 9 8 8 8 8 8 8 8 8 8 8 8 8 8 8 8 8 8 8 8 8 8 8 
AV        8 8 8 8 9 9 9 9 9 9 9 9 10 10 11 10 11 11 11 10 10 10 10 
AV        10 10 9 9 9 9 8 9 9 9 10 10 9 9 9 9 9 10 10 10 10 10 9 
AV        9 9 9 9 10 10 10 10 10 10 10 10 9 9 9 9 10 10 9 9 9 9 9 
AV        9 9 9 9 9 10 9 9 9 9 9 8 8 9 9 9 9 9 9 9 9 9 9 9 9 9 9 
AV        10 10 9 9 9 9 9 8 8 9 9 9 9 9 9 8 8 8 9 9 10 10 9 9 9 9 
AV        9 9 9 10 11 11 11 10 10 10 11 11 11 12 13 15 15 15 13 14 
AV        14 12 11 11 10 10 10 9 9 9 9 8 8 8 8 8 9 9 10 10 10 11 
AV        11 11 12 12 12 12 11 11 12 12 11 11 10 10 10 10 10 10 10 
AV        10 10 10 10 9 9 10 10 9 10 9 9 9 8 8 8 8 8 8 8 8 8 8 8 
AV        8 8 9 9 9 9 9 8 9 9 9 9 9 9 9 9 9 9 9 9 9 9 9 10 10 10 
AV        10 9 10 10 9 9 9 10 10 10 10 11 11 10 10 9 9 9 9 9 9 9 
AV        8 9 8 9 8 8 8 8 8 8 9 9 9 9 9 9 9 9 8 9 9 9 8 9 9 8 8 8 
AV        8 8 8 8 8 8 8 8 8 8 8 4 5 5 5 5 5 5 5 
SQ   
     GATCGACTCT ATGGGATATC AGCTGGATGC CATATGATTT ATTTTGACTG AAGTCCCTGT
     TCGTTGCAAC AAATTGATAA GCAATGCTTT CTTATAATGC CAACTTTGTA CAACAAAGCT
     GGGTCTCAGG CGGCAGGGGG AGACGCGGGT ATTGAGGCGG CCATCCATAT ACCTGCCTTT
     AACGAGCTGC CATCGCCGTT TTTCTCCGCG CCCATCGCGT TGTCATAACC CTGCCCTCTG
     ATATGGACGC GCTCCAACTC CGTCCCCTTG CGCCTTGCAT CCATCATCTT TCCCACCCCG
     ACTCACCTAC CCCCATTTTT CCCTCATCAC ACCCGACCTC CTCCACCCAC CTGCCCGTTC
     CGTCAAGCGT CACTCACCCA CCAATCCCCT CTCCTTCGTT TCTCCTCTCC ATCCCCCCAC
     CATGCCCCTT CGCTTACCCA CCCCCCCACC CCACATCCTA ACCGTAAGAC CTCCCCCCCA
     CACCCAACAC TATGTACACT CCTAACTCCC CTTCTCTCTC TCGCATCCCT TACTCTATTC
     ATTCCCTCCC CTTCTCCTAC TCTCTCTCTC TTCTATCCCT CTATCTCCTC TCTCTTAATC
     TTCTCCTCGC TCCTGTTCAT CTCGTCTTTC TTCCTATCTC CCTCTTATTG ATCCTTCTCT
     ACTTTGTCCT TCTTCCCCTC TTCCTTCTTC CCCTTCTCAT TGCCTCTCTC TCGTCACCTT
     TCTTTGCATT CCCTTATCCT CTTCTCCTCT TTATCCTCTG CTCGTCGCTT GTCTCTTCTA
     CTACGAGCAT CGCCTTCTTA TATCCCTCAT CTCTCTTCTC CACCTCTCAT CTC
//
QL   68
QR   107
