# Supplementary material for: Expression capable library for studies of Neisseria gonorrhoeae, version 1.0
Source: BMC Microbiol. 2005 Sep 1;5:50. doi: 10.1186/1471-2180-5-50 (PMC1236931; doi:10.1186/1471-2180-5-50)
Supplement: Additional File 1 — Zipped file which includes all of the sequencing data as .exp files generated from binary data using PREGAP4. These .exp files contain all of the sequences with quality cutoffs included and can be opened with word processing programs. [file 1471-2180-5-50-S1.zip › AF 1 exp sequence files/SeqPlate 9/primer E reverse/BGACA2E0016A.exp]

ID   BGACA2E0016A
EN   BGACA2E0016A
LN   BGACA2E0016A.ztr
LT   ZTR
AQ   27.990000
AV   7 7 7 7 7 7 7 15 16 16 17 15 14 15 15 15 18 18 22 29 30 27 21 
AV        16 14 13 17 16 17 15 15 14 12 11 11 11 12 14 17 22 23 23 
AV        27 25 30 31 30 32 37 33 29 26 27 27 27 26 25 26 25 22 18 
AV        17 15 15 17 19 19 19 20 19 19 20 20 21 22 30 33 40 39 39 
AV        40 40 37 36 34 36 34 34 36 36 34 36 36 34 36 37 37 40 41 
AV        42 42 42 42 42 42 39 37 30 24 22 19 17 16 16 16 16 16 16 
AV        15 15 16 17 21 20 19 23 25 25 25 24 23 23 24 26 26 25 25 
AV        23 29 30 30 29 29 30 29 30 29 29 27 27 29 30 31 32 33 33 
AV        36 34 34 36 33 32 32 31 31 31 31 31 30 31 31 30 31 30 30 
AV        31 32 31 33 33 34 34 36 36 34 36 34 30 29 29 30 26 26 25 
AV        22 22 22 21 21 17 17 17 19 19 19 19 19 19 19 21 21 19 20 
AV        19 23 20 17 16 17 17 16 17 17 15 15 15 15 15 15 15 16 19 
AV        20 19 19 20 20 20 25 24 23 22 23 23 22 18 19 18 18 18 17 
AV        15 15 15 16 16 15 16 14 15 15 15 16 15 16 16 17 17 16 15 
AV        13 14 14 16 15 18 17 18 17 17 17 16 15 16 17 19 15 13 12 
AV        13 12 12 11 12 12 11 12 12 12 12 12 15 15 15 15 13 14 12 
AV        12 13 15 14 14 14 14 12 12 13 12 13 15 13 15 14 12 12 11 
AV        10 10 10 10 9 9 9 9 9 9 9 9 9 9 9 9 9 8 9 9 10 10 9 9 9 
AV        9 9 10 9 11 11 10 10 9 10 10 11 11 10 12 12 11 11 11 10 
AV        10 10 12 14 12 12 12 11 14 12 11 11 10 10 11 11 10 10 10 
AV        10 10 10 11 10 10 10 10 10 10 10 10 10 9 9 9 9 9 9 9 9 
AV        9 9 9 9 9 9 9 9 9 8 8 8 8 8 8 8 8 8 8 8 8 8 8 8 8 8 8 8 
AV        8 8 8 8 8 8 8 8 8 8 8 8 8 8 8 8 8 8 8 8 8 8 8 8 8 8 8 8 
AV        8 8 9 8 8 8 8 8 8 8 8 8 8 8 8 8 8 8 8 8 8 8 8 8 8 8 8 8 
AV        8 8 8 8 8 9 9 9 8 8 8 8 8 8 8 8 8 9 8 8 8 8 8 8 8 8 8 8 
AV        9 8 8 8 8 8 8 8 8 8 8 8 9 9 8 8 8 8 8 8 8 8 8 8 8 8 8 8 
AV        8 8 9 9 9 9 9 9 9 9 9 9 9 9 4 9 9 9 9 9 9 10 10 9 8 8 9 
AV        9 9 8 9 8 8 8 8 8 8 8 8 9 9 8 9 9 9 9 9 9 9 10 9 9 10 11 
AV        11 11 10 11 11 11 11 11 12 11 11 12 12 12 12 12 11 11 11 
AV        12 13 12 11 11 12 10 10 10 10 10 10 10 11 10 9 9 9 9 9 
AV        9 11 11 11 11 11 11 11 11 13 13 13 14 15 15 12 12 12 13 
AV        12 12 12 12 14 14 14 14 16 15 15 15 14 13 11 12 11 11 11 
AV        10 10 9 9 8 8 8 8 8 8 9 9 9 8 8 9 9 9 10 11 11 12 12 12 
AV        12 12 13 12 13 14 15 14 12 11 11 11 9 9 9 9 8 8 8 8 8 8 
AV        8 8 8 8 8 8 8 8 8 8 8 8 8 8 8 8 8 8 8 8 8 8 8 8 8 9 4 8 
AV        8 8 8 8 8 8 
SQ   
     CGAACACTAC TTAGGGGATT CAGCTGGATG TCAATATGAT TTTATTTTGA TGATATTCCC
     TGTTCGTTGC AACAAATTGA TAAGCAATGC TTTCTTATAA TGCCAACTTT GTATTCCCAG
     CTGGGTCTTA CTTTTCATCC AACTCCCCCA CCTCCACCGC CAAACCGCCG CCTGCGACCG
     GCTCGCCGCC ATATTCGGCG GCAATGCGCC GCACCTGCCT GTCTTTGTGA TAGGCAACGC
     CTTGAAGCGC GTCCAGCGCA ACCTTCAGGG CGTTGTCCAA ATCGATCACC GTCCTGTCTT
     GCACCGCCGT CTCTGTTTTT TTCGGCAACA ACGCACACCC CCACCGACCC ACAGTTCTTG
     GACGGACTCC CCGCCGCCCC TTGCGCAATA CCGAGGACTG TTTCCCCACA CCACGTCGCC
     TCAGCACTTA CGCACCCCCC GCCGCCTCCA TTCGACCCCA TCGATTCTCA CACTTTGTCA
     ACCTATCACC CATCTATATC TCACTTTTTT CCTCGTCTTT CCTCCCCTCC TTCCCCTCTC
     TCTTCTTCCT CTCTCCCTTT CTACTTNTTT ACTCCTCCTT TCTCCTCTCT TTACTCCCTC
     CCCCTTTTTC TCCCTCTTTC TTCTCCTTCT CCCCTCTTTC TTTTCCCCTC TCTTCCCACT
     CCTCTCCACT TCCTTCTTTC TTCTTACCTT CTCCCCTATC CTTTCTCTCC CTTTCTCTCT
     CCTCAGCACC ACTTCCTTTC CTTTTCTTCT CTCTCCCCCT TCC
//
QL   71
QR   111
