# Supplementary material for: Expression capable library for studies of Neisseria gonorrhoeae, version 1.0
Source: BMC Microbiol. 2005 Sep 1;5:50. doi: 10.1186/1471-2180-5-50 (PMC1236931; doi:10.1186/1471-2180-5-50)
Supplement: Additional File 1 — Zipped file which includes all of the sequencing data as .exp files generated from binary data using PREGAP4. These .exp files contain all of the sequences with quality cutoffs included and can be opened with word processing programs. [file 1471-2180-5-50-S1.zip › AF 1 exp sequence files/SeqPlate 9/primer E reverse/BGACA2E0017A.exp]

ID   BGACA2E0017A
EN   BGACA2E0017A
LN   BGACA2E0017A.ztr
LT   ZTR
AQ   42.380000
AV   6 6 6 6 6 6 6 14 16 17 16 16 18 18 22 25 31 30 27 22 20 20 25 
AV        25 25 27 27 27 29 29 29 30 30 31 38 42 42 42 43 43 43 43 
AV        43 44 43 43 41 42 41 37 36 36 34 36 36 36 37 34 34 36 36 
AV        36 36 37 41 41 41 42 42 41 42 41 42 41 42 42 42 42 43 42 
AV        43 42 42 42 43 42 42 43 43 42 42 42 42 42 42 41 41 41 41 
AV        41 42 42 42 42 42 41 41 42 40 41 40 41 41 41 40 40 41 41 
AV        41 41 41 41 41 43 44 44 43 44 45 45 45 45 44 45 45 45 45 
AV        45 45 44 45 45 44 44 44 44 45 44 44 43 43 43 42 43 43 43 
AV        43 43 43 42 42 41 41 42 42 42 42 43 43 42 41 42 41 42 42 
AV        42 43 42 42 42 42 41 41 40 42 42 42 42 42 41 41 40 41 41 
AV        41 41 42 42 42 42 42 41 41 41 42 42 40 39 39 39 39 39 37 
AV        37 37 37 37 37 37 36 36 38 39 39 39 38 38 39 39 39 39 39 
AV        38 38 39 39 38 37 37 36 36 36 36 36 34 33 36 36 37 38 37 
AV        36 37 37 38 38 37 38 39 40 40 39 36 36 34 34 36 36 36 36 
AV        34 36 36 33 33 33 33 36 34 34 34 36 36 37 36 33 32 32 34 
AV        32 32 31 32 31 32 33 32 31 30 31 33 33 30 31 32 34 37 38 
AV        36 33 29 25 26 27 26 26 23 26 25 25 24 24 23 27 29 31 34 
AV        36 34 36 37 37 38 36 36 32 32 32 31 30 32 30 30 31 30 30 
AV        32 32 32 31 33 33 31 31 32 33 33 31 30 30 27 26 24 24 22 
AV        22 21 23 23 23 22 22 22 22 22 25 26 30 32 37 36 37 33 30 
AV        29 31 30 29 31 31 31 31 30 27 27 27 27 31 33 31 31 29 29 
AV        26 25 25 25 25 23 23 23 23 24 25 26 26 29 30 32 32 33 33 
AV        29 31 29 29 27 26 25 25 20 21 21 19 18 17 17 21 22 24 26 
AV        25 25 25 25 26 25 25 27 26 25 24 23 22 20 19 19 19 18 18 
AV        22 22 21 21 23 22 23 24 25 26 23 23 21 19 19 19 20 22 22 
AV        19 19 19 18 17 17 19 19 20 23 23 20 21 21 21 23 25 22 21 
AV        22 23 20 19 20 18 17 19 18 16 16 15 15 16 17 16 16 18 17 
AV        17 20 19 20 21 22 21 22 20 21 20 18 19 19 22 20 19 20 20 
AV        19 20 20 20 22 22 22 26 20 18 17 17 16 17 15 15 14 12 12 
AV        12 11 11 10 12 13 12 12 11 10 10 10 9 10 10 9 11 10 10 
AV        10 10 12 11 14 16 16 15 14 14 15 17 17 17 17 16 14 14 14 
AV        12 11 12 12 13 14 14 14 12 13 14 14 13 14 16 16 18 18 20 
AV        22 22 19 21 22 22 21 18 22 17 16 14 14 15 12 10 10 11 10 
AV        11 11 10 10 10 10 10 11 10 10 11 11 11 10 11 10 10 10 11 
AV        10 12 12 12 14 14 14 14 14 16 15 15 14 12 12 13 11 11 11 
AV        11 11 11 12 10 9 9 9 9 9 10 9 10 9 9 8 8 8 8 9 10 10 9 
AV        10 11 10 11 12 12 12 14 16 16 15 13 11 11 12 11 11 11 11 
AV        10 11 11 10 9 9 9 9 10 10 11 12 11 10 10 11 12 13 16 14 
AV        14 16 13 11 11 10 10 10 11 10 10 9 9 9 9 9 8 9 9 10 10 
AV        11 10 4 13 13 13 13 13 13 13 
SQ   
     CACTCCATAG GGGAATCAGC TGGATGTCAA TAATGATTTT ATTTTGACTG ATAGTGACCT
     GTTCGTTGCA ACAAATTGAT AAGCAATGCT TTCTTATAAT GCCAACTTTG TACAAGAAAG
     CTGGGTCTAT TTCAAAAGCA AAATCAGCAG CAAAACAACC GCTATCGCTG CCAGCCACAG
     GCTTTGCCGC TGCTGCACTT TGACCAAATG GATATAGGCA TCGCGCATTT CCTGCCGGCG
     CGCCTCATCG ACCAAGGCAT TGATTTTGCG CGGCAGGGAA GGGATGATTT GCGCCCAGTC
     TGGGGCTTCG TTTTTGAGGT TGCGCCAAAG GGCTTTGGGA CCGACCTGCC CGTTCATCCA
     TTTTACCAAA AACGGTTTGG CGGTTTTTCA CAAGTCCAAA TCGGGATCGA GTTGGCGGCC
     CAAGCCTTCG ATGTTGAGCA GCGTTTTTTG CAGCAATACC AGCTGCGGCT GGATTTCGAC
     ATTGAAGCGG CGGCTGACTT CAACAGGCGC ATCAGTACCA GCCGAAGGAA TCTGCGAAAT
     CGGTTTGTTG ACACAGGCTC GCACACGGCG CCGACCGCCG CTTCCAACTC TTCCGCACGC
     GTGTCGGCAG GCACCCAGCC CGATTCGATG TGGCCGGGGG CGACCCGTCG GTAATCCCGG
     TTGACAAAGC CAAGGAAATG AATGCAAGAT AGCGTTTGCC GTAACCGGCC AGCGTACCAA
     CGAGCCCCAA TTCAGGGCGA TATACGGTTG GCGGCGGCAA CC
//
QL   14
QR   434
