# Supplementary material for: Expression capable library for studies of Neisseria gonorrhoeae, version 1.0
Source: BMC Microbiol. 2005 Sep 1;5:50. doi: 10.1186/1471-2180-5-50 (PMC1236931; doi:10.1186/1471-2180-5-50)
Supplement: Additional File 1 — Zipped file which includes all of the sequencing data as .exp files generated from binary data using PREGAP4. These .exp files contain all of the sequences with quality cutoffs included and can be opened with word processing programs. [file 1471-2180-5-50-S1.zip › AF 1 exp sequence files/SeqPlate 9/primer E reverse/BGACA2E0018A.exp]

ID   BGACA2E0018A
EN   BGACA2E0018A
LN   BGACA2E0018A.ztr
LT   ZTR
AQ   37.340000
AV   10 10 10 10 10 10 10 12 13 14 16 17 18 19 18 17 19 23 22 24 27 
AV        30 33 34 33 31 30 25 22 22 24 24 24 25 27 26 27 27 26 26 
AV        27 30 33 39 41 41 40 42 42 40 40 40 41 41 41 40 40 34 27 
AV        25 25 25 25 25 26 27 25 25 25 25 24 24 30 37 38 38 38 38 
AV        38 38 38 39 39 40 40 41 41 42 41 41 40 40 40 40 40 40 41 
AV        40 39 39 40 39 39 40 39 40 39 39 39 40 39 40 40 40 39 37 
AV        36 33 32 29 27 26 26 25 25 26 26 25 25 26 27 31 33 34 38 
AV        39 40 40 40 39 39 39 40 41 41 41 41 40 41 40 41 41 41 42 
AV        42 41 41 39 40 40 41 40 39 38 39 39 39 40 39 40 39 39 40 
AV        39 39 40 40 39 39 39 38 38 37 38 37 37 38 37 37 37 36 37 
AV        38 38 38 40 39 40 39 40 41 41 40 41 41 41 42 42 42 41 41 
AV        39 39 39 38 38 36 36 36 34 36 34 34 34 34 33 34 34 34 34 
AV        36 36 38 38 39 39 39 40 40 40 41 39 40 41 40 39 40 39 38 
AV        36 36 34 33 33 33 33 34 32 33 34 36 36 34 34 36 37 38 39 
AV        39 39 38 38 39 38 37 36 37 37 36 37 37 37 37 38 38 38 38 
AV        36 37 37 38 38 40 40 39 40 40 39 38 37 38 34 36 34 33 33 
AV        34 33 31 32 30 30 30 29 30 27 31 25 21 17 17 17 16 16 16 
AV        17 16 15 16 15 16 16 19 23 27 26 22 24 23 22 22 22 23 22 
AV        22 21 19 19 18 19 20 22 22 22 22 22 22 22 23 24 25 29 29 
AV        31 31 29 27 26 27 30 26 27 22 18 17 16 16 15 16 15 16 16 
AV        16 17 17 18 18 22 30 30 31 30 24 23 24 22 23 24 23 24 24 
AV        23 23 23 25 24 25 29 27 30 33 31 30 26 27 25 24 23 22 22 
AV        19 20 22 20 19 18 19 19 22 19 22 24 25 24 22 26 25 21 22 
AV        18 19 16 15 14 14 14 14 11 12 11 11 11 12 11 12 12 12 12 
AV        13 13 14 12 13 12 13 13 14 12 15 12 12 13 14 13 14 14 14 
AV        14 16 15 14 14 15 16 19 20 17 17 19 17 16 16 16 15 15 14 
AV        14 15 13 13 14 15 12 12 14 14 16 14 15 16 19 19 19 19 19 
AV        20 22 29 22 22 20 20 20 21 22 21 20 20 21 19 18 17 16 19 
AV        15 17 16 15 15 15 12 4 13 12 13 12 12 12 12 14 13 15 17 
AV        17 18 22 21 18 19 21 21 23 20 20 18 18 15 12 12 11 10 10 
AV        11 11 11 11 11 11 10 11 11 11 14 14 12 14 12 12 11 10 10 
AV        9 9 9 9 8 9 8 8 9 9 9 9 9 9 9 10 9 10 11 11 11 11 11 11 
AV        11 11 12 12 15 17 18 22 19 18 18 19 17 18 16 15 13 13 13 
AV        12 11 11 10 11 11 12 12 12 13 13 13 14 12 12 12 11 11 11 
AV        10 11 10 9 9 8 9 8 9 9 9 9 9 9 9 9 9 9 9 9 9 9 9 9 9 9 
AV        9 10 9 9 9 8 9 9 9 10 10 10 10 10 10 10 9 9 10 9 10 10 
AV        10 10 9 10 10 11 11 10 9 10 10 9 11 10 9 10 10 11 10 9 
AV        9 10 10 9 9 9 9 9 9 9 9 9 9 8 9 8 8 8 9 9 10 11 11 12 13 
AV        14 16 15 17 16 19 16 17 16 15 13 14 12 12 12 11 10 11 12 
AV        12 10 11 10 10 9 4 13 13 13 13 13 13 13 
SQ   
     TGAACACTCA CTATAGGGGA ATATCAGCTG GATGTCAAAT AATGATTTTA TTTTGACTGA
     TAGTGTCCTG TTCGTTGCAA CAAATTGATA AGCAATGCTT TCTTATAATG CCAACTTTGT
     ACAAGAAAGC TGGGTCTTAA AATGCCAAAT CTAAGGGAAG GTCGGAAATA TCTTTTAATC
     GTTTACCATT GACCATGATG TAAAACAAAT CCAAAGCGTC TTCATAATTC AATGATTGTA
     AAATTTGTTC CAGCTCATAT AAGGCAAAAT GGTAAACGCA ATCTATTTCC CCTGTACCCA
     AGGCAATAGA TGAAATGCGG CTTGTCGTTG GTTCTGCCGT TACGACAACA ATGTGCGGCA
     GTCTGCCTTT TTCTGTTTCT CACCAAATTC AATCCCTCAG AACGGGCATT TTGAGCCCTG
     TCGCTGCGAA TCGTCCATTT ACAAGAGATA CTGGCGTGGA GCACCGGCAT ATTGCCATTT
     ACCGCACGCA AACTGGCATA TGTGGCAATA TTTCATCAAC TAAAATTTCA TTACGGTTGA
     TNTCTGCATC TGCAATCAAA TTTCTGGTAA CGATTATATC GGGAGTAATG GTGTATCCAC
     TGCCCAAGGC GCCAGCCAAT TCGGGGTTTT CTCCGGCACC CTTGGCCAAG GCTGTCAGAA
     TGTCGTATTG CTGAAAACCT GCCATTTCTG ACGGTTGGAA AACACGACCG CTTAACTTCT
     CAGCCCCCGG TTCTAATTGC CTGCATTTTT CAAAACCAAT TGGGACAACT CCCTGCACT
//
QL   17
QR   320
