# Supplementary material for: Expression capable library for studies of Neisseria gonorrhoeae, version 1.0
Source: BMC Microbiol. 2005 Sep 1;5:50. doi: 10.1186/1471-2180-5-50 (PMC1236931; doi:10.1186/1471-2180-5-50)
Supplement: Additional File 1 — Zipped file which includes all of the sequencing data as .exp files generated from binary data using PREGAP4. These .exp files contain all of the sequences with quality cutoffs included and can be opened with word processing programs. [file 1471-2180-5-50-S1.zip › AF 1 exp sequence files/SeqPlate 9/primer E reverse/BGACA2E0019A.exp]

ID   BGACA2E0019A
EN   BGACA2E0019A
LN   BGACA2E0019A.ztr
LT   ZTR
AQ   23.580000
AV   7 7 7 7 7 7 7 11 12 12 13 13 13 14 14 14 17 17 20 22 29 26 20 
AV        16 13 12 14 12 13 12 12 12 11 11 11 11 12 14 17 22 25 25 
AV        32 27 31 32 34 34 29 27 24 23 25 24 24 23 23 23 25 23 20 
AV        18 16 20 21 22 24 24 25 25 25 25 25 26 29 33 37 43 42 42 
AV        41 41 40 40 39 39 39 39 38 38 36 37 38 38 38 39 38 38 37 
AV        38 38 38 38 39 38 37 32 24 23 21 21 20 21 20 20 20 20 20 
AV        20 19 21 24 29 30 29 29 29 29 29 29 25 24 23 22 23 22 22 
AV        24 24 25 25 26 26 25 25 27 29 29 26 24 23 23 23 24 22 24 
AV        25 25 23 23 22 22 22 20 22 23 23 23 22 23 22 22 22 24 24 
AV        27 24 25 27 22 19 19 18 19 19 17 17 17 17 16 17 17 17 18 
AV        19 21 21 18 17 16 19 18 17 17 15 15 16 15 15 16 17 17 21 
AV        22 21 20 21 22 23 27 27 23 25 20 20 20 20 20 18 19 17 17 
AV        16 16 16 16 17 17 20 19 19 18 19 19 17 19 16 17 16 16 15 
AV        14 14 14 15 14 15 15 15 16 14 16 16 16 16 17 18 17 17 17 
AV        17 17 17 19 16 17 17 15 16 15 15 13 14 13 13 11 10 10 10 
AV        11 10 10 11 10 10 10 11 11 10 9 9 9 9 9 9 9 9 8 9 9 9 8 
AV        8 8 9 9 10 11 11 12 11 11 11 11 11 11 12 12 13 12 13 11 
AV        11 11 10 10 9 9 9 9 9 8 8 8 8 8 8 8 8 8 9 9 10 9 9 10 10 
AV        11 11 11 11 12 11 11 12 11 12 12 12 12 12 11 11 11 12 12 
AV        12 12 11 11 11 10 9 9 10 9 9 9 9 9 9 8 9 9 8 8 8 8 8 8 
AV        8 8 8 8 8 8 8 8 8 8 8 8 8 8 8 8 8 8 9 9 9 8 8 9 8 8 8 8 
AV        8 8 8 8 8 8 8 8 8 8 8 8 8 8 8 8 9 9 9 9 10 9 9 9 9 9 9 
AV        9 9 9 9 8 9 9 9 9 9 9 9 9 9 10 10 11 11 11 12 11 10 10 
AV        10 9 9 9 9 9 9 9 8 8 8 8 8 8 8 8 9 9 9 8 9 9 8 8 8 8 8 
AV        8 8 8 8 8 8 8 8 8 8 8 8 8 9 9 9 9 9 8 8 8 8 8 8 8 8 8 8 
AV        8 8 8 8 9 9 10 10 11 11 10 11 11 11 12 11 11 11 10 10 10 
AV        9 8 8 8 9 9 9 9 8 9 9 10 10 9 10 11 12 12 12 11 10 11 10 
AV        10 10 9 9 9 10 9 9 9 9 9 8 8 8 8 8 8 8 8 8 8 8 8 8 8 8 
AV        8 8 9 9 9 9 9 9 9 9 9 9 9 10 10 11 12 11 11 12 12 12 13 
AV        15 13 13 12 12 11 10 10 9 9 8 8 8 8 8 8 9 9 9 9 9 10 10 
AV        10 11 12 12 13 12 12 12 11 11 10 11 11 10 10 11 12 11 11 
AV        10 11 11 11 12 11 12 11 11 11 11 10 10 10 11 11 11 11 11 
AV        10 10 9 9 9 9 9 8 8 8 8 8 8 8 8 8 8 8 9 9 9 9 9 10 10 10 
AV        10 10 10 10 10 9 9 9 8 8 8 9 8 8 8 8 8 9 9 9 10 10 10 10 
AV        9 10 9 9 9 9 9 9 8 8 8 8 8 8 8 8 8 8 8 8 8 8 8 8 8 9 9 
AV        4 8 8 8 8 8 8 8 
SQ   
     TGATCACTAC TATGGGGATA TCAGCTGGAT GCCATATGAT TTTATTTTGA CTGAAGTCCC
     TGTTCGTTGC AACAAATTGA TAAGCAATGC TTTCTTATAA TGCCAACTTT GTACTACAAA
     GCTGGGTCAT GCGGCGGTTC GGGGTTCGCG GACGGGCAGG ACAAGCAGGG CTGCCGTGCC
     GGCGAGTACG GCATCGGCGT ACCATATCCA GCCGTAGTCA CCGAATTGTG TAATCACGAT
     GCCGCCGATG TACGAGCCGA GGAATCCGCC GATTTGGTGG GCGAGCATTA CCCGTCCGAA
     CAGGGTTCTC AGGTATTTCG TGCCCAACAG TTTGCCCGCA ACGCTCGTCC GCTTGGGCGA
     ACGTGGCCAG CCCTGTGAAT CCGAGTGCTC CGTCCAAACT GTCCAGATCA GCGCGCCTTT
     GGCTAACACC ATTTCACTCA TCATATCGTA TACGCCGCGG GCTGTACATC CCAATATGAA
     TGTTCTTTCC TCTTCTAATC ATGGTTTGTT CCTCTTTCCT GCCTTCCTTC TCCCCTCTGT
     TTTCCCCTCT CTCTCTTCTC TTTTCTTTTC TCCCTCCTTT CTATTCTCTT ATCTCCGTCG
     CCCTCTTTTG TCCCTCTTGC TTCTCCTTCT TCCCTCCTCC TTTTCCCCTT CTCTTTCCTC
     TCTCTCTCCC TTTCTTTCTT TCTTTTTCCT CTTTTTCCTT TCCTCGTCTC TCCCTTTCTC
     TGCTCCTCTA CAGCGACACG CCTTGCGTCT AAATTTACTT CTCTCCTCAA CT
//
QL   63
QR   120
