# Supplementary material for: Expression capable library for studies of Neisseria gonorrhoeae, version 1.0
Source: BMC Microbiol. 2005 Sep 1;5:50. doi: 10.1186/1471-2180-5-50 (PMC1236931; doi:10.1186/1471-2180-5-50)
Supplement: Additional File 1 — Zipped file which includes all of the sequencing data as .exp files generated from binary data using PREGAP4. These .exp files contain all of the sequences with quality cutoffs included and can be opened with word processing programs. [file 1471-2180-5-50-S1.zip › AF 1 exp sequence files/SeqPlate 9/primer E reverse/BGACA2E0020A.exp]

ID   BGACA2E0020A
EN   BGACA2E0020A
LN   BGACA2E0020A.ztr
LT   ZTR
AQ   28.620000
AV   8 8 8 8 8 8 8 13 14 15 17 17 17 16 16 16 19 19 22 23 27 22 18 
AV        17 18 17 21 21 23 25 25 24 24 23 25 27 33 40 41 41 42 42 
AV        41 41 41 41 36 30 29 22 22 23 22 22 22 22 22 22 21 18 17 
AV        17 21 22 25 24 24 24 23 22 23 23 24 26 31 33 40 40 39 39 
AV        40 39 39 37 37 37 37 36 36 34 34 34 34 34 36 36 37 37 39 
AV        39 39 40 40 40 34 32 25 22 19 15 14 14 14 14 14 15 14 13 
AV        13 15 15 19 20 22 29 30 30 30 30 29 26 27 29 29 30 29 29 
AV        32 33 33 33 32 29 29 29 30 30 30 30 31 32 32 32 32 32 32 
AV        33 37 37 37 38 39 38 38 38 37 38 38 39 37 36 36 33 32 30 
AV        30 30 30 31 31 30 23 23 23 24 25 23 24 25 26 26 27 26 25 
AV        25 26 32 32 31 31 31 32 32 32 31 31 31 32 32 32 30 30 29 
AV        27 27 27 30 30 29 31 31 29 30 31 30 33 32 33 36 34 32 31 
AV        30 30 29 27 30 30 30 30 27 27 29 26 26 29 30 30 32 32 32 
AV        32 31 30 30 30 30 30 31 33 33 32 31 31 32 30 27 29 29 30 
AV        29 29 29 29 26 27 26 25 24 24 24 24 25 24 22 21 19 19 16 
AV        17 16 16 16 15 14 15 15 13 13 14 15 15 15 17 17 16 15 12 
AV        12 12 12 11 13 13 14 14 13 13 13 12 13 15 17 20 22 22 24 
AV        25 23 24 24 24 24 22 21 20 19 19 19 19 17 14 14 12 12 12 
AV        12 12 14 14 14 14 14 13 14 16 19 17 21 22 20 22 22 23 26 
AV        22 23 23 23 24 24 24 24 23 22 22 22 22 22 21 25 25 23 21 
AV        21 21 21 21 21 21 20 19 18 17 18 17 15 15 16 15 15 16 15 
AV        16 16 17 18 19 20 18 16 17 18 19 20 17 17 18 16 16 15 13 
AV        12 12 12 15 13 13 14 12 12 12 12 12 12 11 12 12 11 11 10 
AV        10 10 10 10 11 10 10 10 9 9 9 9 9 9 10 10 9 9 9 9 10 9 
AV        9 10 9 10 10 12 12 12 13 14 14 16 16 16 15 16 17 20 17 
AV        15 12 12 12 12 12 12 12 11 11 12 13 12 12 11 11 12 12 12 
AV        11 12 10 10 9 10 9 9 9 9 9 9 9 9 9 9 9 10 9 9 9 9 9 9 9 
AV        9 10 9 10 9 9 9 9 9 8 8 8 8 9 8 8 8 8 8 8 8 8 8 8 8 8 8 
AV        8 8 9 9 9 8 9 9 9 9 9 9 9 9 9 8 8 8 8 8 9 8 8 8 8 8 8 8 
AV        8 9 9 9 9 8 8 8 9 9 9 9 9 10 9 10 9 9 9 10 10 9 9 10 9 
AV        10 9 9 9 10 9 9 9 10 10 9 9 9 9 9 10 11 11 10 9 10 10 10 
AV        10 10 11 12 14 12 12 11 11 11 11 11 10 10 10 10 10 10 9 
AV        9 10 10 10 9 9 9 9 9 9 9 9 9 9 9 10 9 9 10 10 9 10 10 11 
AV        12 12 11 11 11 10 10 9 9 9 9 9 9 9 8 8 8 8 8 8 8 8 8 8 
AV        9 9 9 9 9 9 10 10 10 10 10 10 10 10 10 10 10 11 11 11 12 
AV        12 13 13 12 12 12 11 11 11 10 10 10 9 9 9 8 8 8 8 8 8 8 
AV        8 8 8 8 8 8 8 8 8 9 9 9 10 9 10 10 11 10 11 11 11 10 9 
AV        9 4 24 24 24 24 24 24 24 
SQ   
     CGATCACTCC TAAGGGGAAT CGCTGGATTC AATAATGATT TTATTTTGAC TGAACTCCCT
     GTTCGTTGCA ACAAATTGAT AAGCAATGCT TTCTTATAAT GCCAACTTTG TATACCCAGC
     TGGGTCTTAT CCCTTGAGGT AATGCACGAA TGTATATGCA ACGCCTTTGC TGCTGACACG
     GCGTTCCGTC CGCTCTGCTT CTCTCCAATG CGTCCGGTCT ATTTCTGGGA AAAATGCATC
     TCCTTCCACA GACAAATCCA CTTCGGTTAT CCGCAAATCG GTCGCTAATG GCATCCCTTG
     CCCGTATATC TGCGCTCCGC CCATAATGAC GGCTTCTTCC CCGCCGGCCC ACAATGCCAA
     TGCCACCTCC AACCTTGCCA CCGTTTCCGC GCCTGCCGCG CAATAATCCG CCTGCCGCCT
     GATGACAATT TCCTCCGCCC GGCCACGCTT TTGAACCGCC AGGCATTCCA CCCTTTTCCG
     CCCATAAAGG ACGGTTTTGC CCAGCGTTTA CGCCTTCTAT AATGCCAAAC CTTTCGGCGA
     ACTTCCATGC CTCATCCCTC CCCCCTCTAT TTTCTCTCTC TCTCCATCAC CCTTAACTAG
     GTCTATTCTT ATTATCCTCC TTCTCTTCCC ACTCCCCTCT TCTTTACAAT CTTGCTTTCC
     TCCACTCTCC CTTTCCTTCT TTCTTGTACC TTTGTTCCCT TTCCTATTCA CTCCATCTCT
     CTTTTCTTGG ACCCGACTTC CCTATCCTCA TCCTTTTTAC ACCTCTCGAC T
//
QL   26
QR   60
