# Supplementary material for: Expression capable library for studies of Neisseria gonorrhoeae, version 1.0
Source: BMC Microbiol. 2005 Sep 1;5:50. doi: 10.1186/1471-2180-5-50 (PMC1236931; doi:10.1186/1471-2180-5-50)
Supplement: Additional File 1 — Zipped file which includes all of the sequencing data as .exp files generated from binary data using PREGAP4. These .exp files contain all of the sequences with quality cutoffs included and can be opened with word processing programs. [file 1471-2180-5-50-S1.zip › AF 1 exp sequence files/SeqPlate 9/primer E reverse/BGACA2E0021A.exp]

ID   BGACA2E0021A
EN   BGACA2E0021A
LN   BGACA2E0021A.ztr
LT   ZTR
AQ   32.370000
AV   50 50 50 50 50 50 50 17 17 15 15 19 18 22 26 31 27 27 21 18 19 
AV        17 18 18 20 20 20 20 21 21 21 23 22 29 34 34 41 42 43 41 
AV        41 41 43 42 41 40 40 37 34 32 32 31 31 30 31 32 30 30 31 
AV        31 32 31 34 38 39 38 39 38 39 40 40 40 40 41 40 40 40 41 
AV        40 40 40 40 40 39 38 38 38 38 38 38 38 39 39 40 40 39 39 
AV        39 40 41 42 42 41 40 37 34 34 32 33 32 33 33 32 31 30 31 
AV        30 30 31 33 34 34 37 37 37 36 36 37 37 37 36 37 36 34 36 
AV        37 37 36 36 33 33 34 34 33 33 33 32 33 34 34 33 33 33 34 
AV        36 37 37 36 37 36 36 37 36 33 32 32 32 32 30 29 27 27 27 
AV        29 29 29 29 24 26 25 24 24 24 26 27 29 29 29 30 23 23 23 
AV        29 30 31 31 30 30 29 29 27 26 25 25 31 30 30 29 26 27 27 
AV        27 26 27 26 27 27 26 24 24 25 23 23 24 23 23 24 24 20 21 
AV        20 19 20 21 20 21 22 20 20 20 19 19 19 22 23 24 25 24 24 
AV        24 22 22 22 23 22 24 23 23 21 20 19 18 19 19 20 21 22 22 
AV        22 22 22 20 19 22 18 18 19 16 15 14 15 15 12 11 11 10 11 
AV        11 11 13 12 12 14 14 14 12 13 15 15 16 17 17 18 15 15 15 
AV        16 16 16 17 17 15 15 16 16 16 16 16 18 17 17 17 16 17 17 
AV        16 17 15 14 15 15 15 14 15 13 13 12 13 13 12 14 14 14 13 
AV        12 11 11 11 11 11 10 10 10 9 9 9 9 9 9 9 9 9 8 8 8 9 9 
AV        9 9 9 9 10 9 9 10 9 10 12 12 12 13 12 13 14 11 12 11 12 
AV        15 13 13 12 11 11 11 10 10 10 9 9 9 9 10 9 9 9 8 9 9 9 
AV        10 10 9 9 10 10 10 10 9 9 10 10 10 9 9 9 9 9 9 9 9 8 8 
AV        8 8 8 9 9 9 9 8 9 9 9 9 9 9 9 9 9 8 8 8 8 8 8 8 8 8 8 8 
AV        8 8 8 8 8 8 9 9 9 9 9 9 9 9 9 9 9 9 9 9 9 8 8 8 8 8 8 8 
AV        8 8 8 8 8 8 8 8 8 8 8 8 8 8 8 8 8 8 8 8 8 8 8 8 8 8 9 9 
AV        9 9 9 9 9 9 9 9 8 8 8 8 8 8 8 8 8 8 8 9 9 9 9 9 9 9 9 9 
AV        9 9 9 9 8 8 8 8 8 8 8 9 9 9 9 9 9 9 9 9 8 8 8 9 8 9 8 8 
AV        9 9 8 9 8 8 9 9 9 9 8 8 8 8 8 8 8 8 8 8 9 9 9 8 8 8 8 8 
AV        8 8 8 9 9 9 8 8 8 9 9 10 11 12 12 12 11 10 10 10 10 10 
AV        11 11 11 11 10 11 10 10 10 11 11 11 11 12 12 11 11 10 9 
AV        9 9 9 9 9 9 8 8 8 8 8 8 9 9 9 9 9 9 10 10 10 10 11 11 12 
AV        12 12 12 12 12 14 13 13 12 14 12 11 11 10 10 9 9 9 9 9 
AV        8 8 8 9 9 9 9 9 9 9 10 10 10 10 9 9 10 10 10 10 10 10 11 
AV        11 11 10 11 10 11 11 11 11 11 10 10 11 11 11 11 11 11 11 
AV        11 11 12 11 10 11 11 10 10 9 9 8 8 8 8 8 8 8 8 8 8 8 8 
AV        8 8 8 9 9 9 9 9 9 9 9 9 9 9 8 8 8 8 8 8 8 8 8 8 8 9 9 4 
AV        5 5 5 5 5 5 5 
SQ   
     ACTCCATTGG GGATATAGCT GGATGTCACT AATGATTTTA TTTTGACTGA TAGTGACCTG
     TTCGTTGCAA CAAATTGATA AGCAATGCTT TCTTATAATG CCAACTTTGT ACAAGAAAGC
     TGGGTCTCAT TCCACCAATC CCGCCCATAA CCGTACTGCC CGAACGGGAC GTACCCGGAA
     CCAGTGCAAA CACTTGCGCA ACACCGATCA TCAACGCATC AATCGGACGC AATGCCTCAA
     CATCGGCAAT TTTAGGCTCT GCTCGGCTTT GGCGTTTCAG ACGGCATGGC CCCATCTCCT
     TCCAAGCCTG CTTTTTTGCA CAAAGTTGGC ATTATAAAAA ACCATTGCTA ATCAATACGT
     CGCCACCACC GGGTCACTAC CAGTCAAAAT ACACTCATTC CTCGGCCACC CCAGCTCAAA
     CACTGTCCCC CCACCTCTCC CCCTTCCGGA CTCGCCACAG CACTCTCGCC ATGTTTAACG
     CCAAACCCCC TCCTCGCCGC ACCCCGAACA CAACCTATGC CTCACCTCCA TACACTGCGC
     TCTTCTTCCC ACTCCGCCTT CTCTTTCTCT ATTCTCTCTC CTGTACATCT CACATCCCTC
     CCGTCACCCC TTTGTACTCC TTTTTCTTAT CCCTTTCTAC CCTCTTCCTT CTTACCCCTC
     TCTTCCCTCT CTCTCTTCCC ATCTTTTGCT GTCTCCATTC CACTTCTCCC CTTTCCTCTT
     CTCGTCCCTT TCTCCTCTCC ACTACACCCC CAGCCCCTCC CTCTTTCTTC TCTTCTCCTC
     ACAACTC
//
QL   1
QR   8
