# Supplementary material for: Expression capable library for studies of Neisseria gonorrhoeae, version 1.0
Source: BMC Microbiol. 2005 Sep 1;5:50. doi: 10.1186/1471-2180-5-50 (PMC1236931; doi:10.1186/1471-2180-5-50)
Supplement: Additional File 1 — Zipped file which includes all of the sequencing data as .exp files generated from binary data using PREGAP4. These .exp files contain all of the sequences with quality cutoffs included and can be opened with word processing programs. [file 1471-2180-5-50-S1.zip › AF 1 exp sequence files/SeqPlate 9/primer E reverse/BGACA2E0022A.exp]

ID   BGACA2E0022A
EN   BGACA2E0022A
LN   BGACA2E0022A.ztr
LT   ZTR
AQ   40.440000
AV   8 8 8 8 8 8 8 13 14 15 17 19 18 19 19 19 21 22 24 29 36 36 34 
AV        33 31 25 27 31 30 30 32 32 32 32 32 32 33 34 34 37 43 44 
AV        44 45 45 44 44 44 44 43 43 42 41 40 39 38 38 38 38 38 39 
AV        39 39 39 40 40 40 40 41 42 43 43 43 43 43 43 43 43 43 43 
AV        43 43 44 44 43 44 42 43 43 43 43 43 43 43 42 42 42 42 42 
AV        42 42 43 42 42 42 43 42 42 43 43 43 43 43 41 43 43 43 42 
AV        42 41 41 42 42 42 42 42 42 42 43 43 42 43 43 43 44 43 43 
AV        42 43 42 43 43 43 42 42 42 42 42 42 42 41 41 41 41 41 41 
AV        40 40 42 41 41 42 42 42 42 42 42 42 41 41 42 41 41 41 41 
AV        40 39 38 37 36 36 34 36 34 36 33 34 36 34 34 36 36 37 38 
AV        37 37 39 31 33 31 32 31 32 31 30 30 30 31 31 31 31 30 34 
AV        34 37 37 36 36 37 37 37 36 36 34 37 34 33 34 33 34 33 34 
AV        36 33 34 33 33 33 32 31 33 33 33 33 32 32 31 29 31 31 31 
AV        29 29 30 29 30 27 27 29 26 29 27 26 26 26 27 30 29 30 31 
AV        29 32 31 31 32 31 30 31 31 30 30 30 31 26 25 27 27 27 26 
AV        24 24 25 26 22 22 22 22 22 23 25 23 23 24 22 26 21 21 21 
AV        22 22 22 21 21 20 19 19 19 19 19 16 19 18 18 18 17 17 4 
AV        19 19 18 18 17 17 17 21 21 23 22 27 26 24 22 22 20 21 21 
AV        22 22 22 23 19 19 20 20 19 19 20 19 22 23 24 23 24 24 24 
AV        23 23 23 22 23 23 23 22 22 21 17 17 16 16 14 17 16 16 15 
AV        13 13 12 13 14 14 15 13 15 16 16 16 16 15 16 18 18 17 14 
AV        13 12 14 15 14 12 14 12 11 11 11 11 11 12 15 16 17 16 16 
AV        16 17 17 20 22 19 19 20 17 17 15 14 16 13 12 12 12 13 12 
AV        13 16 14 15 17 15 15 15 15 17 19 17 17 16 16 14 12 14 14 
AV        11 13 14 14 15 13 15 15 14 15 13 14 16 17 18 20 21 20 17 
AV        17 21 19 19 16 16 17 16 16 13 13 13 12 14 16 15 13 12 12 
AV        14 13 15 16 16 17 17 19 16 15 12 12 13 15 16 15 15 15 15 
AV        15 15 15 15 17 15 16 17 16 16 13 12 12 11 10 10 10 9 9 
AV        8 9 9 10 10 9 10 10 9 10 11 11 11 13 13 14 12 11 10 10 
AV        10 9 9 10 10 10 10 9 9 9 9 10 10 10 10 10 11 11 13 11 10 
AV        10 11 11 11 10 9 9 9 9 9 9 9 9 9 10 11 10 10 10 10 10 11 
AV        10 10 10 10 10 10 10 10 10 10 10 9 10 11 11 13 13 13 11 
AV        11 11 11 11 11 11 11 11 10 10 10 10 9 9 10 10 10 9 9 10 
AV        10 9 9 10 9 9 9 10 11 10 11 11 12 11 11 11 11 12 11 11 
AV        12 11 11 11 11 11 10 10 10 10 10 9 9 10 11 11 11 10 9 10 
AV        10 11 12 11 11 12 15 15 13 12 11 12 13 15 15 15 15 16 18 
AV        21 19 19 18 22 22 22 22 19 18 19 17 16 15 14 12 12 13 14 
AV        13 12 13 13 12 12 11 11 10 10 10 10 10 9 9 9 9 9 9 10 11 
AV        12 12 13 13 15 14 12 14 14 15 15 18 15 13 13 12 12 12 11 
AV        12 12 12 13 12 10 10 9 4 4 4 4 4 4 4 4 
SQ   
     CGATCACTCC TAAGGGGATA TCAGCTGGAT GGTAATAATG ATTTTATTTT GACTGATAGT
     GACCTGTTCG TTGCAACAAA TTGATAAGCA ATGCTTTCTT ATAATGCCAA CTTTGTACAA
     GAAAGCTGGG TCTCAGGCAA ATTCTCCGCC GAAGCTCATC GCACCGGTTT CCGCACTGCT
     GGTCATACTG CGGAAGCCGG CGAAGAGTTC GCGGCCGCAG CCTTGTTGGT TCGCGCCCAA
     ATCGATGCGC TCGACTTCTC GGACGTTCCA TTCGGCCTCG TTAATCAGGA CGTTGAGTTC
     GCCGGTAACG GAGTCGAAGC GAATCANGTC GCCGGTACGG ATTTTGGCGA TGTTGCCGCC
     CATCAGGGCT TCGGGCGTCA TGTGGATGGA CGCGGGCACT TTGCCTGACG CGCCGGACAT
     ACGGCCGTCG GTCAGCAGCG CCACTTTGAA GCCGCGGTCT TGCAGGATGC CCAAAGGCGG
     GGTCAGTTTG TGCAATTCGG GCATACCGTT GGCACGCGGG GCCTTGGTAG CGGACGACGC
     ATATAAATCC GCGTCCCACT CCGCGGCGTT CAATGCCGCC AACCCTTCGC GCTGGTCGTT
     GAACCCGATG GCGGGTGCTT CAATGATGGG CAAGCTTCCG GACGGTTGAC CTTTTAACCC
     GCCGCGTCCG ATGTTCGCTT TCTCAGGGCC AAACCGCCTT CCGGGGAAAA CGATTGTCGG
     TTTTACCAGG ATGTCCTCTT GCCCCTGGGC TCGGGGCTTC CCGCCATCGA GT
//
QL   16
QR   315
