# Supplementary material for: Expression capable library for studies of Neisseria gonorrhoeae, version 1.0
Source: BMC Microbiol. 2005 Sep 1;5:50. doi: 10.1186/1471-2180-5-50 (PMC1236931; doi:10.1186/1471-2180-5-50)
Supplement: Additional File 1 — Zipped file which includes all of the sequencing data as .exp files generated from binary data using PREGAP4. These .exp files contain all of the sequences with quality cutoffs included and can be opened with word processing programs. [file 1471-2180-5-50-S1.zip › AF 1 exp sequence files/SeqPlate 9/primer E reverse/BGACA2E0023A.exp]

ID   BGACA2E0023A
EN   BGACA2E0023A
LN   BGACA2E0023A.ztr
LT   ZTR
AQ   28.260000
AV   31 31 31 31 31 31 31 9 10 10 10 11 12 14 15 14 13 13 16 18 18 
AV        22 24 26 31 24 23 20 16 13 14 12 12 13 11 10 10 10 10 10 
AV        11 4 13 16 19 22 29 29 29 37 40 37 39 40 41 41 40 32 32 
AV        25 22 21 21 20 20 20 22 22 21 19 19 19 22 22 27 32 33 33 
AV        33 33 34 34 34 36 37 40 41 43 43 43 42 41 40 38 38 37 36 
AV        33 33 33 31 32 33 32 33 34 36 36 37 36 38 39 40 41 41 39 
AV        36 34 34 30 29 29 30 30 27 26 25 26 25 24 26 27 29 30 27 
AV        27 26 25 24 25 25 24 23 23 23 24 22 22 21 24 24 25 27 29 
AV        29 30 31 31 30 31 31 34 34 36 34 34 34 33 31 31 31 31 31 
AV        30 31 31 29 29 27 29 30 23 23 24 23 23 24 23 23 22 19 17 
AV        19 19 18 17 20 20 20 21 22 18 18 19 21 22 26 23 22 22 23 
AV        22 23 21 20 19 23 20 19 19 18 17 18 19 20 19 20 21 21 21 
AV        19 18 21 22 21 21 22 21 20 18 19 18 18 18 17 19 20 19 19 
AV        19 20 20 19 19 20 22 22 22 22 22 22 21 20 20 20 19 19 22 
AV        22 22 21 20 20 21 21 21 21 22 20 21 20 20 18 16 17 17 17 
AV        15 15 16 16 16 17 16 13 14 14 14 16 17 17 15 16 14 15 13 
AV        13 12 14 17 16 16 15 15 13 14 14 13 14 13 13 11 11 10 10 
AV        10 10 9 9 9 9 10 10 10 10 11 13 13 15 15 17 17 17 14 14 
AV        13 13 11 11 11 11 10 10 10 9 9 9 9 9 10 11 10 10 9 10 9 
AV        9 9 9 10 9 9 9 9 9 9 9 9 11 11 11 11 12 11 10 11 11 10 
AV        11 12 12 11 10 10 10 10 10 10 11 11 10 10 11 11 10 11 11 
AV        11 11 10 11 11 11 11 11 12 11 10 10 10 10 10 9 10 10 10 
AV        10 10 10 10 10 10 10 10 11 11 11 12 11 11 10 10 10 10 10 
AV        10 10 10 11 10 10 9 9 10 9 10 10 10 10 10 9 9 9 9 9 8 8 
AV        9 8 9 9 9 9 9 9 9 9 9 9 9 10 10 9 10 10 10 10 11 10 10 
AV        9 9 9 9 9 9 9 9 9 9 9 8 8 8 8 8 8 8 8 8 8 8 8 8 8 8 8 8 
AV        8 8 8 8 8 8 8 8 8 8 8 9 9 10 10 11 12 12 13 13 12 13 11 
AV        10 9 9 9 9 8 9 9 8 8 8 8 9 9 10 11 11 11 10 10 10 10 10 
AV        11 11 11 10 9 9 9 9 8 8 8 8 9 9 8 8 8 8 9 9 9 9 10 10 11 
AV        12 12 13 12 13 13 13 13 13 14 12 12 11 11 10 10 10 10 10 
AV        10 9 9 9 9 8 8 8 8 8 8 9 9 9 9 9 9 9 9 9 9 9 10 10 10 11 
AV        10 10 9 10 11 12 11 12 11 11 10 10 11 10 9 10 9 10 10 10 
AV        10 11 11 11 10 10 10 9 9 10 9 10 9 10 9 9 9 9 9 10 9 9 
AV        10 10 10 10 10 11 10 10 11 11 12 12 13 12 12 12 12 11 11 
AV        11 10 9 9 9 9 8 9 8 9 9 8 8 9 9 9 9 10 10 10 9 9 9 9 9 
AV        9 9 8 9 9 9 9 9 9 9 10 9 9 10 9 9 9 10 10 10 10 10 12 12 
AV        12 12 12 12 12 12 14 14 14 12 13 12 12 11 11 10 10 10 11 
AV        11 11 10 10 10 11 10 10 10 11 11 11 10 11 10 10 10 11 10 
AV        10 10 10 10 11 10 10 11 11 11 11 10 10 11 10 10 4 10 10 
AV        10 10 10 10 10 
SQ   
     CTGAATCACT CACTATAGGG GATATCAGCT GGTATTGCCA ANTATGATTT TATTTTGACT
     GATAGTCACC TGTTCGTTGC AACAAATTGA TAAGCAATGC TTTCTTATAA TGCCAACTTT
     GTACAAGAAA GCTGGGTCTT AGTAATGAAT AACAGCGCGG ATCGATTTAC CTTCGTGCAT
     TAACCTCACA GGCTTCATTG ATTTGATCCA GGGTCATTGC ATGGGTCACA AATGGTTCTA
     ATTGGATATC GCCTTTCATT GAATCCTCCA CCATTTTCGG AAGCTCGGAG CGGCCTTTAA
     ACCCACCACA TGCCGAAGCC TTCTAAACCC CGCCTGTTAC CGATTGGAAC CGAAGCGTCG
     ATATTCCTAG CCCTGCATCC CCTACCCCGA TGAATGATGC ATGGCCCTCA AACCAGAGGC
     GCACTTCTCT AGGCCTGAAC CCTGGCCCCC ATCTACTCCT AGACCCGCTT TTTTGTCAAC
     ACTTGGTTCC ACCAACACTC TTCTGTCCTC ACATCCCGTG GCCTCCCTCT GCCTCCCTTC
     CCTTCAATCC ACTCTTCTTA CCCTCTGCTC CCCCCGCTTA CCTTTGGCTC TCTCCTTCTA
     CAACTCTCTT GTCTGCCTAA CAACCACTTT GTTCTCCCTT TCTCCTTCTC CTTTCATCCC
     CTCCTCCTTT CTCTCTCCTA TCATTACCTC TCTCTCGTCC ACTTTCTGCC TTCTTTCTAC
     CTCTTCTCAC CCTTACCTCG CGCATCCCTT CCTCCTCTCC ACAAACACGC CCCCCCTCTC
     CTTTTTCTCT TCTTCACCAC TCTGCC
//
QL   72
QR   191
