# Supplementary material for: Expression capable library for studies of Neisseria gonorrhoeae, version 1.0
Source: BMC Microbiol. 2005 Sep 1;5:50. doi: 10.1186/1471-2180-5-50 (PMC1236931; doi:10.1186/1471-2180-5-50)
Supplement: Additional File 1 — Zipped file which includes all of the sequencing data as .exp files generated from binary data using PREGAP4. These .exp files contain all of the sequences with quality cutoffs included and can be opened with word processing programs. [file 1471-2180-5-50-S1.zip › AF 1 exp sequence files/SeqPlate 9/primer E reverse/BGACA2E0024A.exp]

ID   BGACA2E0024A
EN   BGACA2E0024A
LN   BGACA2E0024A.ztr
LT   ZTR
AQ   36.810000
AV   40 40 40 40 40 40 40 14 14 16 17 16 17 17 17 19 19 23 26 33 33 
AV        32 27 22 17 17 19 19 18 19 19 18 18 17 17 17 18 20 25 33 
AV        38 38 37 40 38 40 41 41 42 42 41 41 36 33 31 31 30 30 31 
AV        31 32 29 27 27 26 25 25 32 34 36 36 36 36 36 37 37 38 39 
AV        40 41 43 43 43 43 43 42 42 42 42 41 41 41 41 40 40 41 40 
AV        40 39 39 39 39 39 39 40 40 40 40 40 38 34 33 26 25 23 23 
AV        22 22 22 22 23 22 22 22 23 26 27 33 36 39 39 40 40 40 40 
AV        40 39 40 40 41 42 41 42 42 42 42 42 40 40 40 40 41 41 40 
AV        41 40 39 39 40 40 40 40 42 42 41 41 40 40 42 41 41 42 42 
AV        41 41 40 41 41 41 42 42 42 39 39 40 39 36 37 37 37 36 34 
AV        33 33 33 33 32 36 34 36 37 39 37 38 38 38 38 38 38 37 36 
AV        37 37 34 33 32 31 33 33 33 34 33 36 36 37 36 36 34 37 36 
AV        37 37 36 36 33 34 33 32 32 31 33 31 32 31 33 32 33 33 31 
AV        32 32 33 30 31 32 32 34 32 33 33 36 33 31 34 33 34 33 37 
AV        36 36 36 33 36 34 34 31 32 27 27 29 27 27 25 25 25 24 25 
AV        26 26 24 27 24 30 27 26 26 26 25 25 25 26 26 23 24 24 24 
AV        25 26 29 26 24 21 18 17 15 13 11 11 11 12 11 10 10 10 10 
AV        10 11 12 12 14 16 19 19 19 19 17 19 19 19 22 21 22 25 25 
AV        24 22 22 19 20 18 17 18 16 13 12 13 13 11 11 10 12 12 13 
AV        12 12 12 12 14 17 19 15 15 17 17 18 15 15 14 14 13 15 15 
AV        14 12 12 14 13 14 12 13 15 14 12 12 14 14 11 11 12 10 10 
AV        10 10 10 10 11 9 10 10 9 10 10 11 11 12 11 12 11 11 10 
AV        10 11 12 11 11 11 10 10 10 10 10 10 11 11 10 11 10 11 10 
AV        11 10 11 10 10 10 10 10 9 10 11 12 12 12 13 13 16 15 17 
AV        19 20 21 20 23 20 18 18 15 15 17 16 16 15 13 14 12 11 12 
AV        11 12 13 11 12 11 11 11 11 13 12 12 11 12 11 12 11 9 10 
AV        10 10 10 10 10 10 11 10 11 12 15 12 14 14 13 15 14 12 12 
AV        12 11 10 11 10 10 10 12 12 13 14 12 12 14 12 13 14 16 16 
AV        16 15 12 11 11 11 11 12 12 11 12 12 12 11 11 10 10 11 12 
AV        10 10 9 9 9 9 9 9 9 9 9 10 10 10 10 10 11 11 10 10 10 10 
AV        10 10 10 9 9 9 9 8 9 9 10 11 11 13 14 15 15 16 15 17 16 
AV        14 15 15 13 12 12 11 9 9 9 9 9 9 9 9 9 9 9 9 9 9 9 10 9 
AV        11 10 10 10 11 11 10 10 11 10 10 10 10 10 9 9 9 9 9 9 10 
AV        10 10 10 10 10 10 11 11 12 14 13 12 11 11 10 10 10 10 10 
AV        11 11 11 11 11 10 11 10 11 11 12 14 15 15 14 15 13 12 10 
AV        10 11 11 13 13 12 12 10 10 10 11 10 11 10 11 10 9 9 9 9 
AV        10 9 9 9 9 9 9 9 9 9 10 10 11 10 9 9 10 10 10 10 9 9 9 
AV        9 9 8 8 8 8 8 8 8 8 8 8 8 9 9 9 9 9 9 8 8 9 9 10 9 10 10 
AV        11 11 12 11 12 12 12 14 15 14 12 12 12 11 12 11 10 10 10 
AV        10 10 10 9 8 9 9 8 4 12 12 12 12 12 12 12 
SQ   
     GATCACTCCT AAGGGGATAT CAGCTGGATG CTCAATATGA TTTTATTTTG ACTGATAGTT
     CCCTGTTCGT TGCAACAAAT TGATAAGCAA TGCTTTCTTA TAATGCCAAC TTTGTACAAG
     AAAGCTGGGT CTTATTTGTT CCCGATGATG TTTAGAGGTT TCCAACCCGA ATCCAAATGC
     CAGTTTTGAG AAGTCAATGC GTTGATTTGG AAAGGCTTGG GCAGTTTTGA AGTGGACAGC
     GTCAGGCGGA TTTCCGCCTT GGTTTCCCCT GCTTCCGCAC CGGACAACGC GCCTTTGTTC
     AGGACTTTCC AGTTGGCAAC TTCCCCGGTC GCGCGCAATG CCGCATCCAA AGTGTCGTAT
     TCGGTGGAAA ATGCCCCGAC GGTAACGCGG TACCGGTTGT TCACCGGATG AAACCTAATT
     TGTAATCCAA AATTGTCCCC TCCCCCATCC ATTGGCCCCA TTTAAACCGA TAACAAACGA
     TGTCCGGCGC GAAACCTTGC CGCCTTAAGG CAAATTCAAC CGGTACCCCC CCGTCCCACC
     CCCGGTTGAA CTTGGCTCGG CATCTCCGTT TTGAATCTGC TCCTCATTGA AAACCCCCCC
     GCGTCCGGTT TCTCCTCCTT CCGCCGGGGT TCCGGGCCAT TCTCCCCCGC CTTGGTTTCT
     TTCTTCTTTA AAGCTGGCTT TCTGGTAAAA AGCTGGCTTA TTAAAAATTC TTGGTCTCCT
     TTTCTTGCCA ACCAACACGC TACATTCCCC CAAAATAAAC CCCTTTCTTG GGCCTCCAAC
     TACC
//
QL   37
QR   313
