# Supplementary material for: Expression capable library for studies of Neisseria gonorrhoeae, version 1.0
Source: BMC Microbiol. 2005 Sep 1;5:50. doi: 10.1186/1471-2180-5-50 (PMC1236931; doi:10.1186/1471-2180-5-50)
Supplement: Additional File 1 — Zipped file which includes all of the sequencing data as .exp files generated from binary data using PREGAP4. These .exp files contain all of the sequences with quality cutoffs included and can be opened with word processing programs. [file 1471-2180-5-50-S1.zip › AF 1 exp sequence files/SeqPlate 9/primer E reverse/BGACA2E0025A.exp]

ID   BGACA2E0025A
EN   BGACA2E0025A
LN   BGACA2E0025A.ztr
LT   ZTR
AQ   42.180000
AV   36 36 36 36 36 36 36 11 11 11 13 16 16 19 21 19 19 20 24 23 26 
AV        30 32 36 37 36 34 33 26 23 25 27 29 29 30 31 30 31 31 30 
AV        31 32 33 39 42 43 43 43 44 44 43 43 43 43 42 42 41 41 41 
AV        38 36 36 36 36 37 37 38 36 36 38 37 38 38 39 42 42 42 43 
AV        43 42 42 42 43 42 43 43 43 43 43 43 44 43 43 43 43 43 43 
AV        44 44 43 43 43 43 43 43 43 43 43 42 43 43 43 43 43 43 43 
AV        42 42 40 41 40 41 41 40 40 40 40 40 40 40 40 41 40 42 42 
AV        43 42 42 42 42 42 40 40 41 41 42 42 42 42 42 42 43 42 42 
AV        43 43 44 44 43 44 43 43 43 44 44 43 44 44 44 44 44 44 44 
AV        45 44 45 44 44 43 43 44 43 44 44 43 43 42 41 40 40 39 39 
AV        40 40 40 41 41 41 41 42 42 41 43 43 43 43 44 44 41 41 39 
AV        39 39 38 38 37 38 38 38 36 37 36 36 38 36 38 38 37 37 37 
AV        37 37 37 38 39 39 39 39 39 38 38 37 38 38 37 37 37 37 37 
AV        36 37 37 34 34 37 36 37 37 37 34 33 32 32 32 33 31 32 32 
AV        32 32 33 33 33 33 37 39 39 39 38 37 37 38 39 39 38 39 36 
AV        34 34 32 33 31 32 29 29 30 25 25 25 26 26 30 29 27 27 27 
AV        29 27 32 32 31 36 37 36 34 34 33 31 27 25 23 22 22 22 21 
AV        21 20 20 21 22 21 20 22 26 31 33 36 34 33 33 33 34 34 32 
AV        32 32 34 36 36 34 34 31 31 32 33 33 32 32 32 33 31 31 30 
AV        29 30 30 31 33 33 32 31 25 26 24 23 26 26 26 27 23 24 25 
AV        25 26 26 27 32 32 34 34 31 29 30 24 26 26 21 22 21 19 19 
AV        19 19 19 17 17 17 17 19 19 20 25 26 25 29 30 29 26 29 32 
AV        32 32 32 32 33 34 33 32 33 31 30 31 34 34 34 34 29 29 26 
AV        26 22 22 22 20 22 22 22 20 16 17 17 18 18 20 20 21 21 21 
AV        23 22 22 22 19 23 22 21 23 22 22 21 22 22 22 21 22 19 20 
AV        23 22 22 23 25 27 26 27 27 25 24 23 19 22 22 23 21 22 22 
AV        19 19 20 19 21 22 22 22 27 22 23 22 25 25 20 22 22 20 19 
AV        19 17 18 19 18 21 19 18 17 16 16 16 13 15 13 12 14 14 13 
AV        12 12 12 14 14 14 17 17 18 17 20 20 21 21 19 22 22 20 19 
AV        19 19 20 16 17 17 17 17 14 14 16 14 15 16 16 17 18 18 22 
AV        24 26 27 27 33 27 26 25 25 26 29 29 25 24 22 20 19 19 16 
AV        15 17 17 22 17 14 13 12 12 12 12 12 11 11 11 11 11 11 11 
AV        12 16 14 16 15 15 13 14 15 14 15 14 14 13 11 11 10 10 10 
AV        10 9 11 11 11 11 11 12 11 12 13 12 13 12 14 12 14 14 13 
AV        13 13 15 16 17 17 16 17 17 20 18 19 19 17 17 17 16 15 14 
AV        15 13 14 13 13 12 12 11 11 11 10 11 10 10 10 9 10 10 9 
AV        10 10 10 10 9 10 10 10 11 12 13 12 12 11 11 11 10 11 10 
AV        11 10 10 10 9 9 9 9 10 11 10 10 11 11 11 10 11 11 11 11 
AV        11 10 11 11 10 11 10 10 11 10 11 12 11 12 15 13 14 15 15 
AV        16 16 17 17 16 20 19 17 17 16 15 16 14 13 11 11 12 10 10 
AV        9 9 9 9 9 9 9 9 9 9 4 9 9 9 9 9 9 4 
SQ   
     TGATCGACTC ACTATAGGGG AATATCAGCT GGATGTCAAA TAATGATTTT ATTTTGACTG
     ATAGTGACCT GTTCGTTGCA ACAAATTGAT AAGCAATGCT TTCTTATAAT GCCAACTTTG
     TACAAGAAAG CTGGGTCTTA TTCTCCGATA AAGGTTGCGT CTTCTTCCAA AACAACCGGC
     TTGCCGTCTG ATGCACCGCT TTCCCGGTAT TGGAAGATAA ACTCGATAGG ATGACTGCCT
     TTGTCCGCGT ATTCCGGAAT GGTGGACACT TGGACGGGAA GGGTTATTGT TTCGCGCGGA
     GCCACTTTTA TACCGCCTTC AGGCAGCCCG GTCAGGGCGA TTTCGTCAAA TCCTTTGACA
     CTTGCGGTAA TCAGCTGTTC TTTTTCGCTG TTGTTGATGA TACGCAGGCT ATATGCGTTT
     TCCAGCCAAC CTTTGGCGTT TTCGCGCACC ATTACGCCAC GGTCTTTCAG AATATCGACT
     TCGACCATTT TGCGCGTGGA CAAACCGACC AGGAAGGCGG CGACAACCAC TGCCTACACC
     GCGCCGTAAC CTGCCACGCG CGGTCTGAGC AGCCGTTTTT TAAGTCTTTT TTCGGCATAT
     TCGTGTTCCA GCGCGCTTTT CGGTCGTATA CCGTATCAAA CCGCCCGGAT AACCCATTTT
     GTCCATAATC TCATCGCACG CGTCGATACA GGCGGCGCAC CCAATACTTT GTTATGCAGG
     CCGTTGCGGA TGTCCAAGCC CGACGGGCCA AACTTGGACC CCCATCCCAA CATTGATGCA
     N
//
QL   17
QR   400
