# Supplementary material for: Expression capable library for studies of Neisseria gonorrhoeae, version 1.0
Source: BMC Microbiol. 2005 Sep 1;5:50. doi: 10.1186/1471-2180-5-50 (PMC1236931; doi:10.1186/1471-2180-5-50)
Supplement: Additional File 1 — Zipped file which includes all of the sequencing data as .exp files generated from binary data using PREGAP4. These .exp files contain all of the sequences with quality cutoffs included and can be opened with word processing programs. [file 1471-2180-5-50-S1.zip › AF 1 exp sequence files/SeqPlate 9/primer E reverse/BGACA2E0026A.exp]

ID   BGACA2E0026A
EN   BGACA2E0026A
LN   BGACA2E0026A.ztr
LT   ZTR
AQ   40.600000
AV   4 4 4 4 4 4 4 14 15 17 19 19 19 20 19 19 24 24 27 31 38 38 36 
AV        33 29 22 24 26 25 26 29 29 29 29 27 27 29 30 32 37 44 44 
AV        44 45 45 43 44 44 44 43 43 43 43 38 34 30 29 29 29 29 31 
AV        31 31 30 31 31 32 31 37 39 42 42 42 42 42 43 43 43 43 43 
AV        43 43 44 44 45 45 45 45 44 44 44 44 44 44 44 43 43 43 43 
AV        43 43 42 42 42 42 43 43 43 43 42 42 43 42 41 40 40 39 40 
AV        39 39 39 39 38 38 38 39 39 40 40 41 42 43 44 44 43 42 40 
AV        40 40 41 40 41 40 40 40 40 39 39 38 39 39 41 41 42 41 42 
AV        41 41 41 40 40 41 41 42 41 41 41 41 41 41 40 41 41 41 42 
AV        42 43 42 42 42 42 42 42 43 41 42 42 41 40 39 38 39 38 38 
AV        38 38 38 37 34 37 37 37 36 36 36 37 37 38 38 39 38 39 38 
AV        39 38 38 38 40 39 39 39 38 37 36 37 37 37 37 38 38 37 36 
AV        36 37 36 37 36 37 38 38 37 37 38 37 38 38 38 38 38 39 38 
AV        38 38 38 38 38 39 38 38 37 36 38 38 38 37 37 37 37 37 36 
AV        36 33 33 34 37 38 37 37 33 33 36 34 33 33 32 32 33 33 33 
AV        33 33 32 30 33 31 31 32 33 33 34 36 37 34 34 33 33 34 37 
AV        37 39 39 38 38 37 33 29 27 30 29 30 29 30 27 27 26 26 27 
AV        26 25 30 33 32 31 31 31 31 31 30 31 31 31 31 32 32 31 32 
AV        33 34 36 34 34 32 36 33 30 31 31 30 31 31 30 30 30 29 29 
AV        30 31 31 31 30 30 30 29 27 29 29 30 30 29 30 29 27 27 29 
AV        32 31 30 30 31 30 29 27 22 22 23 22 22 23 23 22 21 22 22 
AV        21 20 19 18 21 19 18 19 19 17 17 17 17 18 18 18 19 21 21 
AV        23 25 26 27 24 27 27 25 26 23 21 21 20 19 19 19 19 18 17 
AV        19 18 15 16 15 15 16 16 14 13 13 13 12 13 13 12 11 13 12 
AV        13 13 14 14 16 17 17 16 16 16 14 15 17 15 16 17 18 18 18 
AV        16 16 16 16 17 17 20 21 18 17 18 17 16 16 16 19 20 22 21 
AV        17 17 16 15 15 15 15 16 16 17 16 15 15 14 15 16 17 17 19 
AV        18 19 17 15 15 12 12 11 11 11 11 12 12 11 11 13 14 15 17 
AV        16 19 18 21 21 21 21 20 20 19 19 16 15 13 11 11 10 10 10 
AV        10 10 9 9 9 9 9 9 9 10 10 10 10 10 10 10 10 10 10 10 11 
AV        10 10 10 10 10 11 12 11 10 11 11 11 11 11 10 10 11 11 10 
AV        10 10 10 10 10 10 10 11 10 10 10 11 10 10 10 10 9 9 9 9 
AV        9 10 10 10 11 11 11 12 11 10 10 11 11 11 11 10 9 9 9 9 
AV        9 9 9 9 9 9 9 9 10 9 9 9 9 8 8 8 9 8 9 10 9 9 10 9 9 10 
AV        10 10 10 10 10 10 11 11 10 10 11 11 11 12 12 14 16 16 19 
AV        17 15 15 13 13 14 13 13 16 14 13 11 11 12 11 12 13 12 12 
AV        12 12 11 11 10 10 10 10 10 10 10 9 10 10 10 11 10 11 11 
AV        12 15 14 13 12 13 13 15 14 15 14 13 14 11 11 10 9 9 10 
AV        10 10 9 9 9 9 9 9 9 9 9 9 10 10 9 10 9 10 10 11 11 11 10 
AV        9 9 10 10 10 9 4 5 5 5 5 5 5 5 
SQ   
     CGAACACTAC TAAGGGGATA TCAGCTGGAT GTCAATAATG ATTTTATTTT GACTGATAGT
     GTACCTGTTC GTTGCAACAA ATTGATAAGC AATGCTTTCT TATAATGCCA ACTTTGTACA
     AGAAAGCTGG GTCTTATTTG CAAGACTTGA GGTTCAGTTT GCCGTATAGG GACGTGATTT
     TACGGATTTC GTCCGCATCG GCGGCATTCA CGCCCGTAAA CAAAACCGTC ATACGCGACA
     CGCTCAAAGA ATCGTCCTGC CTGTCGGCTT CGGCAAAGTG TTCGACAATA TGCGCCCCGC
     CGAATCCGGC ATCGGCAAGT CGGTTTTGCA GGGCTTGGGC GTTTTCCCGG CTGTTGCCGA
     CACCCAAACT CAATGCGCCG TCAAACGGTA TGGGGTTGAT ACCTTTGGCA GACAGCTCCG
     CCGCCTGATT TTCGGCATCG GCGGAAACGG CCAGGACGAC CCGGTAGGTT TTGTCGGCAG
     GTTTGGCTTT GGCGGTGCGT TTTTTAGACG CTCCTGCTGG CAACGTGGCG ACCATTTGCC
     CCAAAGCCCT TTGATGCCGC GGTAATCATT CTCCTTCCAC CCTGAGGCTT GTCTTGCTTG
     GCGCATAAGG CTTCTTCCTC GCCCTTTCTC ATTTCTCTTC TGCGCTCTTT CGTTGCCAAT
     TTTTTCCCGG CTGGCTCTTC TCCTTCCGCC GTTTTTCTTC CTCTATTTTT TTGGTCCGCT
     TCCTTTTCCG CGCACTGCTT CGCCCGCTCT TCCTTAAGAT TCTCCCGTTT TACC
//
QL   16
QR   406
