# Supplementary material for: Expression capable library for studies of Neisseria gonorrhoeae, version 1.0
Source: BMC Microbiol. 2005 Sep 1;5:50. doi: 10.1186/1471-2180-5-50 (PMC1236931; doi:10.1186/1471-2180-5-50)
Supplement: Additional File 1 — Zipped file which includes all of the sequencing data as .exp files generated from binary data using PREGAP4. These .exp files contain all of the sequences with quality cutoffs included and can be opened with word processing programs. [file 1471-2180-5-50-S1.zip › AF 1 exp sequence files/SeqPlate 9/primer E reverse/BGACA2E0027A.exp]

ID   BGACA2E0027A
EN   BGACA2E0027A
LN   BGACA2E0027A.ztr
LT   ZTR
AQ   19.710000
AV   38 38 38 38 38 38 38 11 13 16 17 17 20 19 19 23 23 29 31 34 36 
AV        32 29 22 19 22 24 22 23 24 24 24 24 23 23 23 26 30 36 41 
AV        41 41 43 43 41 40 40 41 41 40 33 33 29 23 22 22 22 22 21 
AV        20 21 20 19 19 19 23 22 25 29 29 27 29 29 30 32 32 32 34 
AV        36 34 34 34 34 32 34 34 33 32 30 30 26 27 26 25 26 27 25 
AV        26 27 27 26 27 29 31 31 34 34 34 32 29 25 26 23 25 24 24 
AV        25 23 23 23 23 22 20 22 25 26 27 30 26 23 21 20 17 16 14 
AV        13 14 15 14 13 13 13 14 15 17 19 19 24 26 30 30 30 30 29 
AV        30 29 26 25 22 22 21 21 21 20 18 16 14 14 15 15 13 13 14 
AV        14 14 13 12 12 11 12 12 15 15 12 12 15 15 14 14 12 12 12 
AV        12 13 13 12 11 11 12 12 11 10 10 10 11 10 11 11 11 11 11 
AV        11 10 10 10 10 11 11 11 10 11 10 9 9 9 9 9 10 10 9 9 9 
AV        9 10 10 10 11 11 10 10 10 10 10 10 11 11 11 11 11 11 11 
AV        11 11 12 14 12 12 11 11 12 12 12 11 11 11 11 11 12 12 11 
AV        12 12 13 12 12 12 12 14 14 11 12 12 11 11 11 11 10 10 10 
AV        10 9 9 9 8 9 8 8 8 8 8 8 8 9 9 8 9 9 9 10 9 9 9 10 10 9 
AV        9 9 9 9 9 9 9 9 8 8 8 8 8 8 8 8 8 8 8 8 8 8 8 8 9 9 9 9 
AV        9 9 10 9 9 9 8 9 9 9 9 9 9 9 9 9 9 8 9 9 9 10 10 9 9 9 
AV        9 9 8 9 9 9 10 10 10 9 8 8 8 8 8 8 8 8 8 8 8 8 8 8 8 8 
AV        8 8 8 8 8 8 8 8 8 8 8 8 8 8 8 8 8 8 8 8 8 8 9 9 9 10 11 
AV        11 10 9 11 10 10 11 11 10 10 9 9 8 8 8 8 8 8 8 8 9 8 8 
AV        8 9 9 9 10 10 10 10 9 9 9 9 9 9 8 8 8 8 8 8 8 8 8 8 8 8 
AV        8 8 8 8 8 8 8 8 8 8 9 9 8 8 8 8 8 8 8 8 8 9 9 9 9 9 10 
AV        10 10 10 10 10 10 9 9 9 9 8 8 8 8 8 8 8 8 8 8 8 8 8 8 8 
AV        8 8 8 8 8 9 9 9 9 10 10 10 10 10 11 12 11 11 10 9 9 9 9 
AV        8 8 8 8 8 8 8 8 8 8 9 9 9 9 9 9 9 10 11 10 11 11 10 9 9 
AV        9 9 10 11 11 12 11 10 10 11 11 10 10 11 11 10 9 9 9 9 9 
AV        8 9 9 8 8 8 9 9 8 8 8 8 8 9 9 9 9 9 10 10 10 10 10 10 10 
AV        10 10 9 9 9 9 9 9 8 8 8 8 8 8 8 8 8 9 9 9 9 9 8 9 9 9 8 
AV        8 9 9 9 9 9 9 10 10 9 10 10 9 10 10 10 9 9 9 9 9 9 9 9 
AV        9 9 10 11 11 11 13 13 12 13 11 11 11 11 11 10 10 9 9 9 
AV        8 8 9 9 8 9 8 8 8 8 8 8 8 8 8 8 8 8 8 9 9 9 9 10 10 10 
AV        10 10 11 12 13 12 13 12 11 10 11 10 10 11 10 10 9 9 8 8 
AV        9 8 8 8 8 8 8 8 8 8 9 9 9 9 9 9 9 10 10 10 10 10 10 10 
AV        10 10 10 10 10 11 11 11 11 11 11 10 11 11 11 13 13 12 12 
AV        12 10 10 9 9 9 9 9 9 8 8 8 8 8 8 8 8 9 9 9 10 11 11 11 
AV        11 10 10 10 10 11 10 10 10 10 10 9 9 8 8 8 9 9 8 8 8 8 
AV        8 8 4 9 9 9 9 9 9 9 
SQ   
     GTTCACTCCA TAGGGGATAT CAGCTGGATG TCAATAATGA TTTTATTTTG ACTGATAGTT
     ACCTGTTCGT TGCAACAAAT TGATAAGCAA TGCTTTCTTA TAATGCCAAC TTTGTACAAG
     AAAGCTGGGT CTTATCCGCT TTTTTCCGAA AGCCGAACCA TGCAATACAA ACCTCTCTTG
     CTCGCCCTGA CGCTTGCCAG GCCGCGGTAG AACACCACGC GCGCGGCCAG TATGTGTAGG
     CGGATCTGGC TTACGCCTAC AACCAAATCC CCCGCGCATT ATTCCCCAAT CAACCGGCCC
     TCAACCAGCG CTCAACCCCT ATTCACGGCT CCGCGACCAT TTCACAACCA TCCAGCCCCC
     GTTCCCTACA ACCACCGACT CGCCCTCGTG TCCACAATGT CGGTGTCTGG CGCCACCATT
     CCCACCCCCC CACATTACCT TCGCGCCTAC ACCACTCCTT TCGTAAGTGC CCGTTCACTC
     TCTACACGTT TTAACCCAAA AACCCTGCGA TTCTGTCACC TCTTTATACC TTCTTTTCCT
     CCCCTTCACC TCTGCCCCTG CTCTTATACC CCACTGCCCC CTCCTCTTCA CTCTGTTACC
     TCTCTCCTTC TTCTATCTCA TCTAATCTTC TACATCTCAC CCTGTTTTTA GTCCTTATCT
     ACTATATCCG TTCTTCCCCT CTCTCCTTAT TCTCCCTTCG CCTGTCCCAC TCTCTCTTCG
     CCTTTCCTTG CTTTCTTTGT TCCTCTTCTC CCCTTACCTC TGCTCTTCCC TTTCTCCTCT
     ACGACACACA CCGCGTCCCA TTCTCCTTCT TACTTTTCTT TACCTCACGG CTG
//
QL   25
QR   63
