# Supplementary material for: Expression capable library for studies of Neisseria gonorrhoeae, version 1.0
Source: BMC Microbiol. 2005 Sep 1;5:50. doi: 10.1186/1471-2180-5-50 (PMC1236931; doi:10.1186/1471-2180-5-50)
Supplement: Additional File 1 — Zipped file which includes all of the sequencing data as .exp files generated from binary data using PREGAP4. These .exp files contain all of the sequences with quality cutoffs included and can be opened with word processing programs. [file 1471-2180-5-50-S1.zip › AF 1 exp sequence files/SeqPlate 9/primer E reverse/BGACA2E0028A.exp]

ID   BGACA2E0028A
EN   BGACA2E0028A
LN   BGACA2E0028A.ztr
LT   ZTR
AQ   45.410000
AV   38 38 38 38 38 38 38 13 12 13 15 17 18 22 22 21 21 23 29 27 31 
AV        34 34 38 39 38 37 36 29 27 29 30 31 31 32 32 32 34 33 32 
AV        32 33 36 42 45 45 45 45 45 45 45 45 45 45 45 45 44 44 42 
AV        39 37 37 37 37 37 38 38 38 37 38 38 39 38 40 44 44 44 44 
AV        44 45 45 45 45 45 45 45 45 45 45 45 46 45 45 45 45 45 45 
AV        45 45 45 45 45 45 45 44 44 44 44 44 44 45 45 45 45 45 45 
AV        45 45 45 45 45 45 45 45 45 44 45 45 45 45 45 45 45 46 48 
AV        48 46 48 48 48 48 48 48 48 48 48 48 48 46 46 46 46 46 46 
AV        46 46 46 46 46 45 45 45 45 45 45 45 45 45 45 45 45 45 45 
AV        45 45 45 45 45 44 45 45 45 45 45 45 45 45 45 45 45 45 45 
AV        45 45 45 45 45 44 44 44 44 44 44 44 44 44 44 44 44 44 45 
AV        45 45 45 45 45 45 45 45 45 44 45 44 44 44 45 45 45 44 43 
AV        43 43 43 43 43 44 43 44 43 43 43 43 43 44 45 45 45 45 45 
AV        45 45 45 45 45 45 45 45 45 44 44 43 43 44 44 44 44 44 43 
AV        43 43 44 43 43 43 42 43 43 44 44 44 43 43 43 43 42 42 42 
AV        44 44 44 43 43 43 43 43 43 43 44 44 44 43 43 43 42 42 41 
AV        42 41 41 40 39 39 39 38 39 40 40 39 39 37 37 36 36 36 37 
AV        37 37 37 38 38 37 37 37 36 37 39 39 40 40 40 42 41 39 39 
AV        38 39 39 40 40 39 39 40 38 38 38 38 38 39 39 39 39 40 39 
AV        41 40 41 41 43 43 43 43 42 41 41 41 41 42 42 41 41 41 40 
AV        39 39 38 38 38 39 40 40 39 39 32 33 30 29 30 29 30 29 30 
AV        30 31 30 29 27 26 32 31 34 36 36 37 34 36 36 33 32 33 32 
AV        34 32 32 33 33 32 31 31 34 34 32 34 34 36 38 36 37 38 38 
AV        38 39 41 41 40 40 42 41 41 41 41 42 42 42 42 42 41 40 39 
AV        38 38 38 37 37 37 37 33 33 33 33 32 33 31 31 32 32 33 33 
AV        33 32 26 30 25 25 26 25 24 25 26 26 25 24 19 20 20 24 24 
AV        27 27 4 26 26 26 25 22 22 22 26 25 25 26 25 26 21 21 22 
AV        22 23 21 24 23 22 23 23 24 25 26 24 27 27 23 22 21 19 20 
AV        19 19 17 17 16 16 15 16 17 17 19 22 22 27 26 27 22 26 27 
AV        29 23 24 22 4 21 20 20 19 18 17 17 19 19 17 17 20 20 21 
AV        20 19 20 20 20 21 22 21 22 22 23 22 22 19 21 21 20 19 19 
AV        20 20 22 23 22 21 19 21 22 25 23 22 20 21 17 17 17 13 12 
AV        13 13 12 12 11 10 11 11 13 13 15 15 16 16 17 17 19 24 22 
AV        22 25 21 21 22 22 24 25 22 25 26 21 19 19 17 17 15 15 14 
AV        14 14 12 11 12 11 11 11 11 10 11 12 11 12 12 12 11 10 10 
AV        10 12 11 11 11 11 11 10 11 12 11 10 11 12 12 12 11 12 12 
AV        12 13 14 14 14 12 13 14 12 12 10 10 10 10 10 11 10 9 9 
AV        9 9 9 9 10 10 11 11 12 12 12 10 11 12 11 12 11 11 10 9 
AV        9 9 8 9 9 9 9 9 9 9 8 9 9 10 11 12 12 12 12 11 11 12 11 
AV        11 13 15 13 13 11 11 10 10 10 10 10 11 11 13 16 16 14 15 
AV        13 14 14 14 12 14 14 12 11 11 11 11 11 12 12 11 12 12 13 
AV        4 22 22 22 22 22 22 22 
SQ   
     CGAACGACTC ACTATAGGGG ATATCAGCTG GGATGTCAAA TAATGATTTT ATTTTGACTG
     ATAGTGACCT GTTCGTTGCA ACAAATTGAT AAGCAATGCT TTCTTATAAT GCCAACTTTG
     TACAAGAAAG CTGGGTCTTA AAGCCCGCCC CCTTCGTTCC GCCCCAAAAC CATCGCATCT
     CCGTAGCTGA AGAAACGGTA TTCACGTTCA ATCGCATGAC GGTACACGGC GCGGATATGA
     CCCATACCCG AAAACGCGCC GACCAACATC AGCAGCGTCG ATTTCGGCAG ATGAAAATTG
     GTAACCAGCC TGTCGACAAC ATTAAAACGG TAGCCCGGCG TGATGAAAAT ATCGGTGTCG
     CCCTGTCCGT CTTTCAAATA TCCCGTTGCG CGCGCGGCAG ACTCGAGGGC GCGCATGGAA
     GTCGTGCCGA CCGCCCAGGC TTTGTTCCCC CGGGCTTTTG CCGCCTCAAC GGCGGCGACG
     GTTTCAGACG GCACTTCANA CCATTCGCTG TGCATTTTGT GTTCTTCGAT TTTATCGACG
     CGCACGGGTT GGAATGTNCC CGCACCGACG TGCAGGGTTA CTTCTGCGGT TACCGCGCCT
     TTGTCTTTCA GACGGCGCAC AAGTTCTTCC GTAAAATGCA GCCCGTCGTC GGCGCGGCGA
     CCGCGCCCTG ATATTTGCCA TAAACAGTTT GATAACGGCT GTCGTTCTCT GCATCCGGGG
     GCCGTTCCGA ATCAAGGCTG CACGGGGCAA GGTGCTCCGT CCTGTTCCCA AAGTTTCGTA
     ACCGGTTTGA CCCC
//
QL   13
QR   492
