# Supplementary material for: Expression capable library for studies of Neisseria gonorrhoeae, version 1.0
Source: BMC Microbiol. 2005 Sep 1;5:50. doi: 10.1186/1471-2180-5-50 (PMC1236931; doi:10.1186/1471-2180-5-50)
Supplement: Additional File 1 — Zipped file which includes all of the sequencing data as .exp files generated from binary data using PREGAP4. These .exp files contain all of the sequences with quality cutoffs included and can be opened with word processing programs. [file 1471-2180-5-50-S1.zip › AF 1 exp sequence files/SeqPlate 9/primer E reverse/BGACA2E0029A.exp]

ID   BGACA2E0029A
EN   BGACA2E0029A
LN   BGACA2E0029A.ztr
LT   ZTR
AQ   38.890000
AV   29 29 29 29 29 29 29 10 10 11 12 14 14 15 15 14 14 16 17 21 23 
AV        25 30 23 23 21 19 16 17 19 4 16 14 13 13 12 12 12 4 4 16 
AV        16 19 22 22 22 29 36 40 38 40 41 43 43 43 42 42 37 36 29 
AV        27 27 26 26 29 29 29 27 29 27 29 29 34 37 42 43 42 43 42 
AV        42 42 42 43 43 43 42 43 43 43 42 43 43 42 42 43 42 42 42 
AV        42 42 42 42 42 42 42 42 42 42 42 42 43 43 43 42 42 42 40 
AV        39 37 39 38 38 38 37 37 37 36 36 37 37 37 38 40 41 41 40 
AV        40 41 40 40 40 39 39 39 39 39 38 37 38 37 37 38 37 37 37 
AV        36 38 38 38 37 38 38 38 39 40 40 41 41 42 42 41 40 40 39 
AV        40 41 42 41 41 41 41 40 38 38 38 39 40 39 39 39 37 36 36 
AV        34 32 32 30 33 33 33 33 32 32 32 33 34 34 33 33 36 36 36 
AV        36 34 34 34 33 33 33 32 32 33 33 32 32 30 31 32 32 32 33 
AV        34 33 33 33 32 31 32 32 31 32 31 29 27 27 27 26 26 27 29 
AV        29 30 31 30 30 29 29 31 26 26 26 25 26 25 23 22 21 21 22 
AV        22 22 22 22 23 22 23 23 22 22 23 26 27 22 23 22 22 21 20 
AV        22 23 22 22 22 22 21 19 17 17 17 17 15 16 16 16 16 17 16 
AV        16 15 16 16 18 19 20 19 22 22 19 17 16 17 17 16 17 16 14 
AV        13 12 11 10 10 9 9 10 10 9 9 9 9 9 9 9 9 9 10 9 9 10 9 
AV        9 10 9 10 9 10 10 11 11 11 11 13 12 12 13 11 12 12 11 12 
AV        12 12 12 14 12 12 10 11 12 12 14 15 16 13 12 12 12 11 11 
AV        12 12 14 14 12 12 11 11 11 11 12 12 15 17 15 14 14 12 12 
AV        12 12 14 14 13 15 12 12 11 11 11 11 10 11 12 12 12 12 12 
AV        11 11 11 11 10 10 11 11 11 12 10 11 12 11 11 11 11 11 11 
AV        11 10 10 10 10 10 10 10 9 10 10 10 9 9 9 10 10 9 9 9 9 
AV        8 8 8 8 8 8 8 8 8 8 8 8 8 9 9 9 9 9 9 9 9 9 9 9 9 9 9 9 
AV        9 9 9 9 9 9 9 9 8 8 8 8 8 9 8 9 9 9 9 9 9 9 9 9 9 10 10 
AV        9 9 9 9 9 8 9 9 8 9 9 9 9 9 9 9 9 9 9 9 9 8 8 9 9 9 8 8 
AV        8 8 8 8 8 8 9 9 9 9 9 9 9 10 10 10 11 10 10 11 11 10 10 
AV        10 10 10 9 9 9 9 9 9 9 8 8 9 9 9 9 9 10 10 11 10 10 10 
AV        10 9 10 10 10 11 10 10 11 11 11 12 12 12 11 12 14 12 12 
AV        11 11 11 11 11 10 10 11 11 10 10 10 10 10 9 9 10 10 10 
AV        9 10 9 9 9 9 10 9 9 9 11 10 10 9 9 10 9 10 11 11 11 11 
AV        12 11 10 9 9 9 9 10 9 10 10 10 9 9 9 8 8 9 9 9 9 9 9 9 
AV        9 9 9 9 9 10 10 11 11 11 12 13 13 14 14 15 17 17 17 16 
AV        16 17 16 15 14 13 13 14 13 13 12 11 11 11 11 11 11 11 11 
AV        12 13 12 11 10 11 12 11 11 10 10 9 10 10 10 10 10 10 11 
AV        11 11 11 11 11 11 12 12 12 13 12 10 10 9 9 9 9 9 8 8 8 
AV        8 8 8 8 8 8 8 8 9 9 9 9 9 9 9 10 9 10 10 10 10 9 9 9 9 
AV        9 9 9 9 9 9 9 9 4 9 9 9 9 9 9 9 
SQ   
     TGATCGACTC CTATAGGGGA TATCAGCTGG NATGTCAANN TATGATTTTA TTTTGACTGA
     TAGTGTACCT GTTCGTTGCA ACAAATTGAT AAGCAATGCT TTCTTATAAT GCCAACTTTG
     TACAAGAAAG CTGGGTCTTA TCGTAAACGG TCAGGACGAA ACTTTTTGTC CCTGCGGGCG
     GGTTTTACCA CGACAGCGCG GGCGAAGCAT TGCCGCCCGA ACAGCCGAAG CCGTAAGGCG
     CGCTCAAAAG CTGGTTTTGC GTGAAGCCGC CGTCTTCGGA CGGGTTGTCG AATTGCAGCG
     TGAATGCGCC CCCGGCAAAG GCAGCGGTTG AACACGTCTG CCTTACGGTG GAGAGGATGC
     GGGTTTGCAT ACATGATCCC CTCGCTTGAG GATCAAGTGC ATTCATTATA GGGCGTCAAC
     CGCGGCAGGG TTCTATCTCC TTCGAACCCT GCCCTTTCGT ACAAGCCCGC CCACACTCAA
     CACCTTTGCT CACTACACCC CTGCTACGCA GCGGCTCTTG ATCATCCTCT TCCTCCTCTT
     CCTTTCGCGC CTCTCATCTT ACCACTGGCC CCTCTCTCTT TCTCTTTTCG TCTCTCCTTT
     ACATTCTCTT CTGCCCGCCG TCCCCCTCTT TGTTCGTCCT CTGGCTTGTC CTTACTCCCC
     TCTTCCATTT CCTCTTTCAT TCCCTCTCTC TCGCCCCTTT TCTTCCTCTT TCTTCCACTT
     CTCTCCTTTC CTGTTCTCAC CCTTTCTCTA CTCTCTTCCA TCTCTACACA CCTCCCTCTC
     CTCTCTCCTC CTCTCACCC
//
QL   43
QR   296
