# Supplementary material for: Expression capable library for studies of Neisseria gonorrhoeae, version 1.0
Source: BMC Microbiol. 2005 Sep 1;5:50. doi: 10.1186/1471-2180-5-50 (PMC1236931; doi:10.1186/1471-2180-5-50)
Supplement: Additional File 1 — Zipped file which includes all of the sequencing data as .exp files generated from binary data using PREGAP4. These .exp files contain all of the sequences with quality cutoffs included and can be opened with word processing programs. [file 1471-2180-5-50-S1.zip › AF 1 exp sequence files/SeqPlate 9/primer E reverse/BGACA2E0030A.exp]

ID   BGACA2E0030A
EN   BGACA2E0030A
LN   BGACA2E0030A.ztr
LT   ZTR
AQ   44.120000
AV   37 37 37 37 37 37 37 13 12 12 14 16 20 20 22 22 20 22 27 26 29 
AV        33 34 39 39 39 38 38 31 25 26 29 29 30 31 32 31 31 31 31 
AV        31 32 33 40 44 45 45 45 45 45 45 45 45 45 45 45 43 43 42 
AV        40 40 39 39 39 39 40 40 40 40 41 41 42 42 42 44 44 44 45 
AV        45 45 45 45 45 44 45 45 45 45 45 45 45 45 45 45 45 45 45 
AV        45 45 45 44 44 45 44 44 44 44 44 44 44 45 45 45 45 45 45 
AV        44 45 43 44 44 45 45 45 45 44 45 45 45 45 45 45 45 45 45 
AV        45 45 45 45 45 45 45 45 45 45 45 45 45 45 45 45 45 45 45 
AV        45 45 45 45 45 45 45 45 45 45 45 45 45 44 44 44 44 44 43 
AV        44 44 43 43 43 43 41 41 41 42 42 42 41 41 42 42 42 42 42 
AV        42 42 44 44 44 44 44 44 44 44 44 44 43 43 43 43 43 41 42 
AV        42 42 42 41 42 40 39 40 40 40 40 41 41 41 41 40 39 39 39 
AV        39 41 40 40 40 38 39 38 36 37 37 38 39 38 39 39 39 39 39 
AV        38 39 39 40 42 41 41 41 41 39 39 39 38 38 39 39 40 40 40 
AV        39 39 40 39 39 41 40 39 40 40 40 40 41 41 41 41 42 41 40 
AV        39 39 37 38 38 38 37 37 37 38 38 38 38 38 40 40 40 41 41 
AV        41 41 42 40 40 40 40 40 39 34 34 36 36 36 36 36 36 36 37 
AV        36 36 37 34 33 37 36 37 37 37 37 37 37 36 37 37 36 36 37 
AV        38 39 39 37 34 36 36 37 37 37 34 34 36 36 33 32 30 30 32 
AV        33 34 32 30 30 30 31 31 31 31 32 34 34 32 31 30 31 32 34 
AV        33 32 33 34 34 34 36 33 34 33 36 36 36 36 34 36 37 36 36 
AV        34 34 34 36 34 37 36 36 33 33 34 34 34 33 32 32 31 31 30 
AV        31 32 33 34 36 34 33 32 32 33 34 33 36 34 37 37 34 34 31 
AV        30 30 30 31 31 29 27 29 29 29 27 26 27 29 32 32 33 30 29 
AV        30 32 31 32 31 32 32 32 33 30 29 30 23 26 25 25 23 24 23 
AV        24 23 23 19 19 20 20 20 25 24 22 21 22 23 23 23 21 21 26 
AV        26 26 29 29 29 27 30 31 29 26 26 26 30 26 24 25 25 25 24 
AV        23 24 26 27 29 26 26 25 25 25 26 23 25 24 22 24 23 22 23 
AV        22 24 22 24 25 23 22 24 24 22 23 23 25 25 23 24 26 29 29 
AV        25 29 30 29 26 31 31 30 30 31 33 33 32 24 24 23 22 22 20 
AV        20 19 19 19 18 16 16 16 15 17 17 19 19 19 19 20 21 21 20 
AV        17 19 19 19 20 19 19 21 24 22 22 20 20 17 17 17 16 14 12 
AV        12 12 12 11 11 12 13 13 13 14 15 16 17 18 18 19 21 19 22 
AV        23 22 20 20 20 22 22 23 22 21 22 21 22 21 20 20 18 21 19 
AV        19 16 15 16 17 18 18 18 14 14 14 14 15 14 16 17 21 21 20 
AV        19 18 18 19 21 22 21 23 19 19 19 17 16 17 17 18 17 18 18 
AV        19 19 18 17 18 18 16 16 14 13 12 11 12 10 10 10 10 9 9 
AV        10 10 10 10 12 11 12 14 13 14 14 16 16 16 17 16 16 16 16 
AV        17 17 15 15 13 14 13 12 13 14 14 14 14 16 16 13 12 13 13 
AV        15 15 13 14 13 13 13 11 12 12 11 13 13 14 15 16 15 19 19 
AV        19 18 18 20 16 16 16 15 18 15 14 14 15 13 12 12 12 13 12 
AV        13 13 12 11 4 33 33 33 33 33 33 33 
SQ   
     ACGATCACTC ACTATAGGGG AATATCAGCT GGATGTCAAA TAATGATTTT ATTTTGACTG
     ATAGTGACCT GTTCGTTGCA ACAAATTGAT AAGCAATGCT TTCTTATAAT GCCAACTTTG
     TACAAGAAAG CTGGGTCTTA TACGCCCGGC AGCCCACCAA TCATGATTGG ACGGTGTAAG
     GACAACACCA ACAAAAACAG GAAGTTAGAA GTCTCAGCAA AACACCGACC AGACGGTGAG
     GAGACATAAA AGGATACGCA AAGGAGCCGC GGCTCCTGGT AACATGAAAG CCCACAGATG
     TGGGCTTTTT CGTTGATGGT CAGAACGACC AGTTCACACC AGCTACCGCG TTCCACGGGG
     ATTCCACACC GGCACTATGG CTATACCCCA CCCCAAGATG CCCGCTTAAC GTACTGCTGA
     ATGAGGCTTT AATACCTGCC TGGTATATTC CACGTCTGCC CGACAAATAA TTGACGAGAT
     TACCGTCACT ATTCACTTTC ACCCGGTTAT CATCGACAAA TTCTTTGCGC ACAGCCGCCT
     TCAGCCACGG CTCAACTTCC ATACCGTTCC CCAGACGCAT GTTGTAACTC AGCGTTGCGC
     CCAGTTCACG ATATATACTG CGGGTATCGA CTGATTTCGA TTTCATGCCA TTGGGATAAA
     TGATATTCGG GGTTATCAGC GGTGAACCCG TTAACGATGC ATACCGCGTC CGGTTCCAGT
     TACCATCGGT AAATCGCATC CCGGTTCTCA TGTGACCGCC CAGCCCGTTG CTGTGGAACT
     GCCATTGCGG CTC
//
QL   12
QR   481
