# Supplementary material for: Expression capable library for studies of Neisseria gonorrhoeae, version 1.0
Source: BMC Microbiol. 2005 Sep 1;5:50. doi: 10.1186/1471-2180-5-50 (PMC1236931; doi:10.1186/1471-2180-5-50)
Supplement: Additional File 1 — Zipped file which includes all of the sequencing data as .exp files generated from binary data using PREGAP4. These .exp files contain all of the sequences with quality cutoffs included and can be opened with word processing programs. [file 1471-2180-5-50-S1.zip › AF 1 exp sequence files/SeqPlate 9/primer E reverse/BGACA2E0031A.exp]

ID   BGACA2E0031A
EN   BGACA2E0031A
LN   BGACA2E0031A.ztr
LT   ZTR
AQ   24.700000
AV   6 6 6 6 6 6 6 13 14 12 12 11 11 11 11 11 4 13 15 17 20 18 15 
AV        12 12 12 15 15 13 14 13 12 12 12 11 12 13 15 19 23 24 24 
AV        26 33 31 33 34 37 39 41 38 39 36 33 32 32 31 31 31 32 32 
AV        30 27 26 25 23 23 27 29 29 29 30 30 30 31 31 33 36 37 38 
AV        41 41 41 42 42 41 40 40 38 38 38 38 38 37 37 37 36 37 37 
AV        37 37 37 37 39 39 39 40 40 40 40 39 38 36 34 26 27 26 26 
AV        25 25 25 25 24 24 25 26 27 29 31 37 36 34 34 33 32 31 31 
AV        32 30 29 29 25 26 26 21 22 20 20 21 19 19 18 17 17 16 15 
AV        16 16 15 19 20 21 21 19 22 18 19 19 20 22 20 20 22 22 22 
AV        21 19 19 19 18 22 21 22 19 19 21 19 18 17 17 17 19 18 19 
AV        19 19 18 18 22 21 22 22 23 23 22 22 18 18 17 17 17 18 18 
AV        15 15 14 15 14 15 15 16 17 18 16 15 14 13 13 14 13 12 12 
AV        12 12 12 12 12 11 13 12 13 13 13 15 16 17 18 19 17 17 16 
AV        16 17 17 19 19 19 18 19 17 17 16 16 17 17 19 19 17 15 13 
AV        14 12 12 12 12 12 13 11 11 11 12 12 13 14 17 16 16 14 14 
AV        16 15 14 15 15 13 11 10 10 10 9 9 10 10 10 10 9 9 9 9 9 
AV        10 9 9 9 10 11 11 11 10 10 10 10 10 10 10 10 9 10 10 10 
AV        9 9 9 9 9 9 11 10 10 10 10 11 12 11 10 10 11 12 11 10 11 
AV        10 10 10 10 11 10 10 10 11 10 10 10 10 10 10 10 10 10 9 
AV        9 10 10 9 9 9 9 9 9 10 10 10 11 11 11 11 11 12 12 13 12 
AV        12 12 12 11 10 10 9 10 10 10 9 9 10 9 9 9 9 9 10 9 10 9 
AV        8 8 8 9 9 9 9 10 9 9 9 9 9 9 9 9 9 9 9 8 8 8 8 8 8 8 8 
AV        8 8 9 9 9 9 9 10 11 11 11 10 9 9 9 9 9 9 9 9 8 8 8 8 8 
AV        8 8 9 9 9 9 9 9 8 8 9 9 8 9 9 9 9 9 9 9 9 9 10 9 10 10 
AV        11 12 12 11 12 11 11 11 11 11 11 12 12 11 12 11 11 10 10 
AV        10 10 10 11 10 10 9 9 9 9 9 8 8 8 8 8 8 8 8 8 8 8 9 8 9 
AV        9 9 9 10 11 11 11 10 11 11 11 11 11 11 10 9 10 10 9 9 9 
AV        9 9 9 9 9 9 9 9 10 10 9 9 10 10 10 10 9 9 9 9 8 8 8 8 8 
AV        8 8 8 8 9 8 9 9 9 10 11 11 12 12 12 10 10 9 9 9 10 10 11 
AV        10 11 10 11 11 10 9 10 10 10 10 10 9 9 9 10 9 9 9 9 9 10 
AV        10 10 11 10 10 10 10 10 10 10 11 10 10 9 9 8 9 9 9 9 9 
AV        10 10 10 11 11 12 12 12 14 15 16 15 16 17 14 12 11 10 10 
AV        9 9 9 9 9 9 8 8 8 8 8 8 8 9 9 9 9 9 9 9 9 10 10 11 12 12 
AV        12 11 11 12 12 11 11 11 10 10 11 10 11 10 11 11 10 9 9 
AV        9 10 10 11 12 11 11 11 11 10 11 10 10 10 10 10 10 10 10 
AV        10 10 10 10 11 11 11 11 11 11 14 13 11 12 11 10 11 10 11 
AV        10 10 10 10 9 9 9 9 9 9 9 9 8 8 8 8 8 8 8 8 8 8 8 8 8 8 
AV        9 9 9 9 9 9 9 9 9 9 9 9 9 9 9 8 8 9 9 9 9 9 9 8 9 8 9 9 
AV        10 4 6 6 6 6 6 6 6 
SQ   
     CGAACACTCC TATGGGNATT CAGCTGGATG TGAATCATGA TTTTATTTTG ACTGATAGTT
     CCCTGTTCGT TGCAACAAAT TGATAAGCAA TGCTTTCTTA TAATGCCAAC TTTGTACAAG
     ACAGCTGGGT CTTATAGCAA ATGCCGTCTG ATGTCCGACG GTTCGGCTTT CAGATGGCAT
     TGCCGGCTTG TGTAAAACGA TATTCCGACA CCGCACGGCA CAAAACCCTG ACCCGCATTC
     CGCCTCCGGT CGGTTTTTAC CGCCGAAAAC GGCGGTTTTC CGACCGAAAA GGAGCGGGCA
     TACCGGCAAG CGTGATATGA TTTTCCATCC CACCTGATGC CTTTATGTGC GACCCCTCGA
     TTGCTCCGGG CGAGATCAAA CTAAACCCCC TTTCCTTCCT CTCCGCCCAT CACGGCACCG
     TCTCCCTACC ACATGCGCGT TAATCACTCC GAACCTCCAC GCTTAATCAC CAGGGTACTA
     ATCTTCTACA TAGTCTGCCT ATCTCGCCCC CTGGTCGTCA TGTCTTTATA CCTTTCTCCC
     TCCCCTTCCT GCGTCCCTCT GTTCTTCCCC TCTACCCCCT TCCCTTTCTT TTTTCGCTCT
     CCTGATCTTC TCATCTCACA CCCTATCTGC CCTTCTTTCG CCTTATCTCA TTCTCCTTCT
     TTCCCTCTTC CTTTTCTCTT TCTCATTCCC TCTCTCTCGT CCCTATACTT TCTTCTCTCT
     TCCATTTCTT CCGCTTCCGT CTTTACTCCG TTCTCTCCTC TCTAGACCGT CCCCCATCCC
     CTTCAATCTT CCTTATCTTC TCCGCACTTC TC
//
QL   39
QR   150
