# Supplementary material for: Expression capable library for studies of Neisseria gonorrhoeae, version 1.0
Source: BMC Microbiol. 2005 Sep 1;5:50. doi: 10.1186/1471-2180-5-50 (PMC1236931; doi:10.1186/1471-2180-5-50)
Supplement: Additional File 1 — Zipped file which includes all of the sequencing data as .exp files generated from binary data using PREGAP4. These .exp files contain all of the sequences with quality cutoffs included and can be opened with word processing programs. [file 1471-2180-5-50-S1.zip › AF 1 exp sequence files/SeqPlate 9/primer E reverse/BGACA2E0032A.exp]

ID   BGACA2E0032A
EN   BGACA2E0032A
LN   BGACA2E0032A.ztr
LT   ZTR
AQ   30.290000
AV   39 39 39 39 39 39 39 10 9 9 10 11 13 13 17 16 16 16 19 19 22 
AV        25 32 33 37 37 37 34 32 25 22 22 22 23 23 23 23 23 26 25 
AV        25 25 26 30 37 43 44 44 44 45 45 44 44 44 44 44 44 39 39 
AV        37 30 27 27 27 27 26 29 29 27 26 26 26 31 31 32 39 40 40 
AV        40 40 40 40 40 40 41 42 42 42 42 42 42 42 41 41 40 40 40 
AV        40 40 40 40 40 39 40 40 39 38 38 39 39 39 39 40 40 41 39 
AV        33 26 21 19 19 20 20 19 19 19 19 18 18 18 19 23 29 36 38 
AV        39 39 39 39 37 37 37 37 36 32 29 29 29 29 27 27 27 26 26 
AV        27 26 23 24 25 26 30 29 29 29 29 29 30 30 31 31 33 34 34 
AV        33 33 34 34 32 33 33 31 30 30 29 29 27 29 29 29 29 27 27 
AV        29 29 27 27 27 27 26 26 29 27 29 30 31 32 34 34 36 36 37 
AV        37 36 36 34 33 32 32 31 30 27 26 24 23 23 24 25 26 25 26 
AV        24 25 25 25 25 25 24 27 24 24 23 22 23 24 23 24 21 21 21 
AV        20 21 21 20 22 22 22 21 21 21 21 21 22 22 22 22 22 22 22 
AV        21 22 22 23 22 22 23 23 24 24 22 22 22 22 21 21 19 19 19 
AV        18 15 13 13 14 14 15 14 14 15 16 16 16 16 16 16 20 25 23 
AV        21 19 19 19 18 19 17 17 17 15 16 15 14 13 12 13 12 12 13 
AV        13 12 12 12 11 13 12 11 11 10 11 12 11 11 11 11 10 10 11 
AV        11 11 12 13 12 12 12 12 13 12 12 12 13 13 12 11 11 10 11 
AV        11 11 10 11 10 10 11 11 11 10 9 10 9 9 9 10 10 11 11 11 
AV        12 12 12 12 14 17 15 17 19 19 20 17 17 16 17 15 14 13 11 
AV        10 10 11 11 10 10 9 9 9 9 9 9 9 9 10 10 10 10 10 9 9 10 
AV        11 11 11 10 10 10 10 10 11 10 9 10 11 11 10 10 10 9 10 
AV        10 10 9 9 9 9 10 10 10 9 10 9 9 9 9 9 9 9 9 9 9 8 8 8 9 
AV        9 9 8 8 8 8 8 8 8 8 8 8 8 8 8 8 8 8 8 8 8 8 8 8 8 8 8 8 
AV        9 10 9 10 10 10 10 9 9 9 9 9 9 9 9 8 8 8 8 8 8 8 9 8 8 
AV        9 9 9 9 9 9 9 9 9 10 9 9 9 10 10 9 9 9 9 9 9 9 9 9 9 9 
AV        9 9 8 9 10 10 11 10 9 9 9 9 9 9 9 8 8 9 8 8 8 8 8 9 8 8 
AV        9 9 8 8 9 9 9 9 9 9 9 9 9 9 9 9 9 10 9 9 10 10 10 10 9 
AV        10 9 9 9 9 9 9 9 9 9 9 9 9 9 9 9 8 8 8 8 8 8 8 8 8 8 8 
AV        8 8 8 8 8 8 8 8 9 9 9 9 9 10 10 9 9 8 8 8 8 9 9 8 8 9 8 
AV        8 8 9 9 10 10 9 10 11 10 11 11 12 12 13 12 11 11 10 10 
AV        10 10 10 10 10 9 9 9 9 9 10 10 9 10 10 10 9 9 9 9 9 9 9 
AV        9 9 9 9 8 9 8 9 9 9 10 11 11 11 11 11 10 10 11 12 12 13 
AV        15 14 12 12 12 11 11 11 12 12 12 10 10 9 9 9 9 10 9 9 10 
AV        9 9 9 9 8 8 9 9 9 8 8 8 8 9 8 9 9 9 9 9 9 10 10 11 12 12 
AV        13 12 11 11 10 9 10 10 10 10 9 9 8 9 9 8 9 9 9 10 10 10 
AV        10 10 10 11 11 11 10 9 9 8 8 8 8 8 8 8 8 8 8 8 8 8 8 8 
AV        8 8 8 8 8 9 9 9 9 9 8 8 9 9 9 9 9 10 9 8 8 8 8 8 8 8 8 
AV        8 8 8 8 9 9 4 24 24 24 24 24 24 24 
SQ   
     CGTATCGACT CCTACTAGGG GATATCAGCT GGGATGTCAA ATAATGATTT TATTTTGACT
     GATAGTTACC TGTTCGTTGC AACAAATTGA TAAGCAATGC TTTCTTATAA TGCCAACTTT
     GTACTTGAAA GCTGGGTCTT AAAGGGCGAG TTTGCGGATT AAATCGGCGA GTGCCTGCGC
     GCGGTGGCTT TCGCGGTTTT TGACCTCCGA ATCCAATTCG GCGGCGGTTT TGCCGTGTTC
     GGGCAGATAA AAATACGGGT CGTTAACCGA AACCGTTTTG CCCGAGCGGC GTGTCTCGCC
     ATTGTCCGTG CCATATGCCC TCCGCGATAA TCGGGCGCGC GCCGTCTTTA TGACGTACAA
     GAACCATTAC GTAGACCTAT CACCAACTTT TGTCGGCCTT GCCGGCCAGT TTCGGCTGGC
     AGTCCCCCCG TCTGTTGGCG GTATCGGATT TGCGCATGCC GACGGCCTTA CCGTAGCTTA
     CTGCATGCTT CGCTTCGCCG TGTTAAGGCT TTCGGCCCTT CTGGCCGTTT CATCTCTGTA
     AACGGCCTCT CCCTCCGCTT CGTCTCGCCG CTCTCTCTTT CTTCTCTCTC CCCTCCTTCT
     TTATCTTTTG CTTCTCTCCA TGTTCTTCTC GTCTTCTGCG CCTGTCCGCC TCGTTTATGT
     CCCTCATTAC TTTTCACGTT CTTCCCGCTC TGAATTAGTC TCCCTTCACA TTTCCCTACT
     CTCTCTGCCA CTTGTCTCTT CTGTCATTTC ATTCCTCTTC TCCTGGTTTC CCTTGACCCT
     GCCGTTCTCT CTGCTCCGTC GTCCTGCCAC TATCCGCTAA CCGTCGTGCC TTATCTTCTC
     CTCCTCTTCT C
//
QL   20
QR   120
