# Supplementary material for: Expression capable library for studies of Neisseria gonorrhoeae, version 1.0
Source: BMC Microbiol. 2005 Sep 1;5:50. doi: 10.1186/1471-2180-5-50 (PMC1236931; doi:10.1186/1471-2180-5-50)
Supplement: Additional File 1 — Zipped file which includes all of the sequencing data as .exp files generated from binary data using PREGAP4. These .exp files contain all of the sequences with quality cutoffs included and can be opened with word processing programs. [file 1471-2180-5-50-S1.zip › AF 1 exp sequence files/SeqPlate 9/primer E reverse/BGACA2E0033A.exp]

ID   BGACA2E0033A
EN   BGACA2E0033A
LN   BGACA2E0033A.ztr
LT   ZTR
AQ   41.170000
AV   6 6 6 6 6 6 6 15 16 17 16 16 19 18 22 26 32 32 30 23 19 19 24 
AV        24 24 26 29 29 29 29 29 29 30 31 38 44 44 44 45 45 45 44 
AV        44 45 44 44 43 43 40 38 37 37 37 37 37 38 38 38 38 38 38 
AV        38 38 41 43 43 43 43 43 44 44 44 44 43 44 44 45 45 45 45 
AV        45 45 45 45 45 45 45 45 45 44 44 44 44 45 44 44 44 44 44 
AV        44 44 44 44 45 44 44 44 44 43 43 42 43 42 42 42 41 41 41 
AV        42 42 42 43 43 42 42 43 43 44 44 44 44 44 44 44 44 45 44 
AV        45 45 45 45 45 45 45 45 45 44 43 43 42 42 36 36 36 34 34 
AV        34 34 34 34 34 34 36 36 36 34 41 40 40 41 41 41 41 40 41 
AV        41 41 41 41 41 43 42 42 42 42 41 41 41 42 41 42 40 40 39 
AV        39 39 38 39 38 38 38 38 39 39 38 38 40 38 39 39 39 39 40 
AV        41 40 41 41 39 39 40 40 40 42 41 40 38 38 39 38 38 37 37 
AV        39 38 38 38 38 38 39 39 41 41 39 41 41 41 42 42 42 42 42 
AV        41 41 41 41 40 41 42 41 41 41 40 40 40 39 39 40 40 40 40 
AV        40 40 40 40 40 40 39 40 39 39 39 39 39 38 37 37 36 36 34 
AV        34 36 37 34 34 36 36 36 36 34 36 36 37 37 38 38 38 38 36 
AV        36 32 25 24 23 22 22 22 22 22 22 20 19 19 21 19 21 25 27 
AV        27 29 29 29 31 30 29 29 29 30 30 32 32 31 32 33 33 33 33 
AV        30 31 31 32 32 31 32 31 31 30 30 30 30 31 29 31 32 25 24 
AV        25 22 22 25 26 27 26 27 23 23 22 22 22 29 31 31 34 34 32 
AV        30 31 30 29 32 29 30 27 27 26 24 22 22 22 20 21 20 20 20 
AV        19 22 20 21 22 22 24 24 22 22 24 24 25 24 25 24 24 23 24 
AV        22 22 20 21 22 22 23 22 21 21 20 20 19 23 23 23 22 24 26 
AV        26 26 24 25 24 26 27 29 27 26 25 26 27 25 22 22 22 24 25 
AV        23 23 23 24 24 23 24 24 24 24 25 24 22 22 22 22 22 22 21 
AV        21 21 21 20 21 21 21 20 21 21 22 22 22 22 24 25 26 27 31 
AV        30 32 32 27 27 24 24 27 24 23 22 22 21 21 19 18 17 18 21 
AV        21 22 22 23 24 24 25 20 22 17 15 16 16 15 16 15 16 16 15 
AV        13 14 14 16 16 19 18 18 16 17 16 16 16 13 13 13 13 12 12 
AV        12 11 12 11 12 12 13 12 12 14 14 15 16 14 13 11 14 13 12 
AV        13 13 13 13 12 12 13 11 11 13 13 15 14 15 17 17 17 16 16 
AV        15 14 12 13 11 10 10 10 9 10 9 9 9 9 9 9 9 9 9 11 10 10 
AV        10 10 9 10 10 10 9 10 9 10 11 11 10 11 12 11 12 12 12 12 
AV        11 13 12 14 13 12 11 11 11 10 11 10 10 9 9 9 9 9 9 9 9 
AV        9 9 8 8 8 8 8 9 9 9 9 9 9 9 9 8 8 8 9 9 8 9 9 9 9 9 9 9 
AV        9 9 9 9 10 10 11 12 11 10 9 10 10 11 10 10 10 10 10 10 
AV        10 9 9 9 9 10 9 9 9 9 9 9 10 9 9 9 9 9 9 9 9 9 10 10 10 
AV        10 10 9 10 10 10 11 11 11 11 11 10 11 10 10 11 10 11 10 
AV        10 11 11 10 11 10 9 10 10 10 10 10 10 10 11 10 10 9 10 
AV        10 10 10 4 13 13 13 13 13 13 4 
SQ   
     CACTCCTTAG GGGAATCAGC TGGATGTCAA TAATGATTTT ATTTTGACTG ATAGTGACCT
     GTTCGTTGCA ACAAATTGAT AAGCAATGCT TTCTTATAAT GCCAACTTTG TACAAGAAAG
     CTGGGTCTTA CAGTAGTTTG AAAACGAAAA AGACGAGGCT ATGTACGATG AAGACGGGTG
     TCAGGAAGGC GACCGACCAC ATCATATAGC CGAAGAAAGT CGGCATCGGT ACGCCGCGCT
     GTTCGGCAAT GGCCTTGACC ATGAAGTTCG GTGCGTTGCC GATGTAGGTC AGTGCGCCCA
     TGAATACCGA ACCCATAGAA ACCGCCAGCA GCGAATGAAA CAGGGGACCC GTCATTAAGG
     CTTGGGCATC CCCGCCCGCC ATATTGAAAA ACACGAGATA AGTGGGCGCG TTATCCAAGA
     ATGCCGACAA TATGCCGCTC ATCCAGAAAT ACATCGTATT AATCGGATGA CCTGCCGTAT
     CGTGAACCAG CGATACCACC CCGCCCAGCG CGCCTGCCTC GCCTGCTTTC AGATGGCTCA
     GGACGGGGGC AGATGGCGAT GAACATGCCC AGGAATACTT TGCCCACTTC GGCGATGGGT
     CCTACGTTGA TTTCGTCGCC TGCGCCGACT CGTTTGGCCC TGATTGCCAT ACATCCCGCC
     GGCCTGTGTC TCCCGAATAC CTCTCCGGAC AAGGTTTTTG CTGGCGTACC GGCTCGCTAG
     GATTCCACAC CCCGGGGGTT CGGGATTCCA AACGCCGGAA TTTTAAATCC GCGCCCCN
//
QL   22
QR   321
