# Supplementary material for: Expression capable library for studies of Neisseria gonorrhoeae, version 1.0
Source: BMC Microbiol. 2005 Sep 1;5:50. doi: 10.1186/1471-2180-5-50 (PMC1236931; doi:10.1186/1471-2180-5-50)
Supplement: Additional File 1 — Zipped file which includes all of the sequencing data as .exp files generated from binary data using PREGAP4. These .exp files contain all of the sequences with quality cutoffs included and can be opened with word processing programs. [file 1471-2180-5-50-S1.zip › AF 1 exp sequence files/SeqPlate 9/primer E reverse/BGACA2E0034A.exp]

ID   BGACA2E0034A
EN   BGACA2E0034A
LN   BGACA2E0034A.ztr
LT   ZTR
AQ   39.810000
AV   37 37 37 37 37 37 37 9 10 11 12 15 15 19 20 19 17 19 24 23 26 
AV        31 33 37 38 37 36 34 27 22 23 26 27 27 27 29 27 29 27 27 
AV        27 29 31 38 43 43 43 43 44 44 43 43 43 44 43 43 42 42 40 
AV        38 37 37 37 37 37 38 38 38 37 38 38 38 38 40 42 42 43 43 
AV        43 43 44 44 44 44 44 44 43 41 36 29 29 27 27 27 26 26 26 
AV        26 26 25 25 26 29 36 42 42 42 42 42 43 43 43 43 43 43 43 
AV        41 42 40 40 38 39 39 38 38 37 38 38 38 38 37 38 38 38 39 
AV        40 40 40 40 40 41 40 40 40 41 42 42 42 42 42 42 42 41 41 
AV        41 41 41 40 40 39 39 39 39 40 39 40 39 41 41 41 42 42 43 
AV        43 44 44 43 43 43 43 42 42 41 40 40 39 39 38 38 37 38 37 
AV        38 37 37 38 37 38 38 38 38 38 39 38 38 38 38 38 39 38 38 
AV        37 37 36 36 36 36 36 36 36 34 34 34 34 34 34 36 36 36 36 
AV        36 34 36 34 34 36 36 36 36 36 36 37 37 32 33 32 32 32 32 
AV        33 31 31 32 32 32 32 32 31 36 36 36 37 37 38 37 38 39 39 
AV        40 40 40 40 40 40 38 39 37 37 36 36 34 32 32 32 31 31 31 
AV        31 30 31 30 32 33 33 34 34 33 31 31 27 27 29 30 30 26 29 
AV        25 24 24 22 23 24 26 25 30 30 27 24 24 29 29 29 27 26 27 
AV        25 22 22 23 22 22 22 25 25 24 24 26 26 25 25 25 30 29 27 
AV        26 27 27 25 25 26 25 24 26 30 23 24 22 23 24 25 23 23 23 
AV        22 22 22 23 22 20 25 23 22 22 19 17 18 19 19 21 19 17 17 
AV        18 20 20 22 25 25 31 32 32 30 27 29 24 26 25 22 21 20 18 
AV        19 19 17 17 17 17 17 16 19 19 18 20 22 21 22 22 23 22 23 
AV        23 22 24 25 25 25 23 22 20 21 17 17 15 15 14 14 12 12 10 
AV        11 10 12 11 12 12 14 14 17 16 16 17 18 19 19 17 18 17 17 
AV        16 15 15 13 11 11 11 11 11 10 12 12 12 12 11 10 11 11 11 
AV        13 12 13 12 12 12 12 13 13 11 14 13 13 12 11 12 13 12 14 
AV        14 16 15 15 12 15 14 14 14 14 14 13 13 14 13 12 12 12 10 
AV        12 11 11 11 11 11 11 10 10 10 10 9 9 10 11 11 12 10 11 
AV        10 11 11 11 11 11 10 11 11 11 10 10 11 12 13 14 13 12 13 
AV        13 12 13 12 13 12 12 12 11 10 10 10 10 11 10 11 11 11 10 
AV        10 9 9 9 9 9 9 10 10 10 10 10 9 9 10 10 11 11 10 12 11 
AV        10 9 9 9 9 10 11 10 11 10 10 10 10 10 10 10 10 11 10 9 
AV        9 9 9 9 9 9 10 10 9 9 10 10 9 9 9 9 9 9 9 8 8 8 8 8 8 8 
AV        8 8 8 9 9 9 9 9 9 9 9 9 9 9 9 8 8 8 8 8 8 8 8 8 8 8 8 8 
AV        8 8 8 8 8 9 9 9 9 9 9 9 9 9 8 8 8 9 9 10 9 9 9 10 10 12 
AV        11 12 13 15 15 16 15 14 13 14 12 11 11 12 11 11 11 12 12 
AV        11 11 11 10 10 10 10 11 10 10 11 10 10 10 10 10 9 10 10 
AV        10 10 10 9 9 9 9 10 9 9 9 9 9 9 9 9 9 9 10 11 11 10 9 10 
AV        9 10 10 11 4 7 7 7 7 7 7 7 
SQ   
     GTATCGACTC ACTATAGGGG AATATCAGCT GGATGTCAAA TAATGATTTT ATTTTGACTG
     ATAGTGACCT GTTCGTTGCA ACAAATTGAT AAGCACTGCT TTCTTATAAT GCCAACTTTG
     TACAAGAAAG CTGGGTCTCA GTCTTTTTTA TGGATACGGT GGCTGACGGT ATTGAAAAAA
     CCGCGCAGGA TGTCGATGTC TTCGGTTTGC GTGTTGGCGC GTCCGAACAG GCTCTGCATA
     CGGCGCATCA GACGCTCGCC GTTGCGGCGG TTGAAAAAGC CGATGTCGTC CATCACGCTT
     TCCATGTGGG CGAGCATGCC TTTGATTTGC TCGTGGGTTG CGGCGTGGTC TTCCTGTTGA
     AGATGGGTCA TGGGCGAATC GGTTTGGCTG AAAATTTCGT AGCACACGAC CTGCACGGCT
     TGGGCGAGGT TGAGCGAGAC ATAGCGGGGG TTGCCGTTGA TGGCCATCAG TCGGTTTGCC
     GCTCGGACTC TTCGATGCTC AAGCCGACAG CCTCGTTGCC CTATATCAGT GCCATTTTTC
     GCCGCTGGTG GCGGCCTGTA GTATTCGGGA CCCAAATCTC GCGCGTTTGC AGCGGCGCGC
     TAATTCCCGC CGGCGTCTGC TCAGGGCCCA TGGATGTGGC TGCCGGCTAG GCCTCTTTCA
     TGTGTGCCCA CATTCCGTTT TTCGTATATT TCCCTTCTCC CGAACCCAGA TGAACCTTTC
     TCTAGGCTGG AAACTCTGCC CGCCCCCGCA TTAAAACGGC CGATTTC
//
QL   18
QR   374
