# Supplementary material for: Expression capable library for studies of Neisseria gonorrhoeae, version 1.0
Source: BMC Microbiol. 2005 Sep 1;5:50. doi: 10.1186/1471-2180-5-50 (PMC1236931; doi:10.1186/1471-2180-5-50)
Supplement: Additional File 1 — Zipped file which includes all of the sequencing data as .exp files generated from binary data using PREGAP4. These .exp files contain all of the sequences with quality cutoffs included and can be opened with word processing programs. [file 1471-2180-5-50-S1.zip › AF 1 exp sequence files/SeqPlate 9/primer E reverse/BGACA2E0035A.exp]

ID   BGACA2E0035A
EN   BGACA2E0035A
LN   BGACA2E0035A.ztr
LT   ZTR
AQ   24.520000
AV   6 6 6 6 6 6 6 11 12 13 14 15 14 15 15 14 17 17 19 21 26 27 23 
AV        19 16 14 17 19 17 17 17 17 16 17 18 18 18 21 23 30 34 34 
AV        34 39 37 39 40 41 41 41 33 26 25 21 20 20 19 19 19 20 21 
AV        20 19 17 17 19 23 25 31 31 31 32 32 30 31 31 30 31 36 34 
AV        38 39 38 33 33 33 32 30 30 29 27 27 27 25 26 26 23 23 29 
AV        29 29 30 30 31 32 32 33 33 32 26 22 22 18 17 16 15 15 15 
AV        14 14 14 14 13 14 16 17 20 22 22 23 21 21 21 23 23 22 20 
AV        19 20 21 19 19 22 22 22 25 25 23 22 22 23 26 27 24 25 30 
AV        27 25 26 25 25 26 29 27 29 29 29 26 29 29 29 27 30 31 30 
AV        31 29 30 32 32 30 31 34 33 33 34 34 27 29 25 24 24 23 22 
AV        22 22 22 21 22 20 18 17 19 19 21 19 20 19 20 19 18 19 19 
AV        17 17 17 20 21 19 19 22 22 22 20 22 22 22 21 22 22 22 22 
AV        23 24 22 22 20 21 22 22 22 21 19 21 21 22 22 19 21 22 19 
AV        22 19 16 16 15 16 17 17 16 16 15 17 17 17 19 19 21 25 24 
AV        26 27 27 26 27 29 27 24 24 26 22 22 20 20 19 18 17 16 16 
AV        16 14 15 15 14 13 14 13 13 11 11 11 11 12 12 11 11 12 12 
AV        13 12 12 12 12 13 13 11 12 11 10 10 10 10 10 10 10 10 10 
AV        10 10 10 11 11 11 14 15 16 18 18 18 19 21 20 21 20 22 25 
AV        25 23 22 23 22 23 22 22 21 19 19 18 18 19 19 17 16 16 16 
AV        15 14 14 14 15 16 17 17 17 16 16 15 14 15 14 12 13 12 13 
AV        14 13 12 12 12 11 12 13 13 13 13 16 15 14 13 13 12 13 12 
AV        12 11 11 12 12 11 11 11 11 13 14 13 14 14 13 14 17 17 16 
AV        16 15 16 15 17 14 12 12 12 12 12 13 13 13 11 10 12 11 11 
AV        10 12 14 14 12 12 12 11 12 10 10 11 10 10 10 10 11 11 10 
AV        10 10 10 10 9 9 9 10 10 10 10 9 9 9 9 10 10 10 9 10 10 
AV        10 10 9 9 9 9 8 8 8 8 8 8 8 8 8 8 8 8 8 8 8 9 9 9 9 10 
AV        10 10 10 10 10 11 11 11 10 10 10 10 10 10 10 10 11 12 12 
AV        11 11 10 11 10 10 11 10 10 10 10 9 9 9 9 8 8 8 8 8 8 9 
AV        9 9 9 9 9 10 11 11 12 11 11 12 14 14 12 11 11 11 10 11 
AV        10 9 9 9 9 9 8 8 8 8 8 8 8 9 8 9 9 9 10 10 10 10 10 10 
AV        11 11 10 10 11 11 11 10 10 10 11 10 11 10 10 10 10 10 10 
AV        9 9 9 9 9 9 9 9 9 9 9 8 8 8 8 8 9 9 9 9 8 8 9 9 9 9 9 9 
AV        9 10 10 10 10 10 10 10 10 11 11 11 11 13 13 14 12 11 12 
AV        10 10 10 10 10 9 9 9 8 8 8 8 9 9 8 9 9 9 9 9 9 10 10 11 
AV        11 11 12 12 12 13 13 12 12 13 13 16 14 14 12 11 11 10 9 
AV        9 9 9 9 9 9 9 9 8 8 8 9 8 8 8 8 9 8 8 8 8 8 8 8 9 8 8 9 
AV        9 9 9 9 9 9 10 11 11 9 10 10 10 9 9 9 8 8 8 8 8 8 8 8 8 
AV        8 8 8 8 8 8 8 8 8 8 8 8 8 8 8 9 9 10 9 10 10 10 9 4 9 9 
AV        9 9 9 9 9 
SQ   
     CGATCACTCC TATGGGGATA TCAGCTGGAT GTCAATATGA TTTTATTTTG ACTGATAGCT
     CCCTGTTCGT TGCAACAAAT TGATAAGCAA TGCTTTCTTA TAATGCCAAC TTTGTACTAC
     AAAGCTGGGT CTTATCCGAT TTTTTCCGAA AGCCGAACCA TGCAATACAA ACCCCTCCTG
     CTCGCCCTGA TGCTTGGCAG GCGGCGGGTG AAGACCATGG GCGCGGCCCG TATGTGCAGG
     CGGATCTGGC TTACGCCTAC TAGCACATCA CCCGCGATTA TCCCGAAGCA ACCGGTGCAA
     AACAAAGGCA CAACAATAAG CTCGGCAAGC GATTATTTCA AAAACATCCG CACCCGCTCC
     GTCCACCCCC GACTCCCCCT CGGCTACTAT TCCGGCGGCT GGCGCGTCTT CTCCGCCCCC
     GCCGTTGCCG TCGGCCTCCC CCACTCCCTT CAATACTTCA GATCCCGCTC ATTGCCCGAC
     ACTTCTTCAA ACAAAAGCGC TCCCTCTCCT TACAATCTTT GCTTTTTTGT ACCTCCCCTG
     CCTTCTACTC TCGCTTTGCC CCACATCCCC TTCTCTTTAT TTTTGCTCTC TCCTTTCCAA
     TCTCACTTCT ACTCCTTCGG CCCTTAGTTC TCACAATGTG CTTTTCTCTC TATCCCCTCT
     TGCTTTTCCA TCTCTCTTTG CTCTCGCTCT CCCCTTTTTT CTTCATGCTT CCTTTCTTTC
     TTACCTATGT CTCGCTGTCT TTCTCGTCTC TCGTCTCCCT CTTTTCTTCT TTCACTCCCC
     CTCTG
//
QL   37
QR   57
