# Supplementary material for: Expression capable library for studies of Neisseria gonorrhoeae, version 1.0
Source: BMC Microbiol. 2005 Sep 1;5:50. doi: 10.1186/1471-2180-5-50 (PMC1236931; doi:10.1186/1471-2180-5-50)
Supplement: Additional File 1 — Zipped file which includes all of the sequencing data as .exp files generated from binary data using PREGAP4. These .exp files contain all of the sequences with quality cutoffs included and can be opened with word processing programs. [file 1471-2180-5-50-S1.zip › AF 1 exp sequence files/SeqPlate 9/primer E reverse/BGACA2E0036A.exp]

ID   BGACA2E0036A
EN   BGACA2E0036A
LN   BGACA2E0036A.ztr
LT   ZTR
AQ   41.330000
AV   36 36 36 36 36 36 36 14 15 16 19 18 19 19 19 22 22 25 30 37 37 
AV        36 29 25 22 25 27 27 27 29 29 29 27 27 26 27 29 36 39 42 
AV        42 42 42 43 43 42 42 43 43 44 43 37 34 27 23 22 22 22 22 
AV        22 23 23 22 22 22 22 27 30 37 41 41 41 42 42 42 42 42 42 
AV        42 42 43 44 44 44 44 45 43 43 43 43 43 43 44 44 43 43 43 
AV        43 43 42 42 42 43 42 42 43 43 43 43 42 42 41 40 36 37 37 
AV        37 37 37 37 37 37 37 37 38 38 39 40 42 42 42 42 42 42 42 
AV        42 41 42 41 41 41 42 42 44 44 44 44 44 44 43 43 43 43 43 
AV        43 43 43 43 43 43 42 42 42 42 42 43 43 42 42 42 42 42 42 
AV        42 42 43 42 42 42 42 40 41 41 41 42 42 42 42 41 41 41 40 
AV        41 40 40 41 41 41 40 40 40 39 38 37 38 38 39 38 39 39 39 
AV        39 39 38 39 39 40 40 41 41 41 40 40 40 40 39 39 39 39 38 
AV        37 37 38 38 39 38 39 40 38 39 39 39 40 40 42 42 42 42 42 
AV        41 41 41 41 41 42 42 42 41 41 40 40 38 38 38 38 38 38 38 
AV        39 38 38 38 39 39 39 39 40 40 39 40 39 37 38 31 32 32 33 
AV        33 33 34 36 36 36 36 37 38 39 38 44 42 42 41 41 39 37 37 
AV        36 34 33 31 23 20 19 18 17 17 17 16 16 16 17 17 17 17 19 
AV        23 27 29 31 32 33 36 38 39 39 39 38 39 38 38 39 38 38 36 
AV        36 36 34 33 31 30 31 31 31 29 26 26 25 25 23 24 24 23 22 
AV        23 23 23 24 24 27 26 26 24 25 27 26 26 26 27 27 29 27 25 
AV        23 23 25 25 29 27 30 29 26 27 24 26 24 23 25 27 30 30 30 
AV        26 27 25 29 30 29 32 32 33 34 33 33 29 27 26 29 29 29 29 
AV        22 22 22 22 21 20 20 20 22 22 22 20 19 20 19 23 21 22 19 
AV        22 22 21 20 18 18 21 21 19 18 19 19 21 21 23 22 22 24 24 
AV        27 25 26 27 31 25 23 22 23 19 20 20 21 19 19 17 17 17 17 
AV        17 20 20 21 21 24 23 24 24 24 24 24 26 26 26 24 23 22 23 
AV        22 22 22 22 20 21 19 20 22 20 20 21 22 22 22 20 20 20 18 
AV        19 17 19 19 19 19 19 19 19 18 19 16 16 17 19 17 18 18 17 
AV        14 15 15 15 12 15 15 18 16 15 14 15 15 14 14 15 15 12 12 
AV        13 12 11 11 11 11 10 11 10 10 9 9 9 9 9 9 9 9 9 9 9 10 
AV        9 11 11 12 12 14 15 15 14 14 16 19 17 16 16 16 16 14 15 
AV        13 14 16 15 16 16 16 16 18 20 22 20 20 22 23 25 21 19 20 
AV        21 22 22 22 19 17 17 17 17 17 16 15 15 16 15 15 12 12 11 
AV        12 13 12 12 12 12 11 12 13 12 14 12 15 15 17 17 16 16 15 
AV        16 17 16 16 16 15 15 16 16 16 16 15 16 16 14 12 12 13 14 
AV        12 13 13 12 11 11 10 10 11 12 14 15 16 13 12 14 14 13 14 
AV        15 16 14 15 12 12 12 11 11 11 10 10 9 9 9 9 8 9 8 9 9 9 
AV        9 10 11 12 13 15 13 15 17 20 22 22 22 23 22 18 17 15 13 
AV        13 13 15 16 15 15 14 12 12 12 12 16 14 14 16 13 12 11 10 
AV        10 10 10 11 4 4 4 4 4 4 4 4 
SQ   
     GATCACTCCT AAGGGGATAT CAGCTGGATG TCAAATAATG ATTTTATTTT GACTGATAGT
     CACCTGTTCG TTGCAACAAA TTGATAAGCA ATGCTTTCTT ATAATGCCAA CTTTGTACAA
     GAAAGCTGGG TCTCAGATGC CGTCCCAGTC GTTGAACATC AACCCGATAC CGATACCGTT
     CTGCTTGTGG TTGTAGTCGA TCAGGCTCTC GCCGTAACCG TGGAATCCGC GTACCACGCC
     TTTGAGTTTG CCCTTAATCG GAAACGTGTG GCGGCTTCAA TCGCGCCGTA GCCCGTTTTG
     GGGTTGTAGC GCAATACTGA ATACACATTC TGCCTGTCGT TCAGGCGGTA CTGCAGCTTC
     ACGTCGCCAT ACCCCATATA GTCGGCAATA TCGGGATTGT CGTTTTTATC GCCGCTCTGA
     TCGAACGTAC GCACCCACAC GCGCGGAATC ACCGTCAATT TGCCCCATTC AATGCCTGCC
     ATGGCATAAA TCCTGTTCCA CGAACGCGAT TCGGGACGGC TCTGTCCGTT GCACTGGTGG
     ACAAATCCCG CACCGAGCAT ACGCACTCTG CCCGCGAGCG GCAAATCCGC CTTCCCAGGC
     TGGGCCAGGA AAATTTCAGG TTTGTAATCC GTATTGCGGA ACGGCGCGGA TTTCCTGCCC
     TTGGTGTAAA TCTGCCAATC GGATCTTTGG TGGAACCCGA CCCCATTACC GCGCGGGTTT
     TAAACAAATT TTCGGCCAAT TTTGGTTTTG GACCGAAACT G
//
QL   15
QR   313
