# Supplementary material for: Expression capable library for studies of Neisseria gonorrhoeae, version 1.0
Source: BMC Microbiol. 2005 Sep 1;5:50. doi: 10.1186/1471-2180-5-50 (PMC1236931; doi:10.1186/1471-2180-5-50)
Supplement: Additional File 1 — Zipped file which includes all of the sequencing data as .exp files generated from binary data using PREGAP4. These .exp files contain all of the sequences with quality cutoffs included and can be opened with word processing programs. [file 1471-2180-5-50-S1.zip › AF 1 exp sequence files/SeqPlate 9/primer E reverse/BGACA2E0037A.exp]

ID   BGACA2E0037A
EN   BGACA2E0037A
LN   BGACA2E0037A.ztr
LT   ZTR
AQ   33.250000
AV   4 4 4 4 4 4 4 11 12 12 13 13 12 13 13 12 15 16 19 20 24 26 23 
AV        20 16 14 16 17 15 14 15 14 13 13 13 12 12 13 15 18 22 24 
AV        24 31 36 32 34 36 37 38 40 40 41 34 31 29 29 29 29 29 31 
AV        32 29 26 26 24 21 20 26 27 29 29 30 30 30 30 30 32 34 36 
AV        37 43 43 42 43 44 43 43 43 43 42 43 43 43 42 42 43 43 43 
AV        42 41 41 41 41 41 41 41 41 41 41 41 39 37 36 37 30 29 27 
AV        27 26 26 26 26 26 26 25 26 29 29 31 38 39 39 39 39 38 38 
AV        38 38 36 37 37 36 34 33 32 32 32 32 31 31 31 30 29 30 30 
AV        31 31 32 34 37 37 37 37 36 37 37 36 39 38 38 37 34 34 33 
AV        32 30 30 30 31 31 32 33 31 31 31 32 32 33 29 30 31 31 29 
AV        30 25 26 24 24 24 24 22 22 22 25 25 23 24 26 27 31 31 31 
AV        31 32 32 34 34 33 32 33 34 34 34 33 32 31 31 32 31 33 32 
AV        32 32 31 31 30 29 26 26 26 26 26 26 27 25 25 24 23 24 23 
AV        22 22 24 23 22 23 23 23 19 19 20 20 20 20 21 22 22 21 23 
AV        22 22 20 20 23 22 22 21 22 19 19 17 17 16 15 15 14 14 14 
AV        14 14 13 14 12 13 12 13 13 12 13 13 14 15 16 16 16 17 17 
AV        20 22 22 25 26 29 22 23 22 21 20 20 19 17 17 17 17 16 15 
AV        15 14 17 17 18 19 18 17 19 20 19 17 17 17 17 17 18 17 17 
AV        17 18 19 18 17 17 17 18 17 17 16 16 17 16 16 17 15 15 15 
AV        16 17 15 15 15 15 18 18 17 18 17 17 19 19 18 15 15 17 17 
AV        17 16 16 16 19 15 16 15 15 14 15 17 16 16 15 15 16 15 15 
AV        14 16 15 16 16 17 16 16 16 15 16 16 15 14 13 13 12 11 11 
AV        10 11 10 10 10 10 11 10 10 9 9 9 9 10 9 10 9 9 11 10 10 
AV        10 10 10 11 10 10 10 10 10 9 10 10 10 9 10 9 9 9 9 10 10 
AV        10 11 11 11 11 10 9 10 9 9 9 10 9 9 9 9 9 9 9 9 9 9 9 10 
AV        10 10 10 9 9 9 8 8 9 9 9 9 10 9 9 10 9 9 10 10 10 10 9 
AV        9 9 9 9 9 8 8 8 8 8 8 8 8 8 8 8 8 8 9 8 9 9 9 8 8 8 8 8 
AV        8 8 8 8 8 8 8 8 8 8 8 9 9 10 10 11 11 11 10 10 10 10 11 
AV        10 11 10 10 10 9 9 9 9 9 9 9 8 9 9 10 9 9 9 9 9 9 9 9 9 
AV        10 10 11 10 9 9 10 10 10 10 10 10 10 9 10 9 9 8 9 8 8 9 
AV        8 8 8 8 8 8 8 8 8 8 8 8 8 8 8 8 8 8 8 8 8 8 8 9 9 9 9 9 
AV        10 9 10 9 9 10 10 11 10 10 10 10 11 10 10 9 9 9 10 10 9 
AV        9 9 9 9 8 8 8 8 8 8 9 9 9 9 9 9 9 9 9 9 10 10 9 10 10 10 
AV        9 9 9 9 10 10 10 11 13 13 13 15 15 14 12 12 11 11 12 12 
AV        12 12 10 9 9 10 10 9 9 10 10 9 9 9 9 9 8 9 9 9 9 9 9 9 
AV        9 9 9 9 9 9 9 8 8 8 8 8 8 9 9 8 9 9 9 9 9 10 10 10 10 10 
AV        10 10 10 10 11 11 12 13 14 16 14 15 14 12 11 11 10 9 9 
AV        8 8 8 8 8 8 8 8 8 8 8 9 9 10 10 10 10 10 9 9 10 9 9 9 8 
AV        8 8 8 8 8 8 8 8 8 9 8 4 10 10 10 10 10 10 10 
SQ   
     CGATCACTCC TATAGGGATA TCAGCTGGAT GTTAACTATG ATTTTATTTT GACTGATAGT
     GTCCTGTTCG TTGCAACAAA TTGATAAGCA ATGCTTTCTT ATAATGCCAA CTTTGTACAA
     GACAGCTGGG TCTCAAAAAT CCGTCGTCGG CATATCGCCG TAGCTTCCCG CATCCAGCAC
     GGCGGCGGTT TGGTTGTGCG TCGGGCCGCC GCGGTTTCCA GACCCGCCGA AAGTTTTGTT
     TTGCAGCCAT TCGGCGCGGA AGCTGGACCA GCCGCTGGCG ATGGCGTACT CCGCCGCCTG
     CAGCGCCGTC ATCCCGCATT TCTCCGCATC GGCGGCAATC AGGCGCATTG CCGTTTCCGT
     CAGCGGCTGC CGTTCTGCCT TGCGGACCTG CAGGAAGTCC GCCGCCACCT GCCCCGTGAT
     GCCGTAGTCG GCCAGCACCC AAAGCTTCGG TTCCGAGGCT GCCCGTTATT TTTCGCTCTC
     GCCGCCGCCT GTAATCCCTC GTAGGCGCCA TCTGTTTTTC CGCCTGTTGC TCCCCCTCCC
     TATTCCCCGC TCTCTCTTCC CTCTCTCTCA TCCTGCATGT TCTTTTTCCT CTCTCCTCTT
     ACTATCTCTA CAACTCTGCA CATCCTCCTC TTTTCTCTCC TTCTTGCGTT CTCACTTCTC
     TTCCTACCTC CTTCTTCTCT CTTCACTATT CCCTCTCTCT CGTCCACTTT CTTGTCTTCC
     TTCTTCCTCT TCTTCTCCTA TCGCTTTCTC GTCCCATCTC TGTACTACTA CTACTTGTTG
     TCCCCCTTTC TCTCTCCCTC TACTTACTCT CCCTCTC
//
QL   40
QR   260
