# Supplementary material for: Expression capable library for studies of Neisseria gonorrhoeae, version 1.0
Source: BMC Microbiol. 2005 Sep 1;5:50. doi: 10.1186/1471-2180-5-50 (PMC1236931; doi:10.1186/1471-2180-5-50)
Supplement: Additional File 1 — Zipped file which includes all of the sequencing data as .exp files generated from binary data using PREGAP4. These .exp files contain all of the sequences with quality cutoffs included and can be opened with word processing programs. [file 1471-2180-5-50-S1.zip › AF 1 exp sequence files/SeqPlate 9/primer E reverse/BGACA2E0038A.exp]

ID   BGACA2E0038A
EN   BGACA2E0038A
LN   BGACA2E0038A.ztr
LT   ZTR
AQ   38.650000
AV   8 8 8 8 8 8 8 13 14 15 17 21 22 22 21 22 25 24 27 32 33 37 38 
AV        37 34 34 33 31 33 36 37 36 37 38 36 37 37 37 37 39 39 40 
AV        42 43 43 42 44 44 42 43 43 43 42 42 40 40 39 39 38 38 37 
AV        37 37 39 39 39 39 39 39 40 40 42 42 42 42 43 43 43 42 42 
AV        41 41 42 42 42 42 42 40 41 40 40 40 40 40 40 40 40 39 39 
AV        39 38 38 40 39 39 39 38 39 39 38 39 39 40 39 39 41 38 39 
AV        40 39 39 39 37 37 38 38 38 37 38 37 37 39 39 39 39 39 40 
AV        41 38 38 37 38 37 37 37 38 37 36 36 37 37 37 37 40 40 40 
AV        40 39 40 40 40 40 41 41 40 38 38 37 37 36 38 38 40 40 40 
AV        40 41 41 39 41 43 41 41 41 41 41 41 41 38 39 38 37 37 38 
AV        37 37 37 36 34 34 34 34 34 36 36 37 38 38 37 38 37 36 38 
AV        38 39 38 38 37 40 39 38 38 38 37 37 37 40 39 38 39 36 36 
AV        34 34 33 33 33 33 36 36 34 34 36 37 33 34 33 34 34 33 31 
AV        31 32 31 31 31 30 23 22 25 26 27 27 27 27 27 27 25 24 25 
AV        26 27 34 36 33 37 34 36 36 34 38 34 37 38 37 37 34 34 34 
AV        36 30 32 32 30 31 31 33 32 29 27 24 24 24 22 22 23 22 21 
AV        19 21 19 19 16 19 19 21 20 19 20 18 19 17 18 20 18 18 15 
AV        19 15 15 15 16 17 16 16 15 16 14 13 14 15 18 16 18 16 15 
AV        16 15 14 14 15 16 16 17 14 11 10 11 12 11 11 10 10 11 10 
AV        10 10 11 11 12 14 15 13 11 14 14 16 14 14 13 15 14 14 12 
AV        13 11 11 11 11 11 11 11 11 11 14 13 13 12 12 11 11 13 12 
AV        14 13 13 15 13 14 13 12 12 12 12 11 13 12 13 12 12 12 10 
AV        12 11 12 12 14 13 14 15 14 14 13 13 12 11 11 11 12 12 11 
AV        11 11 11 12 12 11 13 15 15 14 15 17 16 13 15 16 14 13 12 
AV        11 11 10 10 9 9 9 8 8 9 9 9 9 10 10 10 10 11 10 12 11 12 
AV        13 12 12 12 12 12 14 13 15 14 13 15 14 17 17 16 16 15 15 
AV        13 11 11 14 12 13 14 12 11 11 10 11 11 11 11 11 11 11 11 
AV        12 12 11 14 16 13 11 12 12 12 14 16 19 17 14 13 12 13 13 
AV        12 12 14 16 13 12 11 10 9 9 10 9 9 9 8 9 9 9 9 9 9 9 9 
AV        10 10 10 9 9 10 10 10 10 10 9 10 9 9 9 9 10 10 11 10 10 
AV        9 10 10 10 10 10 11 10 12 12 10 9 9 10 11 10 10 10 10 10 
AV        12 12 12 11 10 11 12 12 12 11 11 10 10 10 10 10 9 9 9 11 
AV        10 10 11 11 11 11 12 14 11 11 11 10 11 10 9 9 10 9 8 9 
AV        10 10 10 10 10 11 11 10 10 11 10 10 11 11 10 9 9 8 9 8 
AV        8 8 8 9 8 8 9 8 8 8 8 8 9 8 8 8 8 8 8 8 8 8 8 8 9 9 9 9 
AV        10 11 10 10 11 11 11 11 12 11 10 9 10 10 10 9 9 9 10 9 
AV        9 9 8 8 8 8 8 8 8 8 8 8 8 8 9 9 9 10 9 9 9 10 9 10 11 11 
AV        10 9 9 9 9 8 8 9 9 10 9 9 9 8 8 9 9 9 9 9 9 9 9 8 8 8 8 
AV        8 8 8 8 8 4 9 9 9 9 9 9 9 
SQ   
     TGATCACTCC TATAGGGGAA TATCAGCTGG ATGGCAAATA ATGATTTTAT TTTGACTGAT
     AGTGACCTGT TCGTTGCAAC AAATTGATAA GCAATGCTTT CTTATAATGC CAACTTTGTA
     CAAGAAAGCT GGGTCTTATT TCAAATGCTC ATATACTTCC CCAGCGTAAC CCTGTCCAAA
     CCGGCCAAAT CCGGCAGGAT TTCCACTCCC GAAAAACCAT TCTCCGCCAA CACGCCGCGC
     ACCGCCGCGC CCTGATCGAA ACCGTGTTCC AACAACAAAA AACCGCCTTC CGCCAAACGG
     TCGGGCGCGC CTTGCGCCAA GGTTCGAATG CAGCTAAGGC CGTCTGAAAA GTCGGTCAGG
     GCAATTTGCG GTTCAAACCG CAAATCGCCT TGCAACAAAG GTTAACCGCC GTTTCCAATA
     TAGGGGGGTT GGAACACAAG AAGGCCCCTT GGCCTTTCAA ACGGCATATC GTGGCCAAAC
     CACAAACCGG GGGAAATTTC AACCCGGGCG CCCAATTCCC CCGAATTTTC CCCCCCCTTT
     TCAGGGCCGG CCTTCCTATA TCCGATATGC CCCCAAAACG CTTCGGGGTT TTTAACGCAA
     GCGTTAAGGG AATGTGCCCG TGCCCCTCCC CAAATCCCCA CCCCCCCTTT TTTCGGACAG
     GCGCGCATAT AGCTTTCCCA CAATGTTCTC GTTTTTGGGG CTGGGAAACC ACCATTTCGC
     TTTATATGAA ACGCCTCTGC TAAATATCCG CCCCACATAA AATAGGGACC CGCGTCC
//
QL   11
QR   309
