# Supplementary material for: Expression capable library for studies of Neisseria gonorrhoeae, version 1.0
Source: BMC Microbiol. 2005 Sep 1;5:50. doi: 10.1186/1471-2180-5-50 (PMC1236931; doi:10.1186/1471-2180-5-50)
Supplement: Additional File 1 — Zipped file which includes all of the sequencing data as .exp files generated from binary data using PREGAP4. These .exp files contain all of the sequences with quality cutoffs included and can be opened with word processing programs. [file 1471-2180-5-50-S1.zip › AF 1 exp sequence files/SeqPlate 9/primer E reverse/BGACA2E0039A.exp]

ID   BGACA2E0039A
EN   BGACA2E0039A
LN   BGACA2E0039A.ztr
LT   ZTR
AQ   29.340000
AV   5 5 5 5 5 5 5 11 12 12 13 13 12 13 12 12 15 15 17 19 24 22 17 
AV        14 12 11 12 14 12 11 11 11 11 11 10 4 11 13 15 19 22 23 
AV        23 30 34 32 33 34 37 38 39 36 37 33 27 25 25 25 25 25 27 
AV        27 25 23 23 22 20 20 22 27 29 29 30 30 29 30 30 31 33 36 
AV        37 42 43 42 42 43 41 41 41 41 40 40 40 40 39 39 39 38 38 
AV        39 38 39 39 39 40 40 40 40 40 40 33 26 23 19 16 14 14 14 
AV        14 13 13 14 14 14 14 17 19 22 25 30 33 33 33 33 33 32 32 
AV        32 30 29 31 33 32 32 32 33 33 33 32 32 30 30 30 32 31 30 
AV        30 27 27 27 29 30 31 31 30 32 32 32 32 33 32 32 33 34 36 
AV        34 34 33 32 31 30 30 29 29 29 29 26 29 30 29 29 27 27 30 
AV        31 32 32 31 31 31 30 32 31 29 29 30 30 27 27 26 26 25 27 
AV        25 26 27 26 24 26 26 25 25 26 26 27 26 26 27 29 27 27 27 
AV        29 29 27 23 24 25 24 25 21 19 17 17 17 17 17 17 16 16 19 
AV        19 17 14 13 16 16 19 19 21 20 19 20 21 22 22 21 23 27 29 
AV        25 26 22 20 19 18 19 19 18 18 17 18 16 16 15 16 14 15 16 
AV        16 17 16 15 14 14 13 13 12 12 13 11 12 12 11 10 10 10 11 
AV        11 11 11 10 12 12 12 12 11 11 11 13 13 12 12 12 12 13 14 
AV        14 15 15 17 17 21 18 19 17 16 16 15 16 13 15 14 14 13 14 
AV        14 12 13 12 11 12 11 12 12 14 12 12 12 11 11 11 11 10 10 
AV        11 12 11 11 11 10 11 11 10 11 11 10 11 11 11 10 10 10 10 
AV        11 11 11 10 11 11 10 11 11 12 12 13 15 17 15 15 16 14 15 
AV        16 15 18 17 15 16 15 14 12 11 12 11 11 12 12 12 13 12 11 
AV        11 10 11 11 11 13 13 13 12 12 11 11 11 10 12 13 14 12 12 
AV        12 13 12 11 13 12 13 14 12 13 13 11 11 11 10 10 10 9 10 
AV        9 9 9 9 9 8 8 8 8 8 9 8 8 9 8 8 8 8 8 8 9 9 9 9 9 9 10 
AV        9 9 10 11 11 11 11 11 11 11 12 12 12 11 11 12 11 11 10 
AV        10 10 10 10 11 11 11 11 11 13 14 14 13 12 12 13 13 12 12 
AV        13 13 11 10 10 9 10 10 9 9 10 9 9 9 9 8 8 8 8 8 8 8 8 8 
AV        8 8 8 8 8 8 8 9 8 8 9 9 9 9 8 9 9 9 9 9 9 8 8 8 9 8 9 8 
AV        8 8 8 9 9 10 11 12 12 11 11 10 11 11 11 12 12 11 11 10 
AV        10 9 9 9 10 10 10 9 10 10 9 9 10 10 11 11 10 10 10 9 10 
AV        10 10 10 9 10 10 10 10 10 10 10 10 11 10 10 10 10 10 11 
AV        11 12 11 10 9 9 9 9 9 9 9 9 9 9 9 9 9 8 9 9 9 10 10 11 
AV        12 11 12 12 11 12 11 13 14 13 15 15 15 15 15 13 13 13 12 
AV        14 12 12 12 11 10 9 9 9 9 8 8 8 8 8 8 8 8 8 8 8 8 8 8 8 
AV        8 8 8 8 9 9 9 9 9 10 9 10 9 10 9 10 10 10 11 11 11 11 11 
AV        11 11 11 10 10 9 9 9 9 9 8 8 8 8 8 9 8 8 9 9 9 9 9 9 10 
AV        9 9 9 9 9 9 9 9 9 8 9 4 11 11 11 11 11 11 11 
SQ   
     CGATCACTCC TATGGGGATT CAGCTGGATG TCCAANTATG ATTTTATTTT GACTGATAGT
     TCCCTGTTCG TTGCAACAAA TTGATAAGCA ATGCTTTCTT ATAATGCCAA CTTTGTACTA
     GCAAGCTGGG TCTTATGCAG TTGCCGCGTC TCTCTTCACG GCGGTTATTT TGATTTCGAC
     GCGCCACTCC GGACGGGCGA GCCGCGCTTC CACGCAGGCG CGGGCGGGCG TTCTGCCGGC
     GGCAACCTAA GCGTCCCACA GGCCGTTCAT TTCCGCATAG TCGCCCATAT CACGCAGGTA
     GATGCACGCC TCCCAAACGT TTGTCTTGCC CGAGCCGCAT TCCCCAGCCA GCGGACGTTT
     TGGCAAGCAC CCCCGCCATC TGTCCGGCAC CCGTTTCACC GTTTTCGGCA ACCCTGCCGC
     AGAGGAAATC AAAGCCGCCC GCGCAACCCG CTTCCGGAAC TACCGAGCCC CTGCGCTCTA
     AACCCGTAAT CCCCCGGCCC CCTCCCTTCG AACACCGCTT TTTTCGTCCA AGCCTCCCTT
     CACAACCCGC CTTCTTCTTC CCTCTCCCCC CCTCTCGGCT TCTTCTCTCT CCTTTCAACT
     CTCTCTCGCC GTCCCCCTTT TTCTCGCTAT TCTTTCCCTT CTCCCCCTGG AATCTCCCCT
     CCCTTCCCTC TCGCTCTCCC CTTTTTTCCT CCCTTTCCCT TACCCCATCC TCCCTCTCCC
     TTTCCCTCTC TACTCAACCC TGCCCTCTCC GCACCTCCTC TCTCCTACTA CT
//
QL   40
QR   114
