# Supplementary material for: Expression capable library for studies of Neisseria gonorrhoeae, version 1.0
Source: BMC Microbiol. 2005 Sep 1;5:50. doi: 10.1186/1471-2180-5-50 (PMC1236931; doi:10.1186/1471-2180-5-50)
Supplement: Additional File 1 — Zipped file which includes all of the sequencing data as .exp files generated from binary data using PREGAP4. These .exp files contain all of the sequences with quality cutoffs included and can be opened with word processing programs. [file 1471-2180-5-50-S1.zip › AF 1 exp sequence files/SeqPlate 9/primer E reverse/BGACA2E0040A.exp]

ID   BGACA2E0040A
EN   BGACA2E0040A
LN   BGACA2E0040A.ztr
LT   ZTR
AQ   29.580000
AV   30 30 30 30 30 30 30 14 15 17 18 17 19 19 19 22 23 30 33 37 34 
AV        30 23 19 16 19 20 19 19 19 19 18 18 16 16 17 19 22 29 34 
AV        36 34 38 38 34 36 37 38 39 39 32 31 29 26 26 25 25 24 23 
AV        26 22 22 19 18 15 19 19 22 22 23 23 23 24 25 25 29 30 33 
AV        37 43 42 42 42 42 41 41 40 40 39 38 39 39 38 38 38 38 39 
AV        39 39 39 39 40 40 41 42 42 41 39 32 29 29 22 20 21 21 21 
AV        20 20 20 19 17 17 17 20 22 19 21 22 22 22 21 21 20 19 20 
AV        22 22 22 24 23 29 29 30 30 30 31 30 31 31 31 32 31 33 32 
AV        33 33 36 34 34 36 36 38 38 38 37 37 37 36 36 36 34 34 34 
AV        33 33 31 31 32 30 30 30 30 31 31 31 30 31 31 31 31 33 31 
AV        31 31 32 32 32 31 30 30 31 26 26 26 26 26 26 24 25 24 23 
AV        23 24 25 26 27 32 30 30 31 29 29 32 30 30 31 32 32 31 31 
AV        29 29 29 29 27 27 24 25 26 26 25 22 21 21 21 22 21 22 20 
AV        19 21 21 20 19 19 21 22 23 24 24 23 24 23 25 26 24 23 23 
AV        26 26 25 26 27 25 25 24 24 23 24 22 22 26 26 27 27 27 22 
AV        22 22 19 19 20 22 19 20 17 15 15 13 13 12 12 13 12 13 12 
AV        11 10 11 10 10 11 11 11 11 11 11 11 11 10 11 12 11 12 13 
AV        16 16 15 18 17 15 16 16 16 17 17 17 19 17 17 16 16 13 14 
AV        12 13 14 12 12 11 11 10 11 10 9 9 9 10 10 10 10 9 10 10 
AV        9 9 10 9 10 11 12 11 11 11 12 11 13 12 14 15 13 13 16 15 
AV        14 13 13 14 11 12 13 12 14 12 11 12 11 11 11 12 12 12 11 
AV        13 13 12 11 11 13 16 16 16 14 15 14 15 16 16 14 14 14 12 
AV        12 12 11 11 10 11 11 11 10 10 10 11 10 10 11 12 12 13 12 
AV        14 15 14 15 13 13 12 11 12 12 11 10 10 9 9 9 9 9 8 9 9 
AV        9 9 9 9 9 9 9 9 9 10 10 10 11 11 11 12 10 11 10 10 10 10 
AV        10 10 10 10 10 9 9 9 9 9 9 9 9 9 9 9 9 9 9 9 10 10 9 9 
AV        10 9 9 9 9 9 9 9 10 9 9 9 8 8 8 8 8 8 8 8 9 8 8 8 8 8 8 
AV        8 8 8 9 9 8 8 9 8 9 9 9 9 8 8 8 8 8 8 8 8 8 8 8 8 8 8 8 
AV        8 8 8 9 8 8 8 8 8 8 9 8 9 9 9 9 9 9 9 10 9 10 10 10 11 
AV        11 12 12 11 11 11 10 10 10 10 11 10 9 9 9 9 9 9 10 9 9 
AV        10 10 9 9 9 10 10 11 11 10 10 9 9 9 9 8 8 8 8 8 8 8 8 8 
AV        9 9 10 10 9 10 12 12 13 13 12 11 11 11 11 10 9 9 8 9 9 
AV        9 9 9 8 9 9 9 8 8 8 8 8 8 8 8 8 8 8 8 8 8 8 9 10 10 11 
AV        12 11 11 10 11 11 12 12 13 11 10 10 9 9 9 9 9 9 9 8 8 8 
AV        8 8 8 8 8 8 8 8 8 8 9 9 9 9 9 9 9 9 9 9 10 10 10 11 10 
AV        10 11 11 10 10 10 10 10 12 12 11 11 10 10 10 9 9 9 9 10 
AV        10 10 9 8 8 8 9 9 9 9 9 9 9 10 9 9 8 8 9 9 10 9 9 9 9 9 
AV        9 9 9 9 9 4 7 7 7 7 7 7 7 
SQ   
     GATCACTCCT TAGGGGATAT CAGCTGGATT CCAATAATGA TTTTATTTTG ACTGATAGTC
     CCTGTTCGTT GCAACAAATT GATAAGCAAT GCTTTCTTAT AATGCCAACT TTGTTCACAA
     AGCTGGGTCT CAGCGTTGGA CGTAGTTTTG GTAGAGGGTA ATGACTTTTT GTACGCCGAC
     GGTGGTGCTG ACTTTTTGGG TAATCTGCGC CTGTTCTTCG GGGGTGAGGA TGCCCATAAC
     GTAGGTTACA TTGCCGTAGG TAATGATTTT GACGCGCGCC TGTGTAGCGG GGCTGATGCC
     CACCAGCGTG GCGTTTTCTT CGGACGTGTT CCAAGTGTTC CCGGAGATGT CGCCGGCATG
     CGGGCCACGC AGGCGACGGT AATGTATCTG TATACTCCTT CCGCGGCCTG TTCGGAACGT
     GCAATCTGCC CGACCAACTG TCTTTTCCCC TTAGGCGGCT AACTGCTCTA AGCAATTATA
     AGGGGTCGGC TCTACCTGAC TACAAATATT TGGCGCCCGT TACCTCCGCT TTCTGGTTGT
     TCTCGCTTCA TGCCAACACC GCCTTTGGTT TCTCATATCT CTCGCCTTTA CATTTCTCTT
     CCCTCTGTCT CCCCGCTGGT TCTCCTTTTT TCTTACCGCT TTTTGCCCTC TCTGTTGCTC
     CCCTCACATT CGCTCTCTCA CTCCCCTTCT ATGCTTCAGT CTTCACCTTT TTTCCTTTCC
     TCTGCCCTCC CTTTCTCCTC TCGCGTTCAC TGCTCCCCTC CCTCGAACAT CGCTTTTCTC
     TCACTC
//
QL   67
QR   120
