# Supplementary material for: Expression capable library for studies of Neisseria gonorrhoeae, version 1.0
Source: BMC Microbiol. 2005 Sep 1;5:50. doi: 10.1186/1471-2180-5-50 (PMC1236931; doi:10.1186/1471-2180-5-50)
Supplement: Additional File 1 — Zipped file which includes all of the sequencing data as .exp files generated from binary data using PREGAP4. These .exp files contain all of the sequences with quality cutoffs included and can be opened with word processing programs. [file 1471-2180-5-50-S1.zip › AF 1 exp sequence files/SeqPlate 9/primer E reverse/BGACA2E0041A.exp]

ID   BGACA2E0041A
EN   BGACA2E0041A
LN   BGACA2E0041A.ztr
LT   ZTR
AQ   39.260000
AV   4 4 4 4 4 4 4 15 16 17 17 16 17 17 21 26 33 33 32 29 26 22 23 
AV        26 26 26 29 30 29 29 29 27 29 30 32 36 41 41 41 41 42 42 
AV        41 41 41 42 42 42 40 40 36 29 27 27 27 27 27 29 30 27 27 
AV        29 27 27 27 33 40 40 40 41 41 41 41 41 41 41 42 42 43 43 
AV        43 43 43 42 42 42 42 42 42 42 42 41 41 41 41 41 41 41 41 
AV        41 40 41 41 41 41 42 42 41 39 39 37 37 36 36 36 36 34 34 
AV        34 36 34 36 37 38 39 38 38 38 37 37 37 38 37 37 36 37 37 
AV        37 38 38 40 40 40 41 41 42 41 41 41 41 40 40 39 39 39 40 
AV        41 42 42 42 41 43 42 42 42 43 41 41 41 41 41 40 40 40 40 
AV        40 40 40 40 40 39 40 40 40 41 41 40 39 39 39 39 39 39 39 
AV        39 39 39 39 40 39 40 40 40 40 40 40 41 41 41 42 42 42 42 
AV        41 41 40 40 41 42 41 41 40 39 39 39 39 40 40 41 41 41 42 
AV        42 42 42 42 41 41 42 41 40 40 41 40 40 40 40 40 39 39 38 
AV        40 40 39 38 39 36 34 34 34 34 33 32 32 32 32 31 31 31 33 
AV        33 34 33 33 32 32 32 31 31 31 31 30 27 29 26 27 29 27 29 
AV        31 30 27 30 27 26 27 22 22 22 20 19 19 21 20 20 17 19 18 
AV        17 18 16 17 15 14 16 16 16 15 16 15 17 17 16 18 19 22 26 
AV        31 32 31 32 32 33 31 33 32 30 30 30 31 27 29 24 24 24 25 
AV        26 23 23 22 24 25 26 25 22 22 22 25 24 24 22 21 20 19 19 
AV        20 18 18 18 20 20 20 19 22 22 22 22 25 30 30 29 27 27 27 
AV        27 27 29 27 26 25 27 29 27 26 22 22 25 26 27 27 29 29 31 
AV        29 30 27 25 25 24 30 29 27 27 29 29 27 25 25 25 26 29 31 
AV        24 25 23 22 22 19 18 19 19 19 20 17 15 15 14 16 17 17 19 
AV        18 18 18 17 14 14 12 14 17 14 15 14 14 15 16 17 19 19 17 
AV        20 20 22 23 23 22 22 21 21 19 17 15 13 12 12 12 12 12 13 
AV        13 15 17 17 17 15 17 17 19 20 23 22 22 22 21 18 17 17 18 
AV        17 22 17 19 20 21 18 17 18 17 17 20 17 19 19 19 19 21 19 
AV        18 16 18 19 16 16 15 13 15 15 15 13 13 14 12 13 14 13 12 
AV        15 14 15 15 14 14 12 12 12 12 14 12 11 11 12 12 12 12 13 
AV        11 11 12 12 11 12 11 12 15 12 11 10 11 10 10 11 10 9 10 
AV        11 11 12 14 13 13 14 13 14 16 15 17 15 17 15 13 12 12 11 
AV        10 10 11 13 14 11 12 11 14 16 16 14 15 14 15 14 14 13 12 
AV        11 12 12 10 10 10 10 11 11 11 10 11 11 10 10 11 11 11 12 
AV        11 11 10 11 11 10 11 10 10 10 10 10 10 11 11 13 11 12 12 
AV        12 14 15 14 15 16 16 15 15 15 12 11 13 12 11 10 10 10 11 
AV        12 11 11 10 11 10 11 11 11 11 12 15 15 15 13 11 12 13 13 
AV        13 12 11 11 11 10 10 10 9 9 9 9 8 9 9 9 9 9 9 9 9 9 9 10 
AV        10 10 11 11 11 10 10 10 12 11 10 10 10 9 9 10 10 10 10 
AV        10 11 10 10 9 10 11 10 10 9 10 9 10 10 11 9 9 9 9 10 11 
AV        9 10 10 10 10 10 10 9 9 9 10 9 9 4 8 9 9 9 9 9 9 9 9 9 
AV        9 9 9 9 9 9 8 8 8 8 8 8 9 9 9 9 9 9 10 11 10 11 10 11 12 
AV        12 13 13 11 13 12 13 12 11 12 12 11 12 11 10 10 9 4 4 4 
AV        4 4 4 4 4 
SQ   
     CACTCCTAAG GGGATATCAG CTGGATGTCA AATAATGATT TTATTTTGAC TGATAGTGAC
     CTGTTCGTTG CAACAAATTG ATAAGCAATG CTTTCTTATA ATGCCAACTT TGTACAAGAA
     AGCTGGGTCC TAGACACTGT AAGGGTCATA TTCATCATGT TTGGGGGCTT GCCATGCCAA
     ATCAGGCTCT TCCTCGAACT TCATAAATTG CCCTTTCCAG CCGCAAACCA CCGTTCCCGT
     TTCGCCGTCC CGGTTCTTGG CGATAATCAG CTCGGCAATG CTCGGATTCT CGTTTCCGTC
     GTAGTAGCTT TCGCGGTGCG GCATGATGAT GTTTGCGTCT TGCTCAATCG CGCCGCTGCC
     GCGAATGTCT GCCATGTTCG GGCGTTTGCC TGCCTGCTTT GTGTTTCCCC TGTTCAACTG
     GGCAACCAAG ACGACGGGGA TATTCAGCTC TGCCGCCAAG TTTTTCAAAC GGCGCGATAA
     TATTCCCAAC TCCCGCCACC TCGTCCCCTC CTTGCCCCTT GGCATGGATT GTGAAGGGTG
     AATCAACAAC TCAACCAAAC TCTAAGCCCG GTTAGTGGAG TTTTTTTCTC CCTCACACCA
     ACAAAGCAAA GGCTCGGCCA ACGTTTGAAC CAAGTCGCCA GTTCCACCGT CAAACCTTCC
     ACCTCCTCTC GCCTTGGCCT GAACGTAAAT CCGGCATAAT CGGCGCCGAA TCGCCTTTTG
     CCGCCAAATA TGCCGTTGTT TCAGGTTTCT GCAGTGGGGC ATTTGNAACT CAAGCCGGCC
     AGGTCGGCGC CTCTGGCAAG GTTTAACCGG GCTCTATTTC CGTACT
//
QL   14
QR   301
