# Supplementary material for: Expression capable library for studies of Neisseria gonorrhoeae, version 1.0
Source: BMC Microbiol. 2005 Sep 1;5:50. doi: 10.1186/1471-2180-5-50 (PMC1236931; doi:10.1186/1471-2180-5-50)
Supplement: Additional File 1 — Zipped file which includes all of the sequencing data as .exp files generated from binary data using PREGAP4. These .exp files contain all of the sequences with quality cutoffs included and can be opened with word processing programs. [file 1471-2180-5-50-S1.zip › AF 1 exp sequence files/SeqPlate 9/primer E reverse/BGACA2E0042A.exp]

ID   BGACA2E0042A
EN   BGACA2E0042A
LN   BGACA2E0042A.ztr
LT   ZTR
AQ   34.420000
AV   4 4 4 4 4 4 4 14 16 16 18 18 18 19 19 19 24 24 31 34 38 37 34 
AV        27 22 17 19 20 18 19 17 17 17 16 15 15 15 15 18 23 30 31 
AV        31 34 33 34 36 37 38 40 33 32 29 27 27 26 26 26 25 27 24 
AV        22 20 21 17 21 22 24 25 25 26 26 25 27 26 29 31 34 36 41 
AV        41 41 42 41 40 39 40 39 39 38 39 39 38 38 39 38 39 38 38 
AV        38 39 38 40 40 41 41 41 41 37 32 31 24 22 19 20 20 20 19 
AV        19 19 19 19 19 22 25 26 33 36 39 38 37 36 36 36 36 36 36 
AV        34 36 36 34 34 36 36 38 39 40 41 41 39 39 37 38 38 38 39 
AV        39 39 40 38 38 38 38 37 38 39 39 40 40 40 39 39 39 39 40 
AV        40 39 38 39 38 37 36 36 34 34 34 34 34 34 34 33 34 32 32 
AV        32 31 31 31 31 30 29 29 25 25 25 25 24 26 27 26 30 30 29 
AV        29 30 31 32 33 31 31 32 33 33 31 30 30 29 30 32 31 31 31 
AV        30 31 29 27 26 26 26 29 27 29 27 25 24 23 22 24 23 25 25 
AV        25 24 24 23 25 25 23 26 27 24 25 22 23 24 24 25 24 25 24 
AV        24 24 25 23 23 23 22 26 25 23 23 22 23 22 24 22 22 22 22 
AV        22 22 23 22 19 19 18 19 18 16 16 17 19 17 17 17 19 19 19 
AV        21 19 17 15 16 14 13 12 12 13 12 11 11 11 10 10 11 13 14 
AV        16 19 22 21 22 22 19 24 22 22 21 22 19 19 17 17 15 15 16 
AV        16 16 19 16 16 17 16 15 17 17 16 15 17 15 15 15 14 14 15 
AV        13 12 13 13 13 11 12 13 12 14 14 15 14 15 16 19 19 22 21 
AV        22 25 24 25 25 25 22 23 24 22 23 20 19 19 20 19 16 16 15 
AV        14 13 14 14 14 14 12 12 13 11 10 11 12 11 11 12 11 10 10 
AV        10 9 10 10 10 11 12 11 11 12 12 11 12 13 14 14 16 17 17 
AV        17 16 15 16 15 15 15 16 16 16 14 13 13 13 12 11 14 12 12 
AV        14 12 12 11 10 10 11 11 10 10 10 10 10 10 10 9 10 10 11 
AV        12 11 11 11 13 12 12 12 12 16 13 15 14 12 13 13 15 12 12 
AV        12 11 11 10 10 9 10 10 9 10 10 9 9 10 9 9 9 10 10 10 10 
AV        10 10 11 11 11 10 10 9 10 10 10 10 10 10 10 10 10 9 9 8 
AV        9 9 9 9 8 9 9 9 8 8 8 8 8 8 8 8 8 8 8 8 8 8 8 8 9 8 9 9 
AV        9 8 8 8 8 8 8 8 8 8 8 8 8 8 8 9 9 9 10 10 10 9 10 9 9 9 
AV        9 8 8 8 8 8 8 8 8 8 8 8 8 8 8 8 9 9 9 8 9 8 9 9 10 11 10 
AV        10 10 11 10 10 11 12 12 11 11 10 9 9 9 8 8 8 8 8 8 8 8 
AV        8 8 8 8 8 8 8 9 9 9 11 11 11 10 10 10 10 9 9 10 10 10 11 
AV        10 9 9 9 9 9 9 10 9 10 10 10 9 9 9 9 10 11 11 10 10 9 9 
AV        9 10 10 10 10 10 10 9 9 9 8 9 9 9 10 9 9 9 9 9 9 9 10 10 
AV        12 11 10 10 11 11 11 10 10 10 10 10 9 8 8 8 9 9 9 9 9 9 
AV        9 9 9 9 9 9 9 9 8 8 8 8 8 8 4 7 7 7 7 7 7 7 
SQ   
     CGAACACTAC TTAGGGGATA TCAGCTGGAT GTCAATATGA TTTTATTTTG ACTGATAGTC
     CCTGTTCGTT GCAACAAATT GATAAGCAAT GCTTTCTTAT AATGCCAACT TTGTACAAGA
     AAGCTGGGTC TTAATCGACC AAAGTCACTT TGCCGTTCAT CAAAGCACCG TGACCCGGGA
     AGGTGCAGGC AAATTTGTAG TCGCCGTCAG CCAATTTGGC AGGATCTAAA GTCAGGGAAG
     ACTCTTCGCC GCCGCCGATC AGTTTGGTGT GGGCAACAAC GCGCGCATCG TCAGGTTTGA
     CATAGTCGGT ATCGGCAGTT CCTACGCCGT CTTTAAATAC GCCGTCCATG TCTTCAGCTC
     TGGCAATCAC AACGTTGTGA CCCATGCTGG CTTTGGGTTG CGTACCGCTA TGTTTCAGAG
     TGATGGACAA CCTCTTTACA TGCTTTTGCC GACTTGGATG CCTTTCGGCG CTGAACTGGC
     TATTGTCCTT GGATTCGACA GTTCCCCAAA GTTGGCGTAA CCAGGGCTTC CCTCGCTTCT
     GCAGGTACAC CTCTGCCTTA GCTTTTCTTT ACTCTCTCGT TCCTCGCAGG ATTCTCCCGC
     CCGCCTGCGT TCCCTTTTTC TTAACCTTGT ACCCTCCTGA TTACCCGTCA AATCCTAACC
     TCTCACTTTT CTTCGTCTTT CTCCTTGAAC CGTTTCTTTG CAAACTTTCG CTTTACAAAA
     GGGTGGCCCC CAACTTGTTG CAAAACACGC CCTATC
//
QL   65
QR   114
