# Supplementary material for: Expression capable library for studies of Neisseria gonorrhoeae, version 1.0
Source: BMC Microbiol. 2005 Sep 1;5:50. doi: 10.1186/1471-2180-5-50 (PMC1236931; doi:10.1186/1471-2180-5-50)
Supplement: Additional File 1 — Zipped file which includes all of the sequencing data as .exp files generated from binary data using PREGAP4. These .exp files contain all of the sequences with quality cutoffs included and can be opened with word processing programs. [file 1471-2180-5-50-S1.zip › AF 1 exp sequence files/SeqPlate 9/primer E reverse/BGACA2E0043A.exp]

ID   BGACA2E0043A
EN   BGACA2E0043A
LN   BGACA2E0043A.ztr
LT   ZTR
AQ   33.920000
AV   6 6 6 6 6 6 6 12 12 13 14 15 14 15 14 14 17 17 19 22 27 29 25 
AV        21 17 14 17 15 12 12 12 12 12 12 11 4 11 12 14 16 21 21 
AV        27 34 38 37 39 40 41 41 42 41 40 34 31 30 30 29 29 29 30 
AV        30 27 26 27 26 26 26 33 38 38 38 38 38 38 38 38 40 41 42 
AV        42 44 44 44 44 45 44 43 42 42 42 41 41 41 40 40 40 40 40 
AV        39 40 40 40 40 40 41 42 42 42 42 42 40 40 36 36 33 33 32 
AV        33 33 33 33 32 32 32 32 33 34 34 34 37 36 36 36 34 34 33 
AV        32 33 32 32 32 30 33 31 32 32 33 30 30 29 30 31 31 32 32 
AV        33 34 33 36 34 36 34 38 39 39 39 39 38 38 39 39 38 37 37 
AV        38 38 37 32 32 32 31 31 31 31 31 27 27 30 30 30 29 26 30 
AV        27 27 29 25 26 26 26 30 30 32 31 31 32 33 34 36 34 34 38 
AV        36 33 32 32 31 30 31 30 30 30 29 30 32 31 31 30 31 30 31 
AV        31 31 31 32 31 30 31 30 27 26 27 29 30 29 26 26 27 29 29 
AV        27 27 27 27 30 30 27 29 29 30 32 29 22 22 22 22 22 21 19 
AV        20 20 20 19 19 19 17 19 23 22 19 20 20 21 23 21 19 19 20 
AV        19 20 22 20 19 19 19 17 16 14 14 13 11 11 11 11 11 11 11 
AV        11 11 12 13 15 17 14 15 16 16 17 16 16 15 13 13 13 13 13 
AV        13 11 13 15 14 14 14 13 14 15 15 14 15 15 12 12 13 11 11 
AV        13 13 13 14 15 13 14 15 14 14 17 17 17 19 17 17 16 15 16 
AV        15 16 16 14 14 15 14 14 15 14 17 17 18 15 15 14 12 11 12 
AV        13 13 12 12 10 11 10 9 9 9 9 9 9 10 9 9 9 9 9 9 9 9 9 9 
AV        9 10 10 10 9 10 9 9 9 9 9 9 10 11 11 10 11 12 12 12 13 
AV        14 15 14 14 14 15 12 12 13 12 11 11 11 11 11 12 12 12 13 
AV        12 12 12 11 9 10 10 10 10 11 10 10 10 9 9 9 9 9 10 10 9 
AV        10 9 9 9 9 9 9 9 10 10 10 10 9 9 9 9 9 10 10 10 9 9 8 8 
AV        8 8 8 8 8 9 9 9 9 9 9 10 10 11 13 12 11 11 12 11 10 10 
AV        10 10 10 10 10 10 10 9 9 9 8 8 8 8 8 8 8 8 8 8 8 8 8 8 
AV        8 9 9 8 8 8 8 8 8 8 8 8 8 9 9 9 9 9 10 10 10 11 10 11 10 
AV        10 11 10 10 9 9 10 10 10 10 11 10 10 10 10 10 9 10 10 9 
AV        10 10 9 9 9 9 10 10 10 10 10 10 9 9 9 9 9 9 9 9 9 9 9 9 
AV        9 9 9 9 9 10 10 10 10 10 9 9 8 8 8 8 8 9 9 9 9 9 8 9 9 
AV        9 10 11 11 10 10 10 10 9 9 9 10 11 11 11 11 11 11 12 11 
AV        12 12 12 13 13 14 12 12 12 11 11 10 10 9 10 9 9 9 8 8 8 
AV        8 8 8 8 8 8 9 8 9 9 9 9 10 10 10 11 10 11 10 11 11 11 12 
AV        12 12 13 12 11 12 11 12 13 11 10 10 10 9 9 9 9 9 9 9 9 
AV        10 9 10 10 11 10 10 11 11 11 11 10 9 9 9 9 9 9 9 9 9 9 
AV        9 9 9 10 10 10 12 12 11 10 9 10 10 11 10 10 11 10 9 10 
AV        10 9 9 9 9 10 10 9 9 9 8 8 9 9 9 9 9 9 10 10 10 10 10 10 
AV        10 10 11 11 11 12 10 10 11 10 10 9 9 9 9 9 9 4 6 6 6 6 
AV        6 6 4 
SQ   
     CGATCACTCC TATGGGGATA TCAGCTGGAT GTTACNTATG ATTTTATTTT GACTGATAGT
     TCCCTGTTCG TTGCAACAAA TTGATAAGCA ATGCTTTCTT ATAATGCCAA CTTTGTACAA
     GAAAGCTGGG TCTTAGTCCG GGCGGCAGGC AGAACGCGCG GCAAAGAGGG CAAGGGCTGC
     GCCCGTCAGG TCGGCAAGGA CATCGCCCAA ACTGCCGGTT CGCGTTGCGG TAAACCATGC
     CTGCGCGCAT TCGCTGCCGA CGGCGAAACA TAAGGCGAAC GCAATCAGGC TGCGGTAGGG
     GATGGGACGT TTTCCGGTTT TGTATGCTTT GGCCAGAACC AAGATTTGCG CGAAAAACAG
     GGCAAGGTGT GCTGCTTTGC CCAAATGTTT AAACGTCTCC GGCTCTGGTG TCGCCACTTT
     TGAATACCAC CAAATAAATG CCGCCGCCCA ACCCCTATCG TGAAAGCCCG CTGACTCGCT
     TCGCCCTGTT CCTCCTTCGT CCCTTCTCCT TCCAAGCCTT GTTTCTTTGC TCTCCTCCCC
     TTTCCTACTC ACCTCTCTTC TTCCCTCTCT CTCCCTCTCC TATTCACTTT TACTCTCTCC
     TCTTACATCT CTCTTCTACT TCCATTTCGC CCTTTTTTAA TCCTTCTCTC CTTTCTCTTT
     CTCCCCTCTC CCTTATTCCT CTTCTCTTAC CTCTCTCTCT CCCCTTTCTT GCTGTCTCTG
     TTCCTCTTTC TCCCTATCCT CTTCCGTCCC TGTCTCCGCC CTTCGGCCTC GCCACTCGCT
     TTCCTCTCCA TCTCTCCTCC TCTTCGCTN
//
QL   40
QR   270
