# Supplementary material for: Expression capable library for studies of Neisseria gonorrhoeae, version 1.0
Source: BMC Microbiol. 2005 Sep 1;5:50. doi: 10.1186/1471-2180-5-50 (PMC1236931; doi:10.1186/1471-2180-5-50)
Supplement: Additional File 1 — Zipped file which includes all of the sequencing data as .exp files generated from binary data using PREGAP4. These .exp files contain all of the sequences with quality cutoffs included and can be opened with word processing programs. [file 1471-2180-5-50-S1.zip › AF 1 exp sequence files/SeqPlate 9/primer E reverse/BGACA2E0044A.exp]

ID   BGACA2E0044A
EN   BGACA2E0044A
LN   BGACA2E0044A.ztr
LT   ZTR
AQ   34.800000
AV   19 19 19 19 19 19 19 15 15 14 16 20 19 19 19 19 21 22 22 26 32 
AV        40 41 41 43 45 45 45 45 45 45 45 39 39 33 25 25 25 24 25 
AV        25 25 25 24 24 23 23 29 29 36 42 42 42 42 41 42 42 42 43 
AV        43 44 44 45 45 44 44 44 43 43 43 43 43 42 42 42 42 42 42 
AV        42 43 43 43 43 43 43 44 44 44 44 45 41 34 30 26 24 24 23 
AV        23 23 23 22 22 22 22 22 25 32 37 41 41 41 40 40 40 40 40 
AV        39 39 38 38 38 37 36 34 34 34 34 33 33 33 33 34 34 34 33 
AV        33 33 34 36 38 39 40 40 40 40 39 38 38 39 39 40 40 38 37 
AV        37 36 36 34 36 36 37 34 34 34 33 30 27 29 30 27 27 27 29 
AV        29 29 30 32 33 33 33 38 39 39 38 39 39 40 38 38 38 37 37 
AV        36 36 33 33 33 33 34 34 33 33 34 34 34 34 33 34 34 37 38 
AV        36 37 36 36 37 37 36 36 34 34 36 36 36 36 36 37 38 37 36 
AV        37 37 38 38 38 36 37 37 37 34 34 34 33 34 34 33 32 31 30 
AV        31 32 30 29 29 29 27 26 25 25 26 26 27 29 30 30 29 29 29 
AV        26 27 25 24 24 25 22 22 21 19 19 19 19 19 19 19 19 20 22 
AV        22 22 23 24 25 25 24 19 19 22 20 19 20 20 20 20 21 21 20 
AV        21 22 22 29 29 29 30 31 30 29 27 29 29 30 29 29 29 29 29 
AV        30 29 30 31 32 36 36 34 31 31 31 30 29 29 27 27 29 30 30 
AV        29 29 29 31 33 33 34 34 36 36 34 34 34 34 36 34 32 33 32 
AV        31 31 31 31 30 26 27 27 25 24 24 24 26 25 26 25 25 25 26 
AV        27 32 30 30 30 30 30 31 31 31 31 32 32 32 31 30 29 32 33 
AV        36 36 36 36 34 34 36 34 34 32 31 30 29 27 26 24 19 19 19 
AV        18 18 18 17 16 17 19 18 19 18 19 19 23 22 22 24 22 19 21 
AV        20 19 19 20 19 18 17 17 16 14 14 13 14 15 14 14 14 14 13 
AV        14 14 14 13 14 16 16 17 18 17 19 21 20 20 22 20 22 21 22 
AV        22 20 18 17 17 15 15 14 12 13 11 12 11 11 11 11 11 13 13 
AV        13 13 11 12 13 12 13 14 13 15 14 15 15 12 12 11 12 13 12 
AV        13 14 14 12 13 11 11 10 10 10 10 10 10 11 11 11 11 10 11 
AV        11 13 14 16 14 15 16 16 15 14 13 14 14 14 12 12 11 10 10 
AV        11 10 11 12 12 11 11 11 10 11 13 13 12 12 12 14 15 13 12 
AV        12 13 13 14 14 14 14 13 16 15 15 15 12 14 12 13 14 13 11 
AV        12 12 11 12 12 14 13 12 14 15 17 16 16 19 21 17 15 17 17 
AV        15 14 12 14 12 11 10 9 9 9 9 9 9 9 9 9 9 9 9 9 9 9 10 10 
AV        10 10 10 9 9 10 10 10 11 11 12 11 13 11 12 11 11 11 12 
AV        12 11 11 11 11 10 10 11 10 11 11 13 11 12 12 12 11 11 11 
AV        11 11 10 9 10 10 9 8 9 8 8 8 8 8 8 8 9 9 9 9 9 9 9 9 10 
AV        10 10 10 11 12 11 10 10 11 10 10 10 10 10 10 11 11 12 11 
AV        10 10 10 10 11 11 12 13 15 15 14 13 14 12 12 13 12 14 12 
AV        12 12 11 11 11 11 10 10 9 9 9 9 9 9 9 9 4 16 16 16 16 16 
AV        16 16 
SQ   
     ATCCGCTGGA TGTGAATAAT GATTTTATTT TGACTGATAG TGACCTGTTC GTTGCAACAA
     ATTGATAAGC AATGCTTTCT TATAATGCCA ACTTTGTACT AGAAAGCTGG GTCTCACGAC
     CCCTCATCCG CCAAACCCCG CGACTTTTGC GCCGAAAACA AAAACCTCAA CGCATTATTC
     CCCGCCAGCG CGCAGAAAAA CGCCAACAGC GGCGGAACGA CCATACCCGT GTTCAAAGGC
     GGGTACGCCC CCCAAAACGC CACCGAAACC AAAAACCACA CAAAGCCCGA AAACAAAAGC
     AGGTAGGCCG AAGCCACACA AGCCCTCACG CCCCGCGCAA ACAGCAATGC CGTCTGAAGC
     AGCCCCGCCG CCGCCAGCAC CCCCACCGTC CACGCCTCCG GAATATCCTG GAGTTTGTAA
     TGAACCCGCC ACGCGTAAAT CTCGTCGGGC GCAAGCGCGA ACACCGCCGC GTAACCCGAC
     AAGCCCAAAC CGCTGACCGC CTCCAGCACC CGCGTCGCCG TGCCGAACAC CACGCCTGAA
     ACCCGGCGGG TAAAACCGCC GCTCCGTCAA AACACTCAAC ATGGTTCTAT CCCCTTCGAA
     GCCTGCTTTT TTGCACTAAT TCGGCCTTAT AAAGAACCAT GCTCATCCAT TTGTCTGCAC
     GAACAGGCCA CTATCAGCCT ATATATCATC TCCATTTCGC GTCCTAGCTT TACACGCGCC
     GTCGTCTTAC CACGCCGTGA CTGGTAAACC TCCACGCTG
//
QL   16
QR   278
