# Supplementary material for: Expression capable library for studies of Neisseria gonorrhoeae, version 1.0
Source: BMC Microbiol. 2005 Sep 1;5:50. doi: 10.1186/1471-2180-5-50 (PMC1236931; doi:10.1186/1471-2180-5-50)
Supplement: Additional File 1 — Zipped file which includes all of the sequencing data as .exp files generated from binary data using PREGAP4. These .exp files contain all of the sequences with quality cutoffs included and can be opened with word processing programs. [file 1471-2180-5-50-S1.zip › AF 1 exp sequence files/SeqPlate 9/primer E reverse/BGACA2E0045A.exp]

ID   BGACA2E0045A
EN   BGACA2E0045A
LN   BGACA2E0045A.ztr
LT   ZTR
AQ   38.690000
AV   19 19 19 19 19 19 19 19 20 19 21 24 24 23 22 23 25 27 29 29 33 
AV        40 41 41 43 44 43 44 44 45 45 44 44 43 37 32 31 31 31 31 
AV        31 32 32 32 32 32 32 32 32 40 45 45 45 45 45 45 45 45 45 
AV        45 45 45 45 46 46 45 45 45 45 45 45 45 45 45 45 45 45 45 
AV        44 45 45 45 45 45 45 45 45 45 45 45 45 45 43 41 39 40 39 
AV        39 38 38 38 37 38 37 37 38 38 40 42 44 43 43 43 43 43 42 
AV        42 41 41 41 41 41 41 41 40 39 40 39 40 40 41 40 41 41 40 
AV        40 39 39 39 39 39 39 40 40 39 39 39 39 39 38 39 39 38 39 
AV        40 38 38 38 37 37 37 36 37 37 37 38 38 38 37 37 38 38 37 
AV        38 38 39 39 39 39 39 38 38 38 38 38 39 39 38 38 36 34 36 
AV        33 33 34 33 34 36 37 37 37 37 37 34 36 36 36 38 38 38 36 
AV        36 36 32 32 30 30 30 33 32 32 32 31 30 30 32 29 27 31 30 
AV        31 31 30 31 31 29 30 31 32 32 31 32 33 34 37 37 37 38 38 
AV        38 38 39 38 37 37 37 39 38 36 36 36 37 36 30 31 32 32 30 
AV        32 31 30 30 31 32 30 27 25 26 31 27 26 25 26 26 26 27 26 
AV        25 25 26 30 30 25 25 27 26 25 25 25 25 24 23 23 23 22 22 
AV        22 25 24 25 26 26 24 24 26 26 26 25 25 27 25 24 24 25 24 
AV        24 25 27 27 26 26 29 29 26 26 29 29 25 26 26 25 26 25 23 
AV        24 22 22 22 24 23 24 22 23 22 22 25 25 25 29 27 29 29 29 
AV        29 29 29 32 33 36 34 33 32 29 29 29 24 26 26 27 27 26 25 
AV        26 25 24 23 23 26 26 27 30 27 27 26 26 27 27 26 27 31 32 
AV        32 32 32 32 33 34 33 33 30 26 27 24 24 23 22 22 21 21 19 
AV        19 19 19 18 19 21 21 22 21 19 18 16 18 18 19 19 17 17 19 
AV        19 17 17 18 17 19 19 21 19 19 19 21 22 22 21 20 22 22 21 
AV        21 21 21 22 23 23 24 19 19 19 17 18 17 16 16 16 16 17 17 
AV        16 15 14 16 17 16 17 15 15 16 14 16 15 14 14 15 15 16 16 
AV        13 14 13 15 17 16 17 14 13 14 12 11 10 10 10 10 10 10 10 
AV        10 10 10 11 12 11 12 13 14 12 11 11 11 11 13 13 12 12 11 
AV        11 12 12 12 13 14 15 15 13 12 11 10 10 10 11 12 12 12 10 
AV        11 10 10 11 11 10 11 12 12 11 10 9 9 9 9 9 9 9 9 10 11 
AV        12 11 11 11 11 12 12 14 14 14 12 12 11 10 9 9 9 9 9 9 9 
AV        9 9 9 9 9 9 9 9 9 9 9 9 9 8 8 8 8 8 8 8 8 8 8 8 8 8 8 8 
AV        8 8 8 8 8 9 9 10 10 11 11 10 10 10 10 9 10 9 9 9 9 8 8 
AV        8 8 8 9 9 10 10 11 11 11 11 11 10 11 11 10 9 9 9 9 9 9 
AV        9 8 8 8 9 9 9 9 9 9 9 9 8 8 8 8 8 9 10 10 9 9 9 10 10 11 
AV        13 15 17 19 18 15 14 12 11 12 12 12 12 12 11 10 9 9 9 9 
AV        10 9 10 10 9 9 9 9 9 10 11 11 12 13 14 12 14 14 14 16 14 
AV        13 14 14 11 11 11 10 9 9 9 8 8 8 8 8 8 8 8 8 4 11 11 11 
AV        11 11 11 11 
SQ   
     TTACGCTGGA TGGTAATAAT GATTTTATTT TGACTGATAG TTACCTGTTC GTTGCAACAA
     ATTGATAAGC AATGCTTTCT TATAATGCCA ACTTTGTACA AGAAAGCTGG GTCTTAAAGG
     GCGAGTTTGC GGATTAAATC GGCGAGTGCC TGCGCGCGGT GGCTTTCGCG GTTTTTGACC
     TCCGAATCCA ATTCGGCGGC GGTTTTGCCG TGTTCGGGCA GATAAAAATA CGGGTCGTAA
     CCGAAACCGT TTTGCCCGAG CGGCGTGTCG TGCCATTGTC CGTGCCATAT GCCCTCGGCG
     ATAATCGGGC GCGGGTCGTC TTTATGACGG ACAAAAACCA ATACGCAGAC ATAAGAACAA
     CTTTTGTCGG CCTTGCCGGC AAGTTCGGCG GCAAGTTTCA GGTTGTTGGC GGTATCGGAT
     TTGGGATTGC TGCCGGCGTA ACGTGCGGAA TGGATGCCCG GCGCGCCGTT TAGGGCGGCG
     GCACAGATGC CGCTGTCGTC GGCGAGTGCG TGCAGTCCGT TGTGTCCGGC GTCGTGCCGG
     GCTTTTGCTT CTTGTTTTCG ACAATGTGGG ATACGGTCCG GGGTCTTCGG GCTTGCCGAA
     TGCGGATTGT CGTATCTCTG TTGACCCTCT ACGGTTTGAA TTATTCGCCG ATCTCTCTGA
     CCTCGTCGGT TCTGCCGCCT GCCTATACGA TTTTTCCTGG TTCTCAGAGT GGTTCCGGCC
     CCTTCGAAGC CTGTTTCTTT GACCATGTCG TCCCTATCAA AT
//
QL   10
QR   420
