# Supplementary material for: Expression capable library for studies of Neisseria gonorrhoeae, version 1.0
Source: BMC Microbiol. 2005 Sep 1;5:50. doi: 10.1186/1471-2180-5-50 (PMC1236931; doi:10.1186/1471-2180-5-50)
Supplement: Additional File 1 — Zipped file which includes all of the sequencing data as .exp files generated from binary data using PREGAP4. These .exp files contain all of the sequences with quality cutoffs included and can be opened with word processing programs. [file 1471-2180-5-50-S1.zip › AF 1 exp sequence files/SeqPlate 9/primer E reverse/BGACA2E0046A.exp]

ID   BGACA2E0046A
EN   BGACA2E0046A
LN   BGACA2E0046A.ztr
LT   ZTR
AQ   44.090000
AV   32 32 32 32 32 32 32 12 12 13 15 16 19 19 21 19 19 22 22 24 31 
AV        33 36 39 40 39 37 36 30 25 27 30 31 30 31 31 30 31 31 30 
AV        31 32 34 40 43 44 44 44 45 45 44 44 44 44 43 43 42 42 41 
AV        39 38 38 38 38 38 39 39 38 38 40 40 40 40 41 43 44 44 44 
AV        44 44 45 45 45 45 45 45 45 45 45 45 45 45 45 45 45 45 45 
AV        45 45 44 44 44 44 44 44 44 43 43 43 43 44 44 44 44 44 44 
AV        43 43 42 43 43 44 43 43 42 42 43 43 43 43 44 44 44 45 45 
AV        45 45 45 45 45 45 45 45 45 45 46 46 46 45 45 46 45 45 46 
AV        46 45 45 45 45 45 45 45 45 45 44 43 44 44 43 43 43 43 44 
AV        43 43 43 43 44 44 45 45 45 45 45 45 45 45 45 45 45 44 44 
AV        44 43 43 43 43 42 42 42 42 41 42 42 42 42 41 41 42 42 42 
AV        42 42 42 42 41 42 41 41 42 43 43 43 43 42 42 42 43 43 43 
AV        43 43 43 44 44 43 43 44 43 43 42 42 41 41 41 42 42 42 40 
AV        40 40 39 39 40 40 41 41 41 42 42 42 42 41 42 43 43 42 43 
AV        43 43 43 44 43 43 43 44 44 45 43 43 43 44 44 44 44 43 43 
AV        42 42 41 40 41 41 41 40 40 40 40 39 39 39 39 40 38 39 40 
AV        41 41 41 42 43 42 42 41 42 41 41 41 40 37 33 33 33 34 36 
AV        34 36 34 31 31 32 32 32 34 36 38 33 32 31 29 29 29 30 33 
AV        33 33 30 31 27 29 30 34 34 36 33 33 34 36 34 33 32 34 34 
AV        37 37 36 36 29 29 31 30 29 29 27 29 29 31 31 31 32 33 33 
AV        39 39 40 40 41 39 40 40 40 39 39 37 37 32 32 32 32 30 30 
AV        29 27 25 26 25 25 25 25 24 29 27 27 27 30 30 29 33 27 27 
AV        30 26 26 29 30 26 26 23 24 26 26 25 24 31 31 26 27 27 25 
AV        24 26 22 24 22 22 21 22 23 23 22 25 24 24 24 25 24 26 26 
AV        25 24 26 24 23 22 22 22 24 24 23 24 25 27 27 30 31 30 26 
AV        27 23 22 20 20 20 22 22 21 22 17 17 16 15 17 14 17 17 18 
AV        18 17 16 15 16 16 19 19 21 22 22 29 27 26 25 27 29 31 31 
AV        31 29 29 26 27 27 29 29 25 27 26 25 25 26 25 25 23 21 22 
AV        21 22 21 20 21 21 23 24 25 25 24 22 24 26 26 29 22 23 19 
AV        21 19 17 17 14 15 16 17 15 15 14 13 16 16 19 16 16 16 15 
AV        16 13 13 12 12 13 13 13 12 12 11 13 11 12 12 13 15 16 15 
AV        17 15 13 14 13 12 14 13 13 14 12 12 13 11 12 12 13 16 17 
AV        18 19 18 19 19 16 19 19 18 22 22 20 17 16 15 15 14 13 12 
AV        15 17 15 14 13 11 11 11 12 13 13 11 12 11 11 11 11 13 13 
AV        12 15 15 16 15 12 12 14 14 17 18 15 15 14 13 15 14 13 12 
AV        13 14 16 16 17 14 14 16 14 16 14 13 14 12 15 12 13 13 14 
AV        11 12 12 12 11 11 13 13 12 14 14 17 17 14 12 15 17 18 16 
AV        16 16 16 16 16 17 17 14 13 14 15 14 13 12 11 12 12 12 11 
AV        10 10 10 11 12 12 12 14 13 13 15 17 17 15 16 18 18 18 18 
AV        15 17 14 13 12 12 12 11 11 12 12 14 14 14 12 13 13 14 13 
AV        15 16 16 19 19 17 17 15 15 12 4 34 34 34 34 34 34 4 
SQ   
     CGAATCACTC CTAATAGGGG AATATCAGCT GGATGTCAAA TAATGATTTT ATTTTGACTG
     ATAGTGACCT GTTCGTTGCA ACAAATTGAT AAGCAATGCT TTCTTATAAT GCCAACTTTG
     TACAAGAAAG CTGGGTCTCA AATCCGCCCG CTTTCTTTTA AATATTCCCG CACCAACAGG
     CGGTTGATGG CTTGGATGTC TGCAGGCTGA ACAGGAAATT GCTGTTCCGT TCTAAAGCGT
     TTTAATACAA TGCCTTGCAT TTGTTTTTCA AAGTAATTTT GGTTGTCCAA AATCTGCTCC
     ATATCCAGCA CTTTTTGGTC GGCATCGGTT TTTACACCGC TTAGCGCGTT AAAGACTTTG
     AGTTTGTCTC CGTAGAGGGC GGCGTTTTCC ATCAACCGCT TGTGGATACG TGCGTATTTG
     GCGTCGCCGC CGTATTTGTG CCGCAAGAGG TCGTTTTGTC GGTTCGGCTC TTTGATTTTG
     GTATAGACGG TTTGCAGTGT GGCGATGTTT GCCTGCATTT CTTCTTGCCC GACTTCGGCG
     AGGTTCTTTT TCTTGAAGAT GCGTTCCAGC TCTTCGCGCA GGCTGATGTA TCCGGGGTCG
     TCTGGGTCGA AGTTGCCCGC CAGCCCTTCG CGGGATTTGG CCCATGATGC CTTTCAAATC
     GTCGGCAAGT TTGCATTCCG CCTCGCCGAT TTTGGCCGAA TTGAAAGTAA ACTCTTCCAG
     CGCTTCATTG AGCAAATGGG CGGGTGGCCC TTGGCGGTAA TTTTCCGCAA GGTTAAGGTN
//
QL   17
QR   488
