# Supplementary material for: Expression capable library for studies of Neisseria gonorrhoeae, version 1.0
Source: BMC Microbiol. 2005 Sep 1;5:50. doi: 10.1186/1471-2180-5-50 (PMC1236931; doi:10.1186/1471-2180-5-50)
Supplement: Additional File 1 — Zipped file which includes all of the sequencing data as .exp files generated from binary data using PREGAP4. These .exp files contain all of the sequences with quality cutoffs included and can be opened with word processing programs. [file 1471-2180-5-50-S1.zip › AF 1 exp sequence files/SeqPlate 9/primer E reverse/BGACA2E0047A.exp]

ID   BGACA2E0047A
EN   BGACA2E0047A
LN   BGACA2E0047A.ztr
LT   ZTR
AQ   22.620000
AV   8 8 8 8 8 8 8 13 14 14 15 16 15 16 15 15 17 17 19 20 25 24 22 
AV        18 15 14 17 15 13 12 13 12 12 12 4 4 12 13 15 17 19 19 
AV        24 31 34 33 34 37 38 37 38 36 37 31 25 24 23 23 23 23 23 
AV        25 23 22 23 22 20 20 25 29 30 31 31 31 30 31 31 31 33 34 
AV        36 40 40 40 39 40 39 39 39 39 38 38 38 38 37 37 38 36 36 
AV        38 37 37 37 36 38 39 38 39 38 38 36 29 23 21 19 15 15 14 
AV        14 14 14 14 14 15 15 16 18 22 21 19 23 25 24 24 25 24 23 
AV        22 22 21 19 19 19 23 29 27 26 26 24 24 24 24 24 24 26 30 
AV        29 29 22 18 19 19 19 20 21 20 21 19 19 19 19 20 20 22 23 
AV        22 22 23 22 21 20 19 17 18 17 17 17 16 18 21 22 22 21 22 
AV        24 21 22 21 17 16 16 15 16 14 14 12 12 12 11 11 12 11 13 
AV        15 14 15 15 14 15 15 16 16 15 15 15 14 16 16 17 18 17 15 
AV        13 13 11 12 11 11 10 10 10 10 10 9 10 10 11 12 12 13 12 
AV        14 14 17 19 21 21 23 24 22 21 21 21 21 19 20 19 17 16 14 
AV        13 11 11 10 10 10 10 10 9 10 9 10 10 10 9 9 9 9 10 9 10 
AV        9 10 11 10 11 10 10 10 10 10 10 10 10 10 10 11 11 10 10 
AV        10 10 11 11 12 10 11 11 10 10 9 9 8 8 8 8 8 8 8 8 8 8 8 
AV        8 9 9 8 9 10 10 11 11 12 11 11 11 11 12 11 11 12 11 11 
AV        11 11 10 11 10 10 10 10 10 10 10 9 9 9 9 9 9 9 9 8 8 9 
AV        9 8 9 9 9 9 9 10 9 9 10 11 11 11 11 10 9 9 9 9 10 10 9 
AV        10 10 11 10 10 10 10 11 11 14 12 11 10 11 12 12 11 10 10 
AV        10 10 10 10 10 10 11 11 12 11 11 10 10 11 11 13 13 13 12 
AV        12 11 10 9 9 9 9 9 8 8 8 8 8 8 8 8 8 8 9 9 9 9 9 9 10 9 
AV        9 9 9 9 9 8 8 8 8 8 8 8 8 8 8 8 8 8 8 8 9 9 8 8 9 9 9 9 
AV        9 9 9 9 9 9 9 9 9 10 10 10 9 10 10 10 10 10 10 11 10 10 
AV        10 11 10 10 10 9 9 9 9 9 9 10 9 9 10 9 9 9 9 9 9 9 9 9 
AV        9 9 8 8 8 8 8 8 8 8 8 8 8 8 8 8 8 8 8 8 8 8 8 8 8 8 8 8 
AV        8 8 8 8 8 8 8 8 8 9 8 9 9 9 10 10 11 11 11 10 10 10 11 
AV        11 10 11 11 11 12 13 13 13 14 14 13 13 13 13 12 13 14 12 
AV        11 11 10 9 9 9 9 9 9 10 9 9 9 8 9 9 8 8 9 9 9 8 8 8 8 9 
AV        9 9 10 11 11 11 11 11 10 10 11 10 11 11 10 10 10 9 9 9 
AV        10 9 9 10 10 10 11 10 11 11 12 12 11 11 10 10 10 12 11 
AV        11 11 11 10 9 9 8 8 8 8 9 9 9 8 8 9 8 8 8 9 9 9 9 9 9 9 
AV        9 10 10 10 10 11 12 13 11 13 14 14 12 11 10 11 12 11 10 
AV        10 10 9 9 10 10 9 9 9 9 9 9 9 9 11 12 11 11 11 11 10 11 
AV        11 12 12 12 11 11 11 10 10 12 12 11 10 11 10 10 10 11 11 
AV        11 11 10 10 10 10 10 10 11 10 11 12 11 11 11 12 13 13 12 
AV        11 10 9 10 9 9 8 8 9 9 9 9 8 8 8 9 9 9 9 10 11 11 10 10 
AV        9 9 9 8 8 8 8 8 8 8 8 8 8 8 9 9 9 10 11 11 4 8 8 8 8 8 
AV        8 4 
SQ   
     CGATCACTCC TAAGGGGATA TCAGCTGGAT GTAANNTATG ATTTTATTTT GACTGATAGT
     GTCCTGTTCG TTGCAACAAA TTGATAAGCA ATGCTTTCTT ATAATGCCAA CTTTGTACTT
     GACAGCTGGG TCTTACGGCT GCCATTCGCG TTCCACCTTG CCCGACGCAT CCAAAGTTTG
     CGCTCGGACG ATATGCCCGT CCTGATACAG GATGCGCGTC CGCAATATGC CCTGTTCGAT
     ATAGCGTTGC GCCACGCCGT TTTCAACCGG CGTGTGCCGA TGCAGTTCGC CGTCTGGATG
     GTAACTATCG ACAAAGCGTT TTATTAGACG TTGTCTGACG AGTTTTTTAA GAAGCACCCC
     GTCTGGAGGC GAGGGCTGCT GAATTGCGCC AACCCGCTGT GCCTGAAAGT GGGCCAGTTT
     GCAATGGGCT GCCGGCTTTG AAAGCCCAAG ACCTCTCCTC CAGGCCGTCC AATCTGTTGC
     CACGTTCACA TTAAACGGGT TGGGAAAGCC GCCCACAATT CGGGCGGTTC ACCTATGTGC
     CAATTCCGAC GATAGACTCC TTGTGTGTCA CGGTTTTCCC CTCTTCCCCA TCGCTCTTTT
     TTTTCTCTCT CCGTTTTATC TAACATCTCT CCCATACCCC TCTTGGTACT CCCTACTCTG
     CGTGCTCCTT TCTCCTCCTC ATAATTTTCT TTTTCGCCTT TCCCTCTTTC TCGTCCACAT
     TCTCTTCTAT CTCTCTTCCG CTTGTCCACT TTACCTCGTG TCTCCCGTTT CTCCTCACTT
     CGAGTCTTTG CCCCCCGTTT CCTTGTCCAT TACTTTACCA CTCATCTN
//
QL   42
QR   115
