# Supplementary material for: Expression capable library for studies of Neisseria gonorrhoeae, version 1.0
Source: BMC Microbiol. 2005 Sep 1;5:50. doi: 10.1186/1471-2180-5-50 (PMC1236931; doi:10.1186/1471-2180-5-50)
Supplement: Additional File 1 — Zipped file which includes all of the sequencing data as .exp files generated from binary data using PREGAP4. These .exp files contain all of the sequences with quality cutoffs included and can be opened with word processing programs. [file 1471-2180-5-50-S1.zip › AF 1 exp sequence files/SeqPlate 9/primer E reverse/BGACA2E0048A.exp]

ID   BGACA2E0048A
EN   BGACA2E0048A
LN   BGACA2E0048A.ztr
LT   ZTR
AQ   35.700000
AV   6 6 6 6 6 6 6 14 15 15 16 17 16 17 17 17 22 22 29 31 36 36 32 
AV        26 21 17 20 22 18 17 17 17 16 16 16 4 17 18 21 26 33 33 
AV        33 40 42 41 43 43 44 44 44 39 39 36 29 26 26 26 26 26 27 
AV        27 27 27 26 26 30 30 33 40 40 40 40 40 40 41 40 40 41 42 
AV        42 44 44 45 44 44 43 43 43 42 42 42 41 41 40 40 40 39 39 
AV        40 39 40 40 40 41 42 41 42 42 41 37 30 25 23 22 21 21 20 
AV        20 19 19 20 20 20 20 24 31 36 38 40 41 41 41 42 42 42 40 
AV        40 41 41 41 41 41 40 39 41 41 41 41 39 39 40 41 40 40 40 
AV        39 38 38 37 36 37 37 37 37 37 37 37 38 39 37 38 40 40 41 
AV        40 40 40 40 40 40 40 39 37 37 37 34 34 33 32 33 33 32 30 
AV        31 31 32 31 33 31 32 32 33 33 32 32 32 31 33 32 27 27 29 
AV        29 30 29 30 29 29 31 30 26 27 29 29 32 32 31 31 32 32 31 
AV        31 31 32 32 36 33 33 33 32 32 32 31 31 29 30 30 29 26 27 
AV        24 24 25 24 25 22 22 22 22 22 23 22 22 24 19 22 23 21 19 
AV        19 20 20 19 19 18 17 17 17 17 17 17 15 17 17 17 17 16 16 
AV        16 16 16 15 13 12 14 12 13 13 14 13 13 14 15 15 15 14 16 
AV        18 19 19 19 18 16 15 15 13 12 14 13 12 13 12 12 11 11 11 
AV        12 12 12 14 16 14 12 13 12 12 13 12 12 11 11 11 11 12 12 
AV        11 12 13 12 15 13 14 17 16 16 15 15 18 17 17 17 17 16 14 
AV        14 13 12 11 13 12 14 12 12 12 12 11 12 12 14 13 15 15 14 
AV        12 15 15 15 15 15 16 16 14 14 16 13 12 12 12 12 12 12 13 
AV        11 10 9 10 11 11 10 10 12 10 11 11 11 10 9 10 11 12 10 
AV        10 9 10 9 8 8 8 8 8 9 9 9 9 9 9 9 9 9 10 10 11 11 11 10 
AV        10 10 10 10 10 10 11 11 11 10 11 11 10 10 11 11 11 11 11 
AV        11 11 12 10 10 11 10 10 11 11 10 10 9 9 9 9 9 9 9 10 10 
AV        10 10 9 9 10 9 10 10 11 10 10 10 10 10 9 9 9 9 10 10 10 
AV        9 10 10 10 10 10 10 10 11 12 13 12 10 10 10 11 11 11 12 
AV        12 11 12 12 11 11 10 11 11 12 11 10 10 10 9 9 9 8 8 8 8 
AV        8 8 8 8 8 8 8 8 8 8 9 10 10 10 9 9 9 10 10 10 11 10 10 
AV        9 9 9 8 9 9 9 9 9 9 8 8 8 8 8 9 9 9 10 9 9 9 8 9 9 9 9 
AV        10 10 10 9 9 9 9 9 10 10 10 10 10 10 10 10 9 9 10 11 10 
AV        9 9 9 9 9 10 10 10 9 9 10 11 10 10 11 12 12 14 11 12 12 
AV        11 11 10 11 10 9 9 9 9 9 9 9 9 9 8 8 8 8 8 8 8 8 9 8 8 
AV        8 8 8 8 8 8 8 8 8 8 8 8 8 8 8 8 8 8 8 8 8 8 9 8 9 9 9 9 
AV        9 9 9 9 9 9 9 10 9 9 10 10 9 10 10 10 10 9 9 9 9 9 9 9 
AV        9 8 8 8 8 8 9 9 9 9 9 9 9 10 10 10 10 11 10 10 9 9 9 9 
AV        9 8 9 8 9 9 9 8 8 9 9 9 9 10 10 10 11 11 11 10 9 9 10 10 
AV        9 9 10 9 9 4 9 9 9 9 9 9 9 
SQ   
     CGATCACTCC TTAGGGGATA TCAGCTGGAT GTCAANTATG ATTTTATTTT GACTGATAGT
     TCCCTGTTCG TTGCAACAAA TTGATAAGCA ATGCTTTCTT ATAATGCCAA CTTTGTACTA
     GAAAGCTGGG TCTCAAATAC TTCGAGGCCG TCTGAAACCG TTAAGACGGG CAGTTTTTCG
     GCATCGGCCG GAATATGTCC GCCCTGCGGA ATATGCAGAA CCGCATCGTG CAGGCCCGCG
     TCCAGCCGCC AGTAAATGTG CAGCGTCGGG TCGAACACCG TGTCGCCGAG CGCGGTGGCG
     TGATAGGTAA CGGTAAGCCG GCCGTCCTCG CTCCAGCGGA AGGAATTATC AAAATCGTTG
     GGATAACCGT CCGCCCGTCT GCCGCCACCG CGTTGAAACG GGTTACGGGC TGCCCCGGGC
     GAACCCGCGG TGACGGGGGG TCCCTGCCTT TCTTGGCCCC CACCGCGGTA ATCCCTCCCG
     TTTATGGCCA AAGCCCCACC GGGGAAGCTT CCGGCCCCCA CCCCTATCTG GTTGTTAACT
     CCAATCGATC GTCCCTCTAG ATACCCTCTC CCCCATCTCA TTCCCGGTGC TTTCCCTGAA
     CCTCTCTGCA AAAGCGAAAA TCCTGGATAT CCTCCCTACT TCCGCTTGTA CCCTCTTGTT
     CTCCCCTTTT TTACCACCTC CTCGCCATGG TTCTTCTTTC TTCCTCTTTA ACCTTGCGTT
     CCGTGCTTTC CTTCGGTCTA CTCTCTTCCA CCTCCGTTTT TCTTACACTC CTCCTCT
//
QL   38
QR   120
