# Supplementary material for: Expression capable library for studies of Neisseria gonorrhoeae, version 1.0
Source: BMC Microbiol. 2005 Sep 1;5:50. doi: 10.1186/1471-2180-5-50 (PMC1236931; doi:10.1186/1471-2180-5-50)
Supplement: Additional File 1 — Zipped file which includes all of the sequencing data as .exp files generated from binary data using PREGAP4. These .exp files contain all of the sequences with quality cutoffs included and can be opened with word processing programs. [file 1471-2180-5-50-S1.zip › AF 1 exp sequence files/SeqPlate 9/primer E reverse/BGACA2E0049A.exp]

ID   BGACA2E0049A
EN   BGACA2E0049A
LN   BGACA2E0049A.ztr
LT   ZTR
AQ   36.990000
AV   29 29 29 29 29 29 29 12 11 11 12 15 16 18 19 18 17 19 24 23 26 
AV        31 32 37 37 36 34 31 27 22 21 22 22 22 23 24 23 24 24 22 
AV        22 23 25 30 37 40 40 40 41 41 39 40 40 40 41 41 41 41 34 
AV        29 27 27 26 26 26 27 29 26 25 26 25 24 24 31 36 37 37 38 
AV        38 37 38 38 38 39 40 40 42 42 42 42 42 41 40 40 41 40 40 
AV        41 40 39 39 39 38 38 39 39 39 40 39 39 40 40 40 40 41 40 
AV        39 39 37 36 33 32 31 31 30 30 31 31 31 31 31 32 33 36 37 
AV        40 40 40 40 40 39 38 38 39 39 39 40 40 40 40 40 40 40 40 
AV        40 41 41 40 40 39 39 38 38 36 34 34 36 37 36 36 36 34 32 
AV        33 34 36 34 37 37 38 37 37 36 37 37 37 38 40 40 38 38 38 
AV        37 37 37 36 33 33 33 31 30 30 30 29 27 29 26 27 29 27 30 
AV        32 31 32 34 36 34 34 34 36 36 36 37 38 37 36 37 39 38 38 
AV        39 38 38 40 40 38 38 38 36 36 36 36 34 36 34 33 33 33 30 
AV        31 31 31 29 30 30 31 31 31 32 32 32 32 31 33 31 32 33 34 
AV        33 36 36 34 34 30 30 31 31 29 30 32 26 27 27 25 24 23 23 
AV        23 27 24 24 23 25 24 23 30 29 29 30 31 29 30 29 30 31 30 
AV        31 31 32 31 30 30 31 32 31 32 29 25 21 19 21 19 16 16 17 
AV        17 16 15 14 14 13 15 17 19 20 20 22 25 26 26 23 22 22 22 
AV        22 24 22 22 23 19 19 19 18 19 19 19 4 21 25 23 23 22 22 
AV        21 25 24 25 25 20 20 21 21 19 17 18 16 17 17 18 17 16 15 
AV        16 18 17 17 17 15 16 15 17 17 17 16 18 19 19 18 19 20 22 
AV        22 26 22 25 20 17 18 16 15 16 14 15 14 14 13 13 13 15 15 
AV        17 17 17 21 17 17 19 18 19 18 17 16 16 15 13 13 14 12 12 
AV        12 13 12 12 13 11 10 11 10 10 10 10 10 10 10 11 10 11 11 
AV        11 12 14 13 14 15 15 15 16 18 18 19 19 17 17 18 19 19 19 
AV        21 18 17 16 15 15 15 13 13 13 12 13 11 11 12 10 11 11 12 
AV        12 13 14 14 15 13 14 13 15 15 15 17 15 16 17 15 13 12 12 
AV        13 16 16 15 15 17 14 12 14 13 14 14 13 13 13 12 12 11 11 
AV        10 10 11 12 15 15 13 15 18 18 17 18 15 15 17 16 17 17 16 
AV        16 15 16 17 14 13 15 13 16 14 13 14 12 10 11 10 10 10 10 
AV        10 10 9 9 9 9 9 9 9 9 9 9 9 9 9 9 9 10 10 12 11 12 14 15 
AV        16 19 19 17 17 18 21 21 18 15 13 12 12 12 11 11 11 11 11 
AV        10 10 10 10 9 10 10 11 12 11 11 11 10 10 10 12 12 12 12 
AV        15 14 14 12 11 12 14 15 13 15 12 11 11 11 10 10 10 9 10 
AV        9 9 9 9 9 9 9 9 9 8 9 9 8 8 9 9 9 9 10 9 10 10 10 11 12 
AV        11 12 12 13 15 15 16 13 11 11 12 13 12 10 10 10 11 11 10 
AV        10 9 8 8 8 9 8 8 8 9 9 9 9 9 9 9 9 9 10 11 10 10 10 11 
AV        11 11 10 10 10 10 10 10 11 11 11 12 12 11 10 10 10 11 12 
AV        11 12 12 11 10 11 11 11 12 13 13 14 15 14 14 15 14 12 14 
AV        13 12 12 12 13 14 13 13 11 11 11 10 10 11 11 11 10 11 11 
AV        10 10 10 9 10 10 11 11 14 13 12 11 14 14 13 4 22 22 22 
AV        22 22 22 22 
SQ   
     CGATCGACTC ACTATAGGGG AATATCAGCT GGATGTCAAA TAATGATTTT ATTTTGACTG
     ATAGTGTCCT GTTCGTTGCA ACAAATTGAT AAGCAATGCT TTCTTATAAT GCCAACTTTG
     TACAAGAAAG CTGGGTCTTA TTTCAACACT TCGGCAAGCG CATCGGCGAC ATAAGTGATA
     TTTGATGTAT TCAGCCCGGC GACGCACATC CTGCCGGAAT CCAGCAGGTA AACGGCAAAT
     TCGTCGCGCA ACCTGCGGAC TTGCCCCACG CTCAACCCCG TGTAGCCGAA CATTCCGCGC
     TGTTTGATGA AATAAGTGAA ATCGCGTTTC GGGATTCGGG CGGTCAATAC GCCGTANAGT
     TTCTGCCGCA TCGCACGGAT GCGGTCGCGC ATCATATAAA CTTCGTTTTG CCACACGGCG
     TAAAGTTCGG AGCTGTTCAT CACGTCCGCG GCGATATACG CCCCCGTGCC CGGCGGGCTG
     GAATATATGC GGCGGACGGT GAATTTGAGT TGTCCGAACA CCAAATCCGC TTTCCTCTTT
     ATTGGGGCAA ACCACGCTTA ACCCGCTGAC GCGGTTCCCT TTATAGCGAC CGGTCTTTTT
     GAAAACGAAT TGCTGAACAA ACAGCGCGAA ATTCCCTTTC CCCCGCTTTC GTGGACGGCC
     TAAGGCATCC CTGGCCAAAA TGCCCGCGAA ACTCTGGTAA GGCGACTGTC CTTAAACCGA
     ATCTAGTTTG CCCGTTTTGA TGAATTGCAA CACTTCGCCC CATTGGCGTT CCGACATTCC
     CCTCCGGGTC GGGTTGGGGC C
//
QL   18
QR   320
