# Supplementary material for: Expression capable library for studies of Neisseria gonorrhoeae, version 1.0
Source: BMC Microbiol. 2005 Sep 1;5:50. doi: 10.1186/1471-2180-5-50 (PMC1236931; doi:10.1186/1471-2180-5-50)
Supplement: Additional File 1 — Zipped file which includes all of the sequencing data as .exp files generated from binary data using PREGAP4. These .exp files contain all of the sequences with quality cutoffs included and can be opened with word processing programs. [file 1471-2180-5-50-S1.zip › AF 1 exp sequence files/SeqPlate 9/primer E reverse/BGACA2E0050A.exp]

ID   BGACA2E0050A
EN   BGACA2E0050A
LN   BGACA2E0050A.ztr
LT   ZTR
AQ   36.230000
AV   8 8 8 8 8 8 8 13 14 15 16 18 17 18 18 17 19 20 24 27 32 31 27 
AV        23 19 16 14 16 16 13 13 13 12 13 13 12 4 14 16 19 23 30 
AV        31 31 38 40 39 41 41 42 41 41 40 40 34 32 30 30 30 30 30 
AV        30 30 29 27 29 29 27 27 34 36 37 37 38 38 38 39 39 39 39 
AV        40 41 42 42 42 42 43 42 42 41 42 41 41 41 41 40 40 41 40 
AV        41 40 40 40 40 40 40 41 41 41 42 42 41 38 36 32 33 26 25 
AV        23 24 23 23 23 23 22 22 23 25 29 31 31 37 38 39 40 40 39 
AV        38 38 39 40 40 39 40 40 41 42 42 41 40 39 40 40 40 39 39 
AV        39 40 39 39 38 37 38 38 39 39 39 38 38 38 39 37 36 37 37 
AV        38 39 38 39 38 38 37 37 38 38 38 39 39 37 37 36 36 36 32 
AV        32 33 33 33 33 34 33 33 33 36 34 33 33 33 37 36 34 36 36 
AV        33 33 33 33 31 31 31 31 32 31 30 31 30 29 30 32 32 32 31 
AV        32 31 33 34 33 34 36 34 37 36 31 30 31 32 32 33 33 33 31 
AV        31 31 30 31 31 32 34 36 30 30 27 26 26 24 24 25 25 27 26 
AV        26 27 27 26 30 26 24 25 25 29 27 27 25 23 23 21 21 17 18 
AV        18 19 22 22 22 21 22 18 19 18 18 18 18 22 22 22 22 21 19 
AV        19 19 19 23 23 24 22 22 17 16 14 14 13 14 15 14 15 12 12 
AV        12 13 14 14 16 17 20 20 22 20 17 15 15 17 17 17 16 17 17 
AV        18 17 17 18 18 19 23 27 29 29 31 29 30 26 27 22 22 21 19 
AV        19 16 16 16 14 14 12 11 10 11 11 13 13 14 13 12 13 11 11 
AV        13 12 13 16 19 19 18 17 16 16 16 16 19 22 19 17 17 17 16 
AV        13 13 13 14 14 13 15 15 15 15 16 17 17 16 15 19 18 17 16 
AV        17 18 18 17 16 16 15 17 17 19 20 19 20 21 21 22 20 21 21 
AV        22 22 22 22 19 19 19 19 19 17 15 16 15 14 13 12 12 12 10 
AV        11 10 10 10 9 10 10 9 10 10 10 9 9 11 12 12 12 12 11 12 
AV        12 13 15 12 14 15 17 17 14 15 14 15 14 15 16 15 15 14 15 
AV        14 12 13 11 12 12 11 11 12 11 11 12 12 12 12 12 12 12 14 
AV        13 11 11 11 11 10 11 9 9 10 10 9 10 10 9 10 10 10 11 10 
AV        11 10 12 11 10 10 10 9 9 10 10 10 10 10 9 10 9 9 9 9 9 
AV        9 9 9 9 8 9 9 9 9 9 10 9 9 9 9 10 10 10 10 10 9 9 9 9 9 
AV        9 9 9 9 9 8 8 8 9 9 9 9 9 9 9 8 9 9 9 9 10 9 4 9 9 9 9 
AV        8 9 9 9 8 8 8 8 8 8 8 8 8 8 8 9 9 10 9 10 10 11 12 14 15 
AV        14 15 17 16 13 12 12 11 12 12 11 11 9 9 9 9 9 8 8 9 8 8 
AV        8 8 8 8 8 8 8 8 8 8 9 9 8 9 9 9 9 9 9 10 9 9 9 9 9 9 9 
AV        9 9 9 9 9 10 9 9 10 10 9 9 9 9 9 9 8 8 9 9 9 9 8 8 8 8 
AV        9 9 9 9 9 10 10 10 10 10 11 12 11 11 9 9 9 9 10 11 11 10 
AV        10 9 9 9 9 10 10 10 10 10 10 10 9 9 9 9 9 9 9 8 8 8 8 8 
AV        8 8 8 9 9 10 9 9 9 10 10 11 10 11 10 10 9 9 9 9 9 9 9 10 
AV        9 9 9 9 9 10 9 10 10 11 10 10 11 13 11 11 10 11 10 10 10 
AV        10 9 9 9 9 9 8 8 9 10 4 17 17 17 17 17 17 17 
SQ   
     CGATCACTCC TTAGGGGATA TCAGCTGGAT GTCCAANTAT GATTTTATTT TGACTGATAG
     TGTCCTGTTC GTTGCAACAA ATTGATAAGC AATGCTTTCT TATAATGCCA ACTTTGTACA
     AGACAGCTGG GTCTTATCCT GAACAATCCG ATTCGGATAC CGCCCCTATC CTTGCCTGCG
     CTTCGGCATA TCCCATGCCG TGATAAAAGT CGCGTACCGG CGGATGTCCG CCACTTTGAT
     GAAGTTGCAG CAAAGGGCGT TGGTTGTCGG ACTGGGTAAC GACATTGCAG TGCAGACCGA
     AGGTGTCGGT TTCATAAGGG GTTATTCGAT TGCCAATCAT ACCGCCATAA ACGGCGTTTT
     CAGGGTTGTC GTACAAGCGG TTTTGATAGT CGTTAAACTC TCTTCGCTGA CGGACACCCA
     CACGCCGTAT TCCAGCGTTT CCTGATGCCC GATAATCGAA TAGGCAGCGC CGCCCGAATA
     AAGCGGCCGG CTTGGGCCGG AATACCGGAT GACGCAAAAA CCAAATCCCC ATCCCCCTTC
     GATAAACCAT GCCTTTCCTC CCTCTCTCAC CTTGATTATT GGGTATAGGG CGCGCCGTAA
     ACACTCNGCT CGCGGGCCCT ATCTCTCCTT CTTTTTCTCC CCCTAAGGAA CTTGCTACGT
     TAGTCCGGCG TCTCTATCTC CTTCTCCAAG CTTGCCTTCT TTGCACTCCA CCTGCCTTTC
     ATTAAAAATT TCCTCTTCTC TCCGTTTCGC TGCCTCGTAA CCTGTCTCTT ACTCTCTAAA
     TTTAATTCCT CTTTCGGGGC CCTACACTTA ACACCCGCCC
//
QL   40
QR   288
