# Supplementary material for: Expression capable library for studies of Neisseria gonorrhoeae, version 1.0
Source: BMC Microbiol. 2005 Sep 1;5:50. doi: 10.1186/1471-2180-5-50 (PMC1236931; doi:10.1186/1471-2180-5-50)
Supplement: Additional File 1 — Zipped file which includes all of the sequencing data as .exp files generated from binary data using PREGAP4. These .exp files contain all of the sequences with quality cutoffs included and can be opened with word processing programs. [file 1471-2180-5-50-S1.zip › AF 1 exp sequence files/SeqPlate 9/primer E reverse/BGACA2E0051A.exp]

ID   BGACA2E0051A
EN   BGACA2E0051A
LN   BGACA2E0051A.ztr
LT   ZTR
AQ   31.450000
AV   22 22 22 22 22 22 22 9 9 9 9 4 10 10 10 12 11 13 12 14 12 11 
AV        12 12 15 14 12 13 11 11 11 12 4 14 15 18 19 22 22 22 27 
AV        32 33 39 41 42 44 43 43 37 37 32 27 26 26 25 25 25 25 26 
AV        25 23 24 23 29 29 33 38 38 39 39 39 39 40 40 39 41 42 41 
AV        42 42 41 41 41 41 40 40 40 40 39 39 39 39 39 38 38 39 39 
AV        38 37 37 36 37 37 38 38 37 34 29 24 24 21 21 19 20 20 20 
AV        19 19 19 18 18 20 23 30 29 31 32 34 36 36 36 37 37 37 38 
AV        38 36 37 36 36 37 37 36 34 33 34 36 36 37 37 34 36 34 33 
AV        34 37 37 37 38 38 38 39 38 38 38 37 38 39 39 39 39 34 36 
AV        33 33 33 32 31 31 30 31 30 26 27 26 25 27 23 25 24 25 26 
AV        26 24 24 24 24 27 27 27 27 27 29 27 29 27 26 25 26 25 29 
AV        30 29 27 27 29 30 32 34 33 34 36 36 36 34 34 33 31 31 31 
AV        31 32 30 29 29 27 26 27 29 30 27 29 32 30 30 29 27 29 29 
AV        30 30 31 31 32 32 34 33 32 34 36 37 38 36 37 37 37 37 33 
AV        32 33 33 34 34 34 34 36 33 36 36 33 33 33 36 36 33 33 32 
AV        31 26 25 20 21 20 18 18 16 16 16 16 16 16 16 15 17 18 22 
AV        22 23 23 21 23 22 20 20 20 17 17 18 15 15 14 13 13 13 15 
AV        16 16 16 17 18 20 19 19 22 22 22 23 22 21 21 21 19 20 19 
AV        17 18 17 18 17 18 18 18 17 19 16 17 19 19 19 21 21 21 22 
AV        22 24 19 20 22 23 26 24 24 24 25 26 25 26 26 25 24 30 30 
AV        30 27 27 29 30 29 26 25 25 22 22 23 23 23 23 22 22 21 19 
AV        17 18 19 17 17 18 17 17 18 18 17 19 21 22 22 24 23 22 24 
AV        24 23 22 21 18 19 19 19 17 16 14 13 13 13 13 13 14 13 13 
AV        15 14 13 13 14 15 16 16 17 17 17 16 16 16 15 14 15 12 12 
AV        12 12 11 11 11 11 10 11 11 11 12 11 11 13 12 11 11 11 10 
AV        11 10 10 10 9 9 9 10 9 8 8 9 8 9 9 9 10 11 10 10 11 11 
AV        10 12 12 13 13 13 11 10 10 11 10 11 11 10 11 10 10 10 10 
AV        11 11 11 11 11 10 11 10 10 10 10 10 9 9 9 9 8 8 8 8 8 8 
AV        8 8 8 8 8 8 8 8 8 8 8 8 8 8 8 8 8 8 8 8 8 8 8 9 8 8 9 9 
AV        9 8 8 9 9 9 10 10 10 10 10 10 9 9 10 10 11 11 11 11 11 
AV        10 11 9 9 9 9 9 9 9 9 9 9 9 9 9 9 8 8 9 9 10 11 11 10 9 
AV        9 10 10 11 10 11 10 11 11 10 10 9 9 9 10 10 10 9 9 9 9 
AV        10 10 11 11 11 12 14 14 14 12 11 11 11 11 11 11 11 10 10 
AV        10 9 9 9 9 9 9 9 9 9 9 8 8 8 8 8 8 8 9 8 9 9 9 8 9 9 10 
AV        10 10 10 11 10 9 10 10 11 10 10 10 9 9 9 9 9 9 9 9 9 8 
AV        8 8 8 8 8 9 9 8 8 9 8 9 9 10 10 10 9 10 10 10 9 10 11 10 
AV        9 10 10 9 8 9 8 9 8 8 9 9 10 10 10 11 11 11 11 11 10 11 
AV        10 10 10 9 9 9 9 8 8 8 8 8 9 9 9 9 9 9 9 9 8 8 9 9 9 8 
AV        8 8 8 8 8 8 9 8 9 4 5 5 5 5 5 5 5 
SQ   
     CGATACTCCT TNGGAATATC AGCTGAATGC AANTAGTGAT TTTATTTTGA CTGATAGTTA
     CCTGTTCGTT GCAACAAATT GATAAGCAAT GCTTTCTTAT AATGCCAACT TTGTACAAGA
     AAGCTGGGTC TTACTTTCTA CAAGTAACAG GGCTTTTTTT TGCCCGTTTT TGAGGATTCG
     CACCATGGAA GATAAGCAAG GGATGAAAAA GGCGGTTGCC GGCGTGATGA CGGACGCGCC
     GGCGGACGGC AGGAAGCCGG CAACCGCTTC GAATCTTCCC CCCCTTATCT AACAGGGGCG
     TACGGAAACC GAAACGGCGG GCAGGGCTCA GGAAGTCTTC GAATGTTACG AAACGTACAT
     AACGGACGGC AAACGAAACC TTGCCATTTC GTTTGAGAAG CCTGAACACT GCGACTTTTC
     CGGCAGCACC GCGACCGCAT TTACCCTTGC GTTGTCCGCC AAAACAACCT TCCTCGGCTT
     CTACCTCACC CTCTAACATG GTTCTACCTC CTTAGAAGCC TGCCTTCCCG TCCCACGTTC
     GCTTTTTATA TCCGCTCTCG CTCACTCTTT CTCTTGTCTC CTCACCGGTT CATATCACTC
     CACGTCCTAT CCCTTCTTTG TGTCCCTAGC TCTATTACCG TCTCCCCTCT CTCCACTTCC
     CTGTCTGCTT ACCTCTCTCT CGTCCACTTT CTTATCCTGT ATATGTTCGT ATTGTTCCAG
     TTCCCTTGTT CGTCGCTTTG TCTACTCCTC AACATCGAGC CCCTCTTCCT TATTCTCTCT
     TTTCCTTTCA CTC
//
QL   37
QR   114
