# Supplementary material for: Expression capable library for studies of Neisseria gonorrhoeae, version 1.0
Source: BMC Microbiol. 2005 Sep 1;5:50. doi: 10.1186/1471-2180-5-50 (PMC1236931; doi:10.1186/1471-2180-5-50)
Supplement: Additional File 1 — Zipped file which includes all of the sequencing data as .exp files generated from binary data using PREGAP4. These .exp files contain all of the sequences with quality cutoffs included and can be opened with word processing programs. [file 1471-2180-5-50-S1.zip › AF 1 exp sequence files/SeqPlate 9/primer E reverse/BGACA2E0052A.exp]

ID   BGACA2E0052A
EN   BGACA2E0052A
LN   BGACA2E0052A.ztr
LT   ZTR
AQ   41.070000
AV   43 43 43 43 43 43 43 17 14 14 16 17 20 23 30 30 22 20 17 17 19 
AV        22 22 26 27 26 26 26 25 25 25 33 36 41 42 42 42 43 43 42 
AV        42 43 43 44 44 40 40 33 29 22 21 21 21 22 22 22 22 21 22 
AV        21 25 24 30 34 41 41 41 42 41 41 41 41 42 42 43 43 44 45 
AV        45 45 45 44 44 44 44 44 44 44 44 44 43 43 44 44 43 43 44 
AV        44 44 44 44 44 44 45 44 42 40 39 34 33 32 33 33 32 32 32 
AV        32 32 32 33 34 37 37 41 43 44 44 43 44 42 42 41 40 40 41 
AV        41 40 41 41 40 40 40 40 40 42 41 41 42 42 41 42 42 41 40 
AV        41 41 42 42 42 42 43 43 43 42 42 42 43 44 44 44 44 44 43 
AV        43 43 43 42 42 43 44 44 44 44 44 44 44 44 44 44 45 44 44 
AV        44 44 43 43 43 43 42 43 43 43 43 43 42 43 42 42 42 42 42 
AV        42 42 43 43 44 44 43 42 43 43 43 43 44 44 44 44 43 43 42 
AV        41 42 41 41 41 40 40 39 38 38 39 38 39 39 39 40 38 39 39 
AV        39 39 38 39 39 40 40 39 38 37 38 38 39 38 38 37 37 38 38 
AV        38 37 37 39 39 40 40 40 39 39 40 41 40 40 40 40 39 39 39 
AV        37 37 36 34 36 32 33 32 31 30 30 29 31 31 31 32 33 34 36 
AV        36 34 30 26 25 23 23 23 23 23 22 22 22 22 21 21 24 27 32 
AV        33 36 33 33 34 36 36 37 36 37 37 36 33 34 32 33 33 33 33 
AV        33 30 31 31 30 30 26 26 27 25 26 27 23 25 25 24 25 22 22 
AV        19 19 21 22 21 22 21 21 23 24 24 24 24 26 26 33 33 34 32 
AV        34 36 37 37 38 37 38 38 40 39 38 39 39 39 36 36 33 31 31 
AV        27 27 23 23 23 22 22 22 22 22 26 24 26 25 25 27 26 30 30 
AV        30 33 33 31 32 32 29 31 29 29 29 31 32 31 31 27 25 24 25 
AV        25 24 24 23 23 23 24 19 19 19 19 22 20 17 17 17 16 17 17 
AV        18 19 16 20 17 18 18 17 18 19 18 19 21 18 18 17 17 17 17 
AV        19 19 19 20 17 19 17 18 15 16 17 17 19 17 18 15 14 14 13 
AV        16 14 16 16 18 17 17 16 15 16 15 17 17 17 16 15 18 17 17 
AV        17 19 19 22 22 18 19 19 20 19 21 21 20 21 19 17 16 15 15 
AV        16 16 15 14 12 11 10 10 10 10 10 11 10 11 10 10 11 11 11 
AV        12 13 14 12 14 13 12 11 12 11 11 11 11 12 12 11 11 10 10 
AV        11 10 9 9 9 9 9 9 8 8 8 9 9 9 10 9 10 11 11 11 12 11 11 
AV        12 11 10 10 10 11 10 10 10 10 10 10 10 10 12 13 12 13 13 
AV        13 13 14 16 16 16 17 18 17 17 16 13 14 15 12 12 12 13 12 
AV        11 11 11 10 9 10 9 10 10 9 10 11 11 11 11 12 13 12 13 13 
AV        12 12 13 14 16 15 15 14 15 12 12 11 11 12 13 14 17 15 12 
AV        11 11 10 10 9 10 10 10 10 10 9 9 10 10 10 10 10 11 10 11 
AV        10 10 9 9 10 10 10 9 9 9 10 10 9 10 9 9 9 10 10 10 11 9 
AV        10 11 11 11 10 12 12 13 12 12 12 10 10 10 11 11 12 12 11 
AV        11 9 9 9 10 10 10 10 10 10 9 10 10 9 9 9 10 9 9 9 9 8 9 
AV        9 8 9 8 8 8 8 8 8 8 8 8 8 9 8 9 9 8 8 9 9 9 9 9 8 8 9 8 
AV        8 8 9 9 10 10 10 4 11 11 11 11 11 11 11 
SQ   
     CTCCTTAGGG GATATAGCTG GATGTCAAAT AATGATTTTA TTTTGACTGA TAGTGCACCT
     GTTCGTTGCA ACAAATTGAT AAGCAATGCT TTCTTATAAT GCCAACTTTG TACAAGAAAG
     CTGGGTCTCA GGCGGAGGAT GCCGCCGTGT TCATCAGGCG CAAGGCTTTC ATACGGCATA
     TTTCCTTTTG ATATTCCGCC AAACCGACAA AGCGGCCGTT TTCCGTGTAA ACGCGTACCG
     GCGTATCGGA AGGCAGGTCT TCCTCGAAAC GCGGCCGTTG CCCGCATTGG AGCATATGGA
     CGGCATAATC GTTTAAAACG GTTTGGGGAA AGTGTGAAAC CAATACGTCG CAGGGCAGCA
     GCAGACCGTC GCGTTCTGTT TCGTTTAAAT TTGCCAAAGC TTCGAGCGTG TGGCTTTGGG
     CGATGGTAAA GCCGGCGGTT TCGGTGCGGC GTATGGCGGC CAGGTGGGCG AATGTGCCGA
     TGTGTTTGAC GATGCCTTCG CTGAGGGTGC GGATGTAGGT GCCTTTGCTG CAACGCACGC
     TTAATCCCGC TTTGGGGCGC GCCCAACTCG GCAATATCGA TACAGTACAC GGTAATGTCC
     GCCGTTTGCC TTCCATAACA ATGCCCTTTG CCGCGAATTC GTACCACCGA TTGCCTTCCT
     GCTTTGAGGC CGGAAAACTC TTCGCCGCCC TTGGGCGAAT GTTTGCTCGT CAATTGCTTG
     CCAGGGCCCT TCTGAAATTC CCGCTAACGG AAATATCGGC CGCGCGCGGC CGGCAAATGT
     TATTCCCTCT CCGGCATCC
//
QL   21
QR   364
