# Supplementary material for: Expression capable library for studies of Neisseria gonorrhoeae, version 1.0
Source: BMC Microbiol. 2005 Sep 1;5:50. doi: 10.1186/1471-2180-5-50 (PMC1236931; doi:10.1186/1471-2180-5-50)
Supplement: Additional File 1 — Zipped file which includes all of the sequencing data as .exp files generated from binary data using PREGAP4. These .exp files contain all of the sequences with quality cutoffs included and can be opened with word processing programs. [file 1471-2180-5-50-S1.zip › AF 1 exp sequence files/SeqPlate 9/primer E reverse/BGACA2E0053A.exp]

ID   BGACA2E0053A
EN   BGACA2E0053A
LN   BGACA2E0053A.ztr
LT   ZTR
AQ   31.620000
AV   7 7 7 7 7 7 7 13 14 14 15 16 15 17 16 16 19 20 24 26 31 29 23 
AV        18 15 13 15 16 14 15 14 14 13 13 13 13 13 15 18 23 29 29 
AV        29 33 32 34 36 38 38 39 31 31 29 27 27 25 26 25 24 25 24 
AV        22 19 19 16 20 21 22 23 23 25 24 24 26 25 26 29 32 33 40 
AV        40 40 39 39 36 34 36 36 34 34 36 34 33 33 34 33 33 34 33 
AV        36 37 36 37 37 36 37 37 32 26 24 23 21 20 20 20 19 19 19 
AV        19 20 20 19 22 27 27 30 33 36 34 36 37 38 39 39 39 38 38 
AV        38 38 39 39 37 37 38 38 36 33 32 30 30 30 30 30 30 31 30 
AV        31 31 31 29 30 32 32 32 30 30 30 31 31 30 31 30 30 30 32 
AV        32 31 31 33 36 37 37 33 34 34 33 34 34 33 34 33 36 34 33 
AV        34 32 32 34 34 34 33 33 32 30 29 30 26 27 27 26 26 25 26 
AV        26 26 29 29 26 29 27 27 30 29 27 27 29 30 26 26 27 25 25 
AV        25 25 24 25 24 24 25 23 22 22 20 20 19 19 21 21 20 21 20 
AV        22 19 21 21 22 19 24 22 22 19 18 19 20 21 21 21 22 22 21 
AV        21 25 25 26 27 32 32 32 33 30 31 26 24 25 23 23 23 23 22 
AV        22 21 19 19 19 19 19 18 19 19 20 20 17 17 17 17 17 16 16 
AV        15 14 14 16 16 13 13 14 15 15 14 15 15 16 17 15 13 14 14 
AV        15 17 18 15 15 13 14 13 11 12 11 13 13 12 11 11 11 11 13 
AV        12 13 15 15 18 19 19 19 22 23 27 23 23 21 19 21 19 17 17 
AV        16 15 13 14 13 12 11 12 11 12 13 13 14 15 15 14 12 14 12 
AV        14 12 13 13 12 12 13 11 11 10 9 9 10 9 9 9 10 10 10 10 
AV        9 9 9 9 9 10 10 10 9 11 11 11 10 10 11 12 13 12 12 11 10 
AV        10 10 11 9 9 9 9 9 10 10 9 9 10 11 14 12 14 13 15 15 15 
AV        15 15 15 16 17 16 15 13 13 12 12 13 14 12 11 10 11 10 10 
AV        9 10 10 10 10 12 11 10 10 10 11 11 11 12 12 11 12 11 13 
AV        12 12 15 14 13 16 16 17 15 13 14 13 12 13 11 11 10 10 12 
AV        12 11 11 10 11 12 11 10 10 10 10 10 10 9 9 9 9 9 9 9 8 
AV        9 9 9 9 9 9 9 10 10 10 11 11 10 10 11 10 10 11 11 11 10 
AV        10 9 9 8 8 9 8 8 8 9 8 8 8 8 8 8 9 9 9 8 8 8 9 8 9 9 8 
AV        9 8 9 9 8 8 8 9 9 8 8 9 8 8 9 8 8 8 8 8 8 8 8 8 8 8 8 8 
AV        8 8 8 8 8 8 8 8 8 8 9 9 9 9 8 9 9 10 9 9 10 9 9 9 9 9 9 
AV        9 9 9 9 9 8 9 9 8 9 9 9 9 11 11 12 11 12 11 11 11 11 10 
AV        12 11 11 11 10 9 9 8 9 9 9 9 10 9 9 8 8 9 9 9 10 11 11 
AV        10 10 10 9 9 9 9 9 10 9 9 9 10 9 9 10 10 9 10 9 9 9 9 9 
AV        9 9 9 8 8 8 8 8 8 8 8 8 8 9 8 8 8 8 8 9 8 8 8 8 9 9 9 9 
AV        9 9 9 10 10 11 11 11 12 11 11 10 9 10 10 10 9 9 10 10 9 
AV        9 9 9 9 9 9 9 9 9 9 9 9 9 9 8 9 9 9 9 9 8 8 8 8 8 8 8 8 
AV        8 8 8 8 8 8 8 8 9 9 9 10 10 10 9 9 10 10 4 8 8 8 8 8 8 
AV        4 
SQ   
     TGATCACTCC TTAGGGGATA TCAGCTGGAT TCCAATATGA TTTTATTTTG ACTGATAGTC
     CCTGTTCGTT GCAACAAATT GATAAGCAAT GCTTTCTTAT AATGCCAACT TTGTACAACA
     AAGCTGGGTC TTAATTAAAA GGGATGTCGT CCTCCGATGT CTTCGGCAGG CGCGGCATTG
     CCTTGGGGGT GTTCCGGCCG CCCTTCCGCC GCTTGGGCCT GTTTCTGCGG CGGCGCCGGC
     GGTTGGCGGA CGTTTACGGC TTCGGCATAT TCCGGGCTTT TGGCAATCTG CTCCCTCAAT
     TTCCCGTTCA GGAGGGCTTT ATTTCCCCCA TCCGGGGTCT GACGGGTCGA AAGGCAAAAA
     CGGGCGTTGT CCCGGATGTT TTCGGGGTCG TAGCTCTTCC TTCTTCGTTG CCGATGGCGG
     AAATGTTGGC CTACGTGGTT TTGGCCGACC CTGCTTTCCT CGTGGGCGGA TACTCCAACG
     GCAGGGGTTT GCCCTAAAAT TTTGGGCAAA ATTTAAGTTT GTCCGGCTCC TCCTGGGGTA
     AAGCCCTCTC TCCTGCCCAG CTATTCTAAG TTCTGTTGGC TATTCTGCTC TCCTGCTCTC
     TCTCGTCAGC CCGGCCTATC TCCCCTTTGT ATTACCTATG GCTTGTCCCT CCTGCCCCTC
     TTATGGTTTC TCCTTCCCTT GCATCTCGCT CTTCCCTTAC TAACTGGCTT CTTCAAAATA
     TCTCCTGTCC TCTCATCTTC CGTCACTCTA CACGTCTACT TTCGCTCCAA TTTCCTCTCT
     TATTTCTGGG CCCGCTTCTN
//
QL   65
QR   116
