# Supplementary material for: Expression capable library for studies of Neisseria gonorrhoeae, version 1.0
Source: BMC Microbiol. 2005 Sep 1;5:50. doi: 10.1186/1471-2180-5-50 (PMC1236931; doi:10.1186/1471-2180-5-50)
Supplement: Additional File 1 — Zipped file which includes all of the sequencing data as .exp files generated from binary data using PREGAP4. These .exp files contain all of the sequences with quality cutoffs included and can be opened with word processing programs. [file 1471-2180-5-50-S1.zip › AF 1 exp sequence files/SeqPlate 9/primer E reverse/BGACA2E0054A.exp]

ID   BGACA2E0054A
EN   BGACA2E0054A
LN   BGACA2E0054A.ztr
LT   ZTR
AQ   43.920000
AV   38 38 38 38 38 38 38 11 11 11 13 16 17 20 19 18 18 19 24 23 27 
AV        31 32 37 38 37 36 32 25 26 29 30 30 31 31 31 30 32 32 30 
AV        31 32 36 41 43 43 43 43 44 44 43 43 43 44 43 43 41 40 37 
AV        34 33 33 33 33 33 34 34 33 33 34 34 37 38 40 43 43 43 44 
AV        44 44 44 44 44 44 44 44 45 45 45 45 45 45 45 45 45 45 45 
AV        45 45 45 45 45 45 45 45 45 44 45 44 45 45 45 45 45 45 45 
AV        44 44 42 43 43 44 44 44 43 43 43 44 44 44 44 45 45 45 45 
AV        45 45 45 45 45 44 44 44 44 44 44 44 44 43 43 43 42 43 42 
AV        42 43 43 43 42 42 44 44 44 45 45 45 44 45 45 45 45 45 45 
AV        45 45 45 44 43 43 43 44 45 45 44 44 44 44 44 43 43 43 43 
AV        43 43 42 42 42 42 42 42 43 43 43 43 42 42 42 44 42 43 43 
AV        42 42 42 42 42 43 42 42 43 43 43 43 44 43 44 42 42 42 42 
AV        41 41 42 42 43 43 42 42 43 43 42 44 44 42 42 42 41 40 40 
AV        39 39 39 39 39 39 39 41 41 41 41 42 43 43 42 43 43 43 41 
AV        42 42 41 41 42 42 42 42 41 41 41 41 41 41 41 41 39 40 39 
AV        39 39 39 38 38 39 39 38 39 39 40 40 41 41 41 41 40 40 42 
AV        42 42 42 41 39 39 38 38 37 36 32 27 29 26 25 25 25 25 24 
AV        26 25 26 25 24 25 31 34 34 33 36 36 37 37 38 38 40 40 40 
AV        41 39 38 38 39 40 40 39 39 38 38 39 38 37 37 37 37 37 38 
AV        38 38 38 38 31 33 32 30 30 30 31 27 29 29 26 26 27 27 27 
AV        31 31 26 30 30 30 31 31 30 30 31 31 30 29 29 32 29 31 29 
AV        29 30 30 29 29 29 26 26 26 26 24 25 29 27 29 29 26 25 25 
AV        26 26 29 29 30 29 31 30 29 30 31 30 31 31 33 33 32 30 30 
AV        30 32 31 31 29 30 29 29 29 30 29 30 31 33 30 29 26 26 24 
AV        29 27 27 29 29 27 26 26 26 22 25 22 23 24 22 22 19 18 17 
AV        17 16 17 17 17 19 17 20 17 18 21 20 22 24 25 25 26 24 22 
AV        22 23 24 24 25 24 24 25 24 20 20 21 21 23 24 23 24 22 22 
AV        19 19 19 18 19 18 18 17 18 17 17 18 18 20 18 22 22 22 22 
AV        22 22 22 22 22 20 20 21 20 20 19 18 18 19 17 17 22 20 19 
AV        19 22 20 18 17 18 20 21 22 21 20 21 19 20 19 19 19 19 20 
AV        22 22 22 22 22 24 24 24 27 27 22 24 24 22 22 21 20 17 16 
AV        16 15 16 14 14 13 15 15 14 16 17 16 17 19 19 19 17 17 19 
AV        19 19 20 21 22 19 18 19 16 17 17 18 17 17 15 15 16 15 15 
AV        15 16 17 17 20 22 22 22 25 22 26 25 24 24 25 25 26 22 21 
AV        18 18 17 17 15 15 16 14 16 13 12 11 10 11 10 11 11 4 10 
AV        10 10 10 10 10 11 13 14 16 16 20 19 19 19 17 18 15 16 16 
AV        16 14 13 11 11 10 10 9 9 9 9 9 11 10 9 9 9 9 9 9 9 9 9 
AV        10 10 10 10 10 11 11 12 11 13 12 13 14 15 12 14 12 13 14 
AV        11 11 13 14 15 14 14 13 13 13 15 15 18 18 15 17 14 14 14 
AV        14 12 14 15 13 14 15 13 12 11 13 12 14 4 8 8 8 8 8 8 8 
AV        
SQ   
     CGATCGACTC ACTATAGGGG ATATCAGCTG GGATGTCAAA TAATGATTTT ATTTTGACTG
     ATAGTGACCT GTTCGTTGCA ACAAATTGAT AAGCAATGCT TTCTTATAAT GCCAACTTTG
     TACAAGAAAG CTGGGTCTTA TTTCGCCAAT TCGGCACGCA GTTTGCGGGT TACGTTCATC
     ATTACTTGAA GCTGTTCCAG AGTTTCTTTC CAGCCGCGTG TTTTCAGGCC GCAGTCCGGG
     TTAACCCACA GACGCTCAAC CGGAACAACC TCAATGGCTT TGCGCAACAG GTGTTCCACT
     TCGGCTTCTG TCGGTACGCG CGGGCTGTGG ATGTCGTAAA CGCCCGGGCC GATGTCGTTC
     GGGTATTTGA ATTCGCCGAA CGCAGCCAAG AGTTCCATGT CGGAACGTGA AGTCTCAATG
     GTGATCACGT CCGCATCCAT TGCAGCAATC GCAGGCAGGA TGTCGTTGAA CTCAGAGTAG
     CACATATGAG TGTGGATTTG AGTGCTGTCT TCGCAACCTG CAGAGGATAG GCGGAAGGAT
     TCGCCCGCCC AGTTCAGGTA GGCATCCCAA TCGGCACGTT TTCAAGGAAG ACCTTCGCGG
     ATGGCAGGTT CGTCAATTTG GATGACTTTA ATGCCGGCTT TTTCCTGATC CAATACTTCG
     TCGTCNAGAG CCAGTGCGAA TTGTTTGCAC ACGGTAGCGC GCGAAATATC GTTGCGGACA
     AAGACCATTG CAGAATGGTT ACAGGACGGT CCAAATACCT TTATCGGG
//
QL   18
QR   475
