# Supplementary material for: Expression capable library for studies of Neisseria gonorrhoeae, version 1.0
Source: BMC Microbiol. 2005 Sep 1;5:50. doi: 10.1186/1471-2180-5-50 (PMC1236931; doi:10.1186/1471-2180-5-50)
Supplement: Additional File 1 — Zipped file which includes all of the sequencing data as .exp files generated from binary data using PREGAP4. These .exp files contain all of the sequences with quality cutoffs included and can be opened with word processing programs. [file 1471-2180-5-50-S1.zip › AF 1 exp sequence files/SeqPlate 9/primer E reverse/BGACA2E0055A.exp]

ID   BGACA2E0055A
EN   BGACA2E0055A
LN   BGACA2E0055A.ztr
LT   ZTR
AQ   11.630000
AV   6 6 6 6 6 6 6 9 11 12 10 11 11 12 12 12 13 13 16 17 18 15 12 
AV        10 11 13 12 13 13 13 12 12 13 13 12 13 17 21 26 26 25 24 
AV        23 26 27 30 25 24 23 22 24 23 23 22 22 22 26 25 22 22 19 
AV        23 22 22 24 24 25 24 24 25 23 24 26 30 27 33 32 32 32 29 
AV        27 27 23 23 23 23 22 19 20 21 20 20 20 19 20 22 22 26 26 
AV        25 29 27 30 26 22 18 15 16 15 15 14 14 13 13 13 13 12 12 
AV        12 14 17 19 21 22 22 22 21 19 19 15 15 14 12 13 12 11 10 
AV        10 9 10 9 9 9 9 10 9 9 10 9 10 10 10 10 10 10 9 9 9 9 8 
AV        8 8 8 8 8 8 8 8 8 8 8 8 8 8 8 8 8 8 8 8 8 8 8 8 8 8 8 8 
AV        8 8 8 8 8 8 8 8 8 8 8 8 8 8 8 8 8 8 8 9 9 9 9 8 8 8 8 8 
AV        8 8 8 8 8 8 8 8 8 8 8 8 8 8 8 8 8 8 8 8 8 8 8 8 8 8 8 8 
AV        8 8 8 8 8 8 8 9 8 8 8 8 8 8 8 8 9 8 8 8 8 8 8 8 8 8 8 8 
AV        8 8 8 8 8 8 8 9 9 9 9 8 8 8 9 8 8 8 8 8 8 8 8 8 8 8 8 8 
AV        8 8 8 8 8 8 8 8 8 8 8 8 9 9 9 9 9 10 10 11 10 10 10 10 
AV        11 10 10 9 9 8 8 8 8 8 8 9 9 9 10 9 10 9 9 9 10 10 11 10 
AV        10 4 9 9 8 8 8 8 8 9 9 9 4 9 9 9 9 9 9 9 9 9 9 8 8 8 8 
AV        8 8 8 8 8 8 8 8 8 8 8 8 8 8 8 8 8 8 8 8 8 8 8 8 8 8 8 8 
AV        8 8 8 8 9 9 9 9 9 9 9 9 8 8 8 8 8 8 8 8 8 8 8 7 7 7 8 8 
AV        8 8 8 8 8 8 8 8 8 8 8 8 8 8 8 8 8 8 8 8 8 8 8 8 8 8 8 8 
AV        8 8 8 8 8 8 8 8 8 8 8 8 8 8 8 8 8 9 8 8 9 9 9 9 9 9 9 9 
AV        9 9 9 8 8 9 9 8 8 8 8 8 8 8 8 8 8 8 9 9 8 8 9 9 8 9 9 9 
AV        8 9 9 8 8 8 9 9 9 9 9 9 10 9 10 11 10 9 9 9 9 9 9 9 9 9 
AV        9 9 9 9 9 9 10 10 10 11 10 10 11 10 10 10 9 9 9 8 8 8 8 
AV        8 8 8 8 8 8 8 8 8 8 8 8 8 8 8 8 8 8 8 8 8 8 8 8 8 8 8 8 
AV        9 9 9 8 8 8 8 8 8 8 8 8 8 8 8 8 8 8 8 8 9 9 10 10 10 10 
AV        10 10 10 11 11 12 11 10 10 10 9 9 9 10 9 9 9 9 9 9 9 9 
AV        9 9 8 9 9 9 8 8 8 8 9 8 8 8 9 9 9 9 9 9 9 9 9 9 9 9 9 10 
AV        9 10 10 10 9 9 9 9 9 9 9 9 8 8 8 8 8 8 8 8 8 8 8 8 8 8 
AV        8 8 9 9 9 9 10 10 9 9 9 10 10 11 11 11 10 10 9 9 9 9 9 
AV        10 11 10 10 10 9 9 9 10 9 10 9 9 10 9 9 8 9 9 9 9 9 9 9 
AV        9 9 9 9 9 9 8 9 8 8 8 9 9 9 9 9 10 10 10 10 10 12 11 11 
AV        10 11 10 10 10 9 9 9 9 8 9 9 9 9 9 10 9 9 9 9 10 10 10 
AV        11 12 11 10 10 10 11 11 12 11 11 11 11 10 11 10 10 10 10 
AV        9 9 9 8 9 9 9 8 8 8 8 8 8 8 8 8 8 9 9 9 9 9 9 9 10 10 10 
AV        10 9 10 10 10 10 9 9 9 10 10 11 11 11 12 11 11 11 10 10 
AV        10 11 10 10 10 9 9 9 8 8 8 8 8 8 8 8 8 8 8 8 8 8 8 8 4 
AV        8 8 8 8 8 8 8 8 9 8 8 9 9 9 8 9 8 8 8 8 8 8 8 8 8 8 8 8 
AV        8 8 8 8 8 8 9 9 9 9 4 13 13 13 13 13 13 13 
SQ   
     GTATCACTAC TAAGGGATAT AGCTGGATGT CAATATGATT TATTTTGACT GAAGTTCCTG
     TTCGTTGCAC AAATTGATAA GCAATGCTTT CTTATAATGC CAACTTTGTA TAACAAAGCT
     GGGTCTTAAA AAAACAGACC CCGACATTTC TCGTAAAGTG CGCGCACTCC ACCACTCTCG
     ACCCACAGCT TCCAACGCAA ACCCGTATCC GCACACAAGA AACGACAGGG TGCCATAGTA
     TCTAAACGCA AGAGCGTGTA CGACGTGAGA ACACTCTAAA TCACAATATG TGCATGCAGT
     TTTCGACCAT ATATTATTTC CCTCCCGCTA TCGCCGTACT TTTTTTAAGN CCCCGCACAT
     NCACCGGTAC ATCAGTGCGC GTCACCGACC ATTAAGTGTC ACACCACACG CCAACCCAAT
     ACGTCTGGTC TAAGTTCCTA TTTTCTCTCA TTCGCAGAGC CACCTCCGGC ACTAATACGA
     AACCGACCAA CCTCAACCTC ATTATCGTTA AGACTCCAGC GTCACATCTC AACTACATTT
     CTTACACCTA ACACCTCCTT CTTTCTCTGT CACCTTAGTT TACTCTTCTT TTCCTGCACC
     TTCCTCTAGT CCCACGCTCT TACATTCCCA CAACCACCCT TCTCTATATT CTTCTTACGT
     CTCTCCGTTT ACACTCTCTA CTTACTCATA CCTATCTGCT CTCTTTATGT ATCCCTTATC
     TGCCTTTGTC TCTATATTAC TCCTCCTGTG ACATCATCTC CTCTTATCCT ATACACTCTG
     CGCTCTTCGC CCTTATCTGT CCTGTGCTTT ATATCCTCTT GTCATACCTT ACGCTATGTC
     TCGTCGCGTT GTCTTCTTCT ACTTCGAACG TAAGCCTCNT CACCGTGTTC CGGTCGATCG
     ACTATTGTTC GACCACATCT AACTC
//
QL   61
QR   88
