# Supplementary material for: Expression capable library for studies of Neisseria gonorrhoeae, version 1.0
Source: BMC Microbiol. 2005 Sep 1;5:50. doi: 10.1186/1471-2180-5-50 (PMC1236931; doi:10.1186/1471-2180-5-50)
Supplement: Additional File 1 — Zipped file which includes all of the sequencing data as .exp files generated from binary data using PREGAP4. These .exp files contain all of the sequences with quality cutoffs included and can be opened with word processing programs. [file 1471-2180-5-50-S1.zip › AF 1 exp sequence files/SeqPlate 9/primer E reverse/BGACA2E0056A.exp]

ID   BGACA2E0056A
EN   BGACA2E0056A
LN   BGACA2E0056A.ztr
LT   ZTR
AQ   40.330000
AV   8 8 8 8 8 8 8 14 15 16 18 20 19 22 21 21 23 24 26 31 38 37 36 
AV        32 26 22 25 27 29 27 29 30 29 29 29 27 29 30 33 39 42 43 
AV        43 43 44 44 43 43 44 44 43 43 41 41 38 33 32 32 31 31 32 
AV        32 33 32 32 33 33 34 34 37 41 41 42 42 42 42 42 42 41 41 
AV        42 42 42 43 43 43 43 42 42 42 42 42 41 42 42 41 41 42 41 
AV        41 42 41 42 42 41 41 42 42 42 42 43 42 41 42 40 41 41 41 
AV        41 41 41 40 41 42 41 41 42 42 42 44 44 43 43 43 43 43 43 
AV        42 42 42 41 41 42 42 42 43 43 44 43 43 43 42 42 42 42 43 
AV        42 42 42 41 40 40 39 39 39 38 39 40 39 39 40 40 41 41 40 
AV        41 40 40 41 40 41 39 38 39 40 39 39 39 36 37 33 34 32 32 
AV        32 33 36 34 33 32 33 32 33 36 36 38 38 37 38 39 37 37 37 
AV        37 39 39 38 38 38 37 38 34 38 37 36 38 37 38 38 34 34 33 
AV        33 33 34 34 37 37 38 38 38 38 37 37 39 39 39 39 39 39 39 
AV        38 37 34 36 36 36 36 36 36 37 37 37 37 37 36 37 39 39 38 
AV        38 37 34 36 34 34 34 33 33 33 34 31 30 27 29 27 29 31 29 
AV        31 30 27 29 24 22 22 25 26 26 27 27 26 26 26 26 24 29 29 
AV        33 37 38 36 36 37 34 36 36 36 34 34 33 34 34 30 29 24 23 
AV        24 25 24 25 22 22 19 19 22 22 20 21 22 21 22 21 19 21 17 
AV        19 19 22 21 21 20 20 19 17 19 18 17 17 17 19 18 18 19 20 
AV        18 17 17 19 21 20 22 18 19 19 22 22 22 22 4 22 23 25 22 
AV        19 20 17 22 21 21 20 16 16 16 19 18 16 16 4 17 16 17 17 
AV        19 19 19 22 25 25 23 22 23 21 25 26 25 25 25 21 20 19 19 
AV        19 17 18 17 16 16 15 15 14 15 15 15 15 14 15 16 17 14 16 
AV        16 16 18 18 19 19 16 16 15 17 14 13 12 14 13 14 14 13 11 
AV        12 11 13 14 13 13 13 12 11 10 10 10 11 11 12 12 11 10 11 
AV        10 10 11 11 12 15 16 16 13 12 11 11 11 10 10 11 11 11 11 
AV        11 9 9 9 9 9 10 9 11 13 13 12 13 13 16 16 16 19 18 16 17 
AV        15 16 13 11 11 12 11 10 10 9 10 9 9 10 10 11 10 12 12 12 
AV        11 11 12 10 11 12 11 13 15 15 15 16 13 13 13 12 13 15 17 
AV        16 14 16 16 14 12 11 11 14 14 12 14 12 10 11 10 10 10 10 
AV        9 9 9 9 9 8 8 8 9 9 10 10 11 11 10 10 11 10 11 10 10 11 
AV        11 10 11 10 10 11 10 10 10 10 11 11 13 12 12 12 12 11 10 
AV        10 10 10 11 11 13 13 12 13 15 14 14 12 12 12 12 13 12 12 
AV        12 10 10 10 10 9 9 9 10 11 11 12 13 16 13 13 16 20 21 20 
AV        23 27 22 19 16 18 18 16 15 15 14 13 12 11 10 10 10 11 10 
AV        10 10 9 10 9 10 10 10 10 11 12 11 10 11 11 11 11 10 9 10 
AV        10 10 10 10 9 9 9 10 9 10 9 9 10 11 11 11 13 13 12 14 12 
AV        14 15 17 16 19 20 20 17 17 18 15 13 12 12 12 12 11 10 10 
AV        10 10 9 9 9 8 8 8 9 9 9 9 9 10 10 11 10 10 10 11 12 14 
AV        12 13 13 15 15 14 14 15 13 13 16 17 17 15 13 15 13 12 10 
AV        10 11 10 9 9 9 8 8 8 4 4 4 4 4 4 4 4 
SQ   
     CGATCACTCC TAAGGGGATA TCAGCTGGAT GTCAAATAAT GATTTTATTT TGACTGATAG
     TGACCTGTTC GTTGCAACAA ATTGATAAGC AATGCTTTCT TATAATGCCA ACTTTGTACA
     AGAAAGCTGG GTCTTAAACT CCTGTAATGA TTTTTTCAGC GGCAGCCTGA TCGAAACCCT
     TCTGCAACAC TTTAAGATAG ACGGTCTGCC CGTCGAAACT GAAACCGATG TCTTCCACGC
     CTTCCAACTG CAACAGGGCG CGTTGCAAAC CGTCCCGATT GCCCTGCCAC ACGCCGCCGA
     CAGGGTAACT GAGGTTTTTG ACGGGCTTGG GCGCGGGCGA TAAAACGCAA TCACCAGCCA
     CAGCAGCATC AATATGCTGN CAAAGGCAAA CACGCCGGNC AAAGCGCATT TTTGAAACAG
     CAGCCTCCTG GCGCGCCGCC GGCAAACAGT CCGAGCGACT GCATCGTGTT GTACACGGCC
     CATCGCGTAC CCCTCAAGTC CGAACGCCGC GATTTTGGAA ACCATAGACG GGAAGCTCGC
     TTCCAACCCA TTAAAACCGG ATAAAGTAAC CACCCGATTA GCGGTCATCA GCCAAATCGA
     GTGCATTCCG GACAGCAAAC CCAGTTGCCC CCCCCGCGAT GCAAACGAAT GCCCAAAACA
     AAAACCTGTT TGAGCTTTGT GCGCGTTTCG CCCACGATAA TCCGCGGGAC CTTCTCCCCC
     CAAGCCCGTA ATGGTCAAGG GCAGATATAC TTTTCCAAGG CTGGAATTTT TCCAAACCAG
     AACCGGTTCC ATCG
//
QL   13
QR   334
