# Supplementary material for: Expression capable library for studies of Neisseria gonorrhoeae, version 1.0
Source: BMC Microbiol. 2005 Sep 1;5:50. doi: 10.1186/1471-2180-5-50 (PMC1236931; doi:10.1186/1471-2180-5-50)
Supplement: Additional File 1 — Zipped file which includes all of the sequencing data as .exp files generated from binary data using PREGAP4. These .exp files contain all of the sequences with quality cutoffs included and can be opened with word processing programs. [file 1471-2180-5-50-S1.zip › AF 1 exp sequence files/SeqPlate 9/primer E reverse/BGACA2E0057A.exp]

ID   BGACA2E0057A
EN   BGACA2E0057A
LN   BGACA2E0057A.ztr
LT   ZTR
AQ   37.880000
AV   33 33 33 33 33 33 33 11 10 11 12 15 14 17 16 16 16 17 21 20 23 
AV        26 27 32 32 31 30 30 22 23 24 25 26 26 27 27 26 29 27 27 
AV        27 30 31 37 40 41 41 40 42 41 40 41 41 41 41 40 39 39 38 
AV        33 32 31 31 31 31 32 33 31 31 31 31 32 32 33 37 38 38 39 
AV        39 38 39 39 39 39 40 39 39 39 40 39 40 39 39 39 40 39 39 
AV        40 39 38 38 39 38 38 39 39 39 38 37 38 39 38 38 38 39 38 
AV        37 39 34 36 36 36 36 36 34 34 36 36 36 36 37 37 36 38 38 
AV        38 34 36 36 36 36 34 34 34 36 36 37 37 38 39 39 43 43 43 
AV        43 42 41 41 40 40 40 38 37 37 36 36 36 36 36 34 36 37 38 
AV        39 39 39 40 41 41 40 40 39 38 37 38 38 38 38 39 39 38 38 
AV        39 39 40 40 39 39 40 39 38 37 36 33 34 34 33 34 32 30 30 
AV        30 30 31 31 31 33 33 33 33 34 33 30 31 34 33 32 32 30 30 
AV        29 29 30 29 26 27 27 30 29 30 29 30 30 31 32 34 33 33 33 
AV        36 34 34 32 31 29 30 29 29 27 26 25 24 25 25 25 22 20 24 
AV        25 26 26 24 25 27 24 24 23 22 22 22 25 26 24 22 21 21 23 
AV        22 21 24 24 26 29 27 25 24 23 24 24 25 26 20 19 22 19 17 
AV        17 16 4 17 18 19 18 19 17 17 19 20 17 16 17 16 16 16 16 
AV        15 15 16 16 19 19 19 19 21 25 24 26 29 30 27 29 31 30 29 
AV        26 23 25 22 22 22 22 23 22 21 22 21 20 21 22 21 22 21 23 
AV        26 24 23 22 21 22 19 20 17 17 14 13 13 12 12 11 11 11 11 
AV        11 12 13 13 15 13 16 16 16 15 15 16 17 15 16 16 15 15 16 
AV        16 19 19 18 19 20 18 18 18 18 18 16 16 16 13 13 11 11 12 
AV        12 12 13 13 12 15 15 16 14 15 15 15 17 15 16 15 16 16 16 
AV        17 16 16 16 19 19 22 18 18 20 22 24 23 24 25 22 20 19 20 
AV        17 17 17 18 20 17 16 14 12 12 12 13 13 12 12 15 15 13 12 
AV        12 11 12 12 14 12 12 12 12 14 13 11 11 11 10 10 12 12 11 
AV        11 11 11 11 10 10 9 10 10 10 10 10 10 11 11 11 13 13 12 
AV        15 13 14 14 17 15 15 16 14 14 14 12 12 13 13 13 13 12 13 
AV        12 15 16 13 14 15 15 15 13 14 14 15 17 20 20 22 21 19 20 
AV        19 17 17 19 18 19 19 18 17 14 14 11 11 13 15 14 15 13 13 
AV        13 13 11 11 10 12 10 10 11 11 10 9 9 10 10 11 11 13 12 
AV        12 11 14 16 15 14 16 18 20 19 18 18 17 15 14 13 14 12 12 
AV        11 11 12 10 10 11 10 10 10 12 12 13 12 12 11 11 10 11 11 
AV        11 11 13 12 12 11 12 11 13 15 14 14 12 12 12 11 10 9 10 
AV        10 10 9 9 9 9 10 10 12 12 14 13 14 12 12 11 11 13 16 16 
AV        16 13 12 11 11 11 12 14 16 15 16 16 16 13 13 13 17 21 21 
AV        17 15 15 15 15 15 16 15 12 15 12 10 10 9 9 10 11 10 9 9 
AV        9 9 9 9 9 10 12 12 13 14 12 13 12 13 13 13 13 12 11 10 
AV        10 10 10 9 9 9 9 10 9 9 9 9 9 9 10 10 10 10 10 9 9 9 9 
AV        10 10 10 11 14 14 13 13 14 13 13 15 12 11 12 12 13 12 11 
AV        10 10 12 12 11 10 11 11 11 12 4 7 7 7 7 7 7 7 
SQ   
     TGATCGACTC ACTATAGGGG ATATCAGCTG GGATGTCAAA TAATGATTTT ATTTTGACTG
     ATAGTGACCT GTTCGTTGCA ACAAATTGAT AAGCAATGCT TTCTTATAAT GCCAACTTTG
     TACAAGAAAG CTGGGTCTTA CCAGATTCCG TCAAAGGTTT TCGTGCAGCG CCAAAACTTC
     CGCCTGTCTG TGGGTTTGAA GGTCAGCGTA CCGCCGTGTT GTCCGTCCGT GGCGATGTCC
     AGCCGTTTGA TTTTGCCGGT GCGGACGGCT TCGTAAAGCG GTGCGAACCA GCGTTCTTCC
     CACTGCTGNC ATATTGCCGC ATACCGCTCC CTGTCCCCTG TCAGGGCGGT CAGGCGCAAA
     TCGTCCATAA ACAGGATGTG CTGCGTATCG GGCAGGTGTG CCGCCGTTTC CGCATAAGCT
     CGGAGGCTGT CGGGCCATGC TCGGCGGTTC GGGTGAAAAC GCTCCAAACC GTATCGGCGA
     AAGCGTGCCG CCTTGTGCGC TTCCGTGCAG ACTGTCCCAA GCCATAAGCC GTTCAATTCG
     GGCAGCCCGC GTTTTTTGCG GTTGTGGTTG ACGGGGTGAG CGTTCAGCCA CATTTGGAAT
     TTCGGTTTGG ACGCGCAGCC ATTCCCACGC GTCTTCCCCG TCCCGGCGGA TTGTCCGCGC
     CCAAAAGTTC GCCCAAGCTC AAAAACGGCT TTTGCGCCCC AACGTAACCC CCCGGTAAAG
     GAAACCTCCC TATTATTCGG GCAGGTCAGG GACCAACACC CCCGGAATGT TCCCCGTAAA
     CGCCCAA
//
QL   18
QR   303
