# Supplementary material for: Expression capable library for studies of Neisseria gonorrhoeae, version 1.0
Source: BMC Microbiol. 2005 Sep 1;5:50. doi: 10.1186/1471-2180-5-50 (PMC1236931; doi:10.1186/1471-2180-5-50)
Supplement: Additional File 1 — Zipped file which includes all of the sequencing data as .exp files generated from binary data using PREGAP4. These .exp files contain all of the sequences with quality cutoffs included and can be opened with word processing programs. [file 1471-2180-5-50-S1.zip › AF 1 exp sequence files/SeqPlate 9/primer E reverse/BGACA2E0058A.exp]

ID   BGACA2E0058A
EN   BGACA2E0058A
LN   BGACA2E0058A.ztr
LT   ZTR
AQ   17.890000
AV   5 5 5 5 5 5 5 13 14 15 16 15 14 15 15 14 17 17 20 22 26 29 24 
AV        20 17 14 15 17 14 13 14 13 12 12 12 11 11 12 13 16 20 22 
AV        22 29 32 30 31 32 34 36 38 37 38 32 29 25 25 24 24 24 25 
AV        26 24 22 22 21 18 18 22 23 25 26 27 27 26 27 27 27 30 32 
AV        33 39 39 39 41 41 38 38 37 37 37 36 38 38 36 36 37 36 36 
AV        36 36 37 38 37 38 39 39 39 39 39 38 34 33 30 30 26 24 23 
AV        23 23 23 24 24 24 24 25 27 31 29 24 23 20 20 18 18 15 15 
AV        12 11 10 10 10 10 10 10 10 10 10 9 9 10 9 9 10 11 11 11 
AV        10 10 10 11 11 12 14 13 14 16 15 16 15 12 13 12 14 14 14 
AV        14 15 14 14 14 15 15 14 14 14 14 14 12 11 11 11 10 10 10 
AV        10 9 9 9 9 10 10 10 11 12 13 13 12 13 15 13 11 13 12 12 
AV        12 12 12 12 11 11 11 11 11 11 11 12 12 11 11 10 10 11 11 
AV        12 11 11 11 12 10 12 11 11 11 11 11 10 9 9 8 9 8 8 8 8 
AV        8 8 8 9 9 9 10 11 12 15 14 14 14 15 17 16 15 12 11 11 12 
AV        10 11 10 10 9 9 9 9 9 9 8 9 9 9 9 9 8 8 9 9 9 8 8 8 9 9 
AV        8 9 9 9 9 9 8 8 8 8 8 8 8 8 8 9 9 8 8 8 9 9 10 11 9 11 
AV        11 10 11 11 11 10 11 11 12 12 11 10 9 10 10 9 10 10 9 9 
AV        9 9 9 8 8 8 8 8 8 8 8 8 8 8 9 8 9 8 8 9 9 9 10 11 10 9 
AV        9 9 9 9 9 9 9 9 9 9 9 9 9 9 9 9 9 9 9 9 9 9 9 9 8 8 9 8 
AV        9 9 9 9 10 9 10 10 11 10 11 12 13 11 12 12 11 10 10 10 
AV        11 10 10 9 9 9 9 8 8 8 8 8 8 8 8 8 8 8 8 8 8 9 9 9 10 10 
AV        10 11 11 10 10 9 9 9 9 9 9 9 9 10 9 9 9 9 9 9 10 9 9 9 
AV        10 9 9 9 9 9 9 9 8 8 8 8 8 9 8 8 8 8 8 8 8 9 9 9 9 9 9 
AV        9 9 9 9 10 10 9 9 9 9 9 9 9 9 8 8 8 8 8 8 8 8 8 8 8 8 8 
AV        8 8 8 8 8 8 8 8 9 9 8 8 8 8 8 8 8 8 8 8 8 8 8 8 9 10 10 
AV        10 10 11 11 11 11 10 10 10 10 10 10 9 9 9 9 10 10 9 9 10 
AV        11 12 11 14 14 12 12 12 11 11 11 10 10 9 9 8 8 9 8 8 8 
AV        9 9 9 9 8 9 9 9 10 11 11 10 10 10 11 11 10 11 11 11 11 
AV        10 10 10 11 11 12 14 12 10 10 10 10 10 11 11 11 11 10 10 
AV        10 10 9 10 10 9 9 10 9 9 9 9 9 9 9 9 8 9 8 9 9 9 9 10 9 
AV        9 9 9 8 8 8 9 9 10 10 9 10 10 9 9 10 10 10 10 11 10 10 
AV        9 9 9 8 8 8 8 8 8 8 9 9 9 9 9 10 9 9 10 10 10 10 11 11 
AV        10 10 11 10 9 10 9 9 9 9 10 9 10 10 9 9 9 9 9 9 9 10 11 
AV        11 11 11 12 11 12 12 12 12 12 11 12 11 10 10 11 10 10 10 
AV        10 9 9 9 9 9 9 9 8 8 8 8 8 8 8 8 8 8 8 8 8 8 8 8 9 9 9 
AV        9 9 9 9 10 9 10 10 9 9 9 9 9 9 9 9 9 9 9 9 9 9 10 10 9 
AV        10 9 9 9 9 9 8 8 8 8 8 8 8 8 8 8 8 8 8 8 8 8 8 8 9 9 8 
AV        8 8 8 8 8 8 8 8 8 8 8 8 8 8 8 9 9 9 9 9 9 9 4 4 4 4 4 4 
AV        4 4 
SQ   
     CGAACACTAC TATAGGGATA TCAGCTGGAT GTCAACTATG ATTTTATTTT GACTGATAGT
     GTCCTGTTCG TTGCAACAAA TTGATAAGCA ATGCTTTCTT ATAATGCCAA CTTTGTACAA
     GAAAGCTGGG TCTTATTTCA TTCCTTCAAA AGATGCCGTG AAGCGTCAAA ACTTGCTCAC
     TGGCTGTGGG TGCGAGCGGA AGCGTACCGA CGTGCTGCAC GTCCAAGCGG ATGTCCACCC
     GTGGGACTTT GCATATACGG ACGGCTTCCA AAAGGGGAGG GAACAAGCTG TCGCTCCCGC
     TGCTCGCATA TTGCACGCAT ACTGTTCTCT GCCGCCTGAC CGGAAGGTCC CTGCGCAACT
     TGTCCCATAA CCAGGACGAA CGCGCGCACT CGAATAGGTG TGCCTTCCGT TTTCTGCACA
     AAGCCCCGAA CGCTGTCGAG TCAAATGCTC GGCAGGCTCC CGCAGAAAAC ACGCCTTCAA
     TACCGTCCTT GACGACAAAA CTAGGTTGCT CTTGCGTTCT ACCGCTCTAT ATTGTCATCA
     TATGTTTTAA TTTCTTTTCC AATCCCTTCA CCCACCCCTC TTTCTTGCTC CCGACTATCC
     ACCGGCCCTA ATCTTTTCAG CGTCTCTCCT GTGACTTTCT CTTCTGATAC TCCCTATCAC
     CTCTCTAATG TTTCCCTCCC TGCTCCGCCT CTTTCTCCCC TCTCTCAATA ATCCCCTTCT
     CATTACCATA TCGCTCGTCC CCTCTCCTTG CTGTCATCTG TTCGTCTTGT GTACACTACC
     TCTTATCCTG CGCTTTCTAC GCTACTACTA CCACCTTCGA CACCCGCTCC TTAACAACCT
     TCAACACCAC TCGGCTC
//
QL   68
QR   134
