# Supplementary material for: Expression capable library for studies of Neisseria gonorrhoeae, version 1.0
Source: BMC Microbiol. 2005 Sep 1;5:50. doi: 10.1186/1471-2180-5-50 (PMC1236931; doi:10.1186/1471-2180-5-50)
Supplement: Additional File 1 — Zipped file which includes all of the sequencing data as .exp files generated from binary data using PREGAP4. These .exp files contain all of the sequences with quality cutoffs included and can be opened with word processing programs. [file 1471-2180-5-50-S1.zip › AF 1 exp sequence files/SeqPlate 9/primer E reverse/BGACA2E0059A.exp]

ID   BGACA2E0059A
EN   BGACA2E0059A
LN   BGACA2E0059A.ztr
LT   ZTR
AQ   31.110000
AV   6 6 6 6 6 6 6 9 10 11 13 12 13 15 15 15 17 18 19 21 26 26 22 
AV        17 14 12 14 16 13 12 13 12 12 12 11 4 11 12 15 18 22 23 
AV        22 30 34 32 34 36 38 39 40 36 37 33 30 29 29 29 29 27 29 
AV        30 29 26 26 24 23 23 27 30 30 30 31 31 31 32 32 32 34 37 
AV        38 42 42 42 42 43 41 41 41 39 39 39 39 39 38 38 38 38 38 
AV        38 37 38 38 38 39 39 39 39 39 39 37 32 30 27 26 22 21 20 
AV        20 19 19 19 19 19 19 21 23 25 26 30 37 38 37 38 39 38 38 
AV        37 38 34 36 36 36 34 34 34 34 34 34 32 33 33 33 34 36 37 
AV        36 36 37 36 33 34 34 33 34 34 34 34 34 36 33 33 33 31 31 
AV        30 30 30 30 30 29 27 29 27 26 27 26 26 27 24 26 26 25 26 
AV        25 26 29 26 26 29 26 30 31 33 36 36 36 34 36 37 32 31 32 
AV        32 31 31 30 27 25 25 25 25 25 25 25 27 27 27 25 24 24 24 
AV        25 27 26 26 26 25 24 23 22 20 21 20 20 19 20 19 19 17 17 
AV        17 17 17 17 19 21 22 22 24 24 25 21 21 20 20 20 22 22 20 
AV        20 19 19 20 20 21 21 26 26 32 31 29 30 25 26 25 23 22 21 
AV        21 20 20 20 20 19 17 18 17 17 17 15 15 16 16 14 13 13 13 
AV        11 11 12 10 10 10 9 10 9 9 8 9 9 9 8 9 9 8 9 9 10 10 10 
AV        10 11 12 12 12 11 11 11 11 11 11 10 10 11 11 10 11 11 11 
AV        11 11 12 11 12 12 11 12 12 11 11 12 11 11 11 11 11 11 11 
AV        10 10 10 10 10 10 11 11 10 10 10 10 11 10 12 14 15 15 13 
AV        12 13 11 10 10 11 10 10 10 10 10 9 9 9 10 10 10 11 11 12 
AV        12 12 11 11 10 10 10 11 11 11 12 13 13 11 11 11 12 13 12 
AV        15 14 12 12 11 11 11 10 9 10 10 9 9 9 9 9 9 10 10 10 10 
AV        9 9 9 9 9 9 9 9 10 9 9 9 9 9 9 9 9 9 10 11 11 10 10 9 10 
AV        9 9 9 9 9 9 9 9 9 9 9 9 9 10 10 10 10 9 9 9 8 8 9 8 9 8 
AV        8 8 8 8 8 8 8 8 8 8 8 8 8 8 8 8 8 8 8 8 8 8 8 8 8 9 8 9 
AV        8 9 9 9 9 9 9 8 8 9 9 9 9 9 9 10 10 9 9 9 9 9 9 9 9 8 9 
AV        8 8 8 8 8 8 8 8 9 8 8 9 9 9 10 11 11 12 13 13 13 13 12 
AV        12 14 13 13 11 11 10 9 9 9 8 9 9 8 8 8 8 8 8 8 8 9 9 10 
AV        10 10 10 9 10 10 10 10 10 10 10 10 10 9 9 9 9 10 10 10 
AV        11 11 10 10 10 10 10 9 9 10 9 9 9 9 9 9 10 10 9 9 10 10 
AV        10 10 10 11 12 11 11 10 9 9 9 10 10 10 10 10 10 11 10 11 
AV        13 12 14 16 16 16 14 14 14 15 16 16 17 17 16 14 14 12 12 
AV        12 11 12 12 11 10 10 9 9 9 10 10 10 10 10 11 11 11 12 12 
AV        12 12 13 12 13 13 13 15 12 12 12 11 12 11 12 12 13 12 12 
AV        12 10 10 10 10 10 9 10 9 9 8 8 8 8 8 8 8 8 8 9 9 8 8 8 
AV        9 8 9 8 8 8 8 8 8 8 8 8 8 8 8 9 9 9 9 9 9 9 10 10 9 9 10 
AV        12 12 12 12 11 11 10 11 10 10 10 10 10 9 9 8 8 8 8 8 8 
AV        8 8 9 8 8 8 8 8 9 9 9 10 10 11 11 10 9 9 9 9 9 9 9 9 9 
AV        9 9 9 9 9 10 11 11 10 10 10 10 10 10 4 8 8 8 8 8 8 8 
SQ   
     CGTACACTCC TATGGGGATA TCAGCTGGAT GTGAANTATG ATTTTATTTT GACTGATAGT
     TCCCTGTTCG TTGCAACAAA TTGATAAGCA ATGCTTTCTT ATAATGCCAA CTTTGTACAA
     GACAGCTGGG TCTTACTTTC TACAAGTAAC AGGGCTTTTT TTGCCCGTTT TTGAGGATTC
     GCACCATGGA AGATAAGCAA GGGATGAAAA AGGCGGTTGC CGGCGTGATG ACGGACGCGC
     CGGCGGACGG CAGGAAGCCG GCAACCGCTC CGAATCTTCC CCCCCTTATC TAACAGGGGG
     GTACGGACAC CCGAACCGTC TGTTATGGTT CCCGGACGTC TTCCGATTGT TACGAAACGT
     ACATAGAGGA CGGCACCGGA ACCCTCGCCA TTTCGTTAGG ACAACCCTGA TTACTGTGAC
     CTTTCCGGCA GCCCCCGCGA CGGAATTTCC CTTTGCCGTT CCCACCCCAA CTACCTCCTC
     TCTGCTTATC ACTTTGTTCT TCAAACATGT CTCCTCCCCC TTACAAATTC TGCTCTTTTC
     TTCCCTCCCC TGCCTTTATA CCCTCTCTTC TTCCCCTCTA TCCCCTTCCC TTTCTCTGTT
     GCTCTCTCCG TCTACAATCT CATCTTCTCT TCTCTATCGC GCCCTTTCTT CTACCTTTTC
     TTCTTTCTCC CTTTCTACCC CTCTCTCCTG TTTCCCTCTT CTCTTTCCCT CTCTCTCGTC
     GCCTTTTCTG TCTCTCCATC TTGCCTCTAG TCCACCTTAC CCTCGTCCCG TCCCTTCTCT
     CTTCTGCTAC TTCCAGCTTC CACGCCTGTT CCTTCCTCCT TCTTCTCCTC CTCCCTTCTC
//
QL   40
QR   120
