# Supplementary material for: Expression capable library for studies of Neisseria gonorrhoeae, version 1.0
Source: BMC Microbiol. 2005 Sep 1;5:50. doi: 10.1186/1471-2180-5-50 (PMC1236931; doi:10.1186/1471-2180-5-50)
Supplement: Additional File 1 — Zipped file which includes all of the sequencing data as .exp files generated from binary data using PREGAP4. These .exp files contain all of the sequences with quality cutoffs included and can be opened with word processing programs. [file 1471-2180-5-50-S1.zip › AF 1 exp sequence files/SeqPlate 9/primer E reverse/BGACA2E0060A.exp]

ID   BGACA2E0060A
EN   BGACA2E0060A
LN   BGACA2E0060A.ztr
LT   ZTR
AQ   34.190000
AV   8 8 8 8 8 8 8 14 16 16 18 20 19 21 20 20 23 24 29 32 37 34 33 
AV        25 21 17 18 19 18 19 19 19 19 19 16 15 16 16 19 23 31 33 
AV        33 36 34 32 33 34 36 37 39 32 32 29 27 27 26 26 26 26 29 
AV        29 27 25 26 22 29 30 33 34 34 34 34 34 36 36 34 36 37 38 
AV        42 42 42 42 42 41 41 41 41 41 41 41 41 39 40 40 38 39 39 
AV        38 39 39 39 39 40 39 40 39 40 37 34 34 27 24 21 20 19 19 
AV        19 19 19 19 20 20 22 22 23 23 26 31 32 32 33 32 32 31 31 
AV        31 31 31 32 32 39 39 39 39 38 37 38 38 38 39 38 39 40 40 
AV        40 40 40 40 38 39 38 38 38 38 38 38 38 37 37 37 37 37 37 
AV        38 37 38 39 39 39 38 38 37 37 36 37 37 38 37 38 38 38 37 
AV        36 36 32 33 34 34 34 34 34 33 32 33 32 30 31 31 29 31 30 
AV        26 27 25 25 23 25 26 27 27 30 24 25 27 26 26 31 30 31 31 
AV        30 30 27 26 27 26 30 29 29 30 30 25 26 29 27 30 29 31 31 
AV        31 29 31 32 31 32 31 34 31 30 30 30 29 27 26 26 29 27 26 
AV        26 26 25 26 30 30 31 31 33 33 33 33 32 33 37 37 37 40 37 
AV        34 33 31 31 29 27 27 24 25 24 23 22 22 22 24 24 23 22 22 
AV        22 21 18 18 16 16 16 14 12 11 11 11 11 11 11 12 13 16 17 
AV        19 18 17 22 25 27 27 29 27 30 30 29 23 23 19 17 19 20 19 
AV        19 15 15 15 15 15 15 16 19 16 20 22 20 20 19 19 23 22 21 
AV        19 19 19 18 17 19 16 16 18 15 16 13 13 13 14 15 15 15 16 
AV        14 14 16 15 15 17 17 21 17 18 18 15 15 15 14 15 14 14 12 
AV        13 13 12 12 14 14 15 17 16 16 16 18 17 16 19 16 16 18 17 
AV        15 15 15 12 12 11 12 12 13 11 11 13 12 12 11 13 12 11 12 
AV        14 14 14 15 15 17 16 16 16 17 21 19 16 19 17 17 16 15 15 
AV        16 13 14 15 12 11 11 11 12 12 13 12 13 14 14 12 14 14 14 
AV        16 14 13 15 16 15 17 15 15 13 13 15 12 12 13 11 12 12 11 
AV        11 11 11 11 10 12 12 11 11 10 9 10 11 10 10 10 10 10 10 
AV        10 10 10 10 10 11 11 11 11 11 11 12 13 14 14 14 14 12 12 
AV        12 12 13 11 12 13 12 13 11 10 10 10 10 10 9 10 9 9 9 9 
AV        9 8 8 8 8 8 9 9 9 9 9 9 9 9 10 9 9 10 9 9 9 8 9 9 9 9 9 
AV        9 10 11 12 12 13 15 16 16 20 19 19 17 18 20 17 17 18 15 
AV        15 12 12 11 10 10 10 9 10 10 9 10 9 9 9 9 9 9 10 9 9 9 
AV        9 8 8 8 8 8 8 8 8 8 8 8 8 8 8 9 9 9 8 9 9 9 10 11 10 11 
AV        10 10 10 11 10 9 9 10 10 10 9 8 8 8 8 8 8 8 8 9 9 8 8 8 
AV        8 9 9 9 10 10 10 10 9 9 9 10 12 14 12 13 11 10 10 9 10 
AV        10 10 10 11 10 9 9 8 9 8 8 9 8 9 9 9 9 8 8 8 9 8 8 9 9 
AV        9 9 9 9 9 9 9 9 10 10 9 9 9 9 9 9 9 9 9 9 9 9 8 9 9 9 9 
AV        10 10 10 10 10 9 9 10 11 13 12 12 13 11 10 10 9 4 23 23 
AV        23 23 23 23 23 
SQ   
     CGATCACTCC ATAGGGGATA TCAGCTGGAT GTCAATAATG ATTTTATTTT GACTGATAGT
     CCCTGTTCGT TGCAACAAAT TGATAAGCAA TGCTTTCTTA TAATGCCAAC TTTGTACAAG
     AAAGCTGGGT CTTAGAATTT GAATTCGGGG CGCAGGCGGG CTTTGTCGAT GTTGCCCAAT
     TCGATTTGTA CGGTTTTGCC GTCGAAGGAA ACGGTAACAG TGTCGTTTTC GCAGCCTTCG
     ATTTTACCGA TAAAGTTTTT CTGACCGCCT ATCGGCAGGC GGGTTTTGAT TTTGGCATTC
     TGACCGGCAA AGCGCACTAT TTCGGCGGCT TTTTCAAGGG GCGGTCGAGT CCGGCGCTGG
     AAATTTCAGG TTTTTGTAGC CGATGTCTTC ACCCATGAAG ACGCGGCTCA AGTGGTTGCT
     GACGGTGGCG CAGTCTTCGA CGGTAATGCC GCCTTCTTTG TCGATGAACA CGCGCAATGT
     TCCTTGCGCG GCCAGTTCGA ATTCGACAAT TTCGTATCAC AAGCTGGGTC AGGTTTTTTC
     CGAGGACGGT TTGAAACTCA TGCCTGCTCC CTAGTACATA ACCACAAAAT GGCCCCGGGG
     CCCTTCTTTC GCTAAATTTG ATAATTCGCT CTGATCACTA CTCCCTTCCC GAAAAACGAA
     ACCGTTGCAT CTTTCTGTCG CCTTGGTACG GAAAATACCG CTTCTCGCAG TTCTGTACGT
     CAATCCTGTA TACTGTTCAA CGGTCCTTTC CCTCAAACCG GTTTCTTGCC AA
//
QL   39
QR   117
