# Supplementary material for: Expression capable library for studies of Neisseria gonorrhoeae, version 1.0
Source: BMC Microbiol. 2005 Sep 1;5:50. doi: 10.1186/1471-2180-5-50 (PMC1236931; doi:10.1186/1471-2180-5-50)
Supplement: Additional File 1 — Zipped file which includes all of the sequencing data as .exp files generated from binary data using PREGAP4. These .exp files contain all of the sequences with quality cutoffs included and can be opened with word processing programs. [file 1471-2180-5-50-S1.zip › AF 1 exp sequence files/SeqPlate 9/primer E reverse/BGACA2E0061A.exp]

ID   BGACA2E0061A
EN   BGACA2E0061A
LN   BGACA2E0061A.ztr
LT   ZTR
AQ   38.080000
AV   8 8 8 8 8 8 8 12 13 15 16 17 17 19 18 17 20 21 23 24 31 32 29 
AV        23 18 15 17 15 12 12 12 12 12 12 4 4 11 11 13 16 19 20 
AV        25 33 36 34 37 38 39 41 43 42 43 37 32 30 30 29 29 29 30 
AV        30 27 25 25 24 22 21 27 31 33 33 33 33 33 34 34 37 39 40 
AV        41 45 45 45 45 46 45 45 45 45 44 44 44 44 44 43 44 44 44 
AV        43 43 43 43 43 43 43 44 44 44 44 44 42 41 37 36 29 26 25 
AV        25 25 24 24 24 23 23 22 23 24 29 31 38 41 41 41 42 41 41 
AV        42 43 42 43 43 43 42 42 42 42 42 42 42 43 43 42 42 42 43 
AV        42 42 42 42 43 42 42 41 41 41 41 42 42 42 41 41 41 42 42 
AV        41 41 40 41 40 39 39 40 38 34 36 36 34 33 33 34 34 36 34 
AV        34 34 34 34 36 40 40 40 41 41 39 39 37 36 36 36 36 34 34 
AV        33 33 31 31 30 29 31 30 32 32 33 32 32 32 32 32 32 33 33 
AV        34 36 33 33 31 31 32 31 33 34 34 33 33 33 33 31 31 30 31 
AV        33 33 33 34 33 33 33 32 33 33 34 34 34 37 36 36 36 36 33 
AV        31 31 31 33 32 33 30 31 31 31 31 32 32 32 33 36 37 37 34 
AV        32 31 29 29 25 25 26 24 24 25 23 24 22 23 24 26 27 30 30 
AV        31 31 30 27 22 18 17 14 15 14 13 13 13 13 12 13 13 14 14 
AV        17 21 21 25 24 24 27 26 25 27 26 26 25 25 25 24 23 22 20 
AV        22 22 21 19 20 19 18 18 18 18 16 16 16 15 17 16 17 17 18 
AV        18 19 21 19 19 19 23 22 23 30 29 29 29 29 30 27 27 26 30 
AV        32 32 29 27 27 29 29 25 24 23 22 23 23 23 21 21 22 22 23 
AV        19 18 18 19 19 16 17 18 16 16 17 16 15 15 16 16 16 17 17 
AV        17 22 19 18 20 21 19 19 19 17 17 17 17 15 13 13 12 12 13 
AV        11 11 11 10 10 11 11 11 10 11 11 10 11 10 10 10 10 10 10 
AV        9 10 10 10 11 11 12 12 13 14 16 16 16 17 17 19 18 18 18 
AV        16 17 16 17 17 18 18 22 19 20 22 21 22 19 19 19 19 19 18 
AV        19 18 18 17 19 19 19 21 20 22 22 23 22 19 19 20 16 17 17 
AV        18 16 14 14 13 12 11 10 10 12 12 12 12 12 11 10 10 9 9 
AV        9 9 9 9 9 8 8 8 8 8 8 9 9 9 9 9 10 10 11 12 14 13 14 11 
AV        11 11 10 10 10 10 10 10 10 9 9 9 9 9 9 9 9 9 9 9 10 9 9 
AV        9 9 10 10 9 9 9 10 9 9 9 9 9 10 10 10 11 11 11 11 12 11 
AV        11 12 13 13 13 12 12 12 11 11 11 11 12 11 11 11 11 11 10 
AV        9 10 9 10 9 9 9 8 8 8 8 8 8 8 8 8 8 8 8 8 8 8 8 9 9 9 9 
AV        9 10 10 10 10 11 10 11 13 11 11 11 11 12 11 10 10 10 10 
AV        10 10 11 11 11 11 12 12 11 10 10 10 10 11 10 10 9 9 8 8 
AV        9 8 8 8 8 8 8 8 8 8 8 8 8 8 8 8 8 8 8 8 8 9 9 9 10 10 9 
AV        9 9 9 9 9 9 10 10 10 9 9 9 9 9 9 9 9 9 9 9 9 9 9 9 9 9 
AV        8 8 8 8 9 8 8 8 9 9 9 10 10 10 9 10 11 10 9 9 9 9 9 9 9 
AV        8 9 8 8 8 8 8 8 4 8 8 8 8 8 8 8 
SQ   
     CGATCACTCC TATGGGGATA TCAGCTGGAT GTTANNTATG ATTTTATTTT GACTGATAGT
     GTCCTGTTCG TTGCAACAAA TTGATAAGCA ATGCTTTCTT ATAATGCCAA CTTTGTACAA
     GACAGCTGGG TCTCAAATGG GCAAATAGCC TTGAAAGCCG ATTTCGGCGG GTTTGCCGTG
     CGGATTCGGG GTCAGGCGGA TATGGAAATT GCCGATGTGC TCGAGCGCAA GCAGGTTGTC
     CACGTCTTTC AAGTTGTCTT TATGCTGCCG AACATAGTCG GTCAACAGGG TTTGCAGGGC
     TTTTTGTTTG GCTTCGGCAG GTGTGGCGGC GGCGAACAGC CCGAACGCGT GCGCCTCGGC
     AAGCTGCCCC CGCGCGATAG CCGCCGACAT TGGCAAAATA CAGGCGCGGA GCGTTCTCAG
     GCGGCATTTT CGTTTTGGGC GTTTCGGACA CCGCGATGTC GTAACTGTCC GCCCATTCGA
     TAACCTTGCC AACCGCCCAT GTGGATTTTG CCCGTATCGC CTAACTACCT CGCTTTGATT
     TAGCCACTGT TTTCCCGCTA TCCCTCTCAC ACGGCTAATT CGCACGCCTT GCCTCTCATT
     TTCCACCGGT CCGCCTTGCC TCTCCAGTTA TACTTCTTCG TTCTCGCCTC TTGTTTCTCT
     CCCTCTCGAA CCTCGCTCTC TCCCCTTTAT TTCTCTCTTT TACATCTTTT TCGCCATCCC
     TTTGCCTCCC TGTCTCGGCT CCTCACGGCC GTACCAATTC CTTTTTCTCT CGCCAACCCC
     ATCC
//
QL   41
QR   314
