# Supplementary material for: Expression capable library for studies of Neisseria gonorrhoeae, version 1.0
Source: BMC Microbiol. 2005 Sep 1;5:50. doi: 10.1186/1471-2180-5-50 (PMC1236931; doi:10.1186/1471-2180-5-50)
Supplement: Additional File 1 — Zipped file which includes all of the sequencing data as .exp files generated from binary data using PREGAP4. These .exp files contain all of the sequences with quality cutoffs included and can be opened with word processing programs. [file 1471-2180-5-50-S1.zip › AF 1 exp sequence files/SeqPlate 9/primer E reverse/BGACA2E0062A.exp]

ID   BGACA2E0062A
EN   BGACA2E0062A
LN   BGACA2E0062A.ztr
LT   ZTR
AQ   41.950000
AV   10 10 10 10 10 10 10 11 12 13 15 18 18 21 19 18 20 25 24 26 31 
AV        32 37 37 36 34 33 29 22 23 25 25 25 26 27 26 27 27 26 26 
AV        27 30 33 40 41 41 41 42 42 41 42 41 42 42 42 41 41 38 33 
AV        32 32 31 32 32 32 33 32 31 32 32 33 32 36 41 41 41 41 41 
AV        41 41 41 41 41 42 42 42 43 43 43 44 42 42 43 43 42 42 42 
AV        42 41 41 42 41 41 40 40 40 40 40 40 41 41 42 42 42 42 41 
AV        41 40 41 40 41 41 41 40 40 40 40 41 41 40 41 41 42 42 41 
AV        42 42 41 42 41 41 40 41 41 41 41 42 43 43 44 45 45 45 45 
AV        45 46 46 46 46 46 46 46 45 45 44 44 44 43 43 43 42 42 41 
AV        42 43 43 43 43 42 43 43 42 43 43 42 42 42 41 41 40 39 39 
AV        39 40 40 40 41 41 40 41 41 41 42 42 43 43 43 42 42 41 42 
AV        42 42 42 40 39 38 38 38 38 38 38 40 40 41 41 40 40 40 42 
AV        42 42 42 41 41 41 40 40 40 39 38 39 39 39 37 37 37 38 37 
AV        38 37 37 37 33 33 32 32 31 31 33 33 33 33 34 34 36 34 34 
AV        38 37 39 38 39 38 37 37 37 37 37 36 34 34 34 33 33 33 34 
AV        34 33 33 33 33 34 34 33 36 32 32 32 33 31 31 31 32 32 32 
AV        33 33 31 32 31 33 32 33 33 33 33 30 30 27 23 19 20 21 21 
AV        21 22 22 22 22 23 22 25 22 24 27 33 30 30 29 27 27 29 27 
AV        26 22 23 22 22 22 21 19 21 21 21 20 19 17 18 18 18 18 17 
AV        17 17 17 19 19 17 19 19 21 21 22 23 25 25 31 32 34 36 37 
AV        37 39 40 41 40 43 40 40 41 42 40 39 36 36 34 31 32 32 31 
AV        31 31 30 30 30 30 30 29 27 27 27 27 26 26 24 24 23 25 25 
AV        23 22 23 22 25 25 25 24 26 25 24 22 22 22 20 22 22 22 22 
AV        19 20 20 22 21 21 22 22 24 21 22 21 20 18 19 23 21 19 19 
AV        18 19 19 17 17 19 20 22 21 23 22 20 22 22 22 25 25 22 24 
AV        23 22 22 22 22 24 24 29 27 31 25 25 24 27 30 30 31 4 25 
AV        25 26 20 19 19 19 22 21 20 17 17 17 17 15 16 17 17 17 17 
AV        19 15 16 13 14 17 15 14 15 16 16 16 15 18 18 17 19 19 25 
AV        22 21 24 21 22 22 21 20 19 20 20 21 22 20 18 19 19 19 22 
AV        22 18 19 16 18 15 15 15 14 15 17 17 19 19 16 16 15 16 17 
AV        17 19 18 17 19 17 16 16 14 13 15 15 15 16 15 15 16 16 16 
AV        15 13 13 12 12 12 13 12 14 13 13 13 13 14 14 15 19 19 19 
AV        22 19 19 19 19 21 21 21 18 17 15 15 13 11 11 11 12 11 11 
AV        11 11 11 11 11 11 12 11 13 16 15 14 13 14 13 14 12 11 12 
AV        11 11 11 12 11 10 11 11 11 11 12 11 13 16 15 17 17 16 13 
AV        12 12 13 12 13 14 14 13 12 12 11 11 11 10 12 12 12 13 11 
AV        12 11 11 12 11 11 11 11 11 12 12 4 14 14 14 13 13 14 11 
AV        12 13 13 14 13 12 13 11 11 10 11 10 11 10 11 10 10 10 10 
AV        11 11 10 11 11 11 10 11 12 14 13 16 17 15 14 13 11 13 15 
AV        13 14 16 18 15 15 14 4 14 16 17 19 20 17 17 21 16 14 12 
AV        13 11 12 13 11 10 10 10 9 10 9 9 9 9 10 10 10 10 9 10 11 
AV        11 11 12 11 11 11 4 45 45 45 45 45 45 45 
SQ   
     TGATCACTCA CTATAGGGGA ATATCAGCTG GATGTCAAAT AATGATTTTA TTTTGACTGA
     TAGTGACCTG TTCGTTGCAA CAAATTGATA AGCAATGCTT TCTTATAATG CCAACTTTGT
     ACAAGAAAGC TGGGTCTCAT CTCCTGCATC CTGGGTTTTT TCCCCGTTCC AAGGCGCAAC
     TTTCAGCAGC AGCAGCATAC CCGGCAGGGC AAGTATGAAA CACAGCCGGA AAAACGGTAC
     ATAACCCATC CATTCGATCA GATAGCCTGC AAAGGAATTG ATGACCGTGC GCGGCACGGC
     GGACAGGCTG GTAAACAGCG CAAGCTGCGT TGCCGTAAAC GCGGGATTGG TCTCGCGCGC
     CATATACGAT ACGAACGCCG CCGTCCCCAA CCCCACGCCG ACCGCTTCCG CGCCGATAAC
     TGCCGCCAGC ATCAGCCTCT CGCCTGTGCC GACCGTGTCG AAATGTCCGA ACCCTGCCAG
     CCATACAAAC CCCANAACCG TTATTGGCCT GCACCGCGCC GAATAGCCAC AAGGCTTTGT
     TTACGCCGAT TTTCAGCATC CACACGCCGC CCAAGATACC TGCCGCCACT GCCGGGCCAC
     AGTCCTGCAT TTTTGGAATC AAACCGATGT CCGTCTTGCT GAAACCATAT CCAGATAAAA
     CGGCGTTGCC AACCCGTTGC CATACTGTCG CCCAGTTNGT AAAGGAAGAT ATCAGCAGCA
     CGCACACGGC CAAGCGATGC CTTGCCCAAA NAAATTCTTT TAACGGCTCT ACCACGGTCT
     GCTTCACCGT TTAGGAA
//
QL   16
QR   322
