# Supplementary material for: Expression capable library for studies of Neisseria gonorrhoeae, version 1.0
Source: BMC Microbiol. 2005 Sep 1;5:50. doi: 10.1186/1471-2180-5-50 (PMC1236931; doi:10.1186/1471-2180-5-50)
Supplement: Additional File 1 — Zipped file which includes all of the sequencing data as .exp files generated from binary data using PREGAP4. These .exp files contain all of the sequences with quality cutoffs included and can be opened with word processing programs. [file 1471-2180-5-50-S1.zip › AF 1 exp sequence files/SeqPlate 9/primer E reverse/BGACA2E0063A.exp]

ID   BGACA2E0063A
EN   BGACA2E0063A
LN   BGACA2E0063A.ztr
LT   ZTR
AQ   16.340000
AV   7 7 7 7 7 7 7 13 13 14 13 15 14 15 14 15 17 17 19 24 24 20 16 
AV        14 12 14 15 13 14 14 14 13 13 14 14 14 16 19 25 30 31 31 
AV        33 31 34 36 34 32 31 25 24 23 23 22 22 22 21 22 23 22 20 
AV        22 21 22 24 26 27 27 30 29 29 30 27 27 29 31 31 34 34 36 
AV        36 33 33 34 34 33 33 34 34 32 33 33 31 32 33 33 33 33 32 
AV        33 34 34 36 34 33 27 22 22 18 15 14 14 14 14 13 13 14 14 
AV        14 15 16 19 16 16 21 22 22 21 19 19 18 17 16 16 14 14 14 
AV        14 16 17 15 15 14 14 14 14 13 14 12 12 11 11 11 10 10 10 
AV        10 9 9 10 10 9 10 10 10 11 12 15 16 16 19 19 23 19 17 19 
AV        21 19 19 23 23 21 19 18 18 16 15 16 17 17 17 16 18 15 15 
AV        12 12 11 11 11 12 13 13 13 13 12 11 10 11 10 10 11 11 11 
AV        11 10 10 10 9 10 9 10 10 10 11 11 11 12 13 12 13 13 11 
AV        11 10 11 11 11 12 12 12 12 11 11 10 10 10 11 13 16 15 17 
AV        15 15 12 13 12 12 12 12 13 13 14 12 12 12 11 12 12 14 13 
AV        13 15 15 18 17 15 12 14 12 13 13 15 13 12 12 11 11 10 10 
AV        10 9 11 10 10 10 9 10 9 10 9 10 10 10 10 9 10 10 11 11 
AV        11 11 11 11 11 12 11 11 11 10 11 12 10 10 10 10 11 10 11 
AV        10 11 11 11 12 15 12 11 13 13 15 14 15 17 14 16 14 14 15 
AV        12 12 12 11 10 10 11 11 9 9 9 9 9 9 9 9 9 10 11 14 15 14 
AV        14 16 19 20 22 19 19 20 24 23 22 21 19 19 20 19 20 21 21 
AV        17 16 16 16 15 17 16 16 15 12 10 10 10 9 10 10 10 11 10 
AV        10 10 9 9 10 10 11 11 11 11 12 12 15 14 16 15 16 19 16 
AV        17 20 18 17 17 15 14 14 12 13 11 12 11 11 12 11 11 12 12 
AV        12 12 11 11 11 10 11 10 10 10 10 10 11 10 10 10 10 10 10 
AV        9 10 9 9 9 9 9 8 8 8 8 8 8 8 8 8 8 9 9 9 9 9 9 10 11 11 
AV        10 11 10 11 11 10 9 9 9 9 9 9 8 8 8 8 8 9 9 9 9 9 10 9 
AV        10 10 11 12 12 12 11 10 9 9 8 9 10 10 10 9 9 8 8 8 8 8 
AV        9 9 8 8 8 8 8 8 8 8 8 9 9 9 9 9 9 9 11 10 11 10 11 10 10 
AV        10 9 9 9 9 9 10 10 9 9 9 10 9 9 10 9 10 9 9 10 9 9 9 9 
AV        8 8 8 8 8 8 8 8 9 9 9 9 9 9 9 10 9 9 9 9 10 9 8 8 8 8 8 
AV        8 8 8 8 8 8 9 9 9 4 9 9 9 9 9 9 9 10 10 9 9 9 9 9 8 9 9 
AV        9 9 9 9 9 8 8 9 8 9 9 9 9 9 9 9 10 10 9 10 10 10 10 11 
AV        10 9 9 9 9 9 10 11 12 11 11 10 11 11 10 11 11 11 12 10 
AV        10 9 8 8 8 8 8 8 8 9 9 9 8 9 9 9 9 9 9 10 10 9 9 9 8 9 
AV        9 9 9 9 9 9 10 10 10 10 10 10 10 10 10 11 10 10 10 10 11 
AV        11 12 11 12 13 13 14 14 13 12 12 12 12 11 10 9 8 8 8 8 
AV        8 8 8 8 9 8 9 8 8 9 9 9 9 9 9 8 8 8 8 8 8 8 9 9 9 9 10 
AV        10 10 10 11 10 11 11 11 10 10 10 9 10 11 11 11 10 10 9 
AV        9 9 9 9 9 9 9 9 9 8 8 9 9 9 9 9 9 9 9 10 9 9 10 9 10 10 
AV        9 9 9 10 10 10 9 9 9 9 10 10 10 9 9 9 9 9 9 9 4 8 8 8 8 
AV        8 8 8 
SQ   
     CGATCACTCC TTGGGGATAT CAGCTGGATG TCAATATGAT TTATTTTGAC TGATATGCCC
     TGTTCGTTGC ACAAATTGAT AAGCAATGCT TTCTTATAAT GCCAACTTTG TACTAGCAAG
     CTGGGTCTCC CAAAAATTCT TGCACAACAG CAACACGTAC GCGAGTTTGT CGGCGGATTC
     GCGTTGGGTG CCGTTGCCGG TATGACCGCC GCCGTCAGGC GAGTATAGCC AAGATTGCGA
     CGAGGTTTCG CGCATTTTGA CGTATATTTT GAGCGCGTGG CCGATATGGA CGCGGACGTC
     GCTGAGGATG GTGTTTTTGA GTGCGAGCGC ATAATCGATG CCGCCTGAAA GATTGTGAGA
     GGGCGCCCCC TCCCCCCACC GGCGTTTGCA GGCTTCGTAA TTTCTCGCGA ATTGCCGTAT
     CCGTCCCGCC CAACTTGGAC CCGGCGGAAC AGTAGCGGGA TAACGGAATC ATATCCGCTA
     CGCGGTACTT CGCAAACCAA GCGCCACCGT AGGTTTTGGC GTTTCGCGCA ACTAAGCGCG
     CCCGGTGCTA ATTCAGGCCC GCCTTGTTCC TGCCCTCTCC TGCATAGCCT CATAGGTTGT
     TTGGCCTCAC ACTTCACGCC TCNCGTCTTG GAACAAATCT CCGCTCCTAC TGGCCTACCC
     AAATCTTCTC ACTCGCCTTT GTGGCGCTTC TCTGATTCTC CTGGCTTCTC CTGTAAATGC
     TCACTCGTCC CCTAAATTTT CCCGGCCGCG CTTCATATTT TTTGCGCATT CACTAAGCGC
     CTGGCCTCTC TCTCCCACCA CTAATTTGTC CGAGCCCGTG CCACATAAAC TGCGTCTATT
     CCACGCACCT C
//
QL   38
QR   109
