# Supplementary material for: Expression capable library for studies of Neisseria gonorrhoeae, version 1.0
Source: BMC Microbiol. 2005 Sep 1;5:50. doi: 10.1186/1471-2180-5-50 (PMC1236931; doi:10.1186/1471-2180-5-50)
Supplement: Additional File 1 — Zipped file which includes all of the sequencing data as .exp files generated from binary data using PREGAP4. These .exp files contain all of the sequences with quality cutoffs included and can be opened with word processing programs. [file 1471-2180-5-50-S1.zip › AF 1 exp sequence files/SeqPlate 9/primer E reverse/BGACA2E0064A.exp]

ID   BGACA2E0064A
EN   BGACA2E0064A
LN   BGACA2E0064A.ztr
LT   ZTR
AQ   41.950000
AV   8 8 8 8 8 8 8 11 12 15 15 14 14 16 17 16 19 24 25 33 33 32 31 
AV        31 24 24 26 26 29 30 31 31 31 32 31 31 31 32 33 40 42 43 
AV        43 43 44 44 43 43 43 44 43 42 41 41 40 38 37 36 36 36 37 
AV        38 38 36 36 37 37 38 38 39 41 41 42 42 42 42 42 43 43 43 
AV        43 43 44 44 44 44 45 43 43 43 43 43 43 43 43 43 43 43 43 
AV        43 42 42 42 42 42 42 43 43 43 43 43 42 42 42 40 41 41 42 
AV        42 42 41 41 42 42 42 42 42 42 42 44 43 43 44 44 44 44 44 
AV        43 43 44 44 45 44 44 45 45 45 45 44 44 44 44 44 44 42 42 
AV        41 42 41 40 40 40 39 40 40 40 41 41 41 42 42 43 43 43 43 
AV        42 43 43 43 44 39 39 38 38 38 38 39 39 39 39 39 39 39 39 
AV        39 43 43 43 43 43 43 42 42 42 42 43 43 41 41 41 40 40 40 
AV        40 39 40 39 39 39 39 37 37 37 36 36 31 31 29 30 30 29 30 
AV        27 26 25 26 26 27 26 26 32 31 32 31 30 31 32 33 34 31 31 
AV        29 30 31 27 29 30 30 32 31 31 30 30 30 34 36 37 37 38 42 
AV        41 40 39 39 37 36 36 36 36 36 33 34 34 34 32 32 30 32 30 
AV        33 32 26 29 27 26 26 26 24 22 24 19 20 20 19 20 17 20 20 
AV        20 20 21 20 21 17 17 19 16 17 17 17 18 18 18 17 17 18 17 
AV        18 22 22 25 25 26 27 25 30 26 26 26 26 25 27 25 25 25 24 
AV        26 26 22 22 18 20 19 19 20 4 16 16 15 15 14 15 15 16 15 
AV        18 17 17 16 16 17 17 15 17 19 20 20 18 20 21 21 22 22 23 
AV        24 27 26 33 32 30 30 30 31 32 31 31 27 29 27 26 26 26 24 
AV        25 25 24 23 22 22 21 20 22 23 24 23 22 21 21 22 22 20 20 
AV        22 22 22 22 22 23 23 24 23 25 26 27 27 31 31 31 31 32 31 
AV        31 30 30 25 26 23 23 23 21 20 21 19 19 16 17 17 17 17 19 
AV        19 19 18 17 17 17 16 17 17 21 20 20 20 18 17 17 19 19 20 
AV        21 22 24 23 20 19 19 17 16 17 19 19 17 17 16 16 15 14 14 
AV        16 16 16 18 18 18 19 19 20 19 20 22 21 22 22 19 18 17 17 
AV        17 15 12 13 14 13 13 11 12 12 11 13 14 14 14 16 16 19 19 
AV        16 18 17 20 21 19 22 18 18 20 19 19 20 19 19 20 20 19 20 
AV        16 16 16 19 19 17 16 14 14 13 14 15 13 4 12 13 12 11 11 
AV        12 12 14 16 16 17 14 14 17 15 16 16 15 16 15 14 15 12 11 
AV        10 10 12 11 12 11 12 11 11 12 12 12 11 12 12 11 11 10 10 
AV        9 10 9 10 11 10 10 11 10 11 12 13 14 15 15 16 15 18 19 
AV        17 17 14 13 14 15 15 15 14 13 13 12 12 12 12 12 13 14 15 
AV        15 14 13 14 15 17 17 19 15 15 16 14 15 15 14 15 15 13 12 
AV        11 12 11 11 12 11 10 11 11 12 13 14 12 14 15 15 15 14 13 
AV        14 16 15 16 15 12 12 12 12 11 11 10 10 10 10 10 10 11 11 
AV        10 12 11 10 11 10 10 12 11 12 13 13 11 11 12 11 11 12 13 
AV        12 12 12 12 13 13 12 11 13 12 13 11 10 10 10 11 12 12 12 
AV        11 11 11 13 12 11 11 13 14 15 15 12 11 11 10 12 11 11 11 
AV        11 11 11 11 10 10 10 10 11 11 12 11 13 13 12 15 13 14 13 
AV        12 12 13 12 4 22 22 22 22 22 22 22 
SQ   
     CGACTACCTT TAGGGGATAT CAGCTGGGAT GTCAAATAAT GATTTTATTT TGACTGATAG
     TGACCTGTTC GTTGCAACAA ATTGATAAGC AATGCTTTCT TATAATGCCA ACTTTGTACA
     AGAAAGCTGG GTCTCCCAAA AATTCTTTCA AAAACAGCAA CACGCAGGCG AGTTTGTCGG
     CGGATTCGCG TTGGGTGCCG TTGCCGGTAT GGCCGCCGCC GTCAGGCGAG TAGAGCCAAG
     ATTGCGGCGA GGTTTCGCGC AGTTTGGCGT AAAATTTGAG CGCGTGGGCG GGATGGACGC
     GGTCGTCGCT GAGGCTGGTG GTAATGAGTG CGGGCGGATA ATCGATGCCG TCTGANAGAT
     TGTGATACGG CGAACATTCG CCCAGCCGGC GTTTGCAGGC TTCGTATTTC TGCGGATTGC
     CGTATTCGTC CGTCCAACTT GAACCGGCGG ACAGCAGCGG ATAACGGATC ATATCGGTCA
     GCGGTACTTC GCACACCAGC GCACCGATGC TTTGCGGTTC GCGCACGAAG GCGGCGGCGG
     TAATCAGGCC GCCGTTGCTG CCGCCCTGNC AGCCGATGTG TTTGGGCGAA CTCATGCCGC
     GTTCGGACCA ATCACGCACG ACTGCCACAA ATCATCAACG GCTTTTGTGT TTGCTGATTC
     CCTGCGCCGC CTGATGCCAG CGCGGGCCGA ATTCTCCGCC GCCGCGGATG TTTGCCATAC
     AAGGGCATTG CCCTCTTCCA GCCATATTTG CCGACCTGCC CAATTATGCG GCAATTCAGA
     ATGCCAACCC TCCGA
//
QL   17
QR   301
