# Supplementary material for: Expression capable library for studies of Neisseria gonorrhoeae, version 1.0
Source: BMC Microbiol. 2005 Sep 1;5:50. doi: 10.1186/1471-2180-5-50 (PMC1236931; doi:10.1186/1471-2180-5-50)
Supplement: Additional File 1 — Zipped file which includes all of the sequencing data as .exp files generated from binary data using PREGAP4. These .exp files contain all of the sequences with quality cutoffs included and can be opened with word processing programs. [file 1471-2180-5-50-S1.zip › AF 1 exp sequence files/SeqPlate 9/primer E reverse/BGACA2E0065A.exp]

ID   BGACA2E0065A
EN   BGACA2E0065A
LN   BGACA2E0065A.ztr
LT   ZTR
AQ   38.050000
AV   31 31 31 31 31 31 31 12 11 11 13 16 16 19 17 16 17 18 21 20 23 
AV        27 27 33 33 32 30 29 23 22 23 23 24 24 25 25 24 26 26 25 
AV        25 27 29 34 40 41 42 41 43 42 41 42 42 42 41 41 40 40 37 
AV        32 24 24 24 23 23 24 24 24 23 24 23 24 24 27 32 39 38 39 
AV        40 40 40 40 40 40 41 42 42 42 42 43 43 43 42 42 42 42 41 
AV        41 42 42 41 41 41 40 40 41 40 40 41 40 40 41 41 41 41 42 
AV        41 39 39 37 37 36 37 36 37 36 36 37 37 36 36 36 37 38 38 
AV        38 39 38 39 37 38 37 36 36 36 36 34 36 34 36 36 36 37 37 
AV        38 39 38 38 38 38 38 40 41 41 42 42 43 42 42 42 40 41 39 
AV        39 40 39 39 38 37 36 36 33 33 33 33 36 37 38 38 38 38 37 
AV        37 36 37 37 37 36 36 36 32 32 33 32 32 32 32 32 34 27 29 
AV        29 29 27 27 31 30 27 30 30 30 31 30 30 32 32 32 32 33 34 
AV        32 32 32 32 31 32 30 27 29 30 29 30 31 29 27 30 27 29 29 
AV        24 23 23 25 25 29 29 29 30 31 31 31 33 33 31 37 37 38 37 
AV        36 34 33 33 30 31 32 31 31 32 32 32 29 30 31 32 32 33 32 
AV        33 34 33 32 32 31 33 34 37 37 37 36 38 36 37 38 38 39 39 
AV        38 38 38 36 37 37 37 36 34 36 34 33 29 27 31 30 27 25 22 
AV        23 23 24 24 24 25 26 23 29 29 26 26 30 30 33 33 31 30 30 
AV        29 29 27 32 32 31 33 33 31 33 32 32 27 27 24 27 27 27 23 
AV        21 21 17 17 17 17 16 15 19 15 16 15 14 15 16 18 17 20 20 
AV        20 19 21 20 21 23 24 22 24 23 22 21 21 21 21 17 17 18 19 
AV        19 19 19 20 20 19 17 18 17 15 16 17 16 16 16 14 14 13 13 
AV        14 15 17 16 17 20 17 19 19 17 18 19 19 20 22 20 19 17 18 
AV        17 15 18 16 16 19 19 19 19 16 17 18 19 18 19 21 20 20 23 
AV        22 22 21 22 19 25 24 22 21 24 24 24 22 22 22 22 21 20 20 
AV        4 16 16 15 16 16 15 16 17 17 16 15 16 18 18 17 19 20 22 
AV        18 19 19 16 16 16 16 16 15 14 14 16 18 17 17 19 16 14 16 
AV        17 19 21 21 23 23 25 22 22 23 22 25 29 32 29 29 27 25 25 
AV        20 20 20 23 22 20 22 22 25 26 30 26 22 25 26 26 22 19 17 
AV        17 18 18 18 14 14 14 13 13 13 12 12 12 11 12 11 11 11 11 
AV        13 13 11 11 12 12 13 13 15 17 15 17 17 15 14 12 11 13 12 
AV        13 13 13 14 13 12 12 12 10 12 12 12 11 11 12 11 11 10 10 
AV        11 11 11 10 11 10 10 11 12 12 11 11 10 11 11 11 12 12 11 
AV        12 14 14 12 11 11 11 11 11 12 11 10 10 11 12 11 11 10 11 
AV        10 11 12 11 11 10 10 10 10 10 10 9 9 10 11 11 11 10 11 
AV        11 12 13 11 11 11 11 11 11 11 11 12 11 11 11 11 12 12 12 
AV        14 12 11 12 11 12 11 11 11 12 12 14 11 10 10 9 9 10 9 10 
AV        9 10 10 9 9 9 9 9 10 11 11 12 11 12 12 11 12 11 12 11 11 
AV        11 12 11 10 10 9 10 10 9 9 9 9 9 9 9 10 9 9 10 10 10 9 
AV        9 9 10 10 9 8 8 8 8 8 8 8 9 9 11 12 14 11 12 14 14 15 14 
AV        4 4 4 4 4 4 4 4 
SQ   
     TGATCGACTC ACTATAGGGG ATATCAGCTG GGATGTCAAA TAATGATTTT ATTTTGACTG
     ATAGTGTACC TGTTCGTTGC AACAAATTGA TAAGCAATGC TTTCTTATAA TGCCAACTTT
     GTACAAGAAA GCTGGGTCTT AGTCTGTGCC TTCGAGCATT TTGTTCAATT TGGGGACGAG
     CAGGAGCAGC AGGAAGCCTG TGGCTGCGCC GATGTAGAAC AGCAGCCGGT AGAAGCCGAT
     TTCGTCGCCC GCCTGATAGC CTTTTTCAAA CAATACGCCG CCCAAAGTGA AGCCTAATGA
     AAAGGCAAGG AAATTAAGGG CGACCATTTG GGTTTTGAAT AAAGGCGGTG CGATTTTGGT
     GGAGATGGAC AGCGCAATCG GGGAAATCAT CAGTTCGCCT ATCGTGATGG CGAGGACGAT
     CAGTGCGAAA ACCGCATAGG CATCGGCGTT CCGGAGGAAT AAAGGGAACG AATCCCANAA
     ACGACGCGCC GGTAACAAAT ACCGCCATAG CGAATTTCAG CGGGGGTTTT GGGTTGTTTG
     CGCCCCATTT TTGTCCACAT TGCCGCCATG AGCTCCGAAA ACAGGATGAC CCACAGGCTT
     TGCATAGAAT CTTCCAGGGG ACGGGTACAG TAAACGAACT GATGGGCGGT TGACGGTTCC
     CTCAAATAAA CGTTGCCACG GTGTAAACTG AACCAGACGC CCAAACTTAC AGATGGTCAG
     GAACACGGTA TGTAGCGATG ATGTGCCTTT GGTTCTGGAC TGACCGGGGG TTGCTCAACG
//
QL   18
QR   366
