# Supplementary material for: Expression capable library for studies of Neisseria gonorrhoeae, version 1.0
Source: BMC Microbiol. 2005 Sep 1;5:50. doi: 10.1186/1471-2180-5-50 (PMC1236931; doi:10.1186/1471-2180-5-50)
Supplement: Additional File 1 — Zipped file which includes all of the sequencing data as .exp files generated from binary data using PREGAP4. These .exp files contain all of the sequences with quality cutoffs included and can be opened with word processing programs. [file 1471-2180-5-50-S1.zip › AF 1 exp sequence files/SeqPlate 9/primer E reverse/BGACA2E0066A.exp]

ID   BGACA2E0066A
EN   BGACA2E0066A
LN   BGACA2E0066A.ztr
LT   ZTR
AQ   14.800000
AV   9 9 9 9 9 9 9 15 15 15 16 16 16 16 16 17 18 19 22 23 27 27 22 
AV        20 16 14 17 14 14 15 15 15 14 15 14 14 14 16 17 20 26 26 
AV        33 36 36 31 31 32 33 29 29 22 23 22 19 17 16 15 15 13 14 
AV        14 14 12 12 12 13 13 11 13 14 14 14 13 15 17 14 14 17 18 
AV        19 21 20 21 22 18 17 15 15 15 15 17 17 17 17 17 16 17 19 
AV        19 23 25 30 30 27 26 26 25 23 23 21 19 15 15 12 12 11 11 
AV        10 11 11 11 10 11 10 10 12 14 15 16 16 15 17 17 16 15 14 
AV        15 16 17 17 18 17 17 15 15 16 16 16 16 16 18 18 17 16 14 
AV        13 13 12 14 14 15 15 15 14 13 14 12 12 13 16 16 16 16 17 
AV        16 15 15 13 13 14 12 11 12 11 10 10 10 10 9 9 9 9 9 9 9 
AV        10 10 10 10 10 9 9 9 10 10 10 11 10 10 10 10 10 10 10 11 
AV        11 11 11 10 10 10 9 10 10 10 9 9 9 9 9 10 10 10 10 10 11 
AV        10 11 10 10 10 9 9 9 9 8 8 8 8 8 8 9 9 8 8 9 9 9 9 10 9 
AV        9 9 9 9 9 9 9 9 9 9 9 9 9 8 9 8 8 8 8 8 8 8 8 8 8 8 8 8 
AV        9 8 8 8 8 9 9 9 9 9 10 9 9 9 10 10 10 10 10 10 9 9 9 9 
AV        9 9 9 9 9 8 8 9 9 9 9 9 9 10 10 9 9 8 8 8 9 9 8 8 8 8 8 
AV        8 8 8 8 8 8 8 8 8 8 8 8 8 8 8 8 8 8 8 8 8 8 8 8 8 8 8 8 
AV        8 8 8 8 9 9 8 8 9 9 8 8 9 9 9 8 8 9 9 9 8 8 8 8 8 8 8 8 
AV        8 8 8 8 8 8 8 8 8 8 8 8 8 8 8 8 8 8 8 8 8 8 8 8 9 9 9 9 
AV        9 9 10 10 10 11 11 11 10 10 10 10 10 10 10 10 9 9 9 8 8 
AV        9 8 9 8 8 8 8 8 8 8 8 8 8 8 9 8 8 8 8 8 8 8 8 8 8 8 8 8 
AV        8 8 8 8 9 8 9 8 8 8 8 8 8 8 8 8 8 8 8 8 8 8 8 8 8 8 8 8 
AV        8 8 8 8 8 8 8 8 8 8 7 8 7 7 8 8 8 8 8 8 8 8 8 8 8 8 8 8 
AV        8 8 8 8 8 8 8 9 8 8 8 8 8 8 8 8 8 8 8 8 8 8 8 8 9 9 9 9 
AV        9 9 9 9 9 9 9 9 9 9 9 9 8 8 8 8 9 9 9 8 8 8 8 8 8 9 9 10 
AV        10 10 10 9 9 9 9 10 10 10 9 9 9 9 9 9 9 10 9 9 10 9 9 9 
AV        9 9 9 8 9 8 9 9 9 9 9 9 9 9 9 10 11 11 13 12 12 12 12 11 
AV        13 13 15 14 14 13 11 11 11 11 12 12 12 11 11 10 10 10 9 
AV        9 10 10 9 9 9 9 9 8 8 8 9 9 9 9 9 9 9 9 9 10 10 10 10 10 
AV        10 9 10 10 9 9 9 9 9 9 9 9 9 9 9 9 10 10 9 10 11 11 10 
AV        10 11 11 10 11 10 10 9 9 9 9 9 8 8 9 9 9 8 9 8 9 9 9 9 
AV        9 10 10 10 10 10 9 9 10 10 10 10 10 10 10 10 9 9 10 9 9 
AV        9 9 8 8 8 8 8 8 8 8 8 8 8 8 8 8 8 8 8 8 8 8 8 8 8 8 8 8 
AV        8 8 8 8 8 4 25 25 25 25 25 25 25 
SQ   
     TGATCACTAC TAAGGGGATA TCAGCTGGAT GTGACTAATG ATTTTATTTT GACTGACAGT
     TCCCTGTTCG TTGCACAAAT TGATAAGCAA TGCTCTCTTA TAATGCCAAC TTTGTATTAC
     AAAGCTGGGT CTCAAACGCA ATCCTCAAAC ATCTCAATTA CATTTTTTAA ATCGCTAATA
     CCATAATTCC TTCCCTACTT TAGACATTAC AAAGACGTAT CCGTTTCGTC TGTTTTATCC
     CCTACTTTCG TTTATATCAC CTTCTACCTA TTTAGATTCT TGTATTGACT CTTTGCATCC
     CCTCTCCACT CACCTCATGC TTTTTCTCAC CATCACCATA GCCCTGGGCC ATATCCATTC
     GAAGCGCGCC ACCTTGCCTC AACATCGTAT CCTTCATATT GTTTCATAAC AGAGCCTCAC
     CCCACCAATA GCTAAACCCC TCACCCACGC CCTACCTTAA GATTCCACCT CACATCTCAC
     TACCTTTTAG TCGTAACATC CCTCCTGGTC CAACCAATTT ATCATTCTTC CCTCCCCTTC
     CCTACTGCGT TTCTTCTTCC ACTCTATCCC CTTCTCTTTC TCTTTACTCT CACTTTTCTT
     CTCTCTATAC TTCAATCACC CCTTTTTATC CCTTTTTCTT GTCCTTTCTC CCTCTTGTTC
     TTCCTCTTTC TTCCCTCTCG CTCTCCACTA CCTTCCTTTC TTTCTTCACT TCTTCCCTTA
     TCCTTTCTCT CCCTTCCTCT TCTCTCGATA GTGGCATCCG TTTGTTATTC TTTTTTTCCT
     CTCTATC
//
QL   39
QR   55
