# Supplementary material for: Expression capable library for studies of Neisseria gonorrhoeae, version 1.0
Source: BMC Microbiol. 2005 Sep 1;5:50. doi: 10.1186/1471-2180-5-50 (PMC1236931; doi:10.1186/1471-2180-5-50)
Supplement: Additional File 1 — Zipped file which includes all of the sequencing data as .exp files generated from binary data using PREGAP4. These .exp files contain all of the sequences with quality cutoffs included and can be opened with word processing programs. [file 1471-2180-5-50-S1.zip › AF 1 exp sequence files/SeqPlate 9/primer E reverse/BGACA2E0067A.exp]

ID   BGACA2E0067A
EN   BGACA2E0067A
LN   BGACA2E0067A.ztr
LT   ZTR
AQ   38.950000
AV   33 33 33 33 33 33 33 12 13 14 16 17 20 18 18 18 18 22 22 25 27 
AV        30 33 32 30 23 18 15 17 19 16 13 12 13 12 12 12 11 4 12 
AV        14 17 21 22 22 27 36 39 37 39 40 41 42 42 37 38 34 31 30 
AV        30 30 30 29 31 31 30 29 29 27 30 30 33 36 37 37 37 37 37 
AV        38 38 38 39 40 41 44 44 44 44 45 43 42 41 41 41 41 42 42 
AV        41 41 42 42 42 41 41 42 42 43 43 43 43 44 44 44 41 39 38 
AV        33 32 30 31 30 30 30 30 30 29 27 29 30 33 33 34 36 38 38 
AV        38 38 38 38 38 38 38 39 40 40 40 42 43 43 43 41 41 41 41 
AV        41 41 42 41 40 40 40 40 39 39 39 41 42 42 41 42 42 42 43 
AV        44 44 44 43 43 43 43 42 41 40 41 41 40 40 39 39 38 38 38 
AV        38 38 38 37 37 38 38 38 38 37 38 37 39 37 36 36 34 36 37 
AV        36 34 34 34 34 34 32 33 31 34 34 36 34 34 34 36 36 36 34 
AV        34 36 37 37 38 37 36 34 37 36 34 33 32 31 33 31 31 31 31 
AV        31 31 32 33 33 31 27 29 31 32 32 34 33 33 32 31 30 31 31 
AV        31 33 39 37 37 36 36 34 36 33 36 38 37 37 33 33 33 30 31 
AV        31 32 32 32 33 34 34 33 33 33 34 31 30 32 31 30 29 30 27 
AV        27 27 25 25 26 26 27 30 31 31 27 24 21 19 20 20 19 18 19 
AV        17 17 17 16 16 16 19 22 25 27 25 26 26 29 29 29 29 29 31 
AV        29 27 26 25 26 26 27 26 29 26 26 26 27 27 25 27 23 23 24 
AV        23 23 24 24 24 26 22 23 23 20 22 22 24 25 25 26 26 26 26 
AV        26 25 27 29 26 24 24 25 25 23 23 22 22 22 22 18 18 17 17 
AV        18 22 22 21 22 22 21 19 18 19 18 21 20 17 18 17 16 16 16 
AV        16 16 16 17 19 16 17 15 15 18 15 15 15 15 14 12 12 12 11 
AV        11 13 12 13 14 14 16 16 16 15 17 20 17 17 17 17 17 17 18 
AV        17 17 18 17 15 15 14 14 16 16 14 13 14 14 12 13 13 12 13 
AV        13 11 12 11 10 10 11 11 11 10 10 10 10 11 11 12 15 12 14 
AV        14 13 14 15 14 17 17 17 18 16 16 17 13 16 14 15 15 15 15 
AV        14 13 14 12 12 14 14 14 14 12 13 14 14 14 12 13 12 10 11 
AV        10 9 9 9 9 9 9 9 9 9 10 10 10 11 11 11 12 13 12 14 15 16 
AV        14 12 12 11 12 12 12 13 14 13 12 13 12 12 11 14 16 15 15 
AV        15 14 15 16 16 17 20 19 22 19 16 13 13 12 10 10 11 10 10 
AV        9 9 9 9 9 9 9 10 11 12 14 13 13 13 13 15 14 15 14 11 11 
AV        13 11 10 9 9 9 9 9 8 9 8 8 8 8 8 8 8 9 9 9 9 9 8 8 9 9 
AV        9 9 9 9 9 9 9 9 9 9 10 10 10 10 10 10 10 9 10 9 9 9 9 9 
AV        9 9 9 9 9 10 10 10 10 9 10 9 10 11 11 10 10 10 10 10 11 
AV        11 10 9 9 9 10 10 9 9 9 10 10 10 11 10 10 10 12 14 16 14 
AV        15 15 15 15 12 12 11 10 11 10 11 10 9 9 10 9 9 9 9 10 10 
AV        11 10 10 10 10 10 11 11 10 11 11 11 11 10 10 10 10 10 9 
AV        10 10 9 9 9 9 10 10 10 10 9 9 10 9 10 9 9 9 9 9 9 9 9 9 
AV        9 9 9 9 9 9 9 9 10 10 10 10 9 9 9 10 10 10 11 11 11 11 
AV        11 10 9 9 9 9 9 9 9 9 9 9 9 9 9 9 9 9 10 10 10 4 5 5 5 
AV        5 5 5 5 
SQ   
     CGAATCACTC CTATAGGGGA TATCAGCTGG ATGGCAACNT ATGATTTTAT TTTGACTGAT
     AGTTCCCTGT TCGTTGCAAC AAATTGATAA GCAATGCTTT CTTATAATGC CAACTTTGTA
     CAAGAAAGCT GGGTCTCAGT CGGCAAACTG TTTCTTCATC CTCTCTCGGC GTTCTTGGGC
     CTCAACGGAT AAAGTGGCTG TCGGGCGTGC CAGCAGCCGC TTCAGGCCGA TAGGTTCTCC
     CGTATCGGCA CAGAATCCAT AGTCCCCTTC ATCAATATTG CGGATGGTCG CCTGTATTTT
     ACTGAGAAGT TTTCGTTCCC GATCCCGGGT ACGGAGTTCC AATGCGTACT CTTCTTCCTG
     TGTGGCACGG TCGGCAGGAT CGGGGGCTGA TTCGTGTTCT TGGAGATGCC CTGTTGCAAC
     GCAGGCGTTT TCGATGAGTT CGCCCTGCAT TTTTACCAGC CATACGCGGC AAAAATCCCA
     AATGCTCGTT CTTCCATATA ACCGCCTTCC GGCCCGATAC CAATTCAAAA TATCTTTGCT
     TCGTCTACCT TTACCATGGC TCTACTCTCC CTCGAACCCT GCTTTTTTTG TACTACTCTC
     GCCTTTACAA AAAAGCATTG CTCACTTATC TTCGTTGTAA CCACTAGGTT CCTTTCCATT
     CTAACCCTCT ATCCTTATTT GCGTCCCTTA CCTACTCACT GGCCCCTCTG TTTACTACTT
     TCTTCACTCG TGAAAACCTT TCCATGCTAA CGTTCCTACT CTACTACACT ACGAACTGCG
     CACGCTCCCC CTCTAAAACC ATAAGCTTCT CTCTCCCAAC AC
//
QL   42
QR   320
