# Supplementary material for: Expression capable library for studies of Neisseria gonorrhoeae, version 1.0
Source: BMC Microbiol. 2005 Sep 1;5:50. doi: 10.1186/1471-2180-5-50 (PMC1236931; doi:10.1186/1471-2180-5-50)
Supplement: Additional File 1 — Zipped file which includes all of the sequencing data as .exp files generated from binary data using PREGAP4. These .exp files contain all of the sequences with quality cutoffs included and can be opened with word processing programs. [file 1471-2180-5-50-S1.zip › AF 1 exp sequence files/SeqPlate 9/primer E reverse/BGACA2E0068A.exp]

ID   BGACA2E0068A
EN   BGACA2E0068A
LN   BGACA2E0068A.ztr
LT   ZTR
AQ   39.340000
AV   9 9 9 9 9 9 9 14 15 16 18 21 20 22 21 21 22 23 30 31 37 34 32 
AV        27 22 21 22 24 23 24 25 25 25 25 23 23 25 26 31 38 40 40 
AV        40 41 41 40 41 42 42 43 42 36 34 29 22 22 21 21 21 21 22 
AV        22 20 20 20 21 24 25 31 38 39 39 39 39 39 40 39 41 41 42 
AV        42 44 44 44 44 44 43 42 43 43 42 42 43 43 42 42 42 42 42 
AV        41 41 41 41 40 40 41 41 41 42 40 39 38 36 32 27 26 27 27 
AV        29 27 27 27 27 27 31 31 32 33 37 43 44 43 43 43 44 44 43 
AV        43 43 42 43 42 43 43 43 42 42 42 42 42 42 42 41 41 41 41 
AV        42 42 42 41 42 40 41 40 40 40 39 40 40 40 38 38 38 38 39 
AV        38 40 40 41 41 41 41 40 40 41 42 41 41 42 42 42 42 42 42 
AV        42 43 43 44 44 44 44 44 44 44 44 43 43 42 42 42 41 40 40 
AV        40 39 39 40 38 38 37 38 38 39 39 38 38 39 39 40 40 40 40 
AV        41 40 39 39 39 39 39 39 40 40 38 38 39 39 37 38 39 40 40 
AV        41 40 40 39 37 37 38 38 37 37 39 38 38 38 37 34 36 36 38 
AV        39 39 38 38 37 36 34 36 32 32 33 34 36 34 34 33 33 34 36 
AV        36 34 36 36 37 36 37 36 33 31 30 31 30 30 29 29 30 29 30 
AV        32 31 31 27 29 24 25 22 22 22 21 22 20 20 19 20 21 21 25 
AV        26 33 33 37 37 37 38 38 38 39 39 37 37 37 37 37 36 34 34 
AV        36 36 36 36 36 33 33 33 33 32 31 29 29 30 30 31 31 31 30 
AV        31 34 34 37 37 37 38 39 38 38 38 37 37 36 38 38 38 38 38 
AV        37 38 38 37 38 36 36 37 37 30 29 29 29 25 23 23 4 22 21 
AV        19 20 21 21 21 27 29 27 27 29 29 29 29 27 27 30 30 31 32 
AV        30 30 29 29 27 27 29 27 30 31 31 30 30 29 29 30 29 29 31 
AV        31 31 30 30 29 29 30 31 31 30 30 29 29 25 24 26 26 25 29 
AV        27 26 27 29 30 27 26 26 26 30 29 30 31 31 31 27 29 27 25 
AV        24 26 24 25 24 24 22 22 22 22 21 22 22 21 22 22 22 23 22 
AV        21 18 20 19 17 15 16 14 14 15 13 14 14 15 16 15 17 15 15 
AV        15 16 15 16 15 14 14 14 13 14 13 15 13 14 15 16 16 16 17 
AV        16 17 19 20 20 18 19 17 19 20 18 17 16 18 18 20 20 19 18 
AV        18 22 20 19 21 22 24 25 29 26 27 26 27 25 25 21 19 19 18 
AV        18 17 15 15 14 15 12 13 12 13 12 15 16 18 21 22 19 22 18 
AV        18 16 17 17 15 13 14 13 13 12 11 11 12 11 13 14 15 16 15 
AV        17 18 19 19 17 19 19 19 18 19 19 16 16 15 13 13 14 13 13 
AV        14 12 12 11 10 10 10 11 10 10 11 11 11 10 10 10 12 11 12 
AV        13 13 14 13 13 15 14 14 13 17 16 16 16 19 20 21 22 21 23 
AV        24 22 23 19 23 23 22 20 16 16 13 12 12 11 11 10 11 10 11 
AV        11 10 9 4 9 10 10 9 10 10 10 12 11 11 11 11 12 13 12 12 
AV        11 11 13 14 11 12 12 11 12 12 12 12 12 11 11 11 10 10 11 
AV        12 11 11 11 11 12 11 12 11 13 15 12 12 12 10 11 11 11 11 
AV        11 11 11 10 12 12 11 4 24 24 24 24 24 24 24 
SQ   
     TGATCACTCC ATAGGGGATA TCAGCTGGAT TGCAATAATG ATTTTATTTT GACTGATAGT
     CACCTGTTCG TTGCAACAAA TTGATAAGCA ATGCTTTCTT ATAATGCCAA CTTTGTACAA
     CGAAAGCTGG GTCTCAAACC GTCCTGCCGA ACCACTCGAC ACGCCCGATA ATCTCCACAT
     CATCGGTCAA GTCGTTCAAA TTGATTTCAA AAGCAGGATA AGCCTCGTTG GCGGAAATGA
     CATTGATAAT CCCGCCGGGG ACGATTTGCA GGCGTTTGAC CAACAGATTT TCATTAATCC
     GCAACACATA CAGTCCGTCT CTCGGCGTAT TTTCCCCATG ATTGACCAAA ATCGAATCTC
     CGTCATTCAA AACCCCCTCC ATCGAATCCC CCTTGACGGA NATTACAGAC AGGTTTTTCG
     TATCTCGGGT AACATAATTC TCAATCCAAT GCCGTCTGAA CGCCATTGTA AATACCGGTT
     CCTCATGACC GACAAACTGC CCGTATCTCG CAGCCGCCCC GATATCATAT CTCGGCACAA
     AGACAAACTC GTCCGTATCA ACTTCATTTC CCAGGTATCG TAAGCAACGG ATTTTTTTGT
     GCCTTTTCCC GAAACGGATT ACCCTCCCTG TCCCCAGCCC ATCGAATCTA CACCCCTTCA
     CTGTTAAATT TTTTCAATGT TTCAGACTTG GNAGACGGCC TCATTCCATA TCTGCTGAAG
     CCGGCATCGT CATTTCATAT CGAAGCCATT TTGCCTGCCC C
//
QL   11
QR   323
