# Supplementary material for: Expression capable library for studies of Neisseria gonorrhoeae, version 1.0
Source: BMC Microbiol. 2005 Sep 1;5:50. doi: 10.1186/1471-2180-5-50 (PMC1236931; doi:10.1186/1471-2180-5-50)
Supplement: Additional File 1 — Zipped file which includes all of the sequencing data as .exp files generated from binary data using PREGAP4. These .exp files contain all of the sequences with quality cutoffs included and can be opened with word processing programs. [file 1471-2180-5-50-S1.zip › AF 1 exp sequence files/SeqPlate 9/primer E reverse/BGACA2E0069A.exp]

ID   BGACA2E0069A
EN   BGACA2E0069A
LN   BGACA2E0069A.ztr
LT   ZTR
AQ   32.620000
AV   7 7 7 7 7 7 7 12 13 13 16 17 16 18 15 15 17 17 20 22 25 22 21 
AV        16 15 15 18 16 15 17 17 17 18 18 4 19 22 22 26 31 31 30 
AV        38 40 39 40 41 42 42 41 41 41 37 34 32 32 31 31 31 32 33 
AV        33 32 33 33 32 32 38 40 41 41 42 41 40 41 41 39 40 40 40 
AV        40 40 38 37 37 34 34 33 34 34 33 36 36 34 34 32 31 33 36 
AV        34 36 36 36 34 34 34 34 34 36 34 36 37 33 34 34 34 34 36 
AV        33 34 34 33 32 32 33 34 34 32 31 31 30 31 31 32 31 30 31 
AV        32 31 30 29 29 33 32 31 31 29 30 31 32 32 32 32 32 31 32 
AV        30 31 32 34 36 38 37 36 37 36 34 33 32 36 34 34 34 34 33 
AV        32 31 29 29 30 30 31 32 33 31 32 32 32 31 29 30 31 33 33 
AV        33 34 32 31 31 33 31 31 31 32 36 34 33 33 30 27 26 29 29 
AV        29 27 27 30 27 27 26 27 27 29 32 33 33 31 31 31 30 31 31 
AV        33 31 31 31 31 30 30 29 26 29 29 30 30 30 30 31 31 30 30 
AV        27 29 29 29 31 32 34 33 32 31 31 31 31 31 31 30 30 31 30 
AV        31 31 30 31 32 32 32 33 34 36 37 39 38 38 39 38 36 37 37 
AV        36 37 36 31 31 32 31 32 30 30 29 29 25 25 22 22 22 22 24 
AV        24 23 22 20 19 18 19 19 22 22 24 22 22 22 22 22 22 24 27 
AV        31 31 30 30 31 30 30 33 32 32 33 32 31 31 29 27 29 30 29 
AV        26 26 25 25 25 22 20 21 19 17 18 17 17 17 17 17 16 16 17 
AV        17 20 22 22 22 23 24 25 25 25 27 29 31 31 30 30 30 30 30 
AV        32 36 34 36 36 34 32 31 30 30 27 27 29 27 27 27 24 22 19 
AV        17 18 18 19 19 19 18 17 16 17 17 15 16 16 19 21 21 20 20 
AV        19 18 20 18 19 20 20 22 22 20 16 17 17 19 17 17 20 20 20 
AV        20 16 16 16 14 16 16 16 15 15 17 16 16 15 17 17 19 19 17 
AV        16 16 16 15 16 16 16 15 13 13 11 11 11 12 13 14 12 13 12 
AV        12 12 11 12 13 14 16 15 13 12 11 11 12 12 14 13 12 12 12 
AV        12 11 12 13 16 13 13 12 13 13 11 11 11 10 10 10 10 9 8 
AV        8 8 8 8 8 8 9 9 9 9 8 8 8 8 9 9 9 9 10 10 10 9 10 10 10 
AV        11 11 11 10 11 11 12 12 11 11 10 11 11 10 10 10 10 11 11 
AV        11 11 10 10 10 11 11 11 10 11 10 10 11 10 10 10 10 11 10 
AV        10 10 11 11 12 12 12 12 11 11 12 11 11 10 11 11 10 11 10 
AV        10 10 10 11 11 10 10 10 10 10 10 10 11 10 10 9 9 9 8 9 
AV        9 9 10 10 9 9 9 8 9 9 9 9 9 10 10 10 10 10 10 11 12 12 
AV        13 13 13 14 15 14 15 14 14 13 13 12 11 11 11 12 12 13 14 
AV        14 16 16 14 13 13 13 15 16 16 16 16 14 14 14 14 12 11 12 
AV        13 12 11 10 10 10 9 9 9 9 9 9 9 9 9 9 9 9 8 8 8 8 8 8 8 
AV        8 8 8 8 8 8 8 8 9 9 9 9 9 9 9 9 9 8 8 9 9 9 9 9 9 9 9 9 
AV        9 9 9 8 8 9 8 8 9 9 8 8 8 8 8 8 8 8 9 9 9 9 9 9 8 8 9 9 
AV        10 10 10 10 11 4 12 12 12 12 12 12 12 
SQ   
     CGTTCACTCC TTAGGGGATA TCGCTGGATG TCAANTATGA TTTTATTTTG ACTGATAGTG
     ACCTGTTCGT TGCAACAAAT TGATAAGCAA TGCTTTCTTA TAATGCCAAC TTTGTACAAG
     AAAGCTGGGT CTCAGAACGG GATGTCGTCG TCAATGTCCT CGACCGGGGC GGCGGCCGGC
     ACGGGTTGGC GGCGCGGCGC GGCGGGTGCT TCTTGGGGAT GGGACGGCGC GTCGGGAGCG
     GGCTGCCGGC TTTGCTGAGC GGGGCGTTGG TAAGCCTCCT GACTCTGACC GTAACCTTCA
     TCGTAAGGCG CGCCGCCGCC GTTTTCATTG CGCCCGCCCA ACATTTTCAT TTCATTGGCG
     ACAATATCGT AAGCGGTGCG TTCGATGCCG TCTTTGCCTT GGTATTTGCG GCTTTGGATT
     CTGCCTTCCA GATAAACCAG CCCGCCTTTC TTGAGGTATT GCCCGGCCAT TTCCGCCAGC
     TTGCGTGTAC ATCGCGATGT TGTGCCATTC GGCGCGCTCT ATGCGTTGGC CTCTCTGCCC
     GTTCCAAGTT CTGCTTGGCG GCTACGCTGA AATTATACCT TGTCTCGCCC TTGGCCATTC
     TACGCACTCC ATCATCCCTC CTATGCCTCT ATCTTGACCA TTTGCCCTCT GACTTGTCTC
     CTCTCCTTCC TCTCCGCTCT CCTGTCCATC GTCGTTTTCC TCATAGCCTT GCCATCCACT
     CGCTCTCCTC CCGTCTACAC AGCTCCATTT CCTCTTATTT CTCGCCTCAC TCT
//
QL   36
QR   313
