# Supplementary material for: Expression capable library for studies of Neisseria gonorrhoeae, version 1.0
Source: BMC Microbiol. 2005 Sep 1;5:50. doi: 10.1186/1471-2180-5-50 (PMC1236931; doi:10.1186/1471-2180-5-50)
Supplement: Additional File 1 — Zipped file which includes all of the sequencing data as .exp files generated from binary data using PREGAP4. These .exp files contain all of the sequences with quality cutoffs included and can be opened with word processing programs. [file 1471-2180-5-50-S1.zip › AF 1 exp sequence files/SeqPlate 9/primer E reverse/BGACA2E0070A.exp]

ID   BGACA2E0070A
EN   BGACA2E0070A
LN   BGACA2E0070A.ztr
LT   ZTR
AQ   39.330000
AV   32 32 32 32 32 32 32 11 11 12 13 15 16 19 20 18 18 20 24 24 27 
AV        31 33 37 38 37 34 33 27 22 24 25 26 25 26 27 25 25 26 25 
AV        25 26 29 33 39 40 40 40 41 42 40 41 41 41 40 40 39 40 36 
AV        30 29 29 27 27 27 29 30 29 27 30 30 29 30 33 40 40 41 41 
AV        41 41 41 41 41 41 42 42 43 43 43 43 43 42 42 42 42 42 41 
AV        42 42 40 40 41 40 40 40 39 40 40 40 40 41 41 41 41 41 41 
AV        40 40 38 38 37 37 37 37 36 36 37 37 37 37 36 37 37 39 40 
AV        41 41 41 41 41 41 39 39 39 37 38 38 39 39 39 38 37 37 37 
AV        37 37 38 38 38 40 40 41 41 40 40 40 40 41 40 40 40 40 40 
AV        40 40 38 38 37 39 39 39 40 39 40 40 39 40 40 40 40 41 41 
AV        41 41 41 41 41 42 42 42 41 41 39 40 38 39 39 39 38 37 37 
AV        34 34 34 36 36 34 37 36 37 36 36 36 36 37 37 39 38 36 36 
AV        33 34 34 34 36 36 34 34 34 34 34 34 36 37 37 39 38 38 37 
AV        37 37 37 37 37 38 37 37 33 33 33 32 32 33 33 36 36 36 36 
AV        33 33 34 33 36 38 37 37 37 37 38 37 37 36 36 39 38 37 37 
AV        37 34 34 36 37 34 33 34 32 33 30 29 30 29 30 30 27 27 26 
AV        26 27 26 25 27 27 30 31 29 30 30 29 27 27 29 24 23 19 19 
AV        18 18 19 18 19 19 19 21 25 24 24 27 27 34 33 37 36 36 36 
AV        37 36 34 33 33 34 32 33 33 32 32 29 30 30 32 31 31 30 29 
AV        27 26 29 24 24 26 26 23 23 22 19 19 19 19 21 22 22 21 22 
AV        22 21 21 25 26 29 32 31 31 30 27 25 24 25 27 25 24 25 26 
AV        23 22 22 19 19 21 18 18 17 17 17 17 16 16 15 14 16 13 16 
AV        16 16 18 18 18 18 19 22 24 22 22 26 26 27 26 22 22 24 26 
AV        29 27 27 25 25 24 25 24 24 25 25 27 26 24 22 21 22 19 19 
AV        17 19 17 15 15 16 16 18 17 17 16 16 15 17 17 19 17 19 22 
AV        21 22 22 21 22 19 22 19 21 22 19 18 19 17 19 19 19 19 17 
AV        17 19 17 19 20 20 22 19 20 21 19 19 16 17 19 18 20 22 21 
AV        19 19 19 19 18 15 16 17 21 18 19 19 4 16 15 15 14 14 16 
AV        15 15 15 13 13 13 13 15 15 14 14 15 15 15 15 16 17 16 16 
AV        14 14 14 13 13 12 12 12 11 12 14 13 13 14 16 19 18 16 16 
AV        17 21 20 21 22 19 19 19 22 22 19 19 19 21 22 19 18 21 19 
AV        18 19 17 15 15 15 15 15 17 16 15 16 15 15 17 17 17 19 22 
AV        17 18 19 19 19 17 17 15 16 15 15 12 13 13 12 14 12 11 10 
AV        11 10 11 12 11 12 10 11 10 9 9 9 9 9 9 9 9 9 9 9 8 8 9 
AV        8 9 9 9 9 10 10 11 10 12 12 11 11 11 12 14 14 17 17 15 
AV        16 14 12 13 11 12 12 15 13 13 11 11 10 10 10 9 10 10 9 
AV        11 10 10 9 10 11 12 11 12 11 12 12 11 12 12 10 11 10 11 
AV        10 9 9 9 9 10 9 10 11 12 12 13 12 14 12 12 12 13 16 13 
AV        11 11 11 10 9 9 9 10 9 11 12 14 14 11 12 14 16 16 16 15 
AV        13 13 13 12 11 11 11 11 11 12 11 11 10 10 10 10 10 9 10 
AV        11 10 4 7 7 7 7 7 7 7 
SQ   
     CGAACGACTC ACTATAGGGG AATATCAGCT GGATGTCAAA TAATGATTTT ATTTTGACTG
     ATAGTGACCT GTTCGTTGCA ACAAATTGAT AAGCAATGCT TTCTTATAAT GCCAACTTTG
     TACAAGAAAG CTGGGTCTCA AGTTCGGATA CGCTGGTATC TGCCGCCGGG CATTGCGGCA
     ACGCTGCCGT CCAATTCCAA TTCCAACAGT GCGGCATACA AATCTGCGGC AGGCATAGCC
     AACTGTCCGG CAAGCACGTC GGGATGAACC GGGTCGAAAC CCATTTTATC CAGTATGCCG
     CCGACGGCTG TGCCGCCTGC CGCCCCTTCA GACGGCATTT TTGCGGCAGG CGGCGGGGCG
     TATGCCGTCT GAACGGCGCG GCGGCCCGTG TCGGGCGTAT CCTTATTTAT AGAATATGAC
     GAAGCACCCG TATTTTGCAA TAGCCCCGGG CATTCGTTCA GGATGTCGTC CAAACATTCC
     GTCAGTTTCG CTCCGTCTTT AATCAGTTTG TGGCAGCCTT TGCTGTGNGG GTTTGTCTAT
     CGGACCGGGG TACCGCCATC ACTTCGCGCC CCATTTCTGC CGCCAGGCCG GCGGTAATCA
     CGAACCGGAT TCCAAGGCGG CCTCGACCAC CAGCGTAACC TGCGACAGCG CGGCCATCAA
     GCGGTTGCGG CGCGAAAAGT GGCGGCATAG GGCGCGTGCC ATGGGAACTC GTTGACATCA
     GCCTTTTTCG GCGATTCATA GAAAGGTTTT GGTGCCAGCG GAAAAAGCGT CCAAGCCGC
//
QL   17
QR   324
