# Supplementary material for: Expression capable library for studies of Neisseria gonorrhoeae, version 1.0
Source: BMC Microbiol. 2005 Sep 1;5:50. doi: 10.1186/1471-2180-5-50 (PMC1236931; doi:10.1186/1471-2180-5-50)
Supplement: Additional File 1 — Zipped file which includes all of the sequencing data as .exp files generated from binary data using PREGAP4. These .exp files contain all of the sequences with quality cutoffs included and can be opened with word processing programs. [file 1471-2180-5-50-S1.zip › AF 1 exp sequence files/SeqPlate 9/primer E reverse/BGACA2E0071A.exp]

ID   BGACA2E0071A
EN   BGACA2E0071A
LN   BGACA2E0071A.ztr
LT   ZTR
AQ   13.650000
AV   5 5 5 5 5 5 5 12 12 12 11 11 10 10 10 10 11 11 12 13 16 13 11 
AV        10 10 12 12 11 12 12 12 11 10 4 11 10 11 12 15 15 15 19 
AV        4 19 22 22 23 23 22 19 22 25 22 22 23 21 22 21 22 19 19 
AV        17 22 21 22 24 24 26 24 24 26 23 26 27 31 31 36 36 34 34 
AV        32 32 32 32 32 31 31 31 27 29 30 26 26 29 29 30 30 29 31 
AV        32 32 34 34 33 25 24 24 22 20 19 19 19 19 19 18 19 19 19 
AV        22 27 27 27 30 27 23 20 17 14 13 13 11 9 9 9 9 9 9 8 8 
AV        9 9 9 9 9 10 10 11 11 12 12 10 11 12 12 11 11 11 12 11 
AV        10 9 10 9 9 9 9 9 8 9 9 9 9 9 9 9 10 9 9 9 9 9 9 9 9 9 
AV        9 9 10 10 10 10 10 10 10 11 11 12 12 12 12 12 13 12 12 
AV        13 12 12 12 14 12 11 11 11 12 11 11 10 4 10 10 10 9 10 
AV        9 11 11 11 10 10 9 9 9 10 9 9 9 10 9 9 8 9 8 9 9 9 9 10 
AV        9 9 9 9 9 10 10 10 10 9 9 9 9 9 8 9 9 9 9 8 8 8 9 9 10 
AV        10 11 10 11 12 13 13 15 13 13 14 12 10 10 10 10 10 11 10 
AV        10 10 10 10 10 11 11 13 16 17 17 17 16 13 15 15 15 13 11 
AV        11 10 10 9 9 9 9 9 9 9 9 9 9 9 10 10 10 10 11 10 11 11 
AV        11 11 11 11 11 10 10 11 11 11 10 10 10 10 9 8 8 8 8 9 9 
AV        9 9 10 9 10 9 10 9 9 9 9 9 9 9 10 10 9 9 10 10 12 12 12 
AV        12 12 12 14 12 11 10 10 10 10 10 9 9 8 8 8 8 8 8 8 8 8 
AV        8 8 8 8 8 8 9 9 8 9 9 9 9 9 9 9 9 9 9 9 9 8 8 9 9 9 9 10 
AV        10 10 9 9 9 9 9 10 10 10 10 9 10 9 9 8 9 9 9 9 8 8 8 8 
AV        8 8 8 8 8 8 8 9 9 9 9 9 9 9 9 9 9 9 9 9 9 9 9 9 8 8 8 8 
AV        8 8 8 8 8 8 8 8 8 8 8 8 8 8 8 8 9 9 9 9 8 8 8 8 8 8 8 9 
AV        8 9 9 8 8 8 8 9 9 9 9 10 10 9 9 9 9 9 10 9 10 10 9 9 9 
AV        8 8 8 8 8 8 8 8 8 8 9 9 9 9 9 9 9 10 12 11 11 11 10 10 
AV        10 9 9 9 10 11 11 10 9 9 9 9 9 9 9 10 10 10 11 11 11 10 
AV        12 12 12 14 16 15 14 14 14 13 12 12 12 11 11 10 10 9 9 
AV        9 9 9 9 8 9 9 8 8 8 8 8 8 8 9 9 9 9 9 9 9 9 10 11 11 11 
AV        11 12 12 12 10 10 10 10 10 9 9 9 8 9 9 9 9 9 8 8 8 8 8 
AV        8 8 8 8 8 8 8 9 8 8 8 9 10 10 10 10 10 11 11 11 10 11 10 
AV        10 11 12 10 10 10 10 11 12 11 11 11 10 9 10 9 10 9 9 10 
AV        9 9 8 9 9 9 10 11 11 12 15 14 14 15 15 15 13 12 11 10 9 
AV        9 8 8 8 8 8 8 8 8 8 8 8 9 9 9 10 11 11 11 10 10 11 11 11 
AV        12 11 11 11 11 11 10 9 10 11 12 12 10 11 11 10 10 10 10 
AV        9 10 9 9 9 9 9 9 9 9 9 9 9 9 9 9 9 9 10 10 10 10 11 11 
AV        11 12 14 13 4 15 15 15 15 15 15 4 
SQ   
     CGATCACTCC TATGGGAATT CAGCTGGATG CAANTATGAA TTNATTTGAC TGAAGTCCCT
     GTTCGTTGCA CAAATTGATA AGCAATGCTT TCTTATAATG CCAACTTTGT ATAACCAAAG
     CTGGGTCTCA TTTCACATGG TGTTTCACAT CGACAACTCC TACTGATTCA ACGGCGCGTA
     TCGTGCGCGA CTTGCGAATG TGCCATAAAA AACTATANGC CTTCGCGTCT TACGCCTGCG
     ACCATGACGT CGACGTCGCC GTGTTCGGCA ATCGAACCCG ACACCCACGT CTCAACCTGC
     AGCTTTTCAA TTCCGTCTTT TTGCGACATC GCACGGTAAA CTGCACACCA CTACTTTTTC
     GGGCGTGGCG TTCCCCCCCC CCTCGGAGCT CGGATTGTAT GAACGCCCTG GGCTGCTTTC
     CTAATGCCCA CAAAGCGCCC CAACTCGTAG AGCCCCGCTC TTTAAACACA GTTTCTTCCT
     ACACCCCTCC TTGCCCTTAC CTTGCACACA CCCTAACCGT CCCTTCTCCG CCACCCTCTC
     TTCTTCCCTC TATCCCCCTC TCTTTATCTC TGCTCCCCCT TTTCAACTCA TCTTTCTGCG
     TATCCCCTCT TTTGTCTCCC TTCTCCCTCC CCCGTTTGTC CGCCGCCTCC GTCTTCTCCC
     TCTCCTTCCC TCTCTCTCGT CCCTCTCTTG TCTTCTCTCT TCCTCTTCTC CGCTGCGCGT
     GGAGCTCCCT CTCTCTTCAC CACAACCCCC CCTACCATTT CGGTCTCCCC TTCTACACCT
     CCCGCCCN
//
QL   62
QR   110
