# Supplementary material for: Expression capable library for studies of Neisseria gonorrhoeae, version 1.0
Source: BMC Microbiol. 2005 Sep 1;5:50. doi: 10.1186/1471-2180-5-50 (PMC1236931; doi:10.1186/1471-2180-5-50)
Supplement: Additional File 1 — Zipped file which includes all of the sequencing data as .exp files generated from binary data using PREGAP4. These .exp files contain all of the sequences with quality cutoffs included and can be opened with word processing programs. [file 1471-2180-5-50-S1.zip › AF 1 exp sequence files/SeqPlate 9/primer E reverse/BGACA2E0072A.exp]

ID   BGACA2E0072A
EN   BGACA2E0072A
LN   BGACA2E0072A.ztr
LT   ZTR
AQ   42.070000
AV   11 11 11 11 11 11 11 12 13 14 16 18 19 18 17 17 19 22 22 25 30 
AV        30 36 36 34 33 29 24 24 26 26 27 29 30 30 29 32 31 30 31 
AV        32 37 41 44 44 44 44 45 45 44 44 44 44 44 44 41 40 37 30 
AV        25 24 24 24 24 25 25 25 24 25 25 29 29 32 39 42 43 43 43 
AV        43 43 43 43 44 44 44 45 45 45 45 45 46 45 45 45 45 45 45 
AV        45 45 45 45 45 45 45 43 43 43 43 43 43 44 44 44 44 43 43 
AV        42 42 38 38 38 39 39 39 39 38 39 39 39 40 40 41 41 44 44 
AV        44 42 43 40 40 40 39 39 39 39 40 41 41 42 42 41 43 43 45 
AV        45 45 45 45 45 45 43 43 43 43 43 41 41 41 40 40 40 41 41 
AV        41 41 41 41 41 41 41 43 43 43 44 43 43 43 43 43 42 43 44 
AV        44 44 44 44 44 44 43 44 44 44 44 43 44 44 43 43 43 42 42 
AV        42 43 43 43 42 42 41 42 42 42 43 41 41 42 41 40 40 39 38 
AV        38 38 37 36 36 34 34 36 37 38 39 40 40 42 42 42 42 43 42 
AV        41 40 40 40 39 39 39 38 37 37 33 33 32 34 37 37 39 38 39 
AV        37 37 37 36 37 36 38 39 39 39 38 39 36 36 34 34 34 33 34 
AV        33 34 36 34 36 36 33 32 36 34 36 37 36 37 34 34 34 34 37 
AV        36 34 37 37 38 39 36 36 36 30 26 22 19 18 17 16 16 16 17 
AV        16 16 18 17 19 22 25 29 31 33 36 37 37 37 37 37 38 37 37 
AV        37 37 37 39 40 40 36 36 36 34 33 33 33 33 31 31 29 30 29 
AV        25 25 29 30 30 27 29 26 24 25 26 26 29 30 30 32 30 30 30 
AV        30 31 31 32 32 31 31 31 31 30 31 31 33 27 26 24 24 25 24 
AV        23 23 25 25 25 24 22 22 20 26 26 22 24 22 23 26 25 25 26 
AV        27 27 31 30 32 32 32 40 38 38 34 33 31 30 29 27 29 29 27 
AV        27 27 21 20 22 22 27 26 30 27 24 24 24 24 24 23 23 29 27 
AV        25 20 20 20 17 18 17 17 17 17 18 18 18 18 17 17 21 20 20 
AV        24 24 29 29 27 26 24 25 25 24 29 30 27 26 22 23 22 24 24 
AV        26 26 29 26 26 25 23 23 25 25 29 26 27 24 20 19 19 19 19 
AV        19 19 17 17 17 17 17 17 16 17 17 17 17 15 16 16 16 17 17 
AV        15 15 15 15 17 16 18 20 18 20 20 20 19 21 21 26 26 23 25 
AV        20 22 21 19 20 20 21 20 21 19 19 19 15 17 16 19 20 21 22 
AV        20 21 19 17 19 22 17 14 17 14 14 14 13 13 12 11 11 11 12 
AV        11 11 12 12 12 15 13 13 13 12 13 13 12 12 12 12 11 11 11 
AV        11 11 12 12 11 12 12 13 14 14 14 14 15 16 16 16 16 16 16 
AV        16 16 19 16 14 14 15 13 13 12 11 11 11 11 11 12 11 10 11 
AV        12 11 11 11 11 13 13 13 12 11 11 10 10 11 10 9 9 9 10 9 
AV        9 9 9 9 9 9 9 10 10 11 10 11 10 10 11 12 12 12 14 14 14 
AV        14 15 14 13 15 17 19 16 17 17 16 14 14 14 15 12 12 12 12 
AV        12 10 10 10 9 9 9 9 10 9 9 9 9 9 9 9 9 9 9 10 10 10 9 9 
AV        9 9 9 10 10 10 10 11 11 11 11 11 11 11 13 13 12 12 11 11 
AV        10 11 12 12 12 12 13 14 16 14 17 18 17 19 19 18 4 38 38 
AV        38 38 38 38 38 
SQ   
     TGAACACTCA CTATAGGGGA TATCAGCTGG GATGTCAAAT AATGATTTTA TTTTGACTGA
     TAGTGCACCT GTTCGTTGCA ACAAATTGAT AAGCAATGCT TTCTTATAAT GCCAACTTTG
     TACAAGAAAG CTGGGTCTCA GCAGAGCAGG GTAAGCAGTT CGGCTTCGCT GAGGACGGAA
     ACGCCCAAGG CATTGGCTTT TTCCAGCTTG CTGCCCGCGG CTTCTCCGGC GACGACGTAG
     TCGGTTTTTT TGGACACGCT GCCGGACACT TTGCCGCCTG CGGCTTCGAT TAGGGCTTGG
     GCTTGGTCGC GTTTGAAGGT GGGCAGGGTG CCGGTTAACA CAAAGGTTTT GCCTGCCACG
     GCTTTATTGA TGCCGTCTGA ACCTTGCGCC GCCTCGTCTT CAGACGGCAT TTGCGCGAAG
     AAGGTTTTTA GGTTTTCGAG CAGGGCGGTG TTTTGCGCTT TGCTGCGCCA CGCCTGCCAG
     TCGGCAGGAA GGGCTTTGTC GTTTTGCAGC CCTTCTATAC TTCGTCCGGC GAGTTTCCAT
     AGGGCTTGGG CTTTGTTTTC GCTGATTTTG AAACCGGGCA GGCGGTTATC CCACCGTTGC
     GGCCGGGCAT ATTGTGCGGC AAGCAGGCTG ACGGCTTGGT CTTCGCCGGG AACGCCTGTG
     GGAAGAATTC GTCTATCATC GCCTGTTGTT CGGTTTGGCC AAACAAGTGG CCATGGGACG
     CCCCACCTCC GGGCCCATGC CGGCAGGCAG GCGAGAACGG TTTCGGGGCC CCGCCA
//
QL   17
QR   319
