# Supplementary material for: Expression capable library for studies of Neisseria gonorrhoeae, version 1.0
Source: BMC Microbiol. 2005 Sep 1;5:50. doi: 10.1186/1471-2180-5-50 (PMC1236931; doi:10.1186/1471-2180-5-50)
Supplement: Additional File 1 — Zipped file which includes all of the sequencing data as .exp files generated from binary data using PREGAP4. These .exp files contain all of the sequences with quality cutoffs included and can be opened with word processing programs. [file 1471-2180-5-50-S1.zip › AF 1 exp sequence files/SeqPlate 9/primer E reverse/BGACA2E0073A.exp]

ID   BGACA2E0073A
EN   BGACA2E0073A
LN   BGACA2E0073A.ztr
LT   ZTR
AQ   37.130000
AV   8 8 8 8 8 8 8 11 11 12 14 17 17 18 17 17 19 19 22 26 29 31 34 
AV        34 33 31 27 24 21 23 25 25 25 26 27 25 26 25 24 24 26 30 
AV        33 37 38 38 38 38 38 38 38 39 39 39 40 38 38 33 31 30 29 
AV        29 29 29 29 30 26 25 26 25 25 25 30 32 33 34 34 34 33 36 
AV        34 37 38 39 39 40 40 41 40 40 38 38 38 38 38 38 38 38 37 
AV        37 38 36 37 37 37 37 37 36 37 38 37 38 38 38 37 36 37 30 
AV        30 30 31 30 31 29 29 30 30 30 30 31 30 30 37 37 37 36 37 
AV        36 37 37 36 34 36 36 36 37 37 37 37 38 38 38 39 39 38 39 
AV        40 40 41 41 41 42 41 42 42 42 42 42 41 42 41 41 42 41 40 
AV        41 40 41 40 40 40 39 39 39 38 39 38 38 37 37 37 38 37 36 
AV        36 36 37 38 38 39 40 40 40 40 41 40 39 39 40 40 40 40 38 
AV        38 37 37 37 34 33 33 33 34 33 31 31 31 27 29 29 29 27 27 
AV        27 27 26 26 25 25 25 25 26 27 27 29 31 30 30 32 32 29 30 
AV        30 30 32 32 27 4 26 26 25 25 25 24 23 30 29 25 26 26 23 
AV        27 27 29 29 27 27 26 27 27 27 27 29 29 25 29 27 22 22 23 
AV        25 23 24 23 22 22 22 22 21 23 23 24 27 26 25 24 27 24 24 
AV        26 26 24 23 23 22 20 19 17 14 12 11 10 11 10 10 10 10 10 
AV        11 11 11 10 12 12 14 17 18 16 17 18 16 17 17 15 16 16 20 
AV        16 18 18 15 14 17 17 19 18 18 19 20 19 17 16 17 17 17 20 
AV        20 19 19 19 21 19 17 18 17 17 15 17 17 18 17 16 16 14 14 
AV        14 16 14 14 14 14 15 15 15 15 14 15 16 18 19 19 20 23 20 
AV        23 22 24 24 25 24 29 31 24 22 22 19 17 15 16 16 18 19 21 
AV        20 19 20 17 19 17 17 21 17 20 18 17 17 15 12 12 12 11 11 
AV        11 12 12 11 13 13 14 14 14 13 16 16 15 15 16 16 15 14 15 
AV        14 14 15 13 12 12 12 13 14 15 13 13 13 13 13 15 15 15 17 
AV        20 22 20 19 15 17 17 17 18 15 16 14 14 15 14 13 12 12 13 
AV        17 18 20 22 21 24 22 20 19 18 19 16 18 17 14 11 11 10 9 
AV        9 9 10 10 10 9 9 10 9 10 11 12 12 13 13 16 17 17 21 20 
AV        24 23 22 24 21 20 20 22 22 23 19 17 15 15 16 14 16 16 15 
AV        14 14 12 12 10 10 11 11 11 11 10 11 10 10 11 11 10 11 10 
AV        11 12 12 12 12 12 12 11 10 10 11 11 11 14 13 14 12 11 11 
AV        10 10 10 11 12 12 10 11 11 11 11 11 12 13 14 15 14 14 11 
AV        12 13 13 15 13 13 12 11 10 10 10 9 10 10 10 9 9 9 9 9 9 
AV        8 9 8 9 8 9 9 9 9 10 11 10 9 9 9 10 9 11 11 11 10 10 10 
AV        9 9 8 9 10 11 10 10 10 10 10 10 10 10 11 11 11 12 12 11 
AV        11 11 11 11 11 10 10 11 13 12 12 12 13 11 11 12 15 17 17 
AV        16 17 16 13 12 12 13 11 11 12 11 10 9 9 9 10 9 9 10 9 9 
AV        9 9 9 9 9 10 11 11 10 9 10 10 10 10 10 9 10 10 10 10 10 
AV        9 9 9 10 10 11 12 11 12 12 11 11 13 12 14 15 15 15 16 13 
AV        13 12 15 15 17 17 18 17 16 13 12 13 4 33 33 33 33 33 33 
AV        33 
SQ   
     CGATCACTCC TAATAGGGGA ATATCAGCTG GATGTCAAAT AATGATTTTA TTTTGACTGA
     TAGTGCCCTG TTCGTTGCAA CAAATTGATA AGCAATGCTT TCTTATAATG CCAACTTTGT
     ACAACAAAGC TGGGTCTTAT TCTAACCTAT TACCGTTTAA ATAAATTTCC AAAGGCTTGG
     GCAGGCCGTA ATCTTTCAAA TGGCCCGGCT TTATCCAAAT GCCGTCTGAA TGGTGTTCGG
     ACGGCATTTG CCCTTCNAAC GGCGTAATCA TCAGCAGCCG GTGCGTTAGG CGGTGGGTCA
     GGGCGGTTTG TTCGTCCATA TCCGCTATCG TCAGGGAGAG TTTTGGCGGC AAAGTCCGAA
     AGCCCGTTTC AACTTTCAAA ACACGGCACG CAATACAGTC CGCCCCAAAT GCCTTTGGCG
     GTGCGTTTTT CCAGCAAGAT TGCGCCGTCC CGGGTTGCGA ACAATCAGCC AGTAAAGCGG
     CAGGGTTTGC ACTTCGAGGG CAGTTTTTTT ACGCGGCACT TCGGCGGTGC GGCTTTGCTT
     TTTTGCTTCC CAAATGCCCG CCATACGCCA TTGACGGCAC CAGGGTTTCG TCCGTTTGCA
     CACGGCCCGC CCAATCCATC AAACTTGCGT GTAACTAGGC ATATCCGGGT TTTAGAACGG
     ATTTAGCTTT CCGCAAGTGT CCAAAGCGAG TTTCAAATTT TTTATCTTGG CGAATTGCCT
     CCTTGTGCAA ACAACCGGCG AAGAACCCCT TTAACCTTCC CCCCCAAAAG GTTCTCCC
//
QL   18
QR   257
