# Supplementary material for: Expression capable library for studies of Neisseria gonorrhoeae, version 1.0
Source: BMC Microbiol. 2005 Sep 1;5:50. doi: 10.1186/1471-2180-5-50 (PMC1236931; doi:10.1186/1471-2180-5-50)
Supplement: Additional File 1 — Zipped file which includes all of the sequencing data as .exp files generated from binary data using PREGAP4. These .exp files contain all of the sequences with quality cutoffs included and can be opened with word processing programs. [file 1471-2180-5-50-S1.zip › AF 1 exp sequence files/SeqPlate 9/primer E reverse/BGACA2E0074A.exp]

ID   BGACA2E0074A
EN   BGACA2E0074A
LN   BGACA2E0074A.ztr
LT   ZTR
AQ   14.050000
AV   8 8 8 8 8 8 8 9 10 11 13 11 13 14 14 14 16 17 19 20 25 26 22 
AV        17 15 13 16 14 12 11 11 10 10 10 10 4 10 10 11 13 15 15 
AV        19 23 30 25 27 27 30 32 32 25 27 26 24 19 16 16 15 15 16 
AV        17 17 16 14 12 15 12 13 14 16 19 19 20 18 19 19 19 17 20 
AV        23 23 27 26 26 22 22 22 20 21 22 22 20 22 22 19 19 20 19 
AV        19 21 20 21 23 24 24 25 24 27 22 24 20 16 17 14 16 16 15 
AV        15 13 11 11 12 12 11 11 12 13 14 16 16 13 13 12 14 15 13 
AV        12 12 14 13 15 15 16 15 15 17 17 18 16 17 19 19 16 17 17 
AV        15 14 13 12 12 12 11 11 11 11 11 10 12 11 10 11 12 11 12 
AV        11 11 11 10 10 10 10 11 10 10 11 10 9 10 10 10 10 11 12 
AV        12 12 11 11 12 12 12 12 14 16 15 14 14 12 11 11 10 11 10 
AV        10 10 10 10 9 9 10 10 10 10 10 10 10 9 9 9 9 9 9 9 8 8 
AV        8 8 9 9 9 9 9 9 9 9 9 9 9 9 9 9 9 8 8 8 8 8 9 8 8 8 9 8 
AV        8 8 8 8 9 9 9 9 8 8 9 8 8 8 8 8 8 8 8 8 8 8 8 8 8 8 8 8 
AV        8 9 9 9 9 9 8 8 8 8 8 8 8 8 8 8 8 8 8 8 8 8 8 8 8 8 8 8 
AV        8 8 8 8 8 8 8 8 8 8 8 8 8 8 8 8 8 8 8 8 8 7 7 7 8 7 7 7 
AV        7 7 7 7 7 7 7 7 7 7 8 7 8 8 8 8 8 8 8 8 9 9 9 9 9 9 9 10 
AV        9 9 9 9 9 9 9 9 9 8 8 8 9 9 9 9 9 9 9 9 9 9 8 8 9 9 8 8 
AV        8 8 8 8 8 8 8 8 8 8 9 9 9 9 9 9 9 9 9 10 9 9 10 10 9 9 
AV        9 8 8 8 8 8 8 8 8 8 8 7 7 8 8 8 8 8 8 8 8 8 8 8 8 8 8 9 
AV        8 8 8 8 8 8 8 8 8 8 8 8 8 8 8 8 8 8 8 8 8 8 8 8 8 8 8 8 
AV        8 8 8 8 8 8 8 8 8 8 8 8 8 8 8 8 8 8 8 8 8 8 8 8 8 8 8 8 
AV        8 8 8 8 8 8 8 8 8 8 7 7 7 7 7 8 8 8 8 8 8 8 9 9 9 9 9 9 
AV        9 10 10 10 9 10 10 11 10 10 10 11 11 11 11 11 11 11 11 
AV        10 10 10 10 10 11 11 11 11 11 10 10 9 8 9 9 9 9 8 8 9 8 
AV        8 8 8 9 8 9 9 9 9 9 9 9 9 9 10 9 9 10 10 10 10 10 10 10 
AV        10 10 9 9 9 10 10 10 9 9 9 10 10 9 10 10 9 10 10 10 10 
AV        9 9 10 9 10 9 10 10 10 10 11 10 10 10 10 10 10 9 10 9 9 
AV        9 9 9 9 9 9 9 9 9 9 9 9 9 9 9 10 10 10 10 9 9 9 9 9 10 
AV        9 9 9 9 8 8 8 9 8 8 8 8 8 8 8 8 8 8 8 8 8 8 8 8 8 9 9 9 
AV        9 10 10 10 10 10 10 10 10 11 10 10 10 11 12 11 10 9 9 9 
AV        9 9 9 9 9 9 9 9 8 8 8 9 9 9 9 9 10 9 9 8 8 8 8 8 8 8 8 
AV        8 8 8 8 8 8 4 8 8 8 8 8 8 8 
SQ   
     CGTACACTAC TATGGGGATA TCAGCTGGAT GTTACNTATG ATTTTATTTT GACTGATAGT
     TTGCCTGTTC GTTGCAACAA ATTGATAAGC AATGCTTTCT TATAATGCCA ACTTTGTACT
     AGAAAGCTGG GTCTCAAATG CAATCTTCAA ACACCCCAAT TACCTTTTTT AAATCGCTAA
     TACCATAATT CTATTACATC CTTTAGAAAT TCCACCACAG GAATCCGCTT CGTCTGATTA
     ATCCCCTCAG TTGTTCTATG CGCACTCAAT AACAATACCA GACTCTTTAA GGCCCATTTG
     AACCCCTCCT CAATTACCAC TACTGACTTT CACCGTCTTC CATTCTGTAT GTTCTCATCG
     TCTTGTAACC GACCACCCCC CACGCGGAAA TTCAAATATT ATTATCCCCC GCTCCCCCCT
     CAATAAAGAC ACCCTCGCAA GGCCGCCCTA TATCCCCTGA CTGCCTTCTC TTTTCTACCT
     ATCTACTTCT ATTTATCAAC CTTTGACATT CATCCCTGCC CTCCTTTGCT TCTCTCTTTA
     TCCCCTCTCC TCCTATACCT AATCTTTTCT CTCCCTTTCT CTTCATCTTA CTCCATCCCC
     CTTTTTATCC TTTTCTCTTT CCCTTCGTCT CCTCTGCATA TCCCCTCTCA TGCCTCTCCT
     CTCACCTTTT TTGCTGTCTT TTTCCCTTTT TACCTTCCTC GCTCTCCCTT TCTTTCACTA
     CAACTTGCCG ACCCTTTCCG TCACCTCTTC TCTCCCACAC CC
//
QL   43
QR   56
