# Supplementary material for: Expression capable library for studies of Neisseria gonorrhoeae, version 1.0
Source: BMC Microbiol. 2005 Sep 1;5:50. doi: 10.1186/1471-2180-5-50 (PMC1236931; doi:10.1186/1471-2180-5-50)
Supplement: Additional File 1 — Zipped file which includes all of the sequencing data as .exp files generated from binary data using PREGAP4. These .exp files contain all of the sequences with quality cutoffs included and can be opened with word processing programs. [file 1471-2180-5-50-S1.zip › AF 1 exp sequence files/SeqPlate 9/primer E reverse/BGACA2E0075A.exp]

ID   BGACA2E0075A
EN   BGACA2E0075A
LN   BGACA2E0075A.ztr
LT   ZTR
AQ   9.900000
AV   4 4 4 4 4 4 4 8 8 8 8 8 8 4 9 9 9 10 10 9 8 8 8 4 8 8 9 8 8 8 
AV        8 4 8 8 8 8 9 9 10 11 11 11 13 14 14 17 17 19 17 16 15 
AV        15 14 14 14 16 16 14 11 11 10 11 12 14 14 15 15 16 15 15 
AV        16 16 15 18 22 26 23 22 22 24 24 19 16 16 15 15 12 13 13 
AV        11 11 13 11 11 11 10 12 13 13 15 14 17 19 17 20 18 16 19 
AV        15 14 15 12 11 10 10 10 10 9 10 9 9 9 9 9 10 9 9 10 10 
AV        10 9 9 9 9 8 9 9 9 9 9 9 9 10 9 9 9 9 8 8 9 9 8 8 8 8 8 
AV        9 9 9 9 9 9 9 9 9 8 9 9 8 9 9 9 9 9 8 9 9 9 10 10 10 10 
AV        10 10 9 9 9 9 9 9 9 9 9 9 8 8 8 8 8 9 9 9 8 8 8 9 8 8 8 
AV        9 9 9 9 9 8 8 8 8 8 8 8 8 8 8 8 8 8 8 8 8 8 8 8 8 8 8 8 
AV        8 8 8 8 8 8 8 8 8 9 8 8 8 8 8 8 8 8 8 8 8 8 8 8 8 8 8 8 
AV        8 8 8 8 8 8 8 8 8 8 8 8 8 8 8 8 8 8 8 8 8 8 8 8 8 8 8 8 
AV        8 8 7 8 7 8 8 8 8 8 8 8 8 8 8 8 8 8 8 8 8 8 8 8 8 9 9 9 
AV        9 10 9 9 9 9 9 10 10 11 10 11 10 10 10 10 10 10 10 9 9 
AV        9 8 8 8 8 8 8 8 8 8 8 8 8 8 8 8 8 8 8 8 8 8 8 8 8 8 8 8 
AV        8 8 8 8 8 8 8 8 8 8 8 8 8 8 8 8 8 8 8 8 8 8 8 9 9 9 10 
AV        10 10 10 11 10 10 10 10 9 9 9 9 9 9 9 8 8 8 8 8 8 8 8 8 
AV        8 8 8 8 8 8 8 8 8 8 8 8 9 8 9 9 9 9 9 9 8 9 8 9 8 8 8 8 
AV        9 9 9 9 9 9 9 9 8 8 8 8 8 8 8 8 8 8 8 8 8 8 8 8 9 8 9 9 
AV        9 9 10 11 11 11 10 9 10 11 11 10 11 10 10 10 10 9 9 9 9 
AV        9 9 8 8 8 8 8 8 8 8 8 8 8 8 8 8 8 8 8 8 8 9 9 9 10 9 10 
AV        10 9 9 9 9 9 9 8 8 8 8 8 8 8 8 8 8 8 8 8 8 8 8 8 8 8 8 
AV        8 8 8 8 8 8 8 8 8 8 8 8 7 7 8 8 8 8 8 8 8 8 8 8 8 8 8 8 
AV        8 8 8 8 8 8 8 8 8 8 8 8 8 8 8 8 8 8 8 8 8 8 8 8 8 8 8 8 
AV        8 8 8 8 8 8 8 8 8 8 8 8 8 8 8 8 8 8 8 8 9 9 9 9 8 8 9 9 
AV        9 9 9 8 8 8 8 8 8 8 8 8 8 8 8 8 8 9 9 8 9 8 9 9 9 9 9 9 
AV        9 9 9 8 8 8 9 8 4 9 9 9 9 9 9 9 10 9 9 9 9 9 8 8 8 8 8 
AV        8 8 8 8 8 8 8 8 8 8 8 8 8 8 8 8 8 8 8 8 8 8 8 8 8 8 8 8 
AV        8 8 8 9 8 9 9 9 9 10 9 10 9 9 8 8 9 9 9 9 9 9 8 9 8 8 8 
AV        9 10 10 10 10 10 10 10 9 9 9 9 9 9 9 9 8 8 8 8 8 8 8 8 
AV        8 8 8 8 8 8 8 8 8 8 8 8 8 8 9 9 9 8 8 9 9 9 9 8 9 9 9 8 
AV        8 8 8 8 8 9 8 8 8 8 9 8 9 8 8 9 8 8 8 9 8 8 8 9 8 8 8 8 
AV        8 8 8 8 8 8 8 8 8 8 8 8 8 8 8 8 8 8 9 9 9 9 9 9 9 9 9 9 
AV        9 9 9 8 8 8 8 4 8 8 8 8 8 8 8 8 8 8 8 8 8 8 9 9 9 10 9 
AV        9 9 9 8 8 9 9 9 9 9 10 9 9 8 8 9 9 8 8 8 8 8 8 8 7 7 7 
AV        8 8 8 8 8 8 8 8 9 8 9 9 9 10 10 10 9 9 9 9 9 9 8 8 8 8 
AV        8 8 8 8 8 8 8 8 8 8 8 8 8 8 8 9 9 9 8 4 4 4 4 4 4 4 4 
SQ   
     GTACATTCTA TGGNAATTAG CTGNATGTGA CNTATGAATT ATTTTGACTG ATAGTTCCCT
     GTTCGTTGAA ACAAATTGAT AAGCAATGCT TTCTTATAAT GCCAACTTTG TATTTCCCAG
     TTGGGTCCTA GGAAGCAGCG GCCGCATTCT TACACGGGTG CGTCGAGCAG CATCCAATGT
     GTCTCGGCAG ATCGGCTTCC CCTCTCCCCT CTAACTCCGC TCTTCTCGCT ATACAGTCTA
     CAACCATTAC TCAGATAGAC GTTAAGCCAC TTTATTACAT ATGTAACCTG ACCTCGTATT
     CATCCAATTA TGATCTCCCT CCGCCGACCA CCTTTTTTAT CATAACACCC CACGCGGCAC
     CACGAAATCG TGGAGCCACT CGTCCAAAAC TTCCCACACG CACACCTACC GCTCAAATTT
     CCGTACAATT CTAAATTTTT ATCTATACCA CACACACACA GGTCCTCAAA TGCAAAACCC
     CTCACCCACA CACCCAACCT GTATACTCCA GACTCACATC TCTTCTACTT TTCTATATCC
     GATAACCACC GTCTTGACTC TTAGAGATTT TTTATCACTT CTAAACAGTC CCACTGCCCT
     CACTCCCTCA TCTGCTTCTT CTCCCTACTA TCCTCCTATA TCCTCTGCTC TGTTTTCCGT
     CTACTCCATG TTNCTAATCT TCATCTCTCT ACTTCTCTAT TCTCCTCTCA TTTTATTAAT
     ACACTTAATC TTACTTTGTA CCCTTTACGT CCTCCTTCTA GTGCTATCTC TCTCCTCTGT
     ACTCATTTAC GCCTACTGCA GCTCTTCGCG CGTATTTCTT TGACTAGTCA TGATATGTCA
     CATCTTAGTT ACACACTATA CNCGTCTGTC TACGATCCCG TTGTCCTCGG CCTGCGTACT
     TGAGAGTCTC ACTTCGCGAT CTTCACTTCA TCACTATTAT CATACTCTCA CTACATACGT
     T
//
QL   74
QR   82
