# Supplementary material for: Expression capable library for studies of Neisseria gonorrhoeae, version 1.0
Source: BMC Microbiol. 2005 Sep 1;5:50. doi: 10.1186/1471-2180-5-50 (PMC1236931; doi:10.1186/1471-2180-5-50)
Supplement: Additional File 1 — Zipped file which includes all of the sequencing data as .exp files generated from binary data using PREGAP4. These .exp files contain all of the sequences with quality cutoffs included and can be opened with word processing programs. [file 1471-2180-5-50-S1.zip › AF 1 exp sequence files/SeqPlate 9/primer E reverse/BGACA2E0076A.exp]

ID   BGACA2E0076A
EN   BGACA2E0076A
LN   BGACA2E0076A.ztr
LT   ZTR
AQ   31.930000
AV   6 6 6 6 6 6 6 13 14 15 16 17 16 17 17 17 21 22 25 29 36 32 31 
AV        24 19 16 18 19 18 19 18 16 15 14 12 11 10 10 11 13 16 16 
AV        17 17 17 17 19 21 22 24 27 27 31 26 22 20 20 20 20 19 22 
AV        22 17 15 15 13 13 13 15 15 16 16 16 16 16 17 17 20 22 27 
AV        32 39 39 38 42 42 41 41 40 39 38 37 38 38 36 36 37 36 36 
AV        36 34 36 36 36 38 39 39 40 39 39 33 26 23 22 19 16 13 12 
AV        12 12 12 12 12 12 12 14 16 18 19 21 22 27 31 31 31 32 31 
AV        30 30 31 32 32 32 32 33 38 37 36 37 36 34 36 36 34 37 37 
AV        37 38 37 37 36 36 37 37 38 37 37 37 37 36 36 36 36 36 37 
AV        38 38 38 38 38 38 38 36 36 37 38 38 39 38 37 36 36 36 34 
AV        36 36 36 38 38 37 37 37 37 37 38 38 39 37 39 39 40 40 38 
AV        39 39 36 34 34 36 30 31 30 32 31 30 29 29 30 29 29 33 33 
AV        33 32 36 34 34 34 33 32 32 31 31 31 31 27 27 29 30 31 31 
AV        31 31 31 31 31 32 32 33 33 37 36 34 34 34 36 36 36 36 37 
AV        36 36 36 34 34 33 33 32 33 31 32 32 32 32 33 34 33 31 33 
AV        32 32 33 34 34 37 34 34 32 32 31 31 31 30 27 27 25 26 25 
AV        24 23 24 22 22 18 17 16 16 17 15 12 12 11 10 10 10 10 11 
AV        11 12 14 14 14 14 16 19 21 22 24 22 23 22 22 23 25 24 25 
AV        27 26 30 30 27 26 24 25 27 27 27 25 25 25 26 21 21 20 20 
AV        21 22 25 22 18 18 15 16 16 14 14 17 17 17 15 16 16 15 17 
AV        19 19 23 23 22 26 22 22 22 19 22 22 18 19 18 16 15 13 13 
AV        13 13 14 14 15 16 16 16 17 18 15 19 18 21 20 19 19 19 18 
AV        19 19 17 17 16 16 20 18 20 16 18 16 16 16 16 13 13 12 12 
AV        12 11 11 10 10 10 10 10 10 10 9 9 9 9 9 9 9 9 10 10 10 
AV        10 10 10 9 10 10 11 12 11 13 13 12 12 11 11 12 12 12 13 
AV        13 14 15 14 15 14 15 17 17 21 20 19 23 21 22 19 19 17 19 
AV        15 14 13 13 13 13 13 13 14 13 13 15 14 12 12 14 15 15 12 
AV        12 11 11 12 11 11 12 11 10 11 11 11 11 11 11 10 10 10 10 
AV        10 9 9 9 10 9 9 9 10 9 9 10 11 10 9 10 11 10 10 11 11 11 
AV        12 12 12 14 12 10 10 10 10 10 10 9 9 10 9 9 9 9 9 9 10 
AV        10 10 10 10 10 11 10 10 11 11 11 11 11 11 10 11 10 10 9 
AV        9 9 9 9 8 9 8 8 9 8 9 9 10 10 10 11 13 13 12 11 11 11 10 
AV        9 10 11 11 11 10 10 9 9 9 9 10 10 10 11 11 11 11 10 10 
AV        10 10 10 9 10 11 10 10 10 9 9 9 9 9 9 8 9 8 8 8 8 8 8 8 
AV        8 8 8 8 9 8 9 9 9 9 9 9 9 10 10 9 10 9 9 8 9 8 8 8 8 8 
AV        8 9 9 8 8 9 9 9 9 9 9 9 10 10 11 12 11 10 10 10 10 9 9 
AV        9 9 9 9 9 10 9 9 9 9 10 10 10 11 11 12 12 11 10 10 9 9 
AV        9 10 10 10 10 10 10 10 10 11 11 11 10 10 10 10 9 9 9 9 
AV        9 8 8 8 8 8 8 8 8 8 8 8 9 8 8 9 9 9 9 9 9 8 8 8 9 9 9 9 
AV        8 9 9 8 9 9 9 9 9 4 8 8 8 8 8 8 8 
SQ   
     CGATCACTCC TAAGGGGATA TCAGCTGGAT GTAAATAATG ATATTATTTT GACTGATAGT
     TCCCTGTTCC TTGCAACAAA TTGATAAGCA ATGCTTTCTT ATAATGCCAA CTTTGTACTA
     CACAAGCTGG GTCTCAGTGG TGATGATCGC AGCCGCATTC TTTTTTCATA TCGATCACCA
     TACGGCCGGT GATTTTGCCT TCGCGCATTT CTTGGAAAAT GGCGGGTGCT TCATCCAAAG
     CACGCAGTTG GACTTTCGGC ACAACCAAAC CTTCCGCGCC GAATTGGAAG GCTTCTTCCA
     AATCTTTGCG CGTGCCGACT ATTTTAGCCG ACCACTTCGA TGCCGTCCAA AACCAAACGC
     GGGATGGACA AATCCATCGA TTCCGGCGGC AGCCCGACGG CAACCACACG TCCGCCCGCG
     CGGACGCAAT TCACGGCAGA GTTGCATGCC GCAGCCAATT CGGCGGTTAC CACCGCAGCG
     TGCGCGCCGC CGGGTTTTTC CCGCAACACT TTGGCAGCGT CCTCTATTGG CGGCCTGACA
     CCCAAACCCC GCCCGCTTCC TTTGGCAAAG CTCCCTTGTT CCTTTTGACG CCCATGGCAA
     CACGCTGCTC GCCGAACACT TTTTCGCGTA CTGGACACCC CAGCTTGCTA ACCTCTCCCG
     TCCTCCAACT CCCATCCCTC TGACTCGGCC CCATCCCTGC AAACCTTTAT CGGCTTCTTC
     ACAGAGGCCA CCCCCGCCCT AGTCAATGGC TGCGACTCCT GCCCCAAGAC TCTACCCTCT
     CCCGCATCTT GACACCCCTA CTC
//
QL   77
QR   115
