# Supplementary material for: Expression capable library for studies of Neisseria gonorrhoeae, version 1.0
Source: BMC Microbiol. 2005 Sep 1;5:50. doi: 10.1186/1471-2180-5-50 (PMC1236931; doi:10.1186/1471-2180-5-50)
Supplement: Additional File 1 — Zipped file which includes all of the sequencing data as .exp files generated from binary data using PREGAP4. These .exp files contain all of the sequences with quality cutoffs included and can be opened with word processing programs. [file 1471-2180-5-50-S1.zip › AF 1 exp sequence files/SeqPlate 9/primer E reverse/BGACA2E0077A.exp]

ID   BGACA2E0077A
EN   BGACA2E0077A
LN   BGACA2E0077A.ztr
LT   ZTR
AQ   27.550000
AV   4 4 4 4 4 4 4 14 15 15 17 16 16 17 17 17 22 21 25 30 32 27 22 
AV        17 14 13 16 14 15 14 14 14 13 12 11 11 12 15 19 24 25 25 
AV        27 25 29 30 27 32 33 34 34 32 33 32 31 31 30 32 31 29 26 
AV        27 22 22 18 19 22 22 22 22 22 22 21 23 25 26 27 34 34 39 
AV        39 37 37 36 36 34 34 36 36 33 34 34 34 34 34 34 34 34 36 
AV        36 37 37 37 37 38 37 30 26 22 22 19 18 17 17 16 16 17 16 
AV        16 16 17 19 22 22 22 25 29 29 30 30 30 30 30 30 30 31 33 
AV        32 30 31 29 27 29 30 30 30 30 29 30 30 26 26 26 30 30 33 
AV        34 33 32 32 29 29 29 26 26 29 27 26 30 29 23 22 23 24 23 
AV        26 26 26 27 27 27 27 29 26 26 31 32 30 30 31 31 31 31 31 
AV        31 29 29 27 31 29 22 22 24 21 19 18 18 18 18 19 19 19 19 
AV        19 20 24 22 23 27 29 30 30 29 27 27 25 25 25 25 27 25 26 
AV        25 25 25 24 24 25 26 26 24 23 22 22 20 21 19 19 18 16 14 
AV        12 12 12 12 14 14 15 15 16 15 18 18 18 20 24 29 29 27 27 
AV        24 24 24 26 25 26 24 24 23 25 24 24 22 23 22 24 22 22 21 
AV        20 20 17 17 17 16 13 14 14 13 14 13 12 12 12 13 13 14 14 
AV        15 13 15 12 14 15 14 14 16 14 14 12 11 11 11 11 14 13 15 
AV        13 14 12 12 12 13 12 12 13 14 14 13 13 13 13 15 15 17 16 
AV        18 19 22 24 23 22 22 23 19 19 21 19 19 18 18 16 17 15 15 
AV        16 17 15 15 18 19 18 19 19 20 18 19 18 19 19 16 15 16 16 
AV        15 13 14 12 12 11 11 11 11 11 11 13 11 12 12 12 11 11 12 
AV        11 12 11 11 11 11 10 10 10 10 11 10 10 10 10 9 9 10 10 
AV        11 10 11 11 11 11 11 11 13 15 17 19 16 13 14 12 11 12 11 
AV        12 13 12 12 12 10 10 9 10 11 10 10 11 10 9 9 9 9 8 8 9 
AV        9 10 9 9 10 11 11 12 12 12 12 12 14 14 12 11 11 12 12 12 
AV        12 11 11 11 11 10 10 10 10 10 9 9 9 8 8 8 8 8 8 8 8 8 9 
AV        9 9 9 10 10 12 11 11 12 11 11 12 11 11 10 10 10 10 9 10 
AV        9 9 9 9 9 9 9 9 9 9 9 8 8 8 8 8 8 8 8 8 8 8 8 8 8 8 8 8 
AV        8 8 8 8 8 8 8 8 8 8 8 8 8 8 8 9 9 9 8 9 9 9 9 9 9 9 9 9 
AV        9 10 9 9 9 9 9 9 9 10 10 10 9 9 9 9 9 10 10 11 11 11 10 
AV        11 11 11 12 13 13 14 14 15 14 15 13 12 11 12 12 11 11 11 
AV        11 10 10 10 10 9 9 9 9 10 9 9 9 10 10 9 9 9 9 8 8 8 9 9 
AV        9 9 9 9 9 9 9 10 11 11 11 11 12 13 12 13 15 14 15 16 16 
AV        16 14 12 11 12 11 11 11 11 11 9 10 9 9 9 8 8 8 9 9 9 9 
AV        9 9 9 10 9 10 9 10 11 11 11 11 10 11 10 10 10 10 10 10 
AV        10 10 10 10 9 9 9 9 9 9 9 9 8 8 9 9 9 9 9 9 10 10 9 9 9 
AV        8 8 9 8 8 8 8 8 8 8 9 9 9 10 4 33 33 33 33 33 33 4 
SQ   
     CGAACACTCC ATAGGGGAAT CAGCTGGATT TCAATATGAT TTTATTTTGA TGATAGTTCC
     TGTTCGTTGC ACAAATTGAT AAGCAATGCT TTCTTATAAT GCCAACTTTG TACTAGAAAG
     CTGGGTCTTA CTTTTCATCC AATTCACCCA CCTCCACCGC CAAACCGCCG CCTGCGACCG
     GCTCGCCGCC ATATTCGGCG GCAATGCGCC GCACCTGCCT GTCGTTGTGA TAGGCAACGC
     CTTGAAGCGC GTCCAGACCA ACCTTCAGGG CGTTGTCCAA ATCGATCACC GTCTTGTTCG
     CGCCCCCGCC TTTGTTCTCT TTGGCACACA GGCGCAGGCG CACCGTCACA AAGCCTTCGG
     ACGGCATCCC CCCCGCCCCT TGCGCGATAC GGCGGACGGT TTCCTTATAC GCCCCCGCCT
     CCCCGCTCTT GAACCGCCTG TCCCGCCAAA CCCTCTAAAC CCCGTTCGCC ACACGGGTTA
     AGGCGGAAAA CGCGCCTCCC CCAATCCCCT TGACGGTTGC TCCCCCCCGT TCCCGCCCCA
     CACCCTCTCC CTCTCCCTCT CCCCTCTATT TTCCTCTTCC TCTTCATCTC GCAAACGCCT
     GCTCCCTTTC CAACCTTTTT CCTGTACGTC TGCCCTCCCA GCTTCCCCTC GCTTCCCTCT
     CTCCTCCCTT TTTTCTGCTA ATTCCCTCTT CCAAACCTTT CTCTCCTTCC TCTCACCCGA
     CACGACACAC TTTCCACTCC ACACTCTCCT CGCTCCN
//
QL   66
QR   111
