# Supplementary material for: Expression capable library for studies of Neisseria gonorrhoeae, version 1.0
Source: BMC Microbiol. 2005 Sep 1;5:50. doi: 10.1186/1471-2180-5-50 (PMC1236931; doi:10.1186/1471-2180-5-50)
Supplement: Additional File 1 — Zipped file which includes all of the sequencing data as .exp files generated from binary data using PREGAP4. These .exp files contain all of the sequences with quality cutoffs included and can be opened with word processing programs. [file 1471-2180-5-50-S1.zip › AF 1 exp sequence files/SeqPlate 9/primer E reverse/BGACA2E0078A.exp]

ID   BGACA2E0078A
EN   BGACA2E0078A
LN   BGACA2E0078A.ztr
LT   ZTR
AQ   36.690000
AV   34 34 34 34 34 34 34 11 11 11 13 16 16 19 18 17 17 19 23 22 24 
AV        27 27 32 32 31 29 30 22 22 23 24 25 24 25 25 25 27 26 26 
AV        27 29 29 34 38 40 40 40 41 40 39 39 39 40 39 39 37 37 37 
AV        32 31 30 30 30 30 30 32 30 30 31 31 30 32 31 34 36 36 37 
AV        37 37 38 38 37 37 38 38 39 39 40 39 39 38 38 39 39 38 38 
AV        39 38 37 37 37 36 36 37 37 37 36 34 36 37 37 37 37 38 37 
AV        36 38 33 34 34 34 33 33 32 32 33 33 33 33 33 33 33 37 36 
AV        37 34 36 36 36 36 33 33 33 34 37 36 36 37 38 38 40 39 39 
AV        40 41 42 41 41 41 40 41 40 41 40 40 40 41 41 40 39 39 39 
AV        39 39 39 39 39 37 37 38 37 37 36 34 34 34 34 36 36 34 34 
AV        36 37 37 36 36 36 37 37 36 36 37 34 33 36 36 36 37 33 34 
AV        36 36 34 34 36 34 34 34 36 33 32 32 31 33 32 32 33 37 37 
AV        37 36 36 38 37 39 38 34 36 38 39 38 37 36 34 36 36 37 36 
AV        36 37 37 40 41 40 39 39 39 39 38 38 37 37 37 38 37 37 36 
AV        34 33 33 33 33 32 34 34 36 36 34 34 33 32 33 32 32 32 32 
AV        31 32 30 29 27 27 27 26 27 29 27 29 33 32 32 32 31 32 33 
AV        34 32 32 31 31 31 32 30 27 29 27 29 29 22 21 18 18 17 19 
AV        18 18 19 19 19 17 17 16 16 19 21 25 26 25 25 25 24 21 22 
AV        22 26 23 25 25 26 27 26 26 27 25 24 24 25 25 24 23 26 24 
AV        25 26 21 19 20 20 21 21 21 22 19 19 18 18 18 17 17 20 18 
AV        18 18 19 19 19 20 4 22 21 22 23 22 22 22 26 22 22 20 20 
AV        19 18 19 20 20 19 19 21 19 19 17 17 16 18 20 20 19 18 18 
AV        19 20 20 19 18 18 22 25 30 29 25 26 27 30 25 25 22 23 23 
AV        22 21 19 18 17 17 17 17 18 18 17 17 16 16 14 15 15 16 16 
AV        14 13 15 13 13 12 14 15 15 14 16 18 18 19 20 22 22 19 21 
AV        18 19 17 17 17 18 19 17 17 16 16 14 14 14 14 16 14 15 4 
AV        14 14 12 12 12 12 11 12 12 14 13 13 13 13 12 12 12 12 12 
AV        12 12 12 12 11 10 11 10 11 11 12 13 14 14 13 12 13 12 12 
AV        14 14 13 11 12 12 11 12 12 11 11 11 11 11 10 10 10 10 11 
AV        10 9 9 9 9 9 9 10 9 11 11 12 15 16 16 16 15 15 14 15 19 
AV        16 15 17 16 14 12 11 10 10 10 11 11 14 12 12 12 11 11 11 
AV        13 16 15 17 17 19 21 21 18 20 17 19 17 17 16 15 13 14 15 
AV        16 15 13 11 12 11 12 11 13 13 14 12 13 12 12 10 11 13 12 
AV        13 14 14 17 15 15 13 14 15 16 16 19 19 18 22 18 16 14 13 
AV        13 12 14 13 12 11 11 11 9 9 9 9 9 10 9 10 9 9 10 10 10 
AV        10 10 12 13 13 15 15 16 15 14 14 13 11 10 11 11 10 10 10 
AV        11 11 10 9 10 11 11 12 12 15 16 17 18 17 14 13 13 15 18 
AV        17 17 19 17 20 17 15 13 11 10 11 10 10 9 9 9 9 8 8 9 9 
AV        10 10 11 12 11 12 12 14 13 12 11 13 12 11 10 10 10 9 10 
AV        11 11 11 11 10 11 11 11 11 12 11 12 11 13 12 11 10 11 10 
AV        11 12 12 10 11 10 11 10 9 9 9 9 9 9 9 8 8 8 8 4 8 8 8 8 
AV        8 8 8 
SQ   
     CGATCGACTC ACTATAGGGG ATATCAGCTG GGATGTCAAA TAATGATTTT ATTTTGACTG
     ATAGTGACCT GTTCGTTGCA ACAAATTGAT AAGCAATGCT TTCTTATAAT GCCAACTTTG
     TACAAGAAAG CTGGGTCTCA ATGTGCCTCT TCCCAATTCT CCCCTACGCC AACCTCAGCC
     ACCAGCGGTA CATCCAATAA TCCGCCGTCC ACTTTCGCCA TAATCTGCGG CAGTTTTTCT
     TTGACAAAAT CCAGTTCGGT TTCAACGACT TCCAGCACCA GTTCGTCATG CACCTGCATG
     ACCAGTTTGC TGCCGATGCC GTCTGATAGC CAGTTTCGCA CGTTTATCAT GGCGCGTTTG
     ATGAGGTCGG AAGCGGTGCC TTGCATGGNG GCGTTGATGG CGGCACGCTC GGCTCCTGCG
     CGGGCGTTGG CGTTTTTGTT GCGGAATGTC GGCAAATAGA GCCTTCTGCC GAACAGGGTT
     TCGACGTAGC CCTGGNGCGG CGGCTTGTTC TTTGGTGCGC TGCATGTATT CGGCAACGCG
     GGGATAACGG CGGAGTAGCG CTCGATAAGT TTTTGCCGGA AAGTTGTCGA TGCCCATGAT
     TTTGCCAAAC GTATTGCCCC CTACCGTAAA TTAAGCCGAA TTGATGGTTT TGGCGTACCG
     CCGTTGTCCG GCCGAAAGTT TTCGGGCCTA GTGCCAAACA CTTCGCGGGG GTGCGGGGGG
     GTACGTCTCT CCCGCTTTGA ATGCGGAAAT GAGGGTTTGG TCCCGGGAAA GGGCGCCCTA
     TGCCACCTCC CTTTG
//
QL   18
QR   322
