# Supplementary material for: Expression capable library for studies of Neisseria gonorrhoeae, version 1.0
Source: BMC Microbiol. 2005 Sep 1;5:50. doi: 10.1186/1471-2180-5-50 (PMC1236931; doi:10.1186/1471-2180-5-50)
Supplement: Additional File 1 — Zipped file which includes all of the sequencing data as .exp files generated from binary data using PREGAP4. These .exp files contain all of the sequences with quality cutoffs included and can be opened with word processing programs. [file 1471-2180-5-50-S1.zip › AF 1 exp sequence files/SeqPlate 9/primer E reverse/BGACA2E0079A.exp]

ID   BGACA2E0079A
EN   BGACA2E0079A
LN   BGACA2E0079A.ztr
LT   ZTR
AQ   20.680000
AV   7 7 7 7 7 7 7 10 10 11 10 11 11 12 12 12 14 13 16 16 19 15 12 
AV        11 10 10 11 10 9 10 9 9 9 9 10 10 11 13 17 19 24 24 31 
AV        33 32 36 38 37 38 31 31 27 26 26 24 24 24 23 24 24 22 21 
AV        21 19 23 23 25 27 27 29 29 27 29 29 29 31 33 33 36 37 38 
AV        33 34 32 32 32 32 32 32 32 32 31 31 32 27 29 33 32 33 32 
AV        30 31 33 31 32 31 29 23 19 22 17 17 17 17 17 17 16 16 17 
AV        17 16 19 20 22 23 30 30 27 29 27 23 24 24 23 22 22 22 22 
AV        23 23 23 22 23 21 21 23 23 20 19 21 18 19 19 21 21 21 20 
AV        20 22 18 20 19 23 24 22 24 22 23 20 20 20 21 19 19 19 19 
AV        19 19 15 16 15 16 15 15 15 15 15 14 14 16 16 14 15 18 17 
AV        19 18 19 22 22 21 20 23 20 22 22 24 23 23 24 23 26 25 24 
AV        20 19 20 22 22 22 24 24 22 19 19 18 17 17 18 19 21 18 18 
AV        19 18 17 16 17 19 17 19 17 16 16 16 17 17 15 15 15 15 15 
AV        16 17 19 18 18 16 16 17 16 17 16 17 16 16 17 18 17 16 16 
AV        16 19 18 19 17 15 18 17 16 17 17 17 17 17 18 18 18 18 17 
AV        21 22 22 20 22 22 23 19 16 17 18 18 18 17 18 19 19 16 16 
AV        14 14 12 12 14 13 12 12 12 12 11 11 10 10 11 11 11 11 12 
AV        12 12 13 13 13 14 15 15 17 15 16 20 18 19 17 16 16 15 15 
AV        15 16 16 16 16 18 15 13 12 15 16 15 16 18 16 16 14 13 13 
AV        13 11 13 14 16 15 13 15 15 14 15 15 16 17 16 17 21 22 22 
AV        22 21 24 21 22 22 22 20 21 20 21 20 17 17 17 15 16 15 16 
AV        14 15 16 18 17 18 18 17 19 19 19 22 22 22 21 22 21 20 17 
AV        17 16 14 14 13 14 14 14 13 14 14 13 13 13 13 13 15 15 14 
AV        13 13 12 11 10 10 9 9 9 10 10 10 9 9 9 9 9 10 10 11 11 
AV        12 13 12 11 11 10 11 14 12 13 12 11 10 10 9 10 9 9 9 9 
AV        9 9 9 9 9 9 9 9 9 10 10 11 11 11 11 10 10 10 11 11 10 11 
AV        11 11 10 10 10 9 9 9 10 10 9 9 9 9 9 8 9 9 9 9 9 9 9 9 
AV        9 9 9 9 9 9 9 9 9 9 9 9 9 9 9 8 8 9 8 8 8 8 8 8 8 8 8 8 
AV        8 8 8 8 8 8 9 9 10 9 9 9 9 9 9 9 10 9 10 10 10 11 12 11 
AV        12 13 15 12 14 13 11 11 12 12 12 12 11 11 10 11 10 10 11 
AV        10 10 10 10 9 9 9 9 9 9 9 9 9 9 8 8 8 8 8 8 9 9 9 9 9 9 
AV        9 9 9 10 11 12 13 11 14 12 11 11 10 9 9 9 10 9 9 8 8 8 
AV        8 8 8 8 8 8 8 8 8 8 8 9 9 9 9 9 9 10 10 10 11 11 10 9 9 
AV        9 9 9 9 9 9 9 9 9 9 9 9 9 10 10 10 11 10 10 10 10 10 10 
AV        10 12 12 13 12 13 14 15 12 13 15 13 12 12 13 12 12 12 11 
AV        12 12 12 11 12 12 10 12 12 11 11 11 11 10 10 10 9 9 9 9 
AV        9 10 9 9 9 9 10 9 10 10 9 9 9 9 9 9 8 8 8 9 9 8 8 8 8 9 
AV        9 9 9 9 9 9 4 4 4 4 4 4 4 4 
SQ   
     CGATCGCTCC TTTGGGATAT CAGCTGTATG TCCATTATGA TTTATTTTGA CTGATAGTCC
     CTGTTCGTTG CAACAAATTG ATAAGCAATG CTTTCTTATA ATGCCAACTT TGTATTACAA
     AGCTGGGTCC TAAACAATGC CGTCTGAAAG TGGAGATTGG TTTTCAGACG GCATCGCCCG
     AGAGGTGTCG AAAATGGACT TTATCCCCAT TCCTTTTCGG TTGAAACCCG TCTGTTTATA
     GCGATAGAAT CTAATCGGAG GGCAGCCTCG TTCGGGCAAC ACGCAGTGCG GCGCTTGATG
     TGCCGTCCCC TGTTGATTCA TATAAAGCTC GAAGAAAGTA TATAAGGGCA TCATTCCCGC
     ACCGGCAAGA ATCCGACCCG AACGTTTGAA AACAATCCCA AATCTCCGAA TTCCCGCCTG
     TGCGGAAATG ACCAAAAAAC AAGCCTCTAT GGCTCTATCT CTTTCAAAGC CTGCTATTTT
     GTACAACGTC GGCTTTATCA AAAAGTATTG CTCTATACTT CGCTGCACCG AACTGGTTCT
     TATTCGCCCT ACCCCCCCTC TTTCTTTGGC CTCTCCCTTT ACTACTGCGC CCTCGTTTTA
     TCACGCCTTT GACTGCCTAA TTTCTTTATG CTACGTCCCC TCTTGATATT CCCCTACCGT
     TCCCTCTCCT CTCACCTATA TGCTCTCTCT TACCACTGTC CCTTTTCGCT TATCTGCCGT
     TTCTCTTCAC ATCTCTCTCC TCGATATGAC CATTTCCTCT TCACTCCACT TTACT
//
QL   40
QR   64
