# Supplementary material for: Expression capable library for studies of Neisseria gonorrhoeae, version 1.0
Source: BMC Microbiol. 2005 Sep 1;5:50. doi: 10.1186/1471-2180-5-50 (PMC1236931; doi:10.1186/1471-2180-5-50)
Supplement: Additional File 1 — Zipped file which includes all of the sequencing data as .exp files generated from binary data using PREGAP4. These .exp files contain all of the sequences with quality cutoffs included and can be opened with word processing programs. [file 1471-2180-5-50-S1.zip › AF 1 exp sequence files/SeqPlate 9/primer E reverse/BGACA2E0080A.exp]

ID   BGACA2E0080A
EN   BGACA2E0080A
LN   BGACA2E0080A.ztr
LT   ZTR
AQ   34.160000
AV   5 5 5 5 5 5 5 17 18 18 20 19 19 20 20 20 25 25 30 33 34 34 26 
AV        21 17 14 17 16 17 17 16 16 16 13 11 10 10 12 14 17 21 21 
AV        22 22 21 22 23 24 30 37 36 38 34 29 24 24 24 23 23 24 24 
AV        22 19 19 17 16 16 18 20 22 22 22 22 22 23 23 26 30 32 36 
AV        42 42 42 44 44 42 42 42 42 41 42 42 42 41 41 42 41 41 41 
AV        40 42 42 41 42 43 42 42 42 38 31 27 25 20 19 15 15 14 14 
AV        14 14 15 14 14 16 18 20 22 24 23 27 29 29 29 27 27 25 25 
AV        26 29 29 30 29 32 37 37 39 39 39 38 37 39 39 39 39 39 39 
AV        39 39 39 40 40 38 39 41 41 42 41 41 41 41 42 41 41 41 42 
AV        42 43 42 41 41 40 40 40 40 40 41 41 40 40 39 39 39 39 39 
AV        39 40 41 40 40 40 40 40 41 42 42 41 41 41 42 41 40 39 40 
AV        40 38 38 37 37 38 37 37 36 37 36 37 37 38 37 37 39 39 39 
AV        39 38 38 38 39 37 36 36 33 33 32 32 32 32 34 33 33 33 33 
AV        33 33 32 33 37 36 34 36 34 34 31 31 32 32 33 33 33 36 36 
AV        36 36 37 37 36 34 37 37 37 36 34 34 33 32 32 31 31 31 30 
AV        32 33 34 33 32 32 30 30 25 26 26 25 26 26 25 25 25 25 25 
AV        26 22 20 19 23 19 19 21 20 19 21 21 19 19 15 16 16 18 17 
AV        17 21 20 20 18 19 17 17 17 19 19 19 24 22 25 24 24 24 23 
AV        25 25 26 25 25 24 27 24 23 22 20 20 20 19 19 20 21 21 19 
AV        21 17 18 19 17 18 21 22 22 23 24 20 20 19 19 17 21 21 19 
AV        21 20 20 18 17 17 17 17 16 15 16 17 18 16 19 19 19 20 21 
AV        22 20 19 21 23 26 27 22 22 22 22 22 22 22 22 19 21 22 22 
AV        19 18 17 21 19 18 19 18 16 13 13 14 14 14 14 14 13 12 13 
AV        12 13 11 11 13 16 15 15 15 13 13 14 18 17 17 18 18 20 20 
AV        19 16 16 16 16 19 17 14 12 12 12 12 12 12 13 13 12 12 12 
AV        12 12 14 15 18 16 16 17 16 15 13 13 13 15 13 11 11 10 10 
AV        10 10 11 10 10 11 10 10 11 11 12 13 13 13 14 11 11 12 12 
AV        11 11 13 14 13 12 11 11 11 11 10 11 11 11 12 12 12 12 11 
AV        12 14 15 16 17 19 22 22 19 18 17 14 13 13 13 13 13 11 11 
AV        10 11 11 11 13 13 13 15 14 14 12 11 11 12 12 11 10 9 9 
AV        8 8 8 8 9 8 8 9 9 9 9 10 10 11 11 13 15 15 12 12 14 14 
AV        14 13 13 11 10 10 10 10 10 9 9 10 9 9 9 9 10 9 10 10 9 
AV        9 9 9 9 9 9 9 9 9 9 9 9 9 9 9 10 11 10 9 9 9 9 9 9 9 9 
AV        9 9 9 9 9 9 9 9 9 9 9 9 10 10 9 9 9 9 9 9 9 10 10 10 10 
AV        11 10 9 10 9 10 10 10 9 9 9 9 9 8 8 8 9 9 8 8 8 9 9 9 9 
AV        8 9 9 9 9 9 9 9 9 10 9 9 9 8 9 9 8 9 9 9 9 10 10 9 9 9 
AV        10 10 10 10 9 9 9 8 8 9 8 8 9 9 10 9 10 10 10 11 12 13 
AV        14 15 13 14 15 18 15 13 13 11 12 11 11 11 10 10 10 10 9 
AV        8 8 9 9 9 9 9 8 8 8 4 4 4 4 4 4 4 4 
SQ   
     CGAACACTAC ATAGGGGAAT CAGCTGGATG TCAATAATGA TATTATTTTG ACTGATAGTT
     TCCTGTTCGT TGCAACAAAT TGATAAGCAA TGCTTTCTTA TAATGCCAAC TTTGTAATTA
     CAGCTGGGTC TCAAGCCTCC TGCGGATCGA CATCCACCGA CCATCGGATT TTGCCGTCGC
     GGTTCTGCTG CAACACCTGC ACCCACAAAC TCACGGCGCG GTGCAAATCT TGTCGGGATG
     TTGATTCGAG GAAAACTTGC GCACGTTCGC GTTCGGCAAG GCGCACCATC AGCATCGGGG
     CGGCACCGAA CCGGGATATT CTTTCGGGCC AGAGCGGGGC GAGGGTTTCT TTGGCGGCGT
     TGAGAAATTC CCCGCATCGG CAACACGCGG CGCATCGGCA CGGACGGCCG TCTGAAACCG
     AAAGGCGGCA TGGCGAACTT TTGCGCTCGT TCAATTCGTT TTCGGCAACA CGGCGGAATC
     CTGCGCTTTG ACGGCGCCGA CTACAGGGTG TCCCGGCAGT CGGCTCTGGA CCACTACCTT
     GCCGGGTTTG TCGGCGCCCC TCCCCCTGCG CATCTTGCAC CCTCTCCTAA AAAACCTTTC
     CGCGGCCCGA AACTCTTGTT GTCACGGTTG CCGCCGCTTT TCCACCTCAT ACAAAGTTTA
     ACCCCGTCAA ATCTCGCTCT TGGTAAGTCT CTCGTTGCCA ACTAATTGCT TACCTCCTCC
     CTGCCAATCT CCCCGCAACA ACTGCCCACC CTTTCTTGGC CCTACTTCTC CCTCTCCC
//
QL   68
QR   114
