# Supplementary material for: Expression capable library for studies of Neisseria gonorrhoeae, version 1.0
Source: BMC Microbiol. 2005 Sep 1;5:50. doi: 10.1186/1471-2180-5-50 (PMC1236931; doi:10.1186/1471-2180-5-50)
Supplement: Additional File 1 — Zipped file which includes all of the sequencing data as .exp files generated from binary data using PREGAP4. These .exp files contain all of the sequences with quality cutoffs included and can be opened with word processing programs. [file 1471-2180-5-50-S1.zip › AF 1 exp sequence files/SeqPlate 9/primer E reverse/BGACA2E0081A.exp]

ID   BGACA2E0081A
EN   BGACA2E0081A
LN   BGACA2E0081A.ztr
LT   ZTR
AQ   38.920000
AV   8 8 8 8 8 8 8 12 12 15 14 13 13 16 18 17 21 26 27 34 34 33 32 
AV        31 26 22 22 23 24 25 25 25 25 26 26 24 23 23 26 30 37 39 
AV        40 39 40 41 40 40 40 41 41 43 42 42 37 32 31 30 30 30 30 
AV        31 31 30 29 30 29 27 27 34 38 39 39 39 39 39 40 40 41 41 
AV        42 42 44 44 44 44 45 44 43 44 43 43 43 43 42 42 42 42 42 
AV        42 42 42 42 42 41 42 43 43 43 43 43 42 39 39 36 34 30 30 
AV        29 29 29 27 27 29 29 29 29 31 32 34 37 41 42 43 43 42 42 
AV        41 41 41 41 42 42 42 42 43 43 43 43 43 43 43 43 44 44 44 
AV        44 44 45 44 44 43 43 43 44 42 43 42 41 40 40 39 39 39 38 
AV        38 38 38 38 38 38 38 40 39 39 40 39 38 37 37 38 37 37 36 
AV        34 34 34 34 34 34 36 38 39 40 39 39 39 39 39 40 40 39 39 
AV        39 39 38 37 38 38 39 38 38 39 37 37 38 39 40 37 38 38 38 
AV        38 37 36 36 37 36 38 38 38 38 36 39 39 39 37 37 36 38 36 
AV        34 36 36 34 36 34 37 36 36 36 38 37 38 38 39 39 39 39 39 
AV        38 39 39 38 38 38 37 37 34 34 36 36 36 37 37 38 38 38 38 
AV        38 39 40 39 41 40 39 40 39 39 40 39 38 38 37 36 34 34 34 
AV        36 37 36 36 36 34 27 22 23 24 23 23 24 25 25 24 24 22 22 
AV        23 22 26 33 33 33 36 36 33 33 33 33 31 34 33 32 33 33 33 
AV        33 32 31 32 33 34 34 34 37 37 38 38 38 37 36 36 37 33 32 
AV        31 25 25 21 21 19 18 18 18 19 19 19 19 22 22 23 25 22 29 
AV        26 30 31 30 27 25 26 24 24 23 22 22 22 24 23 26 25 24 25 
AV        23 25 22 23 23 21 21 20 22 21 21 20 20 22 21 25 23 26 26 
AV        26 29 30 30 30 31 30 30 27 27 29 25 26 27 25 25 25 25 25 
AV        24 24 20 21 20 20 19 20 20 19 21 20 19 20 18 19 18 21 20 
AV        22 21 22 19 19 18 19 20 21 21 22 21 23 23 21 22 22 22 26 
AV        27 26 24 25 23 24 25 23 21 22 22 21 20 20 19 19 19 20 20 
AV        19 18 15 17 15 15 15 16 17 16 15 14 15 15 13 13 13 15 15 
AV        15 16 13 13 14 16 13 14 13 13 13 12 12 13 13 14 14 16 16 
AV        15 14 17 18 16 16 15 17 14 12 13 15 15 15 14 15 13 12 11 
AV        12 12 14 13 14 13 12 11 12 11 12 12 12 12 14 13 13 14 14 
AV        16 16 15 13 13 13 14 11 12 11 10 11 11 11 12 12 12 13 15 
AV        15 15 13 15 16 17 19 18 17 16 13 13 14 13 13 12 12 14 14 
AV        14 12 12 12 13 14 14 15 14 16 16 17 17 15 13 12 13 13 11 
AV        11 10 11 10 11 11 10 10 9 9 10 11 10 10 11 10 11 11 11 
AV        10 10 10 10 11 11 12 12 14 14 13 15 14 14 14 14 15 16 15 
AV        14 16 13 12 12 10 11 10 10 9 9 9 9 9 8 8 8 9 9 9 10 9 10 
AV        11 13 12 14 16 16 19 18 18 16 16 14 12 14 13 11 11 12 12 
AV        10 10 11 12 11 11 11 11 12 11 11 12 11 12 12 12 11 11 11 
AV        12 12 12 14 13 13 14 12 14 14 15 13 13 14 14 14 12 12 12 
AV        11 11 11 11 11 11 11 12 13 13 11 11 12 11 11 11 13 13 12 
AV        12 10 10 9 9 9 9 9 9 9 8 8 8 8 8 8 4 4 4 4 4 4 4 4 
SQ   
     CGACTACCTG TAGGGGATAT CAGCTGGGAT GTCAAATAAT GATTTTATTT TGACTGATAG
     TTCCCTGTTC GTTGCAACAA ATTGATAAGC AATGCTTTCT TATAATGCCA ACTTTGTACA
     AGAAAGCTGG GTCTTATTGG ACGGTATGTC GGGGCAGCCC TTTGGCAACG CCGACCACAT
     CCTCCCCGAA CAGCGCGTTG ACATCGGTTT CATCAAACAC GTATTTGCTG TGGCAGAAGT
     CGCAATCGAC TTCGATGCTG CCTTGTTCCG CCACCACGCC GCCGACTTCT TCCCCGCCCA
     GCATCAACAG CATATCGCTG ACCTTGCCCC GAGAACAGGT ACATGAGGAT TCAAACGTTT
     CCGGCTCGAA CACGCGCGGC GGCGTTTCGT GGAACAGGCG GTATAAAACG TGTTGCGCGT
     CCAATTCTGC CAGCTCCTCC GCCGTCAGCG TGCGCGCCAG CGTACTGACG TGGTCCCATG
     CCTCTTCATC CAACACCTCT TCAGGCAGAC GCTGCACCAG CAGCTCTGCC TGCCGCTTCA
     TCGCTTGCAG ACAGGGCGAT GTGCGTACCA AGCTTGTTCG GACGCTTCAT ATAGTTCACC
     AACATTTGCG CGATGCTGCC GCCTTCCCAA GGCACTACCG CCTGCCAGGG CTCGCCGTCC
     TTTGGGTTGC ACCGTCAATA CGACCCCGCC GTTTGCCGCC CAAAAAGGTC TGCCGAAGCT
     TTCCTTCATC GGCTATTTCT GGCGTTTCGT CCCACCGCGC GGTTGCCCGG ACGGAATGTT
     CGGGAGCTTC TC
//
QL   16
QR   371
