# Supplementary material for: Expression capable library for studies of Neisseria gonorrhoeae, version 1.0
Source: BMC Microbiol. 2005 Sep 1;5:50. doi: 10.1186/1471-2180-5-50 (PMC1236931; doi:10.1186/1471-2180-5-50)
Supplement: Additional File 1 — Zipped file which includes all of the sequencing data as .exp files generated from binary data using PREGAP4. These .exp files contain all of the sequences with quality cutoffs included and can be opened with word processing programs. [file 1471-2180-5-50-S1.zip › AF 1 exp sequence files/SeqPlate 9/primer E reverse/BGACA2E0082A.exp]

ID   BGACA2E0082A
EN   BGACA2E0082A
LN   BGACA2E0082A.ztr
LT   ZTR
AQ   15.650000
AV   4 4 4 4 4 4 4 10 11 11 11 11 13 12 15 16 17 15 12 11 11 11 11 
AV        11 11 12 11 11 10 10 9 10 10 12 15 15 19 21 17 17 18 19 
AV        17 22 22 27 25 23 22 21 21 22 22 27 29 26 24 27 25 21 21 
AV        23 21 22 22 23 22 22 22 22 23 24 29 29 36 36 34 36 36 31 
AV        30 29 29 29 27 27 27 25 25 26 22 23 24 23 27 27 29 30 31 
AV        32 33 32 33 32 29 27 22 22 20 17 16 15 14 14 14 14 14 13 
AV        13 13 14 14 15 14 15 15 16 16 14 14 12 12 13 11 12 12 14 
AV        14 16 15 15 14 15 15 15 16 17 17 17 16 16 16 17 17 20 21 
AV        22 19 19 17 18 18 19 20 17 17 15 14 13 14 14 12 14 13 13 
AV        11 11 11 11 13 13 13 12 11 11 11 12 12 11 12 12 13 12 12 
AV        12 11 13 15 16 17 18 18 16 18 16 16 16 14 16 14 13 11 11 
AV        11 11 10 9 9 9 9 9 9 9 9 9 9 9 9 9 9 9 10 10 11 10 10 10 
AV        10 10 11 10 11 10 10 10 10 10 9 9 9 10 9 9 10 10 11 10 
AV        10 9 10 10 10 11 10 10 9 10 9 9 10 9 10 10 10 9 9 9 8 8 
AV        9 9 9 9 8 8 8 9 8 9 10 11 10 10 9 9 10 10 9 10 10 10 9 
AV        9 9 9 8 9 9 10 9 9 9 9 10 10 11 12 12 13 11 12 12 11 11 
AV        11 10 9 9 9 8 8 8 8 8 8 8 8 8 8 8 8 8 8 8 8 8 8 8 8 8 8 
AV        8 8 8 8 8 8 8 8 8 8 8 9 8 8 8 8 8 8 8 8 8 8 8 8 8 8 8 8 
AV        8 8 8 8 8 8 8 8 8 8 8 8 8 8 8 8 8 8 8 8 8 8 8 8 8 8 8 8 
AV        8 8 8 8 8 8 8 8 8 8 8 8 8 8 8 8 8 8 8 8 8 8 8 8 8 8 9 9 
AV        8 8 8 8 8 8 8 8 8 8 8 8 8 7 8 8 8 8 8 8 8 8 8 8 8 8 8 8 
AV        9 9 9 9 9 9 8 8 8 8 8 8 8 8 8 8 8 8 8 9 8 8 8 8 8 8 8 8 
AV        8 8 8 8 8 8 8 8 8 8 8 8 8 8 8 8 8 8 8 8 8 8 8 8 8 8 8 8 
AV        8 8 8 8 8 8 8 8 8 8 8 8 8 8 8 7 8 8 8 8 8 8 8 8 8 8 8 8 
AV        8 8 8 8 8 8 8 8 9 9 9 9 9 9 9 9 10 9 9 10 10 10 10 10 10 
AV        10 9 9 9 9 10 10 10 10 9 10 10 10 11 11 12 13 13 14 14 
AV        15 13 12 12 12 12 13 13 12 12 11 11 10 9 9 8 8 8 9 9 9 
AV        9 8 8 8 9 9 9 8 8 9 9 9 9 8 8 8 8 8 8 8 8 9 9 10 10 10 
AV        10 11 12 12 12 14 15 13 14 12 12 11 10 10 10 12 11 11 10 
AV        10 11 11 11 11 12 11 12 12 13 12 12 13 11 11 11 11 11 11 
AV        11 11 11 11 10 9 10 9 9 10 10 10 10 10 10 10 10 9 9 10 
AV        10 10 11 10 10 11 11 10 11 10 10 10 10 10 11 11 11 11 10 
AV        11 12 11 11 11 10 11 11 11 12 11 11 11 11 11 11 11 11 11 
AV        10 11 11 10 10 10 10 9 9 9 9 9 9 9 9 9 9 9 10 10 10 10 
AV        11 11 11 11 10 10 10 9 10 10 9 9 9 9 8 8 8 8 8 8 8 8 8 
AV        8 8 8 8 8 8 8 8 8 8 8 8 8 8 8 8 8 8 8 8 8 8 8 8 8 8 8 8 
AV        8 8 8 8 9 9 4 6 6 6 6 6 6 6 
SQ   
     TACTCCTATG GGATATCAGC TGATGTTACT ATGATATCAT TTTGACTGAT AGTTTCCTGT
     TCGTTGCAAC AAATTGATAA GCAATGCTTT CTTATAATGC CAACTTTGTA TTTCACCGCT
     GGGTCTTACA CCTTCCGCGA CAGGCGCTTG AATTTCCCCT TCCGCACAAT CTGTCAAGCG
     GCTCTATACC TCAAACTTCC CAAATGATTC CCAACTCTCA CGCCATTCCG CTGCTGCACC
     GTCTTCGCAT ATGGCGCACC TCGACCGGAA CCCCGAATCG CCCGTCACTG CTGGCAAACC
     CCTCCACCTA CATCCCCTTT TTTTTTTGCC CGCCGTCACT CCTCTTCCTT CCGCTTTTCC
     CTCTTTCGGG CTCACCTCTC CTTCCCAAGC AATCTCTCTC CCTTCCATAT TCTATCTTAC
     CCACTCCTCT TCCCTCCATA ATCGATCCCC CCCCCCAGCC CTATCTCATG ATCCCCCTTA
     ACTCTCTACT CCCTGTTTCC GCCAACACCC CTCGCACCGC GACACAACGC GCACACTTCA
     TCCCTCCACT TCCTCGTTCC TCTCTCTTCA TCCCTCTCTC CTCCTTCTCT CTTCTCTTTT
     CCTTCTCTCC TCTGCGCTCT CGCTTTTCTC CACTTCCTCC CTTTTTGATC CCTCTCTTCT
     TTCCGCTTCG TCCCCTCTCC CTTTTCTCCC TATCCTTCCC TCCTCCTCGT CCCTATTCTT
     CTCTCATTCT TCCTCTTCTC TCCTTACCTC TTCTCTCCCT TCTCTCTTCA CTTCGTACTC
     TAGCCACCCC TTTCCCCGTG CCTCTTCTCC ACCTCCCATC TC
//
QL   43
QR   110
