# Supplementary material for: Expression capable library for studies of Neisseria gonorrhoeae, version 1.0
Source: BMC Microbiol. 2005 Sep 1;5:50. doi: 10.1186/1471-2180-5-50 (PMC1236931; doi:10.1186/1471-2180-5-50)
Supplement: Additional File 1 — Zipped file which includes all of the sequencing data as .exp files generated from binary data using PREGAP4. These .exp files contain all of the sequences with quality cutoffs included and can be opened with word processing programs. [file 1471-2180-5-50-S1.zip › AF 1 exp sequence files/SeqPlate 9/primer E reverse/BGACA2E0083A.exp]

ID   BGACA2E0083A
EN   BGACA2E0083A
LN   BGACA2E0083A.ztr
LT   ZTR
AQ   22.430000
AV   4 4 4 4 4 4 4 13 14 14 15 15 15 16 16 15 19 19 22 26 30 29 24 
AV        19 16 13 15 16 14 15 14 14 13 12 12 11 11 12 15 19 23 25 
AV        25 30 26 27 30 32 34 32 33 31 30 31 29 29 29 26 26 25 23 
AV        20 19 16 17 14 16 17 17 17 17 17 18 16 19 22 23 25 32 32 
AV        37 38 34 34 33 34 33 33 34 34 32 33 34 32 32 32 31 33 33 
AV        33 34 34 34 34 34 33 26 22 19 15 14 11 11 11 11 10 10 11 
AV        10 10 10 11 12 15 15 15 18 19 19 19 19 19 18 16 16 16 17 
AV        17 16 19 22 22 22 19 18 17 18 17 22 22 21 22 19 20 21 22 
AV        22 22 29 30 30 31 30 31 30 33 31 34 33 33 33 33 32 31 31 
AV        31 31 33 27 29 27 30 24 26 24 24 21 22 22 19 21 21 21 23 
AV        23 23 22 25 24 27 22 26 23 23 24 22 22 21 22 17 17 15 15 
AV        14 14 16 16 16 16 17 16 17 17 17 20 21 26 29 30 30 31 30 
AV        31 31 30 34 30 27 27 29 27 24 22 21 17 15 16 16 16 15 15 
AV        15 16 13 12 13 14 16 16 19 19 19 19 17 19 16 17 16 20 21 
AV        19 19 17 18 19 21 20 21 22 22 25 22 24 22 19 19 16 17 18 
AV        18 17 17 17 17 14 16 16 15 16 17 16 19 17 15 14 14 14 14 
AV        13 15 12 11 11 11 11 12 12 11 10 11 11 11 10 9 9 9 10 9 
AV        9 9 9 9 10 10 11 11 12 12 15 15 14 13 13 13 13 12 13 12 
AV        11 10 9 9 8 8 8 9 9 9 9 4 9 9 8 9 9 9 9 10 10 10 10 9 10 
AV        10 11 11 10 10 11 12 12 12 12 12 13 13 13 13 15 12 14 16 
AV        19 19 19 19 20 18 17 19 19 18 18 17 17 16 15 12 11 10 9 
AV        9 9 9 9 9 9 9 9 9 8 9 9 9 9 10 10 10 10 10 9 10 10 9 10 
AV        10 9 9 9 9 9 9 9 8 8 8 8 8 8 8 8 8 8 8 8 8 8 8 8 8 8 8 
AV        8 8 8 8 8 8 8 8 8 8 8 8 9 9 9 9 10 10 10 10 11 11 12 14 
AV        15 15 13 11 12 13 12 12 11 13 12 11 11 10 9 9 9 9 10 9 
AV        8 9 9 9 9 9 9 9 9 10 10 10 11 10 11 12 11 11 10 9 10 10 
AV        11 10 9 9 9 9 9 9 9 9 9 10 11 10 10 10 9 9 9 9 9 9 9 9 
AV        9 9 9 8 9 8 8 9 9 9 9 9 9 9 9 9 9 10 9 9 9 9 9 9 9 9 9 
AV        9 9 8 9 9 9 10 11 11 10 11 11 12 11 10 11 11 11 11 10 10 
AV        10 9 10 9 9 9 9 10 10 10 9 9 9 9 9 9 9 9 9 9 9 9 8 9 9 
AV        9 9 9 9 10 10 10 10 10 10 10 11 12 12 11 10 11 11 11 12 
AV        12 11 12 12 11 11 11 11 10 11 11 11 10 9 9 8 9 8 8 9 9 
AV        9 9 9 9 9 8 8 9 10 10 10 10 9 9 9 9 9 9 9 9 9 10 9 9 8 
AV        8 8 9 9 8 8 9 9 9 9 9 9 9 9 9 9 9 8 8 8 8 8 8 8 8 8 8 8 
AV        8 8 8 8 9 9 9 9 10 11 11 11 11 11 13 11 11 11 10 9 9 9 
AV        9 8 8 8 8 8 8 8 8 8 8 8 8 8 8 8 8 8 8 9 9 9 9 9 9 9 8 8 
AV        8 8 8 8 8 8 8 8 9 9 4 11 11 11 11 11 11 11 
SQ   
     CGATCACTCC TTAGGGGATA TCAGCTGGAT GTCAATATGA TTTTATTTTG ACTGAAGTTC
     CTGTTCGTTG CACAAATTGA TAAGCAATGC TTTCTTATAA TGCCAACTTT GTACTAGCCA
     GCTGGGTCTC AGTGTTCTTC CCGCGCGTGG CTGATGGTGT ATTTGGGGAT TTCCACAATC
     AAATCCTCGC CGGCAACAAC CGCCTGACAA CTCAGGCGCC GAATCGGCTT CCAAACCCCA
     AGCCTGATCG ACCAGGTCTT CCTTCCATTT CGCCCGGCTC TTCCAAACTG TCCGAAACCT
     TTGCGGATAA TCACGTGTCT TTTTGGTGCC ACGCGCAGGA TTTTTCGCAC GCGTGCTCCN
     ACTTCGATGT TCGGGCTCCA CCCACAACGT CCAGGACGGT TTTGCCTTCG GTCGCCCTAT
     CGATGACTGC CTCCTCTCGG AATAACGTTC CCCTGGCGAA CCTCGATAAC CTCCGGCCTT
     CTTACTGCTT TTTCGACAAC ACACCTGCGA CCCTTCTTCA GAAACACGTC CTCCCATCCC
     CTCGCTTCGA CACCTCTTCA TCCCCTTTCT CCTCCCTCGC ACTCTGCTCT CTCCTTACAC
     CTTCGCTTTA CTCAATCCCT CCTTTTTCTC CCTTTTGCTT GCCCCTGGTC CCCTCTTCCT
     TATCTCCTTC CTTTCCTCTC CCTCTACCCT TCCTTGCTTC TTCTTCATCT TTTCCCTTCC
     GCAACTCTCC CTCTCTCTCT CTACGCCACC CTCGCCACTT CCTCGCTCTC TATCTCACCA
     CACGCCC
//
QL   75
QR   109
