# Supplementary material for: Expression capable library for studies of Neisseria gonorrhoeae, version 1.0
Source: BMC Microbiol. 2005 Sep 1;5:50. doi: 10.1186/1471-2180-5-50 (PMC1236931; doi:10.1186/1471-2180-5-50)
Supplement: Additional File 1 — Zipped file which includes all of the sequencing data as .exp files generated from binary data using PREGAP4. These .exp files contain all of the sequences with quality cutoffs included and can be opened with word processing programs. [file 1471-2180-5-50-S1.zip › AF 1 exp sequence files/SeqPlate 9/primer E reverse/BGACA2E0084A.exp]

ID   BGACA2E0084A
EN   BGACA2E0084A
LN   BGACA2E0084A.ztr
LT   ZTR
AQ   33.620000
AV   8 8 8 8 8 8 8 14 15 16 17 19 18 19 19 19 22 22 24 27 36 34 32 
AV        26 22 18 19 21 20 21 22 21 21 21 19 19 19 20 23 29 36 38 
AV        38 39 39 38 38 39 39 39 40 36 36 32 30 29 27 27 27 27 29 
AV        30 26 25 25 24 25 25 30 31 32 32 33 33 33 33 33 34 36 38 
AV        39 42 42 41 41 41 40 40 40 40 40 40 41 41 39 39 40 39 40 
AV        40 40 39 39 38 39 40 39 40 39 39 36 33 33 25 24 22 22 22 
AV        22 22 21 22 22 21 22 23 25 25 29 32 36 36 37 37 37 36 36 
AV        36 38 38 38 39 39 42 41 40 40 39 39 39 39 40 39 37 37 37 
AV        32 33 33 34 34 33 34 34 33 33 32 33 32 33 33 37 37 36 36 
AV        33 33 34 32 33 31 31 29 31 31 30 30 30 31 31 33 34 34 37 
AV        36 38 37 39 37 38 37 38 36 33 33 33 33 32 32 32 33 27 27 
AV        29 26 27 27 30 4 30 29 29 29 29 30 29 36 34 34 36 33 33 
AV        32 32 32 33 33 34 33 31 30 29 27 27 27 31 29 29 26 29 23 
AV        23 23 21 22 22 23 24 26 26 24 26 24 27 27 31 32 31 33 33 
AV        29 27 24 24 23 22 21 22 21 18 18 17 17 17 16 18 17 20 18 
AV        18 18 16 16 14 17 16 17 18 17 19 19 19 18 17 18 16 19 19 
AV        21 19 19 17 14 12 12 12 11 11 11 11 13 12 12 11 12 11 13 
AV        15 19 19 18 20 22 22 22 22 20 19 21 20 21 19 19 17 17 17 
AV        18 18 19 20 19 23 25 24 23 24 22 22 19 17 15 16 15 15 12 
AV        12 11 11 11 11 11 12 11 13 13 15 15 15 15 17 18 20 19 19 
AV        19 19 16 18 16 14 15 14 13 13 13 11 11 11 11 11 11 14 14 
AV        18 21 20 17 17 17 16 20 19 18 19 22 22 22 21 19 19 19 24 
AV        29 30 30 25 27 29 26 24 19 19 19 19 19 17 15 14 13 13 14 
AV        14 14 13 14 17 14 15 13 13 15 13 12 12 12 13 12 12 14 13 
AV        12 14 12 11 11 11 13 16 15 16 15 15 15 14 14 15 15 15 18 
AV        18 18 17 16 17 15 14 13 13 14 13 13 13 15 15 12 11 11 13 
AV        13 14 12 13 12 12 11 12 11 11 11 13 15 15 13 12 12 14 15 
AV        14 15 16 15 13 13 11 11 11 10 11 11 12 11 12 11 12 11 11 
AV        13 12 14 15 13 13 13 11 10 11 11 11 10 11 10 9 10 10 10 
AV        10 11 10 10 11 10 9 10 11 10 11 12 11 11 11 11 11 12 14 
AV        14 13 16 13 12 11 11 11 11 11 11 10 10 9 9 9 9 9 9 9 10 
AV        9 9 9 9 9 9 9 9 9 9 9 9 9 9 9 9 9 10 10 9 9 10 9 10 10 
AV        11 11 11 11 10 11 10 10 10 10 9 9 10 9 9 9 9 9 9 9 9 10 
AV        10 10 10 11 10 10 10 10 10 9 9 9 9 9 9 9 9 9 10 9 10 10 
AV        9 10 11 10 11 11 12 12 12 13 11 11 11 10 10 11 11 10 11 
AV        9 10 10 9 9 8 9 9 9 10 9 9 9 9 8 8 8 8 8 8 8 8 8 8 8 8 
AV        8 8 8 8 8 8 8 8 9 10 9 10 11 10 10 9 9 9 9 10 11 13 11 
AV        11 10 10 10 10 11 11 12 12 13 11 11 11 11 12 11 11 12 12 
AV        10 10 10 10 10 10 10 11 11 11 10 10 9 9 9 10 9 9 9 9 9 
AV        9 9 9 9 9 9 9 9 9 8 9 9 9 9 10 10 9 4 14 14 14 14 14 14 
AV        14 
SQ   
     CGATCACTCC TAAGGGGATA TCAGCTGGAT GTCAATAATG ATTTTATTTT GACTGATAGT
     TCCCTGTTCG TTGCAACAAA TTGATAAGCA ATGCTTTCTT ATAATGCCAA CTTTGTACAA
     GAAAGCTGGG TCTTACAAAT CAAATTCTGC CGCCACGGGC GCGTGGTCGC TCGGACGCTC
     CAGCGCGCGC GTCTCCAAAT CGATGCGGAC ATCCTTCANA ACGGCCGCCA TTTCGGATGT
     AACCAATATA TGGTCGATAC GCAGGCCCAG TTTGCGTAGG AACATCGCGC CGCGATAGTC
     GAACCAGGTA TAGAACGCGC CTTCGGGATG GACTTGGCGC AGGCTGTCGG TCAATCCCAA
     ATCAGCCAGT TCTGAAACCA CTGCCGTTCG ACGTACGAAC AGTGGATTTT TTCATACCAT
     TTTTCAGGGT CGTAACAGTC CCCAATCGGG AGGCGCGATT ATTGAAATCG GCCCAACACC
     ACCAGTTTGC CTGTGGCGGG ACATTTCATC GCGGAAAAAC TCCGTCAGTG CGGCAAACCT
     TTGTTCCCTA TATTGGATTT TGGGGTTGCC AAGGCTTTCC CCGTCGACCC AAAACACTTT
     GATCGACCGC CCACCCCCCA ATGGTCCCCC CTACTCACCC GGGTTTTCCG GTTTATCCGG
     CCAGGGAAGG GTAAACCCAA ACTCTCCCCC CTGCGTGCAC GCCTTCTGCT GATAATTGCC
     ATCCCCTTTG ACAGTTTTCT CGCCCCCCCA CAAACAAGAG TGCCCCCCTC TTTTGTGAAG
     GCGGCGGCGC GCAAATT
//
QL   37
QR   219
