# Supplementary material for: Expression capable library for studies of Neisseria gonorrhoeae, version 1.0
Source: BMC Microbiol. 2005 Sep 1;5:50. doi: 10.1186/1471-2180-5-50 (PMC1236931; doi:10.1186/1471-2180-5-50)
Supplement: Additional File 1 — Zipped file which includes all of the sequencing data as .exp files generated from binary data using PREGAP4. These .exp files contain all of the sequences with quality cutoffs included and can be opened with word processing programs. [file 1471-2180-5-50-S1.zip › AF 1 exp sequence files/SeqPlate 9/primer E reverse/BGACA2E0085A.exp]

ID   BGACA2E0085A
EN   BGACA2E0085A
LN   BGACA2E0085A.ztr
LT   ZTR
AQ   40.050000
AV   10 10 10 10 10 10 10 11 11 12 14 16 17 17 16 16 17 21 20 24 27 
AV        26 31 32 31 30 30 25 23 23 24 25 25 26 26 25 30 29 27 27 
AV        29 30 33 39 41 41 41 42 42 41 42 42 42 42 42 41 41 39 33 
AV        26 25 25 24 25 26 26 26 25 26 26 27 26 30 34 41 40 41 41 
AV        41 41 41 41 40 40 41 41 41 42 42 42 43 42 42 42 42 42 42 
AV        42 42 41 41 41 40 41 41 40 41 40 40 40 41 41 41 41 42 41 
AV        40 41 38 39 38 37 37 37 36 36 37 37 37 37 37 38 38 39 39 
AV        41 42 43 42 41 41 40 40 40 40 41 41 41 42 42 41 41 40 40 
AV        42 42 42 42 43 43 43 42 41 41 41 40 40 40 40 40 40 41 40 
AV        39 39 39 39 40 39 39 39 40 41 40 40 40 39 39 39 39 39 39 
AV        39 40 40 41 41 41 41 42 42 42 43 43 42 43 43 42 41 42 41 
AV        40 40 38 37 34 36 34 33 33 32 32 31 32 31 31 31 32 31 32 
AV        32 32 32 32 32 31 32 33 32 32 33 32 31 32 32 33 32 32 33 
AV        33 37 36 32 33 29 29 26 27 27 26 29 30 31 31 31 31 30 33 
AV        32 38 38 41 40 41 40 39 39 38 39 38 38 39 38 38 38 39 38 
AV        38 38 37 36 33 34 33 33 33 33 36 37 37 37 36 37 34 36 38 
AV        38 37 37 37 37 34 34 34 31 31 31 31 30 23 21 18 19 19 19 
AV        17 17 16 15 17 16 14 15 15 17 20 24 23 22 22 26 26 26 26 
AV        27 29 30 30 29 30 31 30 30 31 33 33 32 33 33 32 32 29 30 
AV        30 29 26 25 24 23 22 22 23 22 22 21 22 22 22 23 19 20 21 
AV        21 22 22 20 4 19 19 19 16 16 16 16 19 19 19 19 18 19 22 
AV        22 22 23 22 25 27 23 25 22 23 22 22 20 20 20 20 22 18 19 
AV        19 22 22 22 25 25 27 27 29 29 25 24 24 27 26 23 22 25 21 
AV        22 22 22 19 21 19 22 22 20 22 19 20 17 17 20 20 18 17 19 
AV        19 21 17 17 17 16 19 19 19 19 16 16 18 18 18 17 17 19 19 
AV        21 20 20 19 23 22 25 25 23 24 22 22 18 18 19 15 15 15 15 
AV        14 14 14 14 13 13 16 15 17 18 19 23 24 22 26 22 22 22 22 
AV        22 19 19 16 15 14 12 11 11 11 10 11 10 11 11 12 13 12 14 
AV        16 15 16 15 16 15 18 17 18 17 17 17 16 14 13 13 16 17 20 
AV        19 20 17 16 17 16 14 13 14 16 17 17 14 14 14 12 12 12 14 
AV        13 15 14 15 13 12 12 12 14 12 10 12 11 14 12 12 11 11 11 
AV        11 11 11 11 11 10 12 10 11 10 11 11 11 10 10 12 11 11 11 
AV        11 13 11 14 12 11 12 12 11 12 11 11 11 10 10 10 9 10 10 
AV        11 10 10 9 10 10 11 11 13 13 12 11 12 12 12 13 16 17 15 
AV        15 15 14 13 12 12 15 14 14 14 13 11 11 11 14 13 16 17 14 
AV        14 14 13 16 16 13 12 11 11 10 10 11 10 10 11 11 11 11 10 
AV        11 14 16 16 19 19 17 13 13 15 12 14 14 14 15 12 10 10 10 
AV        10 10 10 12 11 11 11 12 11 10 10 12 14 16 18 19 15 17 17 
AV        19 17 21 18 18 19 16 16 14 12 11 10 10 10 10 10 9 9 9 10 
AV        10 10 10 9 10 10 10 12 11 11 12 13 12 11 10 10 11 11 12 
AV        11 12 12 11 10 10 9 9 10 11 12 12 11 11 11 4 10 10 10 10 
AV        10 10 10 
SQ   
     TGATCACTCA CTATAGGGGA TATCAGCTGG GATGTCAAAT AATGATTTTA TTTTGACTGA
     TAGTGTACCT GTTCGTTGCA ACAAATTGAT AAGCAATGCT TTCTTATAAT GCCAACTTTG
     TACAAGAAAG CTGGGTCCTA TAAAGCACGA CGGAAGCCTA TGGCTTTCAT GACCTGGCTT
     CTGCCGACTT CTTCATCGCC CGCCAAATCC GCCAATGTAC GCGCCACGCG CATAATGCGG
     TGGAAGCTGC GGGCGGAAAG AGACAATTTT TCCAGCAGGC TACCCAAGGC TTCCTGCGCT
     TCTTTTTGGA TGCAGGCTTG GGAATCGAGT TCGCTGACGC TCAAAGCGGC GTTGACTTTG
     CCCTGCCGTG CGTATTGTTT GCCGCGNGCG GCGATGACGC GTTCCAAAAC GGACGCACTG
     CTTTCGCCCG CTTCCTGCTG CATCAGTTCG GCGGCGGACA GGCTGGGGAC TTCGATGGTC
     AAATCGATGC GGTCGAGCAG CGGACCGGAA ATTTTGCTCC GGGTACGCGC GACACTTTCG
     GGCGTGCAGC GGCAAGGTTT GACGGGATGC CCGAAGATAC CGCACGGACA CGGGTTCTGG
     GCAGCGACAA GCTGAAATTG GCCGGGATAG ACGCTTGCCC CGCCCCGCGG AAAATGTGGA
     TTCCCCGTTT CCACGGGTCG CGCAAAACCT CCAAAACTTG CGGCCAAACC TCGGCAATCC
     GCCCAAAATA AAACCGCGGG TGCGCCATGA AATCCCCCCC GGACCGGAAT CCAACCGCCC
     CCGACT
//
QL   17
QR   322
