# Supplementary material for: Expression capable library for studies of Neisseria gonorrhoeae, version 1.0
Source: BMC Microbiol. 2005 Sep 1;5:50. doi: 10.1186/1471-2180-5-50 (PMC1236931; doi:10.1186/1471-2180-5-50)
Supplement: Additional File 1 — Zipped file which includes all of the sequencing data as .exp files generated from binary data using PREGAP4. These .exp files contain all of the sequences with quality cutoffs included and can be opened with word processing programs. [file 1471-2180-5-50-S1.zip › AF 1 exp sequence files/SeqPlate 9/primer E reverse/BGACA2E0086A.exp]

ID   BGACA2E0086A
EN   BGACA2E0086A
LN   BGACA2E0086A.ztr
LT   ZTR
AQ   38.520000
AV   29 29 29 29 29 29 29 12 12 13 14 16 16 19 17 17 17 19 23 22 26 
AV        29 29 33 33 32 30 32 29 29 29 29 30 29 31 31 30 32 32 31 
AV        31 32 31 33 38 40 41 40 42 41 40 41 41 41 40 40 39 39 39 
AV        37 36 36 34 34 36 36 37 36 36 38 38 38 39 38 39 39 39 41 
AV        41 40 40 40 39 39 40 40 40 40 41 40 41 39 39 40 40 39 39 
AV        40 39 38 38 38 37 37 38 37 37 37 36 37 38 38 38 38 40 39 
AV        38 40 36 37 37 37 36 36 34 34 34 36 36 36 34 34 34 38 37 
AV        37 38 39 40 40 39 38 38 38 38 40 37 38 38 39 39 39 38 38 
AV        38 38 39 40 39 40 39 40 39 40 41 40 40 39 39 39 39 38 38 
AV        40 39 40 40 40 40 39 39 38 41 40 41 41 41 41 39 39 39 40 
AV        41 42 42 41 42 42 41 41 42 41 41 42 41 41 41 41 42 42 42 
AV        42 40 39 39 38 33 33 32 32 31 27 27 26 26 27 27 30 30 31 
AV        31 37 38 39 39 40 43 40 40 39 39 33 34 36 34 34 33 33 34 
AV        33 34 32 36 29 30 27 32 32 31 32 31 31 29 27 27 26 29 24 
AV        31 32 33 33 31 33 31 31 32 32 32 32 32 33 38 38 37 38 37 
AV        38 34 34 36 34 36 31 32 31 31 29 27 29 27 27 29 30 31 30 
AV        29 29 32 33 32 31 32 33 33 32 32 31 33 33 33 32 26 24 22 
AV        22 23 22 22 22 24 24 22 22 19 19 22 27 29 31 26 26 25 25 
AV        25 26 25 27 22 23 22 22 22 22 21 25 24 24 24 22 21 20 20 
AV        25 25 24 25 25 24 26 20 21 21 21 19 19 17 4 15 15 16 16 
AV        16 15 15 17 17 17 15 17 18 19 19 21 22 21 21 21 23 22 22 
AV        22 24 30 30 26 31 33 32 25 25 22 22 22 22 22 23 22 17 17 
AV        18 18 17 18 21 21 23 23 22 22 23 20 22 27 25 25 24 23 22 
AV        22 21 21 21 21 21 20 21 21 21 20 20 20 22 22 22 22 21 22 
AV        21 21 18 18 18 17 16 18 18 17 18 17 17 17 15 14 14 17 17 
AV        15 13 14 14 15 15 14 13 14 12 14 16 16 13 14 15 14 15 15 
AV        15 16 16 18 19 22 22 17 17 19 21 20 25 25 24 22 20 21 22 
AV        21 17 17 19 22 22 21 22 23 22 21 19 20 22 17 17 17 16 16 
AV        13 13 14 13 12 11 11 13 13 11 12 12 12 11 11 13 11 11 10 
AV        9 11 11 11 11 12 12 12 13 16 13 13 13 12 13 16 15 14 14 
AV        13 13 13 14 15 13 16 16 16 17 21 16 17 15 16 16 16 14 13 
AV        12 14 14 11 13 11 10 10 10 10 9 10 9 10 10 11 10 10 11 
AV        11 12 14 16 16 17 22 22 25 26 26 26 26 26 29 27 26 20 22 
AV        18 18 16 14 13 12 11 10 10 10 9 9 9 10 9 10 9 10 10 11 
AV        12 13 14 13 12 13 12 12 12 12 12 13 11 11 11 11 12 12 13 
AV        12 13 12 12 12 13 15 15 16 16 13 11 11 9 10 10 10 10 10 
AV        11 11 10 9 10 9 9 10 9 10 10 11 11 11 10 10 9 10 11 11 
AV        11 11 11 12 12 11 11 10 11 11 10 11 11 11 11 11 12 12 11 
AV        11 12 12 12 12 12 12 11 10 10 9 9 9 9 9 9 9 10 9 9 9 9 
AV        10 10 9 9 10 10 11 12 11 10 9 9 9 10 9 9 9 9 9 9 9 9 8 
AV        9 9 9 10 11 11 13 12 14 15 15 16 15 15 16 15 15 15 15 12 
AV        12 12 4 9 9 9 9 9 9 9 
SQ   
     CGAACGACTC ACTATAGGGG ATATCAGCTG GGATGGCAAA TAATGATTTT ATTTTGACTG
     ATAGTGACCT GTTCGTTGCA ACAAATTGAT AAGCAATGCT TTCTTATAAT GCCAACTTTG
     TACAAGAAAG CTGGGTCTCA GTCTTTCAAC TTCGCCAACT GATTTTGCAC TTTCGCCATT
     TTGTCTTCCA ATTCCGCCAA ATCGGCTTTG TCTTTTTCCA CCAGATGCGC CGGGGCTTTT
     TCGGTGTAGC CGGGTTTGGA GAGTTTGGCA TTGAGTTTGT CCAAGGCTTT TTGCAGCTTC
     TCGGCTTCTT TGCTCAAACG GGCGGTTTCG GCGGCTTTGT CGATTTCGAC TTTCAGCATC
     AGGCGCGCGC CGTTGCANAA CGCGACGGGC GCGTCTCCGC TTTCGGGCAG GGCGGCGACT
     TGCCGTGCTT CGGTCAGGCG GGTCATCATC GGCAGGTATT TGAGGTAGTC CGCCAAGTCG
     TCCGCGCTTT CGACAAACAG CGGGGCTTTC ACGTTGGGCT GGATGCCCGT TTCGCCGCGC
     AGGTTGCGAA CTGCGCCGAT CAAATCCCTG CACACGGTCA TTTGCCCGAA TGCCGTCTGA
     ACATCTCGGC GCCCGTCGTT TCGGGGAAAC GGGCGAGCAT GATGCTGTCG GCCGTTTTGC
     CATCCCAATG GGGGCGACGG TTGCCACAGT CTTCGGTGAT GACGGGAATA CCGGTTGCAC
     AGGCCAGGGC GGCTTCAATA CGCCCATTAA GTATGGCGGG GGGCGCGTTG ACGCTGGCCC
     AACCGTTTGG AACTTTACTT G
//
QL   18
QR   335
