# Supplementary material for: Expression capable library for studies of Neisseria gonorrhoeae, version 1.0
Source: BMC Microbiol. 2005 Sep 1;5:50. doi: 10.1186/1471-2180-5-50 (PMC1236931; doi:10.1186/1471-2180-5-50)
Supplement: Additional File 1 — Zipped file which includes all of the sequencing data as .exp files generated from binary data using PREGAP4. These .exp files contain all of the sequences with quality cutoffs included and can be opened with word processing programs. [file 1471-2180-5-50-S1.zip › AF 1 exp sequence files/SeqPlate 9/primer E reverse/BGACA2E0087A.exp]

ID   BGACA2E0087A
EN   BGACA2E0087A
LN   BGACA2E0087A.ztr
LT   ZTR
AQ   30.510000
AV   19 19 19 19 19 19 19 12 12 12 13 11 11 11 12 11 11 13 13 14 16 
AV        19 16 15 12 11 12 13 12 11 10 10 10 10 10 4 4 10 10 11 
AV        14 15 15 18 4 26 24 27 29 26 26 25 32 27 23 22 22 21 21 
AV        21 21 23 22 19 20 20 17 18 22 25 26 26 27 27 26 29 27 27 
AV        31 33 33 37 37 38 37 38 36 36 37 37 36 36 37 37 34 34 36 
AV        32 32 36 33 34 34 33 36 37 36 37 36 38 33 29 24 20 19 16 
AV        13 12 11 11 11 11 11 11 11 12 13 15 17 19 22 27 30 32 33 
AV        34 34 32 31 31 32 36 36 36 36 32 33 32 32 31 31 31 31 31 
AV        32 31 31 34 33 33 36 33 32 32 33 33 33 33 33 33 33 33 32 
AV        33 34 37 39 41 41 40 40 40 40 40 40 40 40 40 38 34 34 34 
AV        34 33 33 34 33 33 33 31 32 32 32 33 36 34 34 33 36 32 32 
AV        33 33 32 33 31 31 29 27 26 26 23 23 21 22 20 19 19 17 16 
AV        16 15 15 15 15 15 15 15 14 15 13 14 14 16 18 18 20 20 20 
AV        20 19 22 22 23 22 29 30 31 29 25 25 25 27 23 22 22 23 24 
AV        26 26 26 25 24 24 27 29 29 23 30 29 30 24 23 21 17 17 16 
AV        16 16 16 16 14 16 15 16 16 19 18 17 17 16 17 18 16 13 11 
AV        13 13 14 12 12 11 11 11 12 12 11 10 10 10 11 11 11 11 12 
AV        12 12 11 14 14 14 14 14 17 17 17 16 15 14 13 13 14 12 12 
AV        13 14 15 15 14 16 15 13 14 13 15 12 12 12 12 11 10 10 10 
AV        10 10 10 10 10 10 10 10 10 10 11 10 10 10 10 9 9 11 10 
AV        10 10 10 10 10 10 10 10 10 11 11 12 13 13 14 14 14 14 16 
AV        16 16 15 17 17 17 15 15 12 11 12 12 12 13 12 11 13 13 14 
AV        13 13 14 14 17 17 17 17 20 17 19 18 17 15 14 13 13 15 14 
AV        13 14 12 11 11 11 12 12 14 16 15 18 18 17 16 13 12 14 16 
AV        16 14 12 11 10 10 9 9 9 8 8 8 8 8 8 8 8 8 8 8 8 9 9 9 10 
AV        12 13 15 13 11 12 14 14 15 15 15 12 10 9 8 8 8 8 8 8 8 
AV        8 8 8 8 9 9 9 10 11 12 12 12 11 11 12 11 11 10 10 9 9 9 
AV        9 10 10 9 9 9 9 9 9 9 9 9 9 8 8 8 8 8 8 9 9 10 10 9 10 
AV        10 11 11 11 11 11 11 11 11 10 9 9 9 10 10 9 10 10 11 10 
AV        11 11 10 11 12 13 12 14 14 11 13 13 11 10 10 9 9 9 9 9 
AV        9 8 9 8 8 8 8 8 8 9 8 8 8 8 8 9 9 9 9 10 11 10 10 9 9 9 
AV        11 11 10 10 9 10 9 9 9 8 8 9 9 9 9 9 9 9 10 10 11 12 11 
AV        10 10 10 10 11 11 10 10 10 10 9 9 9 8 8 9 9 9 9 8 8 9 9 
AV        9 8 9 8 9 9 9 9 9 9 10 10 10 9 9 9 9 9 9 9 9 9 9 9 8 8 
AV        8 8 8 8 8 8 8 8 8 8 9 10 11 12 13 11 13 12 11 12 12 12 
AV        11 10 10 10 9 9 9 9 9 8 9 9 9 9 10 10 9 9 9 9 9 9 8 8 8 
AV        8 8 8 8 8 8 8 8 8 8 8 8 8 8 9 9 9 9 9 9 9 9 10 10 9 9 9 
AV        9 9 9 9 9 9 9 9 9 9 9 9 9 10 9 10 10 9 9 9 9 9 9 9 8 8 
AV        8 8 8 8 8 8 9 9 9 9 9 9 9 9 10 10 4 15 15 15 15 15 15 4 
AV        
SQ   
     CGAACGACTC CTATGGGATA TCAGCTGGAT GTCAANNTAT GATTNATTTT GACTGATAGT
     GTCCTGTTCG TTGCAACAAA TTGATAAGCA ATGCTTTCTT ATAATGCCAA CTTTGTACAT
     GACCAGCTGG GTCTCAATCT TTTCCATCCG AAGACCCTCC GTCTTTCACA CCCGTAAGCT
     TTTCCGCCAA GCCGCCCAAG TAACCGCGCA ACACCTTGGG CGCGAGCGCG CGCACGTATC
     GAGCGCGTGC CCCGTCATCA TCCCCGCGAA CACCCCCGCC GCCGCGCACG TTCACGCCTG
     ATCCAGCGGC ACGAACCGTT CTTTCGCGGC CGCCGCCGCG ATTGCAGAAT AAAAGCCTCC
     AGCACAGCCT GGACCCGCGC GCCGCGTTCC TGGAGGTTTG GCCAACACGC GCCCTAGCAG
     GCCGCGGCCG GGGAAACAAA CATCCCAACT GCAAAACCCC GTGGGTCCTA CTCCTCCGAA
     GTCTGCTTTT TTGTACAAAA TCCGCGCCTT TAAAAAAGCC TTGTTCCACT AATTTGCCTC
     CAACGAACAG GTCCCCACTC CGCCAAACCA CAACCCCCTT CTTTGGGCGC TTCACCTCTC
     ACCTTGGCTG TCTCGTCTTT CCACCCTTCG ACCGCGTAAA AACCCCTACT TCTCGTCTCA
     ATCGACCCTC TGGCATCTGC CCCGTCTCTT ACCTCTCACA CGCCCCTTTC CGACCAATCG
     GGCTTCTCCT TCTTTCCAGT CGCTTGCCCG AGCAACTCCC CTCTCATCTA CAACAACCCC
     CCGGTCGCCG TTCTATACTT CTCCACACTC CTN
//
QL   130
QR   227
