# Supplementary material for: Expression capable library for studies of Neisseria gonorrhoeae, version 1.0
Source: BMC Microbiol. 2005 Sep 1;5:50. doi: 10.1186/1471-2180-5-50 (PMC1236931; doi:10.1186/1471-2180-5-50)
Supplement: Additional File 1 — Zipped file which includes all of the sequencing data as .exp files generated from binary data using PREGAP4. These .exp files contain all of the sequences with quality cutoffs included and can be opened with word processing programs. [file 1471-2180-5-50-S1.zip › AF 1 exp sequence files/SeqPlate 9/primer E reverse/BGACA2E0088A.exp]

ID   BGACA2E0088A
EN   BGACA2E0088A
LN   BGACA2E0088A.ztr
LT   ZTR
AQ   34.830000
AV   8 8 8 8 8 8 8 15 16 17 19 19 19 21 20 20 24 25 31 33 37 36 34 
AV        29 23 19 21 22 18 18 19 19 18 18 18 4 17 17 20 24 31 31 
AV        31 38 39 39 37 38 39 40 40 41 34 34 32 29 26 26 26 26 26 
AV        27 29 26 25 25 24 26 26 30 32 33 34 34 34 34 34 34 34 36 
AV        37 39 42 42 42 42 43 42 42 42 42 41 41 42 41 41 40 41 41 
AV        41 41 40 40 40 40 40 41 41 41 41 36 31 25 24 22 19 18 18 
AV        18 18 18 18 18 18 18 21 24 27 30 31 33 34 34 33 34 36 34 
AV        33 33 34 36 34 36 34 37 37 39 39 40 40 38 38 39 38 38 37 
AV        38 34 36 37 38 37 36 36 36 36 36 34 36 36 36 36 40 40 38 
AV        38 39 38 38 37 38 37 37 37 38 38 39 39 38 40 40 40 41 40 
AV        42 43 44 44 43 44 44 44 44 43 43 42 42 40 40 40 38 38 38 
AV        37 37 36 36 36 36 33 34 31 32 32 32 33 33 29 31 31 32 31 
AV        31 31 31 30 30 31 31 32 32 32 37 36 33 33 32 32 32 33 33 
AV        36 36 37 37 36 36 34 34 36 34 37 36 34 36 36 37 34 34 36 
AV        37 36 36 34 33 34 33 34 36 37 36 36 37 36 34 33 33 32 34 
AV        34 34 31 31 31 32 32 30 31 32 33 32 31 33 32 32 29 34 33 
AV        30 30 29 31 31 31 23 24 21 17 16 16 17 17 15 16 15 15 15 
AV        14 14 17 17 21 24 27 27 26 26 30 30 32 33 32 29 29 29 27 
AV        23 24 22 22 22 20 21 22 21 22 22 21 19 17 17 16 15 16 14 
AV        14 15 14 13 13 11 12 14 14 16 16 20 21 21 24 24 24 27 29 
AV        31 31 31 31 32 31 25 25 27 23 24 24 24 23 22 22 26 25 23 
AV        22 22 27 27 25 26 26 25 26 23 25 22 22 23 24 24 24 25 22 
AV        22 24 22 21 20 19 18 18 18 18 16 17 17 16 17 18 17 17 19 
AV        16 18 16 16 14 12 12 12 12 11 11 11 11 10 10 10 10 11 11 
AV        11 12 14 13 13 14 14 16 15 17 17 19 22 22 22 25 21 22 23 
AV        23 19 16 15 15 15 14 12 12 12 12 12 13 12 12 12 14 17 15 
AV        14 13 13 16 15 12 13 13 13 13 13 12 10 10 10 11 11 11 11 
AV        12 14 12 12 11 12 13 13 15 13 15 13 14 16 14 12 11 12 12 
AV        12 13 11 10 10 11 11 11 11 11 12 12 12 11 10 11 12 14 14 
AV        12 11 12 12 12 12 13 13 14 13 15 14 13 12 14 15 16 17 19 
AV        17 14 14 11 11 11 12 13 13 13 4 15 16 14 14 16 19 17 19 
AV        19 19 15 15 14 13 12 10 9 10 9 9 9 8 8 9 9 9 9 9 9 9 10 
AV        12 10 11 11 11 10 11 11 10 10 10 9 9 9 9 8 9 9 9 9 9 9 
AV        9 9 9 9 10 10 10 9 9 9 10 9 9 10 10 10 11 14 16 14 15 15 
AV        16 17 18 18 17 18 18 16 14 12 12 10 10 10 10 9 9 9 8 8 
AV        8 8 8 8 8 8 8 9 9 9 10 11 11 11 12 12 12 12 12 13 11 12 
AV        11 10 10 10 10 10 10 9 10 11 11 10 11 12 11 11 10 11 11 
AV        12 12 14 17 15 14 12 13 12 11 11 11 12 12 11 11 10 9 9 
AV        9 9 9 9 9 10 10 10 11 10 10 9 10 10 11 10 9 10 9 9 8 9 
AV        8 8 9 9 9 8 9 9 9 9 9 9 9 9 10 10 9 9 9 9 9 8 8 8 8 8 8 
AV        4 4 4 4 4 4 4 4 
SQ   
     CGAACACTCC TTAGGGGATA TCAGCTGGAT GTCAANTAAT GATTTTATTT TGACTGATAG
     TTCCCTGTTC GTTGCAACAA ATTGATAAGC AATGCTTTCT TATAATGCCA ACTTTGTATA
     ACAAAGCTGG GTCTTACCCA ATTTCTTGCA CAGCCCGTGA ATCAGAAAAT CCACCGCATT
     GCTTTCGACT TCCCCGCCCC AACCGTAAAC CTTGTCCTCC GAATCCGAGC GCGACAAAAT
     CACACCCGGC CTCGCCAGCA AAGCCTGCAA TACCGAAAAC TCCTGGTTGC TCAATGCCAC
     CCCTCCCCTC GGCAATAATT TCTACCTGAT ACGTTGCAGG ATTGAGGGAT AACGCACCAT
     TTGACAGACA CGCCTGCGCC TGTCCGCTCC CGCGCCGCAA CACCGCCCGC ATCCGCGCCC
     TTAACTCCGC CATATCGAAC GGCTTGACGA TATAGTCATC CCCACCCGCG TCCAAACCGT
     TCAGCCGCCT GTACAAATCA TCCCGCGCCG TAACGATCAG CACGGGGACG GTACAGCCTG
     CCCCGCCGTA TTTCCGACAA ACCATCCAAA CCGTCCCGCC CAGGNCAAAC CCAAATCCAG
     CAGCTTCACA TCCATAACGG TGGGTCAGCG GCAAGTCCCC GCTAACCTTG CCCCCCCTTT
     TTTTGACCCA ATTCCACCCT ATTGCTCGTC CGCTTTTCAA GGTGTCTATC TCCCTCCAAA
     CCCTGCTTTT TTTGACAACA TTGGCCATTA AAACAAGCAT TGCCCCACAA TTTGTTGCAA
     CGAAAGAGCC CCTACAN
//
QL   125
QR   318
