# Supplementary material for: Expression capable library for studies of Neisseria gonorrhoeae, version 1.0
Source: BMC Microbiol. 2005 Sep 1;5:50. doi: 10.1186/1471-2180-5-50 (PMC1236931; doi:10.1186/1471-2180-5-50)
Supplement: Additional File 1 — Zipped file which includes all of the sequencing data as .exp files generated from binary data using PREGAP4. These .exp files contain all of the sequences with quality cutoffs included and can be opened with word processing programs. [file 1471-2180-5-50-S1.zip › AF 1 exp sequence files/SeqPlate 9/primer E reverse/BGACA2E0089A.exp]

ID   BGACA2E0089A
EN   BGACA2E0089A
LN   BGACA2E0089A.ztr
LT   ZTR
AQ   39.090000
AV   8 8 8 8 8 8 8 15 15 17 14 14 16 16 19 25 31 30 27 22 19 18 21 
AV        22 22 27 29 29 29 29 27 26 27 29 34 41 43 43 43 44 42 42 
AV        43 43 43 44 43 42 36 30 29 29 27 27 27 29 30 26 25 26 26 
AV        25 26 33 39 39 39 40 40 40 40 40 42 43 44 44 45 45 45 45 
AV        45 45 45 45 45 45 44 44 44 43 43 44 44 44 43 43 42 43 42 
AV        42 43 44 44 43 44 43 41 39 36 37 29 29 27 27 27 27 27 27 
AV        27 29 29 30 32 36 34 41 43 43 42 42 42 42 41 41 41 41 41 
AV        41 41 42 42 42 42 43 43 42 41 41 42 41 40 41 39 39 38 38 
AV        38 39 39 39 39 40 40 39 40 41 40 42 42 43 43 43 43 44 44 
AV        44 44 44 44 43 43 43 43 42 41 41 40 39 39 39 38 38 38 37 
AV        37 36 37 36 38 38 38 39 39 38 38 37 38 38 39 40 39 39 40 
AV        39 39 38 38 39 38 38 39 39 38 38 37 38 38 38 38 38 39 39 
AV        38 40 40 39 39 38 37 37 38 37 37 37 37 37 36 37 37 37 37 
AV        34 36 36 37 34 36 34 34 34 34 36 36 34 34 36 38 39 40 40 
AV        40 39 40 39 39 39 38 37 37 37 36 36 33 33 33 34 36 32 33 
AV        34 31 32 33 31 32 31 32 31 31 30 30 30 31 31 31 33 31 32 
AV        32 27 24 19 21 19 19 19 18 19 19 17 17 17 17 17 20 19 23 
AV        23 23 25 26 26 26 29 29 29 30 31 33 32 39 39 40 40 40 39 
AV        39 39 39 38 38 37 34 34 34 34 33 30 31 31 31 30 29 24 23 
AV        23 20 22 20 21 19 20 22 22 22 22 22 22 25 24 25 29 26 26 
AV        24 26 25 24 24 24 23 25 25 24 26 26 29 32 33 33 30 30 29 
AV        31 32 33 31 32 34 34 36 36 33 34 36 34 33 31 31 30 30 30 
AV        30 24 24 24 22 22 19 19 22 21 22 22 21 22 22 22 26 26 23 
AV        25 24 29 27 25 29 29 30 31 29 27 25 25 25 26 27 26 25 26 
AV        27 26 26 23 25 25 23 25 25 26 26 26 29 30 29 29 29 24 26 
AV        25 26 29 27 27 25 24 21 19 19 19 19 20 22 22 22 19 17 19 
AV        19 19 19 21 20 19 20 19 18 19 19 19 19 19 17 17 18 19 17 
AV        21 19 18 19 17 16 14 15 18 17 19 19 18 17 19 17 18 19 18 
AV        23 24 29 29 26 25 24 19 21 23 21 19 18 17 15 14 14 12 10 
AV        11 10 10 11 11 10 11 13 13 14 16 17 16 17 22 18 21 22 19 
AV        19 21 20 19 17 16 13 13 11 11 11 12 11 11 11 11 12 11 10 
AV        10 10 11 11 12 12 12 12 11 11 11 11 12 14 15 16 15 15 12 
AV        13 14 14 15 16 20 17 17 16 14 14 13 15 14 17 15 16 15 13 
AV        12 12 13 12 12 11 11 11 11 11 10 11 11 11 12 11 10 10 10 
AV        10 11 12 12 12 12 12 12 12 12 12 13 14 14 14 16 14 13 14 
AV        13 13 12 11 11 10 10 11 12 10 11 10 11 11 11 10 10 11 11 
AV        11 12 11 9 9 9 9 9 9 9 9 10 10 9 9 9 9 10 10 9 10 10 11 
AV        10 10 9 9 10 10 12 12 12 11 13 12 12 12 11 12 12 13 14 
AV        12 12 10 10 10 10 10 10 10 10 9 9 9 9 9 9 9 9 9 9 9 8 8 
AV        9 8 9 10 10 10 10 11 11 11 11 12 12 12 13 13 12 11 10 9 
AV        9 9 9 9 9 9 9 9 9 9 9 4 13 13 13 13 13 13 13 
SQ   
     CACTCCATTG GGGATATAGC TGGATGTCAA TAATGATTTT ATTTTGACTG ATAGTTACCT
     GTTCGTTGCA ACAAATTGAT AAGCAATGCT TTCTTATAAT GCCAACTTTG TACAAGACAG
     CTGGGTCTTA CATACTTTCA GTTATCCAGT TGCGCAGCCA CCTTGCCGCC GGGGCGATTT
     CCCCTGCCGA CAGCCCAGCC GCAATGCCTG CCGATTCCTT TATAACATCC GCCGCCGCGC
     CGTGCAGCCA CGCGCCCGCG CAGGCGGCTT CAAAAACCGG CACGCCCTGT GCGAGCAGAC
     TGCCGATGAT GCCGCCCAAT ACGTCGCCAC TGCCCGCCGT TGCCAATCCC GCATTGCCGC
     TTTCGTTGAC ATAGATTTCC GTATCGGACG CGGCAACCAA TGTTTTGTGC CCCTTTAAAA
     CCACGGTTGC ACCGAGAATT GCCCCTATCT TCCTTACTGC CGCCGTCCGA TCCGCCTGAA
     CCTGTGCAAC TGTCGTTCCA AGCAGGCGCG CGGCTTCGGC GGGGTGCGCC GTTAAAATCA
     GGTTTTTACC ACCGCGCGCC AGATTTCGGG TTTCGGCATC GGTTGCACAT ATGTTCAGCG
     CGTCCGCATC CAAAACGAGG GTTTCGTCTC GATTTCGCGC CAGTACTGCC CCCACCGGTT
     CCCCTGGCGC CCGCATTTGT TCCCCTAGCC GCTACCCGCC TGTCCAAGCG TTTATGCCTT
     TGACCCTTGC TCAAACCGTC CGCCGTGCTC CACATATCCT CGGGAAACCT GCAATGACTG
     CAAAGGCAGT GT
//
QL   22
QR   312
