# Supplementary material for: Expression capable library for studies of Neisseria gonorrhoeae, version 1.0
Source: BMC Microbiol. 2005 Sep 1;5:50. doi: 10.1186/1471-2180-5-50 (PMC1236931; doi:10.1186/1471-2180-5-50)
Supplement: Additional File 1 — Zipped file which includes all of the sequencing data as .exp files generated from binary data using PREGAP4. These .exp files contain all of the sequences with quality cutoffs included and can be opened with word processing programs. [file 1471-2180-5-50-S1.zip › AF 1 exp sequence files/SeqPlate 9/primer E reverse/BGACA2E0090A.exp]

ID   BGACA2E0090A
EN   BGACA2E0090A
LN   BGACA2E0090A.ztr
LT   ZTR
AQ   18.380000
AV   4 4 4 4 4 4 4 12 13 13 14 12 12 13 13 13 15 17 19 21 25 27 24 
AV        22 17 14 17 15 16 16 16 16 15 16 16 16 16 17 20 25 32 32 
AV        39 34 38 37 37 36 29 29 27 22 22 20 20 19 19 19 21 19 18 
AV        19 19 23 22 22 26 27 30 29 29 29 29 27 30 31 30 29 29 30 
AV        31 32 30 30 30 29 30 25 26 26 24 25 29 27 27 27 24 25 26 
AV        27 29 29 32 33 31 33 29 24 22 18 18 19 18 17 16 15 15 15 
AV        14 13 12 13 15 15 17 17 18 19 21 22 23 22 22 22 24 23 24 
AV        21 22 22 18 18 17 17 17 16 17 18 17 17 18 18 22 19 19 22 
AV        22 22 22 20 21 19 17 18 17 17 17 16 16 17 17 17 18 19 19 
AV        19 20 19 18 16 16 17 15 15 15 15 16 12 11 11 10 10 11 12 
AV        13 13 13 16 16 14 13 12 15 15 13 15 15 14 14 13 13 11 11 
AV        11 11 11 10 9 9 10 9 10 10 9 9 9 10 10 10 10 10 10 11 11 
AV        11 12 12 11 12 12 12 12 12 12 14 12 14 14 15 15 12 11 11 
AV        11 12 10 10 10 9 10 10 10 10 9 9 10 11 10 11 10 10 10 10 
AV        11 10 11 10 9 9 9 9 9 9 9 9 9 9 8 9 9 9 9 10 10 10 10 10 
AV        10 10 10 10 11 11 11 11 10 10 9 9 9 8 8 8 8 8 8 8 8 8 8 
AV        8 8 8 8 8 9 9 9 9 9 9 9 9 9 9 9 9 9 9 9 9 9 10 9 9 9 9 
AV        9 9 9 10 11 10 10 10 10 10 9 9 9 9 8 8 8 8 8 8 8 8 8 8 
AV        8 8 8 8 8 8 8 8 8 8 9 9 9 9 8 8 8 8 9 8 8 9 9 9 8 8 8 8 
AV        8 9 9 8 9 8 9 9 9 8 8 8 9 9 9 9 9 10 9 9 9 9 8 9 9 9 8 
AV        8 8 8 8 8 8 8 8 8 8 8 8 8 8 8 8 8 8 8 8 8 8 8 8 8 8 8 8 
AV        8 8 8 8 8 8 9 8 8 8 8 8 8 8 8 8 9 9 9 9 9 8 8 8 9 8 8 8 
AV        8 9 9 8 9 9 9 9 8 8 8 8 9 9 9 9 9 9 9 9 8 8 8 8 9 9 8 8 
AV        8 8 9 9 9 8 8 8 9 9 8 8 8 8 8 8 8 8 8 8 8 8 8 8 8 8 8 8 
AV        8 9 9 9 9 9 9 9 9 9 9 10 10 11 11 12 11 11 10 10 10 10 
AV        10 9 9 9 8 8 8 8 8 8 8 8 8 9 8 9 9 9 9 9 9 9 9 9 9 8 9 
AV        9 8 9 9 9 9 9 9 9 9 9 9 9 9 9 9 9 9 9 9 9 9 9 9 10 10 10 
AV        11 11 12 11 11 11 10 11 11 10 10 9 9 9 9 9 10 9 9 9 10 
AV        9 9 9 9 9 9 9 9 9 9 8 8 8 8 8 9 9 10 9 9 9 9 9 9 9 10 10 
AV        11 10 9 10 9 9 9 11 11 13 11 11 11 12 12 12 14 15 13 14 
AV        13 13 13 13 11 12 12 12 12 11 10 9 9 9 9 9 8 8 8 8 8 8 
AV        8 8 8 8 9 8 9 10 9 10 10 10 10 10 10 10 10 10 10 11 11 
AV        10 10 11 11 11 11 11 13 14 15 14 15 14 12 12 14 14 14 12 
AV        12 12 12 12 11 10 10 10 10 10 10 9 9 9 10 9 9 9 9 9 8 8 
AV        8 8 8 8 8 8 8 8 8 8 9 9 10 10 10 10 10 11 12 12 12 14 14 
AV        12 12 11 12 11 10 11 10 12 12 12 12 12 12 11 12 12 12 10 
AV        10 10 10 10 9 9 8 9 8 8 8 8 8 8 8 8 8 8 9 9 9 9 9 8 9 8 
AV        8 8 8 8 8 8 8 8 8 8 8 8 8 8 8 8 4 4 4 4 4 4 4 4 
SQ   
     CGAACACTCC TATAGGGATA TCAGCTGGAT GTCATATGAT TTTATTTTGA CTGAATTTCC
     TGTTCGTTGC AACAAATTGA TAAGCAATGC TTTCTTATAA TGCCAACTTT GTACTTGAAA
     GCTGGGTCAA GTGCAAAAAT TGGATCGTCT GATTCACCTA CATTAATAGC CCAACGAGTT
     AATGCAAAAC TCCACGCCGA CGGTAACCCT CCTCCCGACT GTACACGTTG TTAATTCACA
     TGCTGAAATT GGTGTTGCTC CAGCATGCTT ATAATGCCGG TGATCCGAAC GGCCGCATTT
     ATGACCACGA CGGTCTCCGT AAATGATGCT TGCCCTCATC GCCCACAACA AACTGCCACT
     CGCGACTCTG CCTCTCCAAC TGGCTCCTAT CCTCTCCTTA AATCTCCTAT TTTTTCTCAT
     ACCCTGCGCC ACCCTCCCAC GTAAGTTCCT CGCCCTCTCC GCATCCGACC CGTCACTATC
     CTCCTCCCAT CTCAACAACC TTTCTCTGCG CTACACCACC TCTCTCGTGT TCAGCTTTTT
     TTACATTTCT TTCCCTCCCC TTACCTCTTC CACGCTCTCT TCTTCCCCCC TCCCCTCCCT
     CTCTCTGCCT TTTTCTTCTC TCCTTTCTCT CTCTCGTCTT TTACCCACTT TCCCTCCTTT
     CATACTCCCT ACTTTCTTTC TCCCTTCGTC CCCTTCCTCC ATCTTTCTCC CTTACTCTTA
     CCCTACTCTC TCATCCCCCT TTCTTATTCT CTTCTTCTTT TCCTCTTTGT CTCCCTTACG
     CTCTGTCCCT TCCCTTATCT CTTCCACGAC GAACTCCACC ATCCTGTTGC CCTCATCCTC
     TACTCTTCCA TGCTACTC
//
QL   38
QR   56
