# Supplementary material for: Expression capable library for studies of Neisseria gonorrhoeae, version 1.0
Source: BMC Microbiol. 2005 Sep 1;5:50. doi: 10.1186/1471-2180-5-50 (PMC1236931; doi:10.1186/1471-2180-5-50)
Supplement: Additional File 1 — Zipped file which includes all of the sequencing data as .exp files generated from binary data using PREGAP4. These .exp files contain all of the sequences with quality cutoffs included and can be opened with word processing programs. [file 1471-2180-5-50-S1.zip › AF 1 exp sequence files/SeqPlate 9/primer E reverse/BGACA2E0091A.exp]

ID   BGACA2E0091A
EN   BGACA2E0091A
LN   BGACA2E0091A.ztr
LT   ZTR
AQ   33.000000
AV   4 4 4 4 4 4 4 14 15 15 16 16 15 17 16 16 19 19 22 25 29 27 24 
AV        20 17 14 15 17 16 16 16 16 15 15 14 14 14 15 17 22 27 31 
AV        31 34 32 34 36 36 37 38 38 37 32 32 29 27 27 27 27 27 27 
AV        25 24 22 22 23 22 27 27 32 32 31 32 32 32 32 34 36 41 41 
AV        41 42 42 41 41 41 40 40 40 40 40 39 39 40 39 39 40 39 40 
AV        39 39 40 41 41 41 41 41 40 36 30 26 23 22 19 16 16 15 15 
AV        15 15 15 16 15 17 22 21 20 22 24 31 30 30 30 30 27 27 27 
AV        29 26 26 30 33 34 36 36 37 37 37 36 38 38 37 38 39 38 38 
AV        39 39 39 39 39 39 39 40 40 39 40 39 40 40 40 40 40 40 40 
AV        40 41 41 41 39 37 36 36 36 37 36 37 37 37 34 32 32 32 32 
AV        33 37 37 37 36 37 36 32 32 32 33 36 33 33 32 33 32 30 31 
AV        30 31 30 33 32 31 32 31 33 32 33 31 33 36 37 38 38 38 39 
AV        40 39 39 40 38 38 38 39 37 37 36 36 32 31 31 30 31 30 29 
AV        31 31 30 30 31 31 31 32 34 36 37 38 37 38 37 37 38 39 36 
AV        36 34 36 34 34 33 33 33 34 33 32 33 30 29 29 30 31 31 29 
AV        27 30 30 29 29 30 30 30 31 29 24 23 21 22 19 19 18 17 18 
AV        16 14 12 11 11 12 12 10 11 11 12 12 12 13 13 12 14 16 16 
AV        17 17 17 22 23 24 23 22 21 19 19 19 20 19 19 18 19 22 4 
AV        18 16 16 15 17 17 16 19 17 16 16 15 14 14 14 14 15 12 13 
AV        12 12 12 12 12 14 13 14 13 13 13 13 12 15 14 14 15 14 14 
AV        14 15 16 18 19 19 23 22 25 26 27 30 29 32 29 26 25 23 22 
AV        22 21 17 15 13 12 11 11 11 10 10 11 11 11 11 11 12 12 13 
AV        14 14 17 17 16 19 17 17 18 16 16 12 12 13 13 14 13 11 11 
AV        10 10 10 10 10 10 9 9 9 9 9 9 9 10 9 10 10 11 11 11 11 
AV        13 12 11 11 10 11 11 11 12 11 11 10 9 9 10 9 10 9 10 11 
AV        11 11 12 13 14 12 13 13 14 14 15 16 15 16 16 15 15 15 13 
AV        12 12 14 15 16 16 15 15 19 19 17 18 16 15 16 16 17 16 15 
AV        15 14 15 16 13 13 15 14 14 14 13 13 12 13 13 11 10 10 10 
AV        10 9 9 9 8 9 8 8 8 8 8 9 9 9 8 8 9 8 9 10 9 10 9 10 9 9 
AV        9 9 9 10 11 11 10 10 9 9 9 10 10 11 10 11 11 11 12 12 12 
AV        12 11 11 11 10 11 10 10 11 11 10 10 9 9 9 9 9 9 9 9 9 9 
AV        9 9 9 9 9 9 9 9 9 9 9 9 9 8 8 8 8 8 9 9 9 9 9 9 9 9 9 9 
AV        10 10 10 10 10 9 9 9 9 8 9 9 9 9 9 9 9 9 9 9 9 9 9 9 9 
AV        9 9 9 9 9 9 9 9 9 8 8 9 9 9 10 9 9 9 9 9 9 9 9 9 9 9 9 
AV        10 10 10 11 10 9 9 10 9 10 10 10 10 10 10 9 9 10 11 11 
AV        12 11 11 11 11 10 10 10 10 10 11 10 9 9 9 9 9 10 9 9 10 
AV        10 9 9 9 9 9 9 10 11 10 10 10 10 11 11 11 12 12 12 11 12 
AV        12 11 10 10 11 10 11 10 10 10 10 10 10 11 10 9 9 9 8 8 
AV        8 8 8 8 8 8 8 8 8 8 8 8 8 8 8 8 8 8 9 8 8 8 9 9 8 8 8 8 
AV        8 8 8 8 8 9 8 8 8 8 8 9 9 9 9 9 4 12 12 12 12 12 12 12 
AV        
SQ   
     CGATCACTAC ATAGGGGATA TCAGCTGGAT GTCAATATGA TTTTATTTTG ACTGAAGTTC
     CTGTTCGTTG CAACAAATTG ATAAGCAATG CTTTCTTATA ATGCCAACTT TGTACATTAC
     CGCTGGGTCT CAGTGTTCTT CGCGCGCGTG GTTGATGGTG TATTTGGGGA TTTCCACAAT
     CAAATCCTCG CCGGCAACAA CCGCCTGACA ACTCAGGCGC GAATCGGCTT CCAAACCCCA
     AGCCTGATCG AGCAGGTCTT CTTCCAATTC GGCCGGCTCT TCCAAACTGT CGAAACCTTT
     GCGGATCATC ACGTGGCATT TGGTGCAGGC GCCAGATTTT TCCCANGCGT GATCGACTTC
     GATGTCGTGG TCCACCACCA CGCCGAGGAC GGTTTTGCCT TCGGGCGCGT TATCGACGAC
     TGCACCCTCC GGGCATAATG TTTGCGCGTG AAAGTACGGT GACTTTGGCC CTCCTTAATG
     CCCTTCCGTA AAAAATATTT GTGGCCCGTC TTTAGGAACA CTGTTTTGCC CTATGTCGCC
     GTCTCCAGCA TGTCCGCACA CCGGTTTTAC TCTCTCCCCA CCCCTGCTTT TTTTCACCAC
     GCCTGGCTAT CTAACAAATC ATCCCTACCC CCTTTGTTGT ACCTAACTGC TTCCCTCTTA
     CTCCACCTCA AACTTTTCCT TCTGGGCTCT CATCTTACAC ATCGCCTTTC CTTTCTATAC
     ATCTTTCGAC TTGTGAACAA TATCCTCTGC TCTCCGCTAC CCTCGACACT AGTACACTCG
     CCCAGCCCTC ACATTAAACC ATTAACCTCT CTCCCGCACC CG
//
QL   39
QR   114
