# Supplementary material for: Expression capable library for studies of Neisseria gonorrhoeae, version 1.0
Source: BMC Microbiol. 2005 Sep 1;5:50. doi: 10.1186/1471-2180-5-50 (PMC1236931; doi:10.1186/1471-2180-5-50)
Supplement: Additional File 1 — Zipped file which includes all of the sequencing data as .exp files generated from binary data using PREGAP4. These .exp files contain all of the sequences with quality cutoffs included and can be opened with word processing programs. [file 1471-2180-5-50-S1.zip › AF 1 exp sequence files/SeqPlate 9/primer E reverse/BGACA2E0092A.exp]

ID   BGACA2E0092A
EN   BGACA2E0092A
LN   BGACA2E0092A.ztr
LT   ZTR
AQ   35.010000
AV   7 7 7 7 7 7 7 15 16 16 17 17 16 17 17 17 20 21 24 26 32 32 29 
AV        22 19 15 16 17 16 17 16 15 15 14 13 12 12 13 15 19 24 26 
AV        26 30 26 30 31 32 33 38 34 36 32 29 27 27 27 27 26 29 30 
AV        29 27 27 24 22 23 26 27 29 29 29 29 29 30 30 30 30 33 37 
AV        43 43 43 44 44 44 43 43 43 43 42 43 42 41 41 41 40 40 41 
AV        40 40 40 40 41 42 42 42 41 42 37 30 26 22 20 17 15 13 12 
AV        12 12 12 12 12 12 14 17 19 22 25 29 33 38 39 39 40 40 39 
AV        39 39 39 39 41 41 41 43 43 43 44 44 44 44 44 43 44 42 42 
AV        41 40 40 39 39 40 39 39 38 38 37 37 37 39 39 39 40 40 41 
AV        40 40 38 39 40 36 37 37 37 37 37 38 37 37 33 34 34 37 36 
AV        34 39 38 39 39 39 38 39 39 39 41 41 40 39 39 40 40 40 39 
AV        38 38 38 37 37 38 37 38 38 39 38 38 39 39 40 40 40 41 41 
AV        41 41 40 40 38 39 39 38 37 34 34 33 33 33 33 33 34 34 34 
AV        36 33 34 36 36 37 37 38 38 37 37 36 36 37 36 34 36 34 34 
AV        33 32 32 32 31 31 31 31 31 25 25 27 26 29 29 29 30 27 29 
AV        30 31 30 30 30 36 34 33 33 30 30 30 29 31 30 26 26 25 25 
AV        24 25 25 23 24 24 23 23 20 16 17 17 17 17 17 14 14 14 15 
AV        16 16 16 17 19 24 25 26 29 31 32 37 31 32 31 30 29 29 26 
AV        26 26 25 24 24 23 22 22 26 27 30 27 32 27 27 27 22 23 19 
AV        17 15 15 13 13 11 11 11 11 12 12 13 16 15 18 18 22 21 26 
AV        26 29 29 29 27 27 27 22 22 22 23 24 23 23 22 21 19 20 19 
AV        19 20 19 22 21 19 19 19 22 22 22 23 26 25 26 25 23 22 22 
AV        23 23 23 21 21 19 18 17 18 19 20 20 21 22 19 19 19 19 17 
AV        16 18 16 15 12 12 12 12 13 12 13 13 12 11 12 12 12 15 17 
AV        20 19 18 16 14 15 13 11 13 12 13 14 14 11 11 11 11 11 12 
AV        12 13 14 17 16 19 15 13 13 15 15 15 14 14 13 12 12 13 14 
AV        13 13 14 16 13 14 14 14 16 13 15 13 12 12 12 13 11 13 12 
AV        14 13 13 12 11 14 11 13 12 12 11 10 11 12 13 13 12 14 14 
AV        16 16 16 16 15 14 16 19 17 17 14 14 15 15 16 17 15 17 16 
AV        16 16 15 15 16 13 14 13 12 11 10 9 10 9 9 9 10 10 10 10 
AV        10 11 11 11 11 11 11 10 11 12 13 12 11 11 10 11 11 12 12 
AV        13 13 15 14 13 13 11 11 11 11 12 12 10 9 9 9 9 9 9 9 9 
AV        9 9 9 9 9 9 10 11 11 10 10 10 10 11 11 10 9 9 10 9 9 9 
AV        9 9 9 8 9 9 8 8 8 9 9 8 8 9 8 9 9 10 10 9 9 9 9 10 9 10 
AV        9 10 10 10 11 11 11 11 11 10 11 10 10 12 12 12 11 11 10 
AV        10 9 9 9 10 11 10 10 10 9 9 9 9 9 9 9 9 10 9 9 9 9 9 8 
AV        8 9 9 9 9 9 9 9 9 9 9 9 9 9 9 9 10 9 9 9 10 9 9 9 9 8 8 
AV        8 8 9 9 9 9 10 9 9 9 9 10 10 11 10 11 11 10 9 9 9 9 9 10 
AV        10 10 10 10 11 11 11 11 11 11 11 12 11 10 10 10 4 10 10 
AV        10 10 10 10 10 
SQ   
     CGAACACTCC TAAGGGGATA TCAGCTGGAT GTCAATATGA TTTTATTTTG ACTGATAGTT
     CCCTGTTCGT TGCAACAAAT TGATAAGCAA TGCTTTCTTA TAATGCCAAC TTTGTACTAG
     CACAGCTGGG TCTCAATTCC CCCGACGCTT TCGTTCCCCT GCGCCGTAAA CCGCATTCCA
     AGCATGGTCC AAACGCACTC CGATTTGCCT CATCTCTTCA GCCTGCCGGG CTTTTTGGGC
     CATTGCTGCA GGAATTTCCG CTTCCAAACG GGCGATGTCT GCCTGAGCCG CCTGCAAACG
     CCGGCGCGCA TCTTCCAAAT TTTACTGCAT CCCGATGATT TTTCCGTCCA GATTGTTTTG
     CTTTTGCAGT ACAGCACGGT AACCGGATTG GATGCTGAGC AAAATGTCTT CCGCACCCCC
     TGCCCATACG CTTGTAGAAA AACAAACATC AGCAAAATAC AATATTTTTT TCCTTGTTCA
     CCTTCCGTCT GATTGCCGCC TGAAAGCGCT TTCCGACATC AGACGGCATG TTTCATCCCC
     CTTCCGAGCC CTGCTTTTTT GTCCAAATGT GCCATTATAA AACAGCATCG CTCACCAATT
     TGTTGCACTG AACACGTCAC TATCCTTCAA ACACAATCTC TATTCGCTGC TCCACCCTAA
     AATTGCCCCT CTTTTTACAT CTCCTCGCGG CAAAATTCCT CGCTACCCTC ATCCCAATTC
     CGGAATCGCC GTCTTATACA CACAAAGCCC CACCGGACAA CGGCCTTTCT TTTCACCCGC
     G
//
QL   40
QR   115
