# Supplementary material for: Expression capable library for studies of Neisseria gonorrhoeae, version 1.0
Source: BMC Microbiol. 2005 Sep 1;5:50. doi: 10.1186/1471-2180-5-50 (PMC1236931; doi:10.1186/1471-2180-5-50)
Supplement: Additional File 1 — Zipped file which includes all of the sequencing data as .exp files generated from binary data using PREGAP4. These .exp files contain all of the sequences with quality cutoffs included and can be opened with word processing programs. [file 1471-2180-5-50-S1.zip › AF 1 exp sequence files/SeqPlate 9/primer E reverse/BGACA2E0093A.exp]

ID   BGACA2E0093A
EN   BGACA2E0093A
LN   BGACA2E0093A.ztr
LT   ZTR
AQ   39.150000
AV   36 36 36 36 36 36 36 12 12 12 14 17 17 19 19 18 18 19 23 22 26 
AV        30 29 33 34 34 32 33 25 22 19 19 20 20 21 21 20 22 22 22 
AV        21 22 22 27 34 41 42 42 42 43 42 42 42 43 43 43 43 43 40 
AV        36 34 33 33 33 33 34 34 33 32 33 33 33 33 37 41 41 42 42 
AV        43 43 43 43 43 43 44 44 45 45 45 45 45 45 45 45 45 44 43 
AV        44 44 43 43 43 43 43 43 43 42 42 42 42 43 44 44 44 44 44 
AV        43 42 40 41 34 33 31 30 30 29 30 29 29 29 29 29 29 26 27 
AV        33 36 38 38 37 37 37 37 38 38 38 38 40 43 43 45 42 42 42 
AV        43 42 42 42 42 43 43 43 42 42 41 41 42 41 42 42 42 42 42 
AV        41 41 40 40 40 39 40 39 40 40 40 40 40 40 41 40 40 40 40 
AV        41 40 39 40 39 39 39 37 37 36 36 36 34 34 36 36 37 37 38 
AV        39 38 38 40 41 41 40 40 40 40 39 39 39 39 34 36 36 34 33 
AV        34 31 32 31 32 31 31 31 31 32 37 34 36 36 37 36 39 40 41 
AV        40 41 41 39 39 38 38 39 38 37 37 36 36 33 33 33 32 31 33 
AV        33 34 31 31 30 31 30 32 32 34 34 33 34 36 33 33 32 36 37 
AV        39 40 39 38 32 31 29 31 31 27 30 29 29 29 26 25 25 25 24 
AV        31 31 31 31 29 32 32 30 30 30 29 26 21 22 18 15 12 11 11 
AV        10 10 10 10 11 11 11 12 13 13 16 19 24 30 31 33 34 36 34 
AV        34 33 33 33 34 34 33 33 32 30 27 27 27 26 26 26 22 22 20 
AV        19 15 16 15 15 16 17 15 15 13 13 11 12 11 12 13 15 15 15 
AV        15 16 16 19 18 22 19 23 26 25 23 23 26 27 26 23 22 20 22 
AV        22 19 22 22 19 22 23 22 21 20 21 24 24 25 24 22 22 22 21 
AV        19 19 17 19 17 17 16 15 16 15 15 16 18 17 16 19 17 19 19 
AV        19 19 22 19 19 17 18 15 14 15 17 17 17 17 17 15 15 15 16 
AV        13 15 12 15 13 13 13 12 13 13 13 13 13 13 12 15 14 15 15 
AV        17 17 17 17 17 17 17 20 17 16 16 16 17 19 17 17 19 16 17 
AV        16 14 15 15 16 17 19 19 19 16 18 15 15 17 15 15 14 14 13 
AV        14 14 13 13 11 12 11 12 11 12 13 13 14 15 15 15 14 14 15 
AV        19 22 23 22 26 20 19 19 16 13 14 14 12 12 12 12 11 11 11 
AV        11 13 13 12 14 16 15 13 16 15 14 13 13 14 14 12 12 12 12 
AV        11 11 11 12 11 11 10 10 10 10 10 11 10 11 11 11 11 11 10 
AV        10 11 12 13 11 11 11 10 10 10 10 11 10 10 11 11 10 10 10 
AV        10 10 10 11 11 10 9 10 10 9 10 11 10 11 10 11 12 13 12 
AV        14 16 15 17 16 15 14 13 12 12 11 11 10 10 9 9 9 9 8 9 9 
AV        9 9 9 9 9 9 9 9 9 9 9 10 11 10 10 10 9 10 10 10 11 11 11 
AV        12 12 11 10 10 11 12 10 11 11 11 11 10 9 9 9 9 9 10 9 9 
AV        9 9 9 9 9 9 8 8 8 8 8 8 8 8 8 8 8 9 9 9 9 9 10 9 9 9 9 
AV        9 9 9 9 9 8 8 8 9 9 9 8 9 9 9 9 9 9 9 9 9 10 10 9 9 9 10 
AV        10 10 10 10 11 10 10 9 10 9 9 10 10 10 9 9 9 9 9 9 9 8 
AV        8 8 8 8 8 8 9 9 9 9 9 9 10 11 11 12 14 14 17 17 19 16 15 
AV        16 16 15 16 15 13 13 12 10 9 9 9 8 8 8 8 8 8 8 8 8 8 8 
AV        8 9 8 9 9 9 8 9 4 8 8 8 8 8 8 8 
SQ   
     TGATCGACTC ACTATAGGGG ATATCAGCTG GGATGGTAAA TAATGATTTT ATTTTGACTG
     ATAGTGTCCT GTTCGTTGCA ACAAATTGAT AAGCAATGCT TTCTTATAAT GCCAACTTTG
     TACAAGACAG CTGGGTCTCA GAGGGTATTT CCGGGGAAGA ACAGGGCGGG ACCGTCCAAA
     TGGAGGACGG CGGAAATGCC GTCTGACAGG GTGGGGGCGG AAGGGAGGTT GAGCGTGAGG
     ACGGTTTGTC CGGCCCTGAG GCTGATTTCG GTATGCCGCG CTTTGGGCGT GGTTTTGAGA
     ACCACGGCGT GAATGGAGGC GGCGGGTGCG GAATGGGGGT GAAGGCTGAA CTGTTCCGGA
     CGGATGAGCA GTGTACCGCG CGTGCCTGCG GGTGCGCCGC TTTGGACGGG CAGGCGGCCC
     AATCTGCCAT CGGCGGGGCC GTCGGCGTTG AGCGCGGCGG GGAACACGAT GCCTTCGCCG
     ATAAACAGGG CGGCATCAAG GCCGGCAGGT TGTCGGGTAC AATTTCGTGA GGGCTTGCGG
     TTTGGACGAT GCCGCCCTGT TTCTCCCGGC AATCCGGCCG GCCGTATTGC AGGCCTTCTT
     TCGCGCTCCG GGCCTGACAA ACACGGCCGG AATTTCCCTT CTGCGTGCTA GGGTTGCTGC
     TTATGCCTTC TCCCAATCTG GGCGGCCTCA CTTGTTCGTT CCACGCGGGC TCAACGGCTC
     TCTCCACTAA AGTCATTTCT CGTTCTCCGG GTCTCAAGGC TCTCGTCCAT AGTCTCTCCC
     GCCTCTTGTT TTCCCCCCAC AATCTCCCTG CGGATACTCC TCCGCCACTC TC
//
QL   32
QR   321
