# Supplementary material for: Expression capable library for studies of Neisseria gonorrhoeae, version 1.0
Source: BMC Microbiol. 2005 Sep 1;5:50. doi: 10.1186/1471-2180-5-50 (PMC1236931; doi:10.1186/1471-2180-5-50)
Supplement: Additional File 1 — Zipped file which includes all of the sequencing data as .exp files generated from binary data using PREGAP4. These .exp files contain all of the sequences with quality cutoffs included and can be opened with word processing programs. [file 1471-2180-5-50-S1.zip › AF 1 exp sequence files/SeqPlate 9/primer E reverse/BGACA2E0094A.exp]

ID   BGACA2E0094A
EN   BGACA2E0094A
LN   BGACA2E0094A.ztr
LT   ZTR
AQ   41.050000
AV   34 34 34 34 34 34 34 11 11 11 13 16 16 19 19 17 18 19 23 22 25 
AV        30 30 36 36 34 33 33 29 24 22 22 22 23 23 23 23 25 25 24 
AV        24 25 25 30 37 42 42 42 43 43 42 43 43 43 43 43 42 42 41 
AV        33 32 32 31 32 32 32 32 31 30 31 31 31 31 32 39 39 39 40 
AV        40 40 40 41 41 41 42 42 43 43 44 43 44 43 43 43 43 43 42 
AV        43 43 42 42 42 42 42 41 41 41 41 40 40 41 41 41 41 42 42 
AV        41 41 39 40 38 37 36 36 34 34 36 36 36 36 36 36 37 39 39 
AV        41 42 44 44 44 44 43 43 43 44 44 44 44 44 43 43 44 43 43 
AV        43 44 43 44 44 43 43 42 42 42 43 42 41 41 41 40 40 41 40 
AV        40 41 39 40 40 40 40 41 42 43 42 42 42 42 42 42 42 43 42 
AV        43 43 42 41 41 40 40 40 39 39 38 39 38 39 39 38 34 36 34 
AV        36 36 37 37 37 37 37 37 37 37 37 37 40 39 40 40 39 39 39 
AV        39 39 39 38 38 39 39 39 39 40 40 39 39 38 37 38 36 34 34 
AV        32 33 32 32 31 31 31 32 31 32 33 33 36 37 38 40 39 39 36 
AV        38 39 39 37 37 37 33 32 32 32 31 32 31 32 34 33 32 32 31 
AV        31 31 33 33 33 30 30 29 25 23 24 24 24 23 23 22 22 23 24 
AV        23 25 26 24 29 31 30 30 30 31 33 34 31 27 23 21 17 18 18 
AV        17 16 17 16 16 16 15 15 16 17 19 21 22 22 24 24 23 23 23 
AV        23 23 21 20 22 21 22 19 22 21 21 20 21 21 19 18 17 22 21 
AV        19 19 19 22 22 21 21 21 21 17 18 16 16 14 14 14 15 14 12 
AV        12 13 13 13 14 16 16 20 17 20 20 19 19 19 21 22 21 21 20 
AV        20 17 19 19 22 21 19 22 19 19 19 20 17 17 16 16 17 16 16 
AV        14 16 17 18 19 19 19 17 22 22 23 22 25 25 22 23 22 22 23 
AV        25 24 25 27 23 23 25 25 24 26 31 33 32 30 25 25 26 27 27 
AV        27 22 22 22 19 20 19 19 20 20 22 17 18 19 17 19 21 20 17 
AV        20 18 17 17 17 16 16 17 16 15 16 16 17 17 17 17 19 16 16 
AV        16 16 17 19 21 22 21 19 19 19 20 20 20 20 19 21 18 17 17 
AV        15 14 15 16 16 17 17 17 16 19 18 15 16 16 17 17 18 17 17 
AV        15 13 13 13 12 13 11 11 12 12 12 12 12 11 11 12 13 14 14 
AV        14 14 17 22 20 19 20 20 22 22 22 24 27 27 23 26 22 21 17 
AV        15 14 13 12 13 14 13 12 11 11 12 12 15 12 14 14 15 14 15 
AV        14 15 15 14 14 13 12 10 10 11 10 11 11 11 11 12 11 12 15 
AV        15 17 20 24 23 22 22 24 20 17 17 15 15 12 11 11 10 9 8 
AV        9 9 10 10 10 10 10 10 9 9 9 10 10 11 12 11 11 11 10 10 
AV        12 11 11 13 12 11 11 11 10 10 10 10 9 10 10 10 10 11 10 
AV        10 11 11 13 14 15 15 15 13 12 12 12 13 11 10 11 11 11 11 
AV        9 9 9 9 10 9 10 9 9 10 11 11 12 13 13 14 15 19 19 19 20 
AV        18 17 21 21 22 19 16 14 14 15 13 11 11 11 11 11 13 12 11 
AV        10 11 11 11 11 10 11 11 10 10 10 10 9 9 9 9 9 9 9 9 9 9 
AV        10 10 10 11 11 12 12 11 10 10 11 10 10 11 11 10 10 11 10 
AV        11 10 11 11 12 13 11 13 14 14 14 15 15 12 12 11 12 11 12 
AV        12 12 13 12 11 10 10 9 9 10 11 4 9 9 9 9 9 9 9 
SQ   
     CGATCGACTC ACTATAGGGG ATATCAGCTG GGATGGTAAA TAATGATTTT ATTTTGACTG
     ATAGTGTCCT GTTCGTTGCA ACAAATTGAT AAGCAATGCT TTCTTATAAT GCCAACTTTG
     TACAAGAAAG CTGGGTCTTA ATCTTCTATC TTTGCCTCCT CGGGAATATA GGCAGCATTG
     TCGAATTTGG TGAATTGTCC CGTCCATGTG AGGAAGATTT TACCGACGGG ACCGTTGCGG
     TGTTTGCCGA TGATACATTC GGCAAGGCCT TTCATGGGTG AGTCCTGGTT GTAGTATTCG
     TCGCGGTACA TGAACATAAT CAGGTCTTTA TCCTGCTCGA TAGCACCGGA TTCGCGGAGG
     TCGGACATCA TCGGGCGTTT GTCGGTGCGC TGTTCGACAG TGCGGCTCAA TTGCGACAGG
     CCGATGATGG GGACTTTGCA CTCTTTTTGC AGGGCTTTGA GGGAACGGGG AATTTCGCCC
     AGCTCGGAAG CGCGGTTGTC CGAACGGCCG GATGCCGCCA TCAGTTGCAG GTAGTCAATG
     ACGATTATTC CCAGCTTATG TTAAATTGAC GGGCGAGACG ACGGGCGCGG GCGCGCCATT
     CGAGCGCAGT CAGGCCCGGG GTCTCGTCGA TGTACACGGG CGCGTCTGAA AGTTTGACGA
     CTGCTTCCTT CAGAACGGCC CAGTGTTCGT CTTCGAGCCT GCGGGTTTTC AAAACGCTTT
     GATCCACCCT CCCGACGGAC CGAGCATACC TTTGACCACT GGGCAACGCC CTTTTCATCG
     AGAAAACGCG GACGGCCAAT GGTTTT
//
QL   18
QR   323
