# Supplementary material for: Expression capable library for studies of Neisseria gonorrhoeae, version 1.0
Source: BMC Microbiol. 2005 Sep 1;5:50. doi: 10.1186/1471-2180-5-50 (PMC1236931; doi:10.1186/1471-2180-5-50)
Supplement: Additional File 1 — Zipped file which includes all of the sequencing data as .exp files generated from binary data using PREGAP4. These .exp files contain all of the sequences with quality cutoffs included and can be opened with word processing programs. [file 1471-2180-5-50-S1.zip › AF 1 exp sequence files/SeqPlate 9/primer E reverse/BGACA2E0095A.exp]

ID   BGACA2E0095A
EN   BGACA2E0095A
LN   BGACA2E0095A.ztr
LT   ZTR
AQ   29.900000
AV   4 4 4 4 4 4 4 12 11 10 9 9 9 10 9 11 12 11 11 11 10 9 9 10 11 
AV        12 12 12 12 11 10 10 11 12 12 14 4 4 16 18 19 4 19 19 22 
AV        24 22 22 22 26 26 27 27 27 24 22 23 22 22 22 25 27 29 29 
AV        30 30 30 31 31 31 34 36 36 37 37 38 38 38 37 36 37 36 36 
AV        34 36 36 33 34 36 34 34 36 34 36 36 34 37 38 37 38 37 38 
AV        37 36 36 32 32 30 29 27 27 26 26 27 27 27 27 29 26 27 29 
AV        29 30 31 31 32 32 32 32 32 32 32 33 36 36 38 39 41 39 39 
AV        39 38 38 37 33 32 32 31 31 30 31 30 30 30 31 31 32 32 32 
AV        34 36 36 36 32 33 33 34 33 36 36 33 32 29 27 30 27 26 26 
AV        29 29 26 23 24 21 20 20 22 22 23 22 22 22 21 19 19 19 19 
AV        19 21 21 20 19 17 17 17 15 16 16 16 16 16 16 17 17 17 19 
AV        19 19 21 17 20 21 21 22 23 22 22 22 22 21 21 20 22 21 26 
AV        27 26 30 29 27 31 32 30 30 31 31 27 27 29 26 24 22 22 22 
AV        23 21 17 19 18 19 16 19 16 15 16 17 18 17 17 16 16 19 19 
AV        20 21 22 22 27 30 29 27 26 23 23 26 26 24 24 21 19 20 16 
AV        16 16 15 16 15 15 14 14 13 13 13 15 13 11 13 12 11 12 11 
AV        11 10 10 11 11 10 10 10 10 10 11 11 13 12 12 13 15 16 15 
AV        15 17 18 19 19 19 19 17 17 16 17 14 12 12 12 12 12 12 12 
AV        11 11 11 10 10 10 9 9 10 9 9 8 8 8 8 8 8 8 8 8 9 9 9 9 
AV        10 11 12 13 12 12 13 15 15 17 18 17 16 18 17 16 17 16 16 
AV        18 16 16 16 16 16 16 14 14 14 15 14 12 11 11 11 12 13 12 
AV        11 11 11 12 12 13 14 13 13 15 14 14 15 15 15 17 17 15 16 
AV        18 17 17 19 18 19 16 15 14 12 12 11 10 10 9 9 9 9 9 9 9 
AV        9 9 9 10 10 12 14 14 16 19 17 16 17 16 17 18 16 16 15 13 
AV        12 12 12 12 11 10 11 11 12 11 11 12 14 12 12 11 11 10 10 
AV        10 11 10 10 10 10 10 10 10 10 10 11 11 12 12 13 13 13 13 
AV        15 14 14 12 12 14 16 18 19 19 19 19 18 16 16 16 17 16 15 
AV        14 12 11 11 10 10 10 9 9 9 9 9 8 9 9 8 9 8 8 8 8 9 9 8 
AV        9 9 9 9 9 9 9 8 9 8 8 8 8 8 8 8 8 8 8 8 8 8 8 8 8 9 9 9 
AV        10 10 9 9 9 9 10 10 10 11 11 11 10 9 9 8 9 8 9 9 9 8 8 
AV        8 8 8 8 8 8 9 9 9 9 8 8 9 8 9 9 9 9 9 9 10 10 10 10 10 
AV        10 11 9 10 11 11 10 10 10 9 9 9 9 10 11 11 11 11 11 10 
AV        9 10 11 11 11 12 12 12 11 11 10 9 9 9 10 11 10 9 9 9 9 
AV        9 9 9 9 10 10 10 10 10 9 10 10 10 10 10 10 10 10 11 11 
AV        11 11 10 11 11 12 12 12 12 12 11 11 10 10 9 10 10 11 10 
AV        10 10 9 9 9 8 8 8 8 8 8 8 8 8 8 8 8 8 9 9 8 8 8 9 10 9 
AV        9 9 9 10 9 9 9 9 9 9 9 9 8 8 8 8 8 8 8 8 8 8 9 9 9 9 9 
AV        9 10 11 11 10 9 10 9 9 9 8 8 8 8 9 8 8 8 8 8 8 8 8 8 8 
AV        9 9 9 8 8 9 9 8 8 9 9 9 10 11 10 9 9 9 9 10 9 4 4 4 4 4 
AV        4 4 4 
SQ   
     CGAACACCAC AAGGAATCAG CTGATGTCAT ATGATTNNAT TNGACTGATA GTGTCCTGTT
     CGTTGCAACA AATTGATAAG CAATGCTTTC TTATAATGCC AACTTTGTAC AAGAAAGCTG
     GGTCTTATTC AGCCTTTTCG GCTTCGGCAG GTTCGGCTTC TGCTTCGGCA GGTTCGGCAG
     CTTCGGCTTC GGCTTCGGCA GGTTCGGCAG CTACGGCAGG TTCGGATTGT CCTGCCGGCT
     GCCCGGTTTT AAGTTTACGC CCGCGCTTGT CTTTTTCAGG CCCTTCGGCA GGCTCGGAGG
     GCACGTTGCC AAATTCTTAA TGATACCAGA ATTCCGCCGC CTCCGACGAC ACTTCCAAGA
     AGACCTTCCC CACCTGCCGC GTAACCTTTG GCTGCCCAAA GGAAACATCG GACAAACCCT
     TCGGGCGCTT TTAAATTTGA CTGACCTCCT CACAATCCCC AAAAAAAAAA AGCCGTCTGA
     TTACCAAAGG GCACGATAAC CACCCCCATC CAAACCCCGC TTTTTTGGTA CAAAACCGGC
     CAATCAACAA CAGCCTTGCT TCATAATTAT ATCGCCACCA ACAAGGCTCT TCTCTCTCAT
     TAAACAACCA CTTTTCGGCC GCCGAACCCT TAAACCTTCC CCGCTTCTTT CCACTGTCTT
     CCCTCTCCAA ACCTCTCCCT TCTCCTTCCC TACTCCGCAT CCCCTATCAC TGCTCTCTAT
     CTAACACTTA TCAAAAAACC ATCCCTCATC ACTACGCCCT TCACTTCGAA CATCGGCTAT
     CCCGCGCCAT CCCCCTCCTC AAAACCACAA AAACT
//
QL   44
QR   194
