# Supplementary material for: Expression capable library for studies of Neisseria gonorrhoeae, version 1.0
Source: BMC Microbiol. 2005 Sep 1;5:50. doi: 10.1186/1471-2180-5-50 (PMC1236931; doi:10.1186/1471-2180-5-50)
Supplement: Additional File 1 — Zipped file which includes all of the sequencing data as .exp files generated from binary data using PREGAP4. These .exp files contain all of the sequences with quality cutoffs included and can be opened with word processing programs. [file 1471-2180-5-50-S1.zip › AF 1 exp sequence files/SeqPlate 9/primer E reverse/BGACA2E0096A.exp]

ID   BGACA2E0096A
EN   BGACA2E0096A
LN   BGACA2E0096A.ztr
LT   ZTR
AQ   44.180000
AV   52 52 52 52 52 52 52 17 19 17 21 20 19 22 22 22 22 25 31 30 27 
AV        26 23 23 29 29 30 32 33 36 36 34 33 34 34 38 40 43 44 43 
AV        42 43 42 42 42 43 42 43 43 43 38 33 29 29 30 31 29 29 29 
AV        29 29 29 29 30 29 34 38 41 42 42 41 43 43 43 43 43 44 44 
AV        44 44 43 44 44 45 45 45 44 44 44 44 44 44 43 43 44 45 44 
AV        44 44 43 44 43 43 44 44 44 45 44 42 42 43 42 42 42 42 41 
AV        42 42 42 42 42 42 42 44 43 43 45 44 44 45 44 44 45 45 44 
AV        43 44 44 45 45 45 45 45 45 45 45 45 45 45 45 46 45 45 45 
AV        45 45 45 45 45 45 45 45 45 45 45 45 45 45 45 45 45 45 46 
AV        46 45 45 44 43 43 43 43 44 44 44 44 44 44 45 44 45 45 45 
AV        45 45 45 45 45 45 44 45 44 44 44 43 44 44 44 44 44 45 43 
AV        43 41 42 41 42 42 41 42 41 41 41 41 41 40 42 42 43 43 43 
AV        43 43 43 44 44 44 44 44 44 44 44 45 45 44 43 43 43 42 42 
AV        43 42 42 43 43 43 43 43 42 42 43 43 43 44 44 43 43 40 40 
AV        38 38 38 37 38 38 37 37 36 36 36 34 37 37 37 39 38 38 38 
AV        39 38 39 37 39 38 38 38 38 40 40 39 40 40 39 39 39 39 40 
AV        41 41 40 39 32 29 22 22 21 19 19 19 18 18 18 17 17 17 18 
AV        22 25 30 31 32 34 34 36 37 37 37 37 36 37 37 37 37 39 40 
AV        37 37 37 36 37 37 37 36 37 37 37 36 36 36 33 37 37 38 39 
AV        37 37 36 37 37 38 38 39 39 39 40 41 42 42 41 41 41 42 42 
AV        42 40 39 38 38 38 38 37 36 34 34 36 36 37 38 38 39 41 42 
AV        42 41 41 42 41 41 41 40 40 39 38 38 38 37 36 36 36 37 38 
AV        38 39 39 38 39 40 40 40 40 40 40 39 40 40 39 37 38 39 38 
AV        38 34 36 36 34 33 30 32 30 29 30 31 30 27 30 30 31 27 27 
AV        27 26 30 25 25 25 25 26 27 29 30 31 32 37 36 33 36 36 39 
AV        40 39 38 37 34 36 34 30 29 29 25 27 29 29 27 29 26 25 24 
AV        26 25 22 22 22 22 25 24 24 23 23 22 22 22 23 23 22 26 30 
AV        25 24 20 20 17 18 19 17 22 22 22 22 22 18 18 22 21 25 26 
AV        29 30 29 29 26 25 23 25 24 30 25 22 23 23 20 19 18 18 19 
AV        19 19 19 19 19 20 19 21 19 16 18 17 19 16 16 16 15 15 14 
AV        14 14 16 16 17 21 21 22 21 23 26 29 31 26 29 30 27 24 24 
AV        22 18 17 18 19 19 19 18 4 18 17 15 15 17 19 18 21 21 19 
AV        17 17 16 16 17 19 19 21 22 19 19 22 21 19 20 23 22 24 22 
AV        21 20 22 23 22 25 20 20 18 22 17 18 19 18 18 17 17 17 16 
AV        15 14 16 16 15 15 17 17 18 19 21 23 21 21 21 20 20 21 20 
AV        24 23 25 22 22 17 15 16 17 18 19 21 22 23 23 24 22 22 21 
AV        19 21 23 22 22 22 21 22 17 16 17 17 19 16 17 17 17 18 16 
AV        14 13 13 12 15 14 14 11 11 14 13 14 15 13 15 17 15 15 12 
AV        13 13 12 14 14 14 15 14 12 13 13 13 16 15 17 13 16 16 15 
AV        12 11 11 10 12 10 10 11 10 9 9 11 11 11 10 10 9 10 11 10 
AV        10 10 9 10 10 10 10 9 9 9 9 10 9 9 9 9 9 4 14 14 14 14 
AV        14 14 14 
SQ   
     CATGCATTTT AGGTGACCTA TAGAATACTC AAGCTTGCAT GCCTGCAGGT CGACTCTATA
     GGATCCCCGG GTACCGAGCT CGAATTCGCC CTATAGTGAG TCGTATTACA ATTCACTGGC
     CGTCGTTTTA CAACGTCGTG ACTGGGAAAA CCCTGGCGTT ACCCAACTTA ATCGCCTTGC
     AGCACATCCC CCTTTCGCCA GCTGGCGTAA TAGCGAAGAG GCCCGCACCG ATCGCCCTTC
     CCAACAGTTG CGCAGCCTGA ATGGCGAATG GACGCGCCCT GTAGCGGCGC ATTAAGCGCG
     GCGGGTGTGG TGGTTACGCG CAGCGTGACC GCTACACTTG CCAGCGCCCT AGCGCCCGCT
     CCTTTCGCTT TCTTCCCTTC CTTTCTCGCC ACGTTCGCCG GCTTTCCCCG TCAAGCTCTA
     AATCGGGGGC TCCCTTTAGG GTTCCGATTT AGTGCTTTAC GGCACCTCGA CCCCAAAAAA
     CTTGATTAGG GTGATGGTTC ACGTAGTGGG CCATCGCCCT GATAGACGGT TTTTCGCCCT
     TTGACGTTGG AGTCCACGTT CTTTAATAGT GGACTCTTTG TCCAAACTGG AACAACACTN
     CACCCTATCT CGGTCTATTC TTTTGATTTA TAAGGGATTT TGCCGATTTC GGCCTATTGT
     TTAAAAATGA GCTGATTTAC CAAAATTTAA ACGCGATTTT ACCAAATATT ACGCTTACAT
     TTCCCTGATG CGTATTTTCT CCTTACGCAT CTGTGCGGTA TTTCACACCG CATATGGTGC
     ACTCTCAG
//
QL   1
QR   8
