# Supplementary material for: Expression capable library for studies of Neisseria gonorrhoeae, version 1.0
Source: BMC Microbiol. 2005 Sep 1;5:50. doi: 10.1186/1471-2180-5-50 (PMC1236931; doi:10.1186/1471-2180-5-50)
Supplement: Additional File 1 — Zipped file which includes all of the sequencing data as .exp files generated from binary data using PREGAP4. These .exp files contain all of the sequences with quality cutoffs included and can be opened with word processing programs. [file 1471-2180-5-50-S1.zip › AF 1 exp sequence files/SeqPlate 21/primer D forward/BGACA1D0201B.exp]

ID   BGACA1D0201B
EN   BGACA1D0201B
LN   BGACA1D0201B.ztr
LT   ZTR
AQ   16.250000
AV   43 43 43 43 43 43 43 30 30 30 33 33 33 34 33 32 30 30 37 38 36 
AV        36 34 36 36 38 38 36 36 38 40 42 40 40 39 38 38 39 38 39 
AV        38 38 40 39 39 36 36 37 30 29 31 31 30 30 30 4 31 32 33 
AV        32 33 32 33 40 41 40 40 37 37 36 36 36 34 34 34 36 34 32 
AV        33 33 36 36 39 37 37 36 32 33 32 32 33 34 31 31 31 30 24 
AV        24 21 22 19 19 17 17 18 17 17 19 19 18 17 20 19 23 22 26 
AV        26 29 27 29 30 29 31 29 29 26 27 27 26 26 23 25 26 24 21 
AV        21 19 19 19 18 17 16 16 14 12 14 14 14 14 16 13 4 14 13 
AV        13 12 12 13 13 15 13 13 12 12 12 13 13 14 13 13 13 14 13 
AV        12 11 11 11 10 10 9 9 9 9 9 9 9 9 9 9 10 10 10 10 10 11 
AV        13 13 13 11 13 12 13 12 14 15 14 12 12 13 11 11 11 10 10 
AV        10 11 11 12 11 10 11 11 11 10 10 10 10 10 10 9 9 9 8 9 
AV        9 9 9 9 9 9 10 10 11 10 10 9 9 9 9 9 9 9 9 8 9 9 9 8 9 
AV        9 9 10 11 11 11 14 15 17 16 17 18 17 19 20 23 22 19 16 
AV        14 13 13 13 14 15 12 12 12 12 12 11 11 11 12 13 13 11 11 
AV        11 10 11 12 12 11 11 12 14 14 15 16 15 15 14 13 14 12 11 
AV        10 10 10 9 9 9 9 9 9 10 10 9 10 11 11 11 11 11 10 10 10 
AV        10 10 9 9 8 9 9 9 9 9 9 10 10 11 12 12 12 14 17 21 23 23 
AV        23 24 29 29 23 21 20 19 21 22 22 22 20 16 14 12 11 11 11 
AV        13 13 13 12 11 10 11 11 12 12 13 13 13 12 11 11 10 10 9 
AV        9 9 9 9 9 9 9 10 10 10 10 10 11 12 13 14 12 10 10 10 11 
AV        12 12 11 11 12 13 11 11 11 11 12 14 16 16 14 12 11 11 12 
AV        13 14 16 19 20 22 24 22 19 15 14 15 16 16 14 13 12 11 10 
AV        10 10 10 10 11 12 15 17 20 22 26 27 26 27 33 34 29 24 23 
AV        22 21 20 19 17 16 14 13 13 12 10 10 11 12 13 14 12 13 13 
AV        14 14 16 17 15 16 19 20 22 22 17 16 15 12 11 10 9 9 8 8 
AV        8 8 8 8 8 8 8 8 8 8 8 8 9 9 9 9 9 9 10 10 10 12 15 16 20 
AV        22 22 20 19 19 19 22 22 23 22 22 22 20 17 15 13 13 12 12 
AV        12 12 12 4 13 13 13 13 13 13 4 
SQ   
     AAAATGATTT ATTTTGACTG ATAGTGACCT GTTCGTTGCA ACAAATTGAT GAGCANATGC
     TTTTTTATAA TGCCAACTTT GTACAAAAAA GCAGGCTTCG AAAGAGATAG AACCATGCCT
     GCTGCTTTGA TTAAAGATTT CTGCTGACTC ANGTTGAGCT GCGCTGACAG TTCGGCGCGT
     ACTACGCGCA ACGTATGGAA TGGGATGCTT CATGACGTTC GTTTTGGGTC ATGATAAGTT
     GAACTTGCAA TTCCGCCGGC AAAATTCCCC AAAAACCCCA AAACGCTTTT TAGGTTTGAA
     TCCGGGTTTC CCCCCCCAAA GTTTCCAAAC CCCCGTTTAA CCCCTTGAAC CCCCAAAAAA
     CCCCCCCCCC CGGGGGGGGC GCCCCCCCCA GGGGGAAAGT TTTGAAAAAA ATTTGGGGGG
     CCGGGGGGAA AATTTCCCCC TGTTTTTTTT TTTCCCCCCC CCCGGGGAAA AAAAAGGGGA
     GAAAAAAAAA TTTCCCCCAA AAAAACCCCC CTGGGTTAAA TTTTTGGAAG ATTTTCTAAA
     AAAAAAAAAA ATTTTTTTTT TGGCGGAAN
//
QL   1
QR   56
