# Supplementary material for: Expression capable library for studies of Neisseria gonorrhoeae, version 1.0
Source: BMC Microbiol. 2005 Sep 1;5:50. doi: 10.1186/1471-2180-5-50 (PMC1236931; doi:10.1186/1471-2180-5-50)
Supplement: Additional File 1 — Zipped file which includes all of the sequencing data as .exp files generated from binary data using PREGAP4. These .exp files contain all of the sequences with quality cutoffs included and can be opened with word processing programs. [file 1471-2180-5-50-S1.zip › AF 1 exp sequence files/SeqPlate 21/primer D forward/BGACA1D0202B.exp]

ID   BGACA1D0202B
EN   BGACA1D0202B
LN   BGACA1D0202B.ztr
LT   ZTR
AQ   33.870000
AV   9 9 9 9 9 9 9 24 24 24 24 22 22 23 31 31 36 37 36 36 37 39 40 
AV        32 30 27 31 31 30 30 29 30 29 31 31 30 31 32 39 39 41 38 
AV        39 40 40 41 41 42 42 41 41 41 40 40 43 42 45 44 44 44 44 
AV        44 44 45 45 45 45 45 45 45 45 45 43 43 43 43 43 43 43 43 
AV        44 44 42 43 43 44 44 46 46 45 45 45 45 45 45 45 45 45 44 
AV        44 44 43 43 44 43 44 42 42 42 43 43 42 42 42 42 42 42 42 
AV        41 42 42 42 41 40 40 39 38 38 39 39 38 37 37 37 37 38 36 
AV        37 38 36 36 37 37 37 36 36 36 36 36 34 33 36 34 32 34 34 
AV        33 33 33 34 36 34 34 33 33 32 33 33 34 34 33 33 33 31 31 
AV        30 26 26 25 25 24 25 26 25 25 24 25 25 24 24 23 27 23 20 
AV        20 19 18 16 15 14 15 15 13 14 13 12 12 14 14 13 13 13 13 
AV        13 12 12 12 11 12 11 13 11 10 11 11 10 10 10 11 11 10 10 
AV        10 9 9 9 10 10 11 12 12 12 11 10 11 12 11 11 13 13 12 12 
AV        13 12 11 11 10 10 11 11 11 12 11 11 12 11 11 11 11 12 13 
AV        12 13 11 11 11 10 11 12 11 12 12 11 11 12 11 11 10 10 10 
AV        9 9 9 9 9 9 9 9 9 9 10 10 10 11 12 14 12 13 14 13 12 10 
AV        10 9 9 9 10 11 10 11 11 10 11 10 10 12 14 16 19 18 15 12 
AV        12 11 10 10 11 9 9 10 10 9 9 8 8 9 9 9 11 10 10 11 12 12 
AV        11 11 11 10 11 10 10 9 9 9 9 9 9 9 8 8 8 8 8 8 8 8 9 8 
AV        8 9 9 8 8 9 9 9 9 11 12 13 13 13 16 16 16 14 15 17 18 19 
AV        18 16 14 13 12 12 11 11 10 9 11 11 12 12 10 9 9 9 9 9 10 
AV        10 10 11 13 12 11 11 10 10 11 11 12 12 13 12 12 13 13 13 
AV        12 12 11 12 13 12 15 15 16 14 13 11 10 9 9 8 8 8 8 8 8 
AV        8 8 8 8 8 8 8 8 8 8 8 8 8 8 8 8 8 8 8 8 8 8 8 8 8 8 8 8 
AV        8 8 9 8 8 8 8 9 9 10 11 11 11 10 10 9 9 9 9 10 12 12 12 
AV        11 11 11 11 11 11 14 15 17 21 22 19 17 17 17 17 17 17 16 
AV        19 21 22 22 22 20 18 21 22 22 21 19 18 17 17 15 12 11 9 
AV        9 8 9 8 8 8 8 8 8 8 8 8 8 8 8 8 8 8 9 9 9 9 9 10 11 13 
AV        12 12 13 12 13 13 13 13 13 13 13 15 17 17 15 15 16 15 15 
AV        15 16 15 15 14 13 12 11 11 9 10 11 12 13 16 19 22 25 29 
AV        29 26 29 29 29 32 32 30 26 24 22 17 15 14 12 12 11 10 10 
AV        9 9 9 9 9 9 9 10 10 10 10 10 11 11 4 16 16 16 16 16 16 
AV        16 
SQ   
     GGGCCCCATA ATGATTTTAT TTTGACTGAT ATTGACCTGT TCGTTGCACA ATTGATGAGC
     AATGCTTTTT TATAATGCCA ACTTTGTACA AAAAAGCAGG CTTTCGAAGG AGATAGAACC
     ATGACCGCCA CCGCCGCCGA TTTAGACCGA CTCCTCCCCC AAACCCAATG CCGCGAAATG
     CGGCTATGAA GGCTGCCTGC TCTACGCCCG CGCGATGCTG CGGGCGAGCG CACACCTCTG
     CGCCCGGCGC GCACCGTCGT CGCGGACTTT GCGCCCTGCT CGGAAACCCT TTGTCGCACT
     GCCAAAACTC AGCAAAGCCT CCCCCGGATA ACAAAACGGC TGGAATGGTG CCCCCCTGGA
     TCCGGCTGGC CTGGCAAAGC ATTTAGGGCC GGGGAAAATT TTGCCCCCGT TTTCCCCAAA
     ATGTCCGGGG GGGAATCTGG GGCCCCCCGG CCGGGGAAGG GTCCCTATTG CCCCTGTTCA
     AAACCTCTTG GCGGGGGGGC CCTTTTTTCT GTTCAAAAAA AAACTTTTTT CCCCCCCCAA
     AAAAGGGGGG GGCTCTCCTT AAAAAGAAAA GAAAAAAAAC GGGAAATAAA AAAAAAAATG
     GGTTTTTTTT TAAAAAAAAA AACCCCCCCC CCAAAGGTGT GTTAAAAAAA AAAAA
//
QL   7
QR   196
