# Supplementary material for: Expression capable library for studies of Neisseria gonorrhoeae, version 1.0
Source: BMC Microbiol. 2005 Sep 1;5:50. doi: 10.1186/1471-2180-5-50 (PMC1236931; doi:10.1186/1471-2180-5-50)
Supplement: Additional File 1 — Zipped file which includes all of the sequencing data as .exp files generated from binary data using PREGAP4. These .exp files contain all of the sequences with quality cutoffs included and can be opened with word processing programs. [file 1471-2180-5-50-S1.zip › AF 1 exp sequence files/SeqPlate 21/primer D forward/BGACA1D0203B.exp]

ID   BGACA1D0203B
EN   BGACA1D0203B
LN   BGACA1D0203B.ztr
LT   ZTR
AQ   46.400000
AV   33 33 33 33 33 33 33 22 22 22 25 33 33 39 42 40 41 41 39 40 37 
AV        31 25 25 25 24 23 22 23 23 24 24 24 27 29 32 37 42 44 43 
AV        44 45 45 45 45 45 45 45 42 41 34 34 30 27 27 29 27 27 27 
AV        27 29 29 29 32 32 39 40 45 45 45 45 45 45 45 45 45 45 45 
AV        45 45 45 45 45 45 45 46 48 48 48 46 46 46 46 46 46 46 46 
AV        46 46 45 45 45 45 45 45 45 45 45 45 45 45 45 44 44 45 45 
AV        44 45 45 45 45 45 45 46 46 46 48 48 48 48 48 48 48 48 48 
AV        48 48 48 48 46 46 48 46 46 46 46 48 48 45 45 45 46 45 45 
AV        46 46 46 46 46 45 45 45 45 46 46 46 46 48 48 48 48 46 48 
AV        48 50 50 50 50 50 48 48 48 48 46 48 48 48 48 48 48 45 45 
AV        45 46 45 45 45 45 45 45 45 45 45 45 45 46 46 46 46 48 48 
AV        48 48 48 48 48 48 48 48 48 48 48 48 48 46 46 46 46 46 46 
AV        46 45 45 45 45 45 45 45 45 45 45 45 45 45 45 46 46 46 45 
AV        45 45 45 45 45 45 45 45 45 45 45 45 45 44 45 45 45 45 45 
AV        45 45 46 46 46 46 48 48 48 48 48 48 48 46 46 46 46 45 45 
AV        45 45 45 45 45 45 45 45 45 45 45 45 45 45 45 45 45 45 45 
AV        45 46 46 45 45 45 45 45 45 45 45 44 45 45 45 44 44 44 45 
AV        45 44 44 45 44 45 43 44 44 45 45 45 45 44 45 45 45 45 45 
AV        45 45 45 45 45 45 44 44 45 45 44 44 44 44 43 43 42 43 42 
AV        42 42 43 43 43 43 43 44 44 43 44 44 45 45 44 44 44 44 44 
AV        43 43 43 42 43 43 43 43 42 41 43 43 43 43 43 44 44 44 44 
AV        44 45 45 45 45 45 45 45 45 45 45 45 45 44 44 44 43 43 43 
AV        42 42 42 43 43 42 42 42 43 43 43 43 42 42 42 42 43 43 43 
AV        43 42 43 42 41 41 41 41 39 40 40 40 40 39 39 40 40 40 40 
AV        40 41 41 41 44 42 42 42 42 43 43 42 43 42 43 40 39 39 39 
AV        39 39 40 40 41 41 42 43 43 41 39 41 41 41 40 40 40 39 38 
AV        38 38 38 37 38 40 41 41 42 41 42 42 42 43 41 40 39 38 38 
AV        38 38 37 38 37 39 39 39 36 36 37 37 38 39 39 38 37 37 37 
AV        37 33 33 32 37 37 38 38 38 36 34 36 34 36 34 36 38 37 38 
AV        36 36 34 34 33 32 32 33 33 32 34 32 31 32 32 32 32 33 32 
AV        33 37 36 36 34 36 33 33 33 32 31 31 31 29 30 30 26 26 26 
AV        27 27 29 30 29 30 32 32 32 32 32 31 36 34 34 32 31 32 29 
AV        29 30 22 22 22 24 23 24 24 24 24 26 24 23 25 26 26 32 31 
AV        32 32 32 32 29 30 30 27 29 30 30 31 31 30 31 27 26 27 26 
AV        27 26 26 27 30 30 29 29 29 30 26 29 30 30 25 25 26 27 26 
AV        25 24 25 25 24 23 25 25 24 23 29 26 22 22 22 22 22 21 19 
AV        18 19 19 17 19 19 17 19 22 22 23 27 27 31 34 34 30 31 32 
AV        31 25 26 26 22 21 19 19 17 17 17 17 18 17 18 19 21 22 21 
AV        22 23 23 20 21 19 20 22 19 20 19 19 21 20 21 22 22 22 24 
AV        25 22 19 18 22 22 21 22 22 21 22 23 23 23 22 20 23 24 24 
AV        23 21 22 20 19 17 17 17 15 15 17 17 17 17 15 16 16 16 17 
AV        15 15 15 14 15 14 14 15 15 16 4 33 33 33 33 33 33 33 
SQ   
     CCCGATAATG ATTTTATTTT GACTGATTCT GACCTGTTCG TTGCAACAAA TTGATGAGCA
     ATGCTTTTTT ATAATGCCAA CTTTGTACAA AAAAGCAGGC TTCGAAGGAG ATAGAACCAT
     GGATTTCAGT TGGTTGGCAG AACCGCATAC CTGGATAGGT TTTGCCACGC TTTTGGTGTT
     GGAAGTCGTA TTGGGGATAG ACAACCTTGT CTTTGTGGCG ATTTTGGCAA ACAAGGTCCA
     GCCCGCACGG CGCGACCGCG CACGGATTAC CGGGCTGGGG CTGGCAGTCG TCATCCGCAT
     CATTATGCTT GCTTTTATGG CGCATATCAT CACGCTGACC GAACCGCTGT TCCAAATCGG
     CGGCCTCGCC GTTTCCGGCA AGGACATGAT TATGCTCGCG GGCGGTATTT TCCTGCTTTA
     CAAAGCCACT ACCGAACTGC ACGAACGCCT CGAAGGGCAT AACCGGTTTG CCGTTGCCGA
     CAACCAAAAA AAACACGCGC CGTTTTGGGG CGTGGTCGCG CAAATCCTGA TACTGGATGC
     CGTGTTTTCC ATCGATTCGG TCATCACCGC CGTGGCGATG GTCGATCACA TCGTCGTGGC
     GATGGGCGCG GTCGTCGTCG CAATGGCTGT CATGATTTCC GCCAGCAAAC TCTTGACCGA
     ATTTGTGGAC AGGCATCCCA CCGTCGTGAT GCTCTGCCTT GGTTTTTTGT TGATGATCGG
     TTTCAGCCTG ATTGCGGAAG CCTTCCATTC CACATTCCCA AAGGCTACCT CTACGCCGCC
     ATCGGCTTCT CGATTTTAA
//
QL   1
QR   686
