# Supplementary material for: Expression capable library for studies of Neisseria gonorrhoeae, version 1.0
Source: BMC Microbiol. 2005 Sep 1;5:50. doi: 10.1186/1471-2180-5-50 (PMC1236931; doi:10.1186/1471-2180-5-50)
Supplement: Additional File 1 — Zipped file which includes all of the sequencing data as .exp files generated from binary data using PREGAP4. These .exp files contain all of the sequences with quality cutoffs included and can be opened with word processing programs. [file 1471-2180-5-50-S1.zip › AF 1 exp sequence files/SeqPlate 21/primer D forward/BGACA1D0204B.exp]

ID   BGACA1D0204B
EN   BGACA1D0204B
LN   BGACA1D0204B.ztr
LT   ZTR
AQ   46.040000
AV   43 43 43 43 43 43 43 22 30 36 40 38 38 38 32 33 31 23 20 21 22 
AV        20 20 19 19 20 21 21 22 27 29 31 38 41 42 42 42 42 43 43 
AV        44 44 42 43 37 34 29 29 27 26 26 27 27 27 27 27 27 30 30 
AV        36 38 43 43 46 46 46 46 45 45 45 45 45 45 45 45 45 45 44 
AV        45 45 45 45 46 46 45 45 45 45 45 45 45 45 46 46 46 46 46 
AV        46 45 46 45 45 45 45 45 45 45 45 45 45 45 45 44 45 45 45 
AV        45 45 45 45 45 45 46 45 45 46 46 46 48 46 46 46 46 46 48 
AV        48 48 46 46 46 46 46 46 45 45 46 46 46 46 46 45 46 46 46 
AV        46 46 46 46 46 46 46 46 46 46 46 46 46 48 46 48 48 46 46 
AV        46 46 48 48 48 48 46 48 48 46 46 48 46 48 48 48 46 46 46 
AV        46 46 46 46 45 46 46 45 45 45 45 45 45 45 45 46 46 46 46 
AV        46 46 46 46 45 45 45 45 45 45 45 45 45 45 45 45 45 45 45 
AV        45 45 45 45 45 45 45 45 45 45 46 45 45 45 45 45 45 45 45 
AV        45 45 45 45 45 45 45 46 46 46 46 45 45 45 46 45 46 46 46 
AV        45 45 45 45 45 45 44 45 45 45 44 45 44 44 44 44 44 44 44 
AV        44 44 45 45 45 45 45 44 45 45 45 45 45 44 43 42 42 41 41 
AV        40 40 40 41 41 41 41 41 42 42 43 44 44 44 45 45 45 45 44 
AV        44 44 44 44 43 44 44 44 44 44 44 44 44 44 44 44 44 43 43 
AV        44 43 43 42 43 43 43 42 42 42 42 43 43 44 44 44 45 44 45 
AV        44 44 44 44 44 45 45 44 44 43 42 42 42 43 44 44 44 44 44 
AV        44 44 44 43 43 42 44 44 43 43 42 42 42 41 41 41 41 40 42 
AV        42 42 43 42 42 42 43 43 43 44 45 45 45 45 44 44 45 45 45 
AV        44 44 43 44 44 42 42 42 43 44 44 44 43 43 43 43 43 43 43 
AV        42 43 43 43 42 41 41 40 41 41 41 40 40 41 41 42 42 42 41 
AV        42 43 42 43 43 42 43 42 42 42 41 41 41 42 42 41 41 41 42 
AV        41 41 41 42 43 43 43 43 43 42 42 42 41 42 39 41 37 37 37 
AV        36 34 34 34 33 32 33 33 32 32 36 36 41 40 40 40 41 39 39 
AV        39 40 41 39 40 40 39 38 38 38 38 38 38 40 39 40 38 38 40 
AV        39 39 39 38 38 36 36 37 36 36 36 34 37 37 36 37 37 36 37 
AV        34 37 36 34 36 37 37 37 37 37 37 39 39 40 40 42 41 42 41 
AV        40 40 39 40 40 40 40 39 38 38 38 37 38 37 38 36 36 38 36 
AV        37 36 34 36 33 33 32 33 32 33 31 36 34 34 34 32 33 33 31 
AV        34 29 29 29 23 23 23 21 20 20 19 21 21 21 22 22 27 27 26 
AV        34 32 32 33 34 33 34 34 30 31 30 30 27 27 27 26 27 26 25 
AV        25 27 25 22 24 22 22 18 21 17 17 18 15 16 17 15 15 16 17 
AV        18 18 15 18 17 20 19 18 20 20 20 22 22 22 22 22 23 29 29 
AV        30 30 31 27 27 26 26 23 23 23 23 23 22 22 22 21 21 21 25 
AV        24 25 23 27 26 26 26 26 26 27 31 27 26 22 20 19 19 21 20 
AV        20 21 20 22 17 17 16 17 17 19 18 20 21 19 17 16 16 17 14 
AV        16 17 15 15 16 14 15 15 15 4 17 17 15 14 17 18 17 19 18 
AV        16 17 17 18 17 17 20 21 22 23 22 19 16 18 16 18 18 19 20 
AV        21 19 16 15 16 16 16 17 19 18 22 23 25 20 4 9 9 9 9 9 9 
AV        9 
SQ   
     ATAATGATTT TATTTTGACT GATTCTGACC TGTTCGTTGC AACAAATTGA TGAGCAATGC
     TTTTTTATAA TGCCAACTTT GTACAAAAAA GCAGGCTTCG AAGGAGATAG AACCATGGAT
     AAAGAACGAA TTTTAACCCC CGCAGTCGTG TTTTCCGTCG CACTGCTGCA TTTGGCAATA
     GTGGCATTGC TCTGGCAGGC GCACAAGCTG CCCGTGATAG AGTCAGGAAA TGTTATCGAA
     TTTGTCGATT TGGGCGATTT TGGCGGAGGG GGCGGCGCAC CCGAAGGCGC AGGCGCGCCT
     GCCGCGCCCG AACCGCAACC CGCGCCCGAT CCGCCCAAAC CCGTCGAACC GCCCAAGCCG
     GTTTTGAAGC CGGCGGTTAC AAAAAAGGCG GATGCGGATA TTCAGCAACC TAAGGAAAAG
     CCGAAACCCG AAGAAAAACC TAAGCCCGAA CCCGAACCGG AAGCGAAGCC TGCCCCGAAA
     CCGGCGGAAA AACCGGCAGA GAAGCCGTCT GAAAAACCTG CCGAACATTC CGGTAATGCT
     TCTGCCAAAG CCGGCAGCGA GCAGGGTAAT GGGGAAGGTA AGGGAACCGG TACCAAAGGC
     GACGGAACGG GGCGCGGAGA AGGCAGCGGT AAAGGAAGCG GCGGTGCCAA AGGCGAACAC
     GGTGTAAGGA GCCGGCTGCA GCGGCGGCGG AACCGGTGTC GGCAGCAGCA AAGGCAATCC
     TTTACGCGCC CAACGCAGCA TCCCGCGCCT GGNCTATCCC GCACTTTCTA TGGAAAATGA
     CGAGCAGGGT ATGGTTGTTT TGA
//
QL   25
QR   621
